# Supplementary material for: An Illumina metabarcoding pipeline for fungi
Source: Ecol Evol. 2014 Jun 2;4(13):2642–53. doi: 10.1002/ece3.1107 (PMC4113289; doi:10.1002/ece3.1107)
Supplement: Supplementary file 1 — Data S1. Sample files: exp02pool02_S1_L001_R1_001.fastq; exp02pool02_S1_L001_R2_001.fastq; primers.txt; forward_labels.csv; reverse_labels.csv. [file ece30004-2642-SD1.zip]

Archive with 6 entries (5 files):
- ece31107-sup-0001-Samplefiles/
- ece31107-sup-0001-Samplefiles/exp02pool02_S1_L001_R1_001.fastq
- ece31107-sup-0001-Samplefiles/exp02pool02_S1_L001_R2_001.fastq
- ece31107-sup-0001-Samplefiles/forward_labels.csv
- ece31107-sup-0001-Samplefiles/primers.txt
- ece31107-sup-0001-Samplefiles/reverse_labels.csv
