# Supplementary material for: An Illumina metabarcoding pipeline for fungi
Source: Ecol Evol. 2014 Jun 2;4(13):2642–53. doi: 10.1002/ece3.1107 (PMC4113289; doi:10.1002/ece3.1107)
Supplement: Supplementary file 1 — Data S1. Sample files: exp02pool02_S1_L001_R1_001.fastq; exp02pool02_S1_L001_R2_001.fastq; primers.txt; forward_labels.csv; reverse_labels.csv. [file ece30004-2642-SD1.zip › ece31107-sup-0001-Samplefiles/exp02pool02_S1_L001_R1_001.fastq]

@M00262:65:000000000-A4NV9:1:1101:14673:2166 1:N:0:1
AGAGTCAAGATGAAGAACGTAGCGAAATGCGATACGTAATGCGAATTGCAGAATTCAGTGAATCATCGAATCTTTGAACGCAAATTGCGCTCTCGGGTTACCCCCAAGAGCACACCTCTCTGAGTGTCGGTTTAACCAAATGTCACCAATTTATTGGTGTACGACAGACTGAGGGTAAGGGGTTTCGGCCTCTTTCCCTTTAAATCTCAGCCGCACGACTGTGTGTGTTCGTGGCAAGTTGCTTTCACTTA
+
ABAABFFBFFFFFGGFFGGGGGFGCGGHHHG2GGFFHH2FHGEAEEFHHHHHHHHHHHHHFFGHFHHHHHHGHHHFHHHHGG??GHFFEFGGHHGGGHGHHHHGGFFHHAGBG2GGHHHHHH3GGEGGDGGGGHFHHFEHFHHHGHGB<FGHBGHGHFFHEHHFGGGEHHHHHGGDGHGHGGDAEFECGGGGGGGGGGGGGB;FGGGGBFFGGG??CDFFFFFFFFFFFF.;EFFFBAFFEFFFFFFFFFB
@M00262:65:000000000-A4NV9:1:1101:12958:2450 1:N:0:1
AGGCTAACCTTTTGCCGCTTCACTCGTTTCAGATCATCAGCGCTTCGGAAGGGCCGCGCGGCGATAATCCGCGCCGNCATCACATGCCCAATTCCCGGCACGGTTGTTAGCTCTTTTTCTGTCGCAGTGTTGATGTCGATGTTCCCGAGCGGAACGTGTTCCTTCGCATGCGATCCCGGCGTCCCGACTGGACTGCCGCGGGTAATTGACACGACTGGTTTCGCAACTGGAGAAAAAACGGCAGGCGAGTC
+
ABB?AFFFF5FFBEFGGGEAEDHHHEAFFHHHFHGHHCGGG?EFGEGGGGGEEFFGGGGGCGECGGFGHHGGCCEC#??FFEHHHHHHGBHFGHHHCDCCGG?>FGGHFHHHHHHHHHHHGDFFHC.CGHHEHEHGBGHEFHGHH0DD@BGG@BBGCAFGEFGGFFFFFFFFFEFDFDBB?B?BFBDBBDEF.FFFF??BBB->FBFFBFFFA->DD?FBFB?DDD?FFEFFFFFFF?FBDB?;=9@=BB.
@M00262:65:000000000-A4NV9:1:1101:14798:2559 1:N:0:1
AAGACGGACTTTTGCCGCTTCACTCGCCGTTACTGGGGCAATCCCTGTTGGTTTCTTTTCCTCCGCTTATTGATATGCTTAAGTTCAGCGGGTATTCCTACCTGATCCGAGGTCAAATTTTGGGGAAATAAAGACAAATGCCGGCTGGGCCACCAAAGCGCGTGAGAAAGCTCCAAACACTCGGGCACCAAACTCGGCATCGAGATCGGAAGAGTACACGTCTGAACTCCAGCCACGAGTGGAGACCTCGT
+
ABAAB3AABDFFGCFGGG2E?GG5GCAEEEAE2D5CFAEEAGGEGHFFGFH?FGFFFHHHGFHGEDEDEDGHEHFHHD@BGG4@FGFD4?>E>/F4B4?4BFFHHEFEHGGCCGG11FGFDD@//??FF111?1F00F1?DC/-CCCD?.<..<<C</<A-ADGG.;C/B/00;9/0..;09..---9.9AE./:A.A?>/:9.9.9...9...////9.9..9/99FB99//...;9-;9././;9F9..
@M00262:65:000000000-A4NV9:1:1101:16899:2564 1:N:0:1
ACGTATCAGATGAAGAACGCAGCGAAATCGCGTGGTGTACAGTCTGCAAAGGACTTAAATTCGCGGATCAGGTGCGCCTGGTCACTGTAGCCATAGACATCCGCCAGATCCGCTAAGGGAATGGATGGATTCACGAGTGAAGCGGGAAGAGTAGTGACTAGATCGGAAGAGCACACGTCTGAACTCCAGTCACGAGTGGATATCTCGTATGCCGTCTTCTGCTTGAAAAAACACAACACACACTCATTACT
+
BBBBBFFFFFFFGC5F4FEEAEEG?AEHHDG?FGGHGHHHGHHHHHH5B5FHFFGHD55DGHGDEGGGGHHFGFHGGGGHGHHBGHHHBHGHBHEGGGFHHHGGGCFHHHHHGG@/FHHF0@GH2GHG0FGHFGHCCFEBGFGF-C<-AAGDHGHHHHH0GGHHGG.;AFHHFFFGGGGGGBFGGGGGGGGBFDDCGGGBFBBFFFFE?BFFFFFFFFFFFFFFB9/;/A;.:......9.../////9//
@M00262:65:000000000-A4NV9:1:1101:15676:2614 1:N:0:1
ACGCTCGACTTTTGCCGCTTCACTCGCACTTCTTCATAAACTCGATCGCGGAGCATGGCCGACGCTACCTGCATCGGATAAATGTCCGGCGCAGTCAGCGATGGCGCCGTGTACAAGCCTTCGATGTAATTAGTCGGCAAGCCGCGCTGCGTGATATCGACCGTCGAAGCGCTGAAAGTGAGTTGAGGCAGGGCCGTAGCACGATAATTTCCGCGTGGCAGTTTACCGCATGACGCTTCGCTACGTTCTTC
+
AA?A1ADDDAAFGFFGCEGGGGB3B0A0AAFFGF2A2AA1FGFE/FAEEAA?E?/@B>0FEE//>//>FDBF0G1?AE>?1B2BF>GECEC///?F1><///?/?>ACCCC0<><1F..CGFH.D<.D=DG00=0A-A--...@-AA@9EABACF0BB.9---99@--9--9E;AB//;99BBB//:-9-----A@9A?EBF-9A9-/9;//-;9@-@@--;/BB/:A--9-/99::?-----;A-:-AF9
@M00262:65:000000000-A4NV9:1:1101:17736:2615 1:N:0:1
AAGCGACAGATGAAGAACGTAGCGAAATGCGATAAGTAGTGTGAATTGCAGAATTCAGTGAATCATCGAATCTTTGAACGCACATTGCGCTCCTTGGTATTCCGAAGGGCATACCTGTTTGAGTGTCATTTCATTCGCCAATTCAGTCAGCGTGTTGGGGGTTTTTGTGCGTTGCATGGGGGGAGGTTGTTCAGAAGTATTGCCGTTCGCATCCCGTTATGATCCGTAGCAAAAAACCCATATGAGCCGGG
+
>>111>D>DFFFGGGCGGGGGGGGCE0BFHGEHC/BDG2FHGHBFHHHHGHHGFHHHHHHGHHHHHHHHHHGHHHHHGHHG?E/FGHHGG>ECHGHH1FHHHHHG/E/EFGH1GHHHHH1FHG1FGGGHH22B2>B2/??/111122@111/?/C0///-->-...-/<0.<;C.:C0...;>------;-;///////;;///----;9-A-/---:--/////-;;A-//;;-;;---///////;--9
@M00262:65:000000000-A4NV9:1:1101:18069:2618 1:N:0:1
AACGCTTAGATGAAGAACGTAGCGAAATGCGATAAGTAATGTGAATTGCAGAATTCCGTGAATCATCGAATCTTTGAACGCATATTGCGCCCTCTGGTATTCCGGAGGGCATGCCTGTCCGAGCGTCATTACTACCTCTCAAGCACAGCTTGTTGTTGAGTCTGTCCATCCAGACAGGCTTGAAATGCAATGGCGATGAAAAGTTGGTGCCTAAGTGTATGGGGATTTGTCACATGCTTTGTGGCCTATCG
+
A3>33A?AF5FFBFGGGGGGFFGGCFCGGHGCFDEHDBGHHHHFFGFFHGHHEFFHEFFFG1FFGHHHHHHGHHHHHHHHG?EFBGHHGGCGGHHHHHFHHGHHG?EGGE/FAGCHHHBCDDG@DCD/<GGF2F22@D1<1FGDF00</110<GHHHFFG=><<>1100=.0<<</<.<<C-.C000CC000C/-@-.00;0/090/CFBF0C/9000;0;/9..;/:B/9;B///;9//9;:..9///9.
@M00262:65:000000000-A4NV9:1:1101:11060:2694 1:N:0:1
ACGTATCAGATGAAGAACGCAGTGAAATGCGATACGTAATGTGAATTGCAGAATTCAGTGAATCATCGAATCTTTGAACGCATATTGCGCTCTTTGGTATTCCGAAGAGCATGCTTGTTTGAGTATCAGTAAACACCTCAAAACTCTTGATCTTTTTCAAGCGTTTTGGACTTGAGCAAACCCAACGCCTTTTCTTTTAAGATCTGTTGCGGCGGAGTGCTTGTAATGCAAGTGCAGCTGGGAAAGGTTCT
+
3>A>>F4@FFFFFFGGGGGGCGEGGDHFHHGFHG2F3BFFGFGDHHHHHHFHHHHHGFFHFFGHHFHHHGGEHFHHHGGH??EAGGHHGGGGHHHGHHHFHFFHG?EFHHFGFGHGHGEHHHGH4GFHHGHHHHHHGG0FBFGF2BGG23FGHFHBHHH2DGE//CCGGBHHHHF1GHHF0<.<..<@-C.GFBFHHHEGHHHE0CC0G0-:-:--:.C//;/;///:///;/;/:B///;.9/;..///9
@M00262:65:000000000-A4NV9:1:1101:10097:2701 1:N:0:1
AGAGTCAAGATGAAGAACGTAGCGAAATGCGATAAGTAATGTGAATTGCAGAATTCCGTGAATCATCGAATCTTTGAACGCATATTGCGCCCTCTGGTATTCCGGAGGGCATGCCTGTCCGAGCGTCATTACTATCTTCAAGCACGGCTTGTGTGTTGAGCATTTGTTCTTTAAATGGACAGGCTTGAAATGCAGTGGCAATGCTGCATCTGGTGCCCGAGCGTTATGGGGCTTTGTCACTCGCTTCGTTG
+
ABBBBFFFFFFFGGGGGGGGGGGCCEEHHHGFGGGHHFHHHGHGHHHHHHHHHHGHHHHGFGGHHGHHHHHGHHHHHGHHGCFGHHHHGGFGGHHHHHHHHGHFCFGGGFGHHHHHHHHFFGCGGGGGHHHHHHHHHHHGGGHHHGGGGGGHHHHHHHHHHBHHHHHGHHHHHHHGHHHHHGGGHHGGFHEGHHHBGFAFGGGGGGG/BFGGGBFFGGGGAGFFFFFF/:.A@FFFFFFFFFFFFFFFFFB
@M00262:65:000000000-A4NV9:1:1101:15061:2709 1:N:0:1
ATAGCGACGATGAAGAACGTAGCGAAATGCGATAAGTAGTGTGAATTGCAGAATTTAGTGAATCATCGAATCTTTGAACGCACATTGCGCCTCCCGGCATTCCGGGGGGCATGCCTGTTCGAGCGTCATTAAAAGCCATCAAGCGAGCTTGCCTCGCCTGGTTCTGGGGGATGGTCGCCCTGCGGGCAGCCCACCCCTGAAATTCAACGGCGGACAAACCACCAGTGGGAACTGCGGCGTCGTAAGATTAT
+
ABBBBBBBBBBBGCGGFGGGGGGG2EEGFFGGHGFHGHBFHHHHHHHHHHHHGHHHHFGHHHHHHHHHGGHGHHHHHHHHGCGGHHHH?EFGGHGGFCE?GHHHGGGGGGGEGGGGGGGGGGGGFFFFFFFFFFFFFFFFFFFFFFFFFFFEFFFFFFFFFFFFFFFFAFFFFFFFAFFFFFFFFADCFFFFFFFFFFF./9FFFFFFDFFFF-@=AFFF??EFFFFBEFFFFFFFFFFB-@DFEF//BFF
@M00262:65:000000000-A4NV9:1:1101:14349:2717 1:N:0:1
AACGCTTACTTTTCCCGCTTCACTCGCCGTTACTAGGGCAATCCCTGTTGGTTTCTTTTCCTCCGCTTATTGATATGCTTAAGTTCAGCGGGTATTCCTACCTGATCCGAGGTCAAATTTTCAAAAGTTGGGGGTTCTACGGCAAGAGCACCGCTAATCCTTCCAAAGCGAGGTGGTAAACTACTACGCTCAGAGTCTTAGCGAGCCCGCCACTGAATTTCAGGGCCTACCGTTTTACTGGTAGTGCCCCA
+
A?AAAAAAFDDFCGA1AAAEFFHHH0E0EAEGCAFBB/C/AFFGHHF11AFAAB12AFH2BAAGE//B?FG12F2D2F2FFF1BF2@2B///>/122>B21BGGF1B>G?E@FHH1FHHDHHF>G1<1B1C/B///0?<FFCC-A.>GF1C.--C-<G000GGGGGBFHC.CC...CFBBCBFF0;C.9EBB/0;0;0CB0C@-@?@F@?--AFBBFFBFFF9/-A--9;A?-9F?BFFF9/;/99//BA-
@M00262:65:000000000-A4NV9:1:1101:15513:2794 1:N:0:1
AACTCACAGATGAAGAACGCAGTGAATTGCGATATGTAATGTGAATTGCAGAATTCAGTGAATCATCGAATCTTTGAACGCACATTGCGCCCTCTGGTATTCCGGAGGGCATGCCTGTCCGAGCGTCATTGCAACCTTCAAGCGCGGCTTGTGTGTTGGGCGTCGTCCCCCGTGGACGTGCCCGAAAGGCAGTGGCGGCGTCCGTTTCCGGTGCCCGAGCGTATGGGACTTCTTATACCGCTCAGGGGGCC
+
AAAAAF11BCDFGGGGGFGGGEACBFHHHHGECEGHHHGHBGFFGFFFHGGHHHBGHHHHHHHGHFHHHHHGHHGHHHHHGEEEGHHHGGGGGGGHHFEFGHEGCEGCEEAHHHGFHHHFEEGCG?C?0FFDGHHFE1FDDFFCCGGG-@CGF/CGFGEGH?:@C?EC?EBGGBGB/A:CEEFGGGGBF-9A/FFE@@;-9-;--9;/::?@@;FFB-9@@-9-FFFBA-BFFFFFF/B99---//-->-;
@M00262:65:000000000-A4NV9:1:1101:18257:2806 1:N:0:1
AGCAGGAAGATGAAGAACGTAGCGAAGCGCGCAATGTAGTGTGAATCGCAGAACATCGTGAATCATCGAATCTTTGAACGCACATTGCGCCTCCCGTCGCAGGGAGGCATGCCTGTCTGAGCGTCGTGATAACCCATACGTCCGGTCCACGGTCGTGTCTTGGGCCGTTCGTCGACGGGGTCTCCGTCGACGTGGCCTCAAACCCATCGGTCCATGGTGAGCGGGCGAGCTTCCGCAGGGGAGGAACCGTT
+
A>AAAA?CFFBBG1F1GFEGGGGCEEECGGE/E?GHHBBGCAF1DGHEFECCHHHHHGHHGGHHFHHG0FFEHHHHEFGHGEGEGHGFEEEGEEFGHCEE/CGGGGGGGHHHHHEHGHHHHHGGGGCGHHBGHHHGHHHGHGGCCGGGEHGGECCGGEFFGFBEFGGGGGGAF@-@-=?@?FFFFBFF@->-@A?@FFF9BFFFFEFFFFFF?FFF/9//AF?@@?@-@@F/B9BB--;9--9---AE?BB
@M00262:65:000000000-A4NV9:1:1101:14098:2830 1:N:0:1
AGAGAGCAGATGAAGAACGTAGCGAAATGCGATAAGTAATGTGAATTGCAGAATTCAGTGAATCATCGAATCTTTGAACGCACATTGCGCCCGCCAGTATTCTGGCGGGCATGCCTGTTCGAGCATCATTTCAAACCTCAAGCACAGCGGGGGGTTGAGATTGGCGTTAATTCGCGTTCCTCACATTGATTGTCGGTAACGTGGAGCATCCCTAGCGTGGGAGTAAAACCCTCGATACTGGTAATCGTCGG
+
AAA>>AAFFFFDEFGBGFFGCGGCEGGHGHGGCG2FHHHGHHHGFHHHGHHHHHHHHFFHHHGHHGHHHHHGBFFHGHHGD@00DFFFGGGGGG/EE33BBDGFF3//<<<FGHGG22FGGHHD/?F11@F11F1<FG0><11CGF0F---;-9--;//;///.;>D999/BF..99-99/BF./B/99F////9@-..9.B...:..///.//.;9..--...//;B/....-.:;-//999///9..9-
@M00262:65:000000000-A4NV9:1:1101:18966:2847 1:N:0:1
AATGTTGCCTGTTGCCGCTTCACTCGCCGTTACTAAGGCAATCCCTGTTGGTTTCTTTTCCTCCGCTTATTGATATGCTTAAGTTCAGCGGGTATCCCTACCTGATCCGAGGTCAAATCTTAGACGATATAAAGACAAATGACGGCTGGGCCACCAAAGCGTGTGACAAAGCTCCATACACTCGGGCACCAAACTCGGCATCGCCACTGCATTTCGAGCCTGTCCATTAAGGACAATCGGGCTCAACAAAA
+
A3>ABFB5@DF4A4BE2ECGG5EAAC2EEA2A2AD5FEB2FGGFGHHBE3GBAG5FFEGEAFEF?1E1EEGB5FB5DG5@FFBBG4D@4?/EEGHHGHBEBGHHEFDGGGGGEHHDGFGHHHHF1CCAC?FGHFH0FHFHE1?/DDCGFGAGC<CCC.0/DGD<CF000/<CGF/:GF/FG0;E?CGGAAF?E.BF??G?-9EGBGGGFFF//;FBA.?-999BB//;BFB/F?FFFFEB<@;.9B.9.?.
@M00262:65:000000000-A4NV9:1:1101:16077:2897 1:N:0:1
AATGTTGCGATGAAGAACGTAGCGAAATGCGATAAGTAATGTGAATTGCAGAATTCAGTGAATCATCGAATCTTTGAACGCACCTTGCGCTCCTTGGTATTCCGAGGAGCATGCCTGTTTGAGTGTCATTAAATTCTCAACCCCTCCAGCTTTTGCGAGTTGTGATGGGGCTTGGATATGGGAGTTTGCGGGTCCTTTATCAGTAAAGGTCGGCTCTCCTGAAATACATTAGCGGAACCGTTTGCAGTCCC
+
AABBBFBFBDBBCBEDGGGACGGGCGFHGHGGH?FHGGFGHHHBDGFFFEHHBFHHHGFFGFHHGHHHHFGEHHHHHHHHGGGGHHHHGG@GGHHHGGHHEGHHG@EFFHHHHHEHHHHHHHGHHHHHHHHHHHHHHHHGHGGDGGGHFFFFGHHEGDG@FH1DGHGCCEGDHFGBHHHDDGFE:GHHGFGGGGGGGGG0CFBC0FEFGGGGGGGBGGFGFB/BFFFFFFFFFC;@CBE;..;ABBB9BBF
@M00262:65:000000000-A4NV9:1:1101:17128:2902 1:N:0:1
AAGGACACCTGTTACCGCTTCACTCGCCGTTACTAAGGCAATCCCTGTTGGTTTCTTTTCCTCCGCTTATTGATATGCTTAAGTTCAGCGGGTATTCCTACCTGATCCGAGGTCAAATCTTAGGCTTTTAAATCGACAGAATGCCGGCTGGGCCACCAAAGCGCGTGACAAAGCTCCATACACTTGGGCACCAAACTCGGCATCGCCACTGCATTTCGAGCCTGTCCATTAAGGGACAGGGCTCAAAAAAC
+
3>A3AFFFBFFDFFDGGGGGGFGFFCFAEEE2EGHFHFHGHHHGFCBEFA1AAFGFHFGEHEGFGGGGGEF5EGHHHGHHEDG44FHHHGGC/EGGHHHFFFFGGHB4BEGFGGHHHHG3FGFE2GGFHFF2@DAHC<@FGHHHHGFGCCFDGCCFFGEHCGF?DDCD.CGH/C0<C/9CBFBBFGGFGFFFFEGFBF.DABBFFDFD./BFFBBB9BEB.;FF;/BB/B//BB.9AE...99EBF/;E>.
@M00262:65:000000000-A4NV9:1:1101:14418:2965 1:N:0:1
AGAACAAGGATGAAGAACGTAGTGAAATGCGATAAGTAGTGTGAATTGCAGAATTCAGTGAATCATCGAATCTTTGAACGCACATTGCGCCCTTTGGTATTCCGTAGGGCATGCCTGTTCGAGCGTCATTTAAACCCTCAAGCCCTGCTTGGTGTTGAGTGCATGTCACGAACGCGAGCGTGGAAAAACATCAAATCCATTGGCGGCCCCCGCAAGGCGACGAGTGCAGCAGAAAAGCAAACTGGTGCGCC
+
1A?1A11111DFBBFFFGFA1EBGFBGFGHEEHEEHGD2DBFFF2FFGFBGFFHGE1FFEFFFHFGHHHEGEHHEHFHCHEA>/FGFGFGEE/F@FB/12FD2010?EFGFFGBFHGHHHGAC/<??/02FGFFFF/BF0FD1</0@FFFGF@<FAF1?11D1DG1111...--.--<-@AC-A00:.:.0:00;09;B00;0/9---;@-9-;@9A--;=----:/B/99-/FF-B-///9//;;:/---
@M00262:65:000000000-A4NV9:1:1101:12784:3000 1:N:0:1
ACAAGCTACTGTTGCCTCTTCACTCGCCGTTACTGAGGCAATCCCTGTTGGTTTCTTTTCCTCCGCTTATTGATATGCTTAAGTTCAGCGGGTATCCCTACCTGATCCGAGGTCAACCTTAGAAAGATTCTCCCTGAGGGGAGGCAGACCGTGTCCCGTAAACCCATGTGTCCGATACGTGTCCCGTGAAGGACTCAGTGTACCGGGGGTCCAACGAGGCCGCCGTCATTGTCTTTGGGAGGGGCAGGAGC
+
AAABBAFDFFFFGFGGGGGGGFHFHGG?EGGGGHFFHGGEHGHHFFHHHHHGHHHHHHHGHGHHGGGGGHHFFFFHHHHHFEHGHHFHFGGGEEHFHHHHHHHBFF4BGEGGGHFF3BF3FHHHHGFDGHFDHHHHFFGFGGGGGEFFFCFGGHGE1CG<DEDCAEHHHHHH0;AEGGEGHHHHFBEAEEFFFEFF0:;BCFFC?BDCFBDE/;BAEDCAABCF@@>DFF::;///BF?FEF;B>;DFA.:
@M00262:65:000000000-A4NV9:1:1101:19104:3094 1:N:0:1
ACATTGGCGATGAAGAACGCAGCGAAATGCGATAAGTAATGTGAATTGCAGAATCCCGTGAATCATCGAATCTTTGAACGCATATTGCGCCCTCTGGTATTCCAGAGGGCATGCCTGTCCGAGCGTCATTACCGCCTTCAAGCACAGCTTGGTTGTTGAGCCCAATTGTCCTCTAATGGACAGGCTCGATCTGCAGCGGCGAGGCCAAGTTTGGTGCCCGAGTGTATGGGGCTTTATCACTCACTTTGGTG
+
1>1A?1@FDDDAGGGECGF?0EEAEGCHHHG/F//BGFDFGHF2FHHHHFGHFG1BGGHGGGHHBHGF0>GFHHHHGBGHGE//BF2FFGGG/G01BGGHHHDB11F>/EFFFHHHHH1G//<CGGGFHH2FDC/</CGB<DG<FF0GGH0<<.<ECCDGG/.<./=0==D0C0000:0:C:..:.C-;/.90;0/;-9A->--99--;;BF/A-9999A@--9//9/--;-9AF//;///9;/999//-9
@M00262:65:000000000-A4NV9:1:1101:14935:3148 1:N:0:1
ACCTCCAACTCTTACCGCTTCACTCGCCGTTACTGAGGCAATCACTGTTGGTTTCTTTTCCTCCGCTTATTGATATGCTTAAGTTCAGCGGGTATCCCTACCTGATCCGAGGTCAAGTCGTGAAAGGTCTTGCTGGAGCGCGGATCCGCCGGGCCTCCGAGAAGCGCAAATGTGCTGCGCGAGGGGGCCGGCACGACCGCCGCCAATGACTTTGAGGCGAGTCCGCGCGCGAGAACGGCGGGACAGACGCC
+
>>AA3ACFB4DD5DGBEEC?EEH5FFGGGE22FHHHGGCFFHC33FG5FHHGHHGHHHHHHHHHGGGCEFGGHHGEHHHGFHHFGFGFGEGG?>GBGHB?FHBFF3DGFGEE<GGGGHEDFFFGFHHFHHFHHHHGHFGCCGCG--GFGGGGGC@AGHGGGGBBFB@BBG0B0;C0C0A;@=B;-B<BBBBB?>DA9-@-BBBB??FFB//BFFFFEE=-@-;/.@=@?B?;B=DFFFB99B->A99.---
@M00262:65:000000000-A4NV9:1:1101:16520:3219 1:N:0:1
ATAGCGACCTGTTGCCTCTTCACTCGCCGTTACTGAGGCAATCCCTGTTGGTTTCTTTTCCTCCGCTTATTGATATGCTTAAGTTCAGCGGGTATCCTTACCTGATCCGAGGTCAAATCTTAGATTTTTTTTAAGGTTTAATCGACGAAAATGCTGGCTGAGCCACTAAAGCGTGTGACGAAGCTCCATACGCTCGGGCATCAGCATCAGGACTCGGCATCGCCATTGCATTTTAAGCCTGTCCACCAAAA
+
11AAA1ADDAFD1BFBBG1B13GBGA0AAAEAEBEBFCA/0GGHEGH1ABGAFHH2GFHFHHFHG?EEGHBG2F2D@GGBHHHGF2@EF/>>>/BFFHH2FGGFHHBG<EEG?G1<1GDHHFHEGHGHGGG?HHHG1FB?FDFF0->C@.<GHE0<C.FE.GCGFFF//CCGAE?CGGFGG@?@0CBF09/.99.9@A---9/B/BFBBFFF-99ABF@@FFBA9;B/BFFFBBFFFB/9A9B//;;AA-9
@M00262:65:000000000-A4NV9:1:1101:15195:3266 1:N:0:1
AGCCATGCGATGAAGAACGCAGTGAAATGCGATAAGTAATGTGAATTGCAGAATTCCGTGAATCATCGAATCTTTGAACGCATATTGCGCCCTTTGGTATTCCGGAGGGCATGCCTGTCCGAGCGTCATTACTATCTTCAAGCACGGCTTGTGTGTTGAGCATTTGTTCTTTAATGGACAAGCTTGAAATGCAGTGGCAATGCTGCGTCTGGTGCCCGAGCGTTATAGGGCTTTGTCACCCGCTCCGTTGG
+
@ABBBFFFBAABBGGGGGCGFG?GFFFFFHGGHGGHHGHHHHFBGGGFHFHGHHHHHHHGGGFHHHHHGHFG5GFGGFHHE0EEFHGGGEEFGHHHHAGHGHHHGGGGGFFHHHHHGGHHEFG?CDGDHFDDFGGGFHFDDHHFHGGFDGCFGFHGHHGHHFFDHFGHHHGHFFHHHGBGFFGHGCFGFBH0:G0:C.;BBFBBFGGACDEG0;0/9:9A?@.AAEFFFFFEEEFB/FBFFFFFFF.A/.;
@M00262:65:000000000-A4NV9:1:1101:12414:3278 1:N:0:1
AACGCTTAGATGAAGAACGTAGCGAAATGCGATACGTAATGTGAATTGCAGAATTCAGTGAATCATCGAATCTTTGAACGCACATTGCGCCCTCTGGTATTCCGGAGGGCATGCCTGTCCGAGCGTCATTACAATCCTCAAGCACAGCTTGTTTGTTGAGCCCTGTCCCTTAATGGACAGGCTCGAAATGCAGTGGCGATGCCGAGTTTGGTGCCCAAGTGTATGGAGCTTTGTCACGCGCTTTGGTGGCC
+
BBBBBBBBFFFFCFD5BFEGGGGFGGGHHGGGHFGGHH2FHGFFGHHEFFHBEGHFHHGFGHFHGHHGFHHGHGHHHFGHG@E@GFBGECGGGGGFEHHH4EGHGGCEEGGGHHGHFHGGFDFGGGGFFHHHHFHGHHHFHHHHHGHHHHHHHGHFGFHCHHGECHGBGHHHGFHFHHFEFG.CCCGFHHHGGGEBE-AFD?FFGGGGGGGFEFFFEFFFF;99FFBB.FFFFFBFBAFDABDFFF;:DFF
@M00262:65:000000000-A4NV9:1:1101:19842:3295 1:N:0:1
ACATTGGCGATGAAGAACGCAGTGAAATGCGATAAGTAATGTGAATTGCAGAATTCCGTGAATCATCGAATCTTTGAACGCATATTGCGCCCTCTGGTATTCCGGAGGGCATGCCTGTCCGAGCGTCATTACAATCCCCAAGCACAGCTTGTTTGTCGAGCCCCGTCCTTTAATGTATAGGCTCGAAATGCAGTCTTCATGCCTAGGTTGGCGCCTAAGTGTATGGAGTTCTGTCATGTGCTTTGGTGGCC
+
AAAAA11B>1DAGDAGGGGGGAEGHGHHHGF00ECFFGBGFFGGEFHFGHFFFDFH10BEFGHFBEGBCG1EGHHHGHH0EEEGFGHFGGCGEGGHGHFHH2GGEEGC?//FF11><GGEA/C?CE/CFFD>G1>GF1FC/<FGCC0?<1<FGHCG1.<-.-..-<A<.0000;00000=C/0.:A/..0;B00/0000000900;/0;/@/;C@?-/9/9BFBBFBB/////9///////;FF//---9;
@M00262:65:000000000-A4NV9:1:1101:8585:3380 1:N:0:1
AGTGGTCACTTTGCCGCTTCACTCGCCGTTCCTGAGGCAATCCCTGTTGGTTTCTTTTCCTCCGCTTATTGATATGCTTAAGTTCAGCGGGTATCCTTGTCTGATTTGAGGTCAAACTTCAGTGTCTGATGTGGCTTTGCGCCGCCGTATCCTTTCGCTCGGGCCGCGGACGGTGTTAATTTTCCACTCCGTTGTCCCATTTGGCGGGGAGATTCATCTGTCGGGCTGCCACCTCTTTTCACAGGGGGGGC
+
AAA1A1DFFFFF1BGECEFE1BFH00E0AA0FG1F0FFC0FHGGHHGHBC/FGGHHEHHHHHGCGCGGHH1@FG22FHHBF1FHHFHF/>/ECBGFFH1BFFG1FHFBG/0F0CGFGHHHHHFFGHHE1B>GFFGHHHGH/<ECCC@CCGHHHHHF.?FHCC-@--@-:9A--.AEGFGFFBFBF/BBBFAAF?9BFBFF///9;9@<@9--//;/////;;--9-----//-;:/BB/////99------
@M00262:65:000000000-A4NV9:1:1101:15284:3396 1:N:0:1
AGATGTACCTGTTGCCGCTTCACTCGCCACTACTGGGGGAATCCCTGTTGGTTTCTCTTCCTCGCCTTATTGATATGCTTAAGTTCAGGCGGTAGTCCTACCTGATCTGCGGTCGAATTCGAGTGGCTTTAGGGTCCCTTGAACGGTTCCTCCCCTGCGGAAGCTCGCCCGCTCACCATGGACCGATGGATTTGAGGCCACGTCGACGGAGACCCCGTCGACGAACGGCCCAAGACACGACCGTGGACCGG
+
1AAAAFFFFF@FGGGGEGGGGGHGHCGG?EHHHHFB0EAFEFFHHHHHFHEGHHHH2DFHHFHGEGGGFHHH2EDHGGHF2FGHHHEGGFEE@AAHHHHGHHH1<EFH11>EEC@/FHHHGBCGEEGHHHED1GHGHHHHG11FCAGEGHHHHGGHGGGGCGGHHEGCGGGGGGGGGFGGFGEF@@@?C/FFF/9--;;?E@EE@>@@??B-AFFF@FF@?@@-9@;B@@@--;-;9B?@@@-9;@-9B@=
@M00262:65:000000000-A4NV9:1:1101:12132:3401 1:N:0:1
ACAAGCTAGATGAAGAACGTAGTGAATTGCGATATGTAATGTGAATTGCAGAATTCAGTGAATCATCGAATCTTTGAACGCACCTTGTGCCCTTTGGTATTCCGAAGGGCATGCCTGTTTGAGTGTCATTAATATCTCAACCTCTGAACCATTGTGGTTTTTTGAGGCCTTGGATGTTGGAGGTTTATGCTGGTGGAATCACTGGCTCCTCTTAAATGCATTAGCAGAACTTAATGGGGATCGGCTTTGGC
+
AA1>A1F1FFFFGGGGFGGCGGGHHCGHAGGEGGGHHFHHHHFHHHHHGFHHHHHHGHHFHHHHHHHHGFHGHHHFFHHHGGGGHHFHEHHHHHHHHHFHHHHHGGGGGGGHHHHHHHHHGHGFHHHHHHEBFHHHHHHHHHHHHHHHHHFGHHHHCFFHGGGGFGEFGHHHGCGFGHHHHHFGHHFHHHHHBGHGHEGHHHHEHHHHGGEFF:G0CHHHHHB0CGFFGGFF9;BFF?A.CEBBGGGGGG/
@M00262:65:000000000-A4NV9:1:1101:16447:3407 1:N:0:1
ACACGACCGATGAAGAACGTAGTGAATTGCGATATGTAATGTGAATTGCAGAATTCAGTGAATCATCGAATCTTTGAACGCACCTTGCGCCCTTTGGTATTCCGAAGGGCATGCCTGTTTGAGTGTCATTAATATCTCAACCTCTGAACCATTGTGGTTTTTTGAGGCCTTGGATGTTGGAGGTTTATGCTGGTGGAATCACTGGCTCCTCTTAAATGCATTTGCAGAACTTAATGGGGATCGGCTTTGGC
+
ABC@BBCCCBBBFFGGGGGFGFAEFFFHGHGCHGGHFHHHHGFFFGHGGHHHHHHHHGGHHHHHHHHHHGHFHHGHHHHHGGGGGHHHGGGGGHHHHEHHGGHHGGG?EEGHHFFGHHHHHHGHFHFGFHFHFHGHHHHHH02FHHHDGEHHHHHHGHGHGEC@GGHEAGFHFGGHF0GGHEGCFHHFGFHHE:/CG:GFFF0BB.C0:FFFFGF0FGFFGGBF0;BCFF0BF0FGFFFF?EDD-ABFF//
@M00262:65:000000000-A4NV9:1:1101:13333:3443 1:N:0:1
GATGAAGAACGTAGCGAAATGCGATAAGTAATGTGAATTGCAGAATTCCGTGAATCATCGAATCTTTGAACGCATATTGCGCCCTCTGGTATTCCGGAGGGCATGCCTGTCCGAGCGTCATTACTACCTCTCAAGCACAGCTTGTTGTTGAGTCTGTCCATCCAGACAGGCTTGAAATGCAATGGCGATGCCAAGTTGGTGCCCAAGTGTATGGGGCTTTGTCACACGCTTTGTGGCCCAGCGGGCATTTG
+
AABBBFFFFFBBFFFEGCGGGGGGHGGHHHHHHGFGEGHHHHHHHHHFHHHGGEHHHHHHHHHGHHGHHHGHG0BEHHHHEGGGGHFHHGHHHHHHGGGGGGGHHGGHHHHFGGGGGGGGFHGHHHFGHHHGHHHHHHHHHHHHHHHHHFHHHHGHHHHHHHHHGGGHHGGHHGGGHHHHGHHHHHGGGGGHHHHFGFGEEGFGGEGFFFGGGGGGGAGGGGFGFGFDCFFFFFBDEFFFEFDFFFFFFE9
@M00262:65:000000000-A4NV9:1:1101:18762:3450 1:N:0:1
AAGGACACGATGAAGAACGCAGCGAAATGCGATAAGTAATGTGAATTGCAGAATTCAGTGAATCATCGAATCTTTGAACGCACCTTGCGCCCTTTGGTATTCCGAAGGGCATGCCTGTTTGAGTGTCATTAATATCTCAACCTCTGAACCATTGTGGTTTTTTGAGGCCTTGGATGTTGGAGGTTTATGCTGGTGGAATCACTGGCTCCTCTTAAATGCATTAGCAGAACTTAATGGGGATCGGCTTTGGC
+
AABBBFFFBBBBCFGFGGGG?EEGCGGGHGEEHFGHHHGFHBFFEGHFHFHGHHHHGGGFFGHHHGHHGHHGHHHGHHCGDCEFBCHHGGGGGGHHHHHHHGGGGGGGGGGHHHHEHHHHHHFHFHHHHHHHEHHHHGHFHGGHHHHHHGFHHHHFGCFHGGCGGGHFCHHFGHHHCGHHFHGAGFGBHHHHHCGGECFHFHGGGGGFEFFGFFFF0BFFGBFGFBGGGGEFFBFFCFDEDFDFFFFBB//
@M00262:65:000000000-A4NV9:1:1101:14996:3491 1:N:0:1
AGATCGGAAGAGCACACGTCTGAACTCCAGTCACGAGTGGATATCTCGTATGCCGTCTTCTGCTTGAAAAAGAAAAGATGAAGTGTAGTGGGGATCCCGACCTGATCGGAGGTCAACCATAGAAAGTTGGGGGATTTGGCGCGTAACAACCGGGGTCCATAGCGAGAGAAGTTACTAAGTATAGAGACGAAGGGCACTGGCACTGATTTTAAGAGAGGCAAGATAGCATGCTCTAATACTAAGCTAGGTGG
+
A>A1>>A>>?1>FBFFF?GGF0D3FEGH1BGFBEEEE0B/FGA2DG2AF/00FEEGGHGFDGBA110BBF0/?0>00/11111@12212>B////?B0////>0011//<<//<111B/1<FBBDB12B@@C?//01?1<A.<--..00..<<---.:000:/:-:@9.//;;;0;90/00;90090;.-9.------;--:/-;//;///9//9-----99-////9//:///9///;//////99-//-
@M00262:65:000000000-A4NV9:1:1101:9768:3500 1:N:0:1
AGATCGCAGATGAAGAACGTAGCGAATTGCGATATGTAATGTGAATTGCAGAATTCAGTGAATCATCGAATCTTTGAACGCACCTTGTGCCCTTTGGTATTCCGAAGGGCATGCCTGTTTGAGTGTCATTAATATCTCAACCTCTGAACCATTGTGGTTTTTTGAGGCCTTGGATGTTGGAGGTTTATGCTGGTGGAATCACTGGCTCCTCTTAAATGCATTAGCAGAACTTAATGGGGATCGGCTTTGGC
+
?ABAABBABBDFGFGGGGGGGFGAEEGAHCECHGFHFHHHHEGFDFBGFHHHHFFHHHGGFHGHHHHHHHHGHGEHHHGHEE@GHHHFGFHHHB3GGHGFHGHHGGGGGGGHHFHHHGHGHHGBG?FFHGGEHFHHHHGHGGHEHHHHHGHGBG2GGGFHGFFGGGFGEHHHHFHGHBGEFHGEFHGGHGFHHCGEHGFHFGCC/:GH.:CGEFGFGGGBBFFFFFFFFBFFB0CFFGDFDEDGAE;FFF/
@M00262:65:000000000-A4NV9:1:1101:20683:3521 1:N:0:1
ACTATGCACTTTTGCCGCTTCACTCGCCGTTACTAAGGCAATCCCTGTTGGTTTCTTTTCCTCCGCTTATTGATATGCTTAAGTTCAGCGGGTAGTCCTACCCGATCCGAGGTCAAGTTTTTAGATGTAGCTTTTTTTAAAAAAAAAAAAAAGCAAGAAAGGGAAGGAGAACAACGCAAAAACTCTCTGAAGGGAAAAGGGATGACAAAACGTGGATAGGGCAGCCGAGAGTACGCGAAGTCATGATAGCA
+
>>A3>BFFFFBFGFFG?EAEFEB5FAAECEG?2GF5EC3CCGHHCHHGHEHGGHFFGHHGHHFHGEEGGHGHBE@5@FGB@FGBFEFGFEC?>>FBBGFFCGFGGEGFHGEC<BGFB?BF2C/GB2F@>@2>@1FB@C?<DGHGCCDGGCG:AA9///9//;.;.9C.9../9/.---;;...//////;/9/....;/....9////...-....9///......---9-///..---;;9/////9///
@M00262:65:000000000-A4NV9:1:1101:20232:3524 1:N:0:1
AAGGTACAGATGAAGAACGCAGCGAAATGCGATAAGTAATGCGAATCGCAGAATTCAGTGAATCATCGAATCTTTGAACGCACATTGCGCCCCTTGGTATTCCGGGGGGCATGCTTGTCCGAGCGCCATTTCAACCCTCAAGCTGAGCTTGGTATTGAGTCGATGTCAGCAATGGCAGGCTCTAAAATCAGTGGCGGCCCCTCTGGGTCTTGAAGGCAGTAAGATAGCTCGTTACAGGCTTCAGGTGTGCT
+
A1>AAF1DFFFFGFGGFGGGGG00EEEGHHGGGG/GFFHHHBAAEE/FFAEGEH1FGFHHGBGHHHHHHHF/FGHHHHHGG@FGHHHGGGGGGCECBGHHBE2FCEGG---/.90;9C00..--9---;///9F/-9--9B9B//;-//B/AB//;/////-9-/;/B///-9//9/--9;-/9/FF:/:/B//-----99-9-9/-/-9//////-;-;;9/////;B/-9---/;B--/-;;BBF9-/9
@M00262:65:000000000-A4NV9:1:1101:13996:3533 1:N:0:1
AATTTGTTTTGAATGGCTTTGGACTTGAGCAATCCCAACACCAGTCTTTACGATCGGTGGAGGGTTGCTTGAAATGCAGGTGCAGCTGGACATTCTCCTGAGCTAAAAGCATATTTATTTAGTCCCGTCAAACGGATTATTACTTTTAGCTCAGGAGAATGTCCAGCTGCACAGATCGGAAGAGCACACGTCTGAACTCCAGTCACGAGTGGATATCTCGTATGCCGTCTTCTGCTTGACAAAACAACCAT
+
3AABCFFFFFFAFGGGGGGGGGHGHGEEGHDFGHHH3BEEFGHAHHHHHFHEFHHCAE1EEA1EGHCHHHHAEGG5G5@FGCGGHHHHHFGFGHHHHHHH@EGHFBDGHH3G3FHHBHHHHHHHHHGHG?A4BDGFGGHHHDHHHHHFHHHHBFHBFAAGEHHHHHHHHH0GGEEGG.A.<.<FGFG<GDHHHGFDHHHHHGHHEHG.;EHGCFFFGGG?EAFFGGGGGGGGGFFGGG.0;B/......./
@M00262:65:000000000-A4NV9:1:1101:16218:3535 1:N:0:1
AGCCATGCGATGAAGAACGTAGCGAAATGCGATAAGTAATGTGAATTGCAGAATTCCGTGAATCATCGAATCTTTGAACGCATATTGCGCCCTCTGGTATTCCGGAGGGCATGCCTGTCCGAGCGTCATTACAATCCTCAAGCACAGCTTGTTTGTTGAGCCCCGTCCCTTAATGGACAGGCTCGAAATGCAGTGGCGATGCCGAGTTTGGTGCCCAAGTGTATGGAGCTTTGTCACGCGCTTTGGTGGCC
+
AAAAAFBC>1AAB111AFEE0F0AE?EEF1EEE/BFGFHBDDA22DFG1F110FBAEGHGG/AGFFFEHFFAFHHFHF@0E@EEGDDD//BEEC>GF@1BF2BGE?GGE/EFG1FDFBGBAGGCCGCGHHHHH11FGF1G1GHHHGEGHFCGDFHF00F<F0F<C.<A.D0GDGBFCFHGEGHFC@/CEFEFB0CF.:-@9C0-A-E-BFEAA//B/9-9:/;//99--;/FF9FFFFE?@@-9FB:9??F
@M00262:65:000000000-A4NV9:1:1101:11848:3615 1:N:0:1
AGAGTCAAGATGAAGAAAGTAGTGAAATGCGATGAGTAATGCGAATTGCAGAATTCCAGTGAGTCATCGAATCTTTGAACGCACAGTGCGCCCTTTGGTAGTCCGAAGGGCATGCCTGTTCGAGCGTCATTATAACCCCTCAAGCCCTCGGCGGGGTGTTGGAGGGGTTGGTGGAGGCCCCCTCGGGGGCTCCTGCCACTCCCAAAGACAAGGACGGCGGCCTCGTGGGAACCACGGTAAACGGAGTGAGA
+
1A?A>113@11B31B1A1A33AA1333DABA0001B2212D1A00/ABA11DB11112A2B1A111221001B2D2D21BB////01@1>///E01B0/11122?>/E/EF>0>B11B11>?EB?E?/<BB2B2>1B///<01F@//0/</</-<::9-9;AB/:@99--A;A-9EA-----;--;>??--9-/;;9/;/;;--99BB;9--;-9--9-----:;-----;---;:--9-/:-9;A9-///
@M00262:65:000000000-A4NV9:1:1101:9656:3660 1:N:0:1
AGATCGCACTCTTACCTCTTCACTCGCAGTTACTAGGGGAATCCTTGTTAGTTTCTTTTCCTCCGCTTATTGATATGCTTAAGTTCAGCGGGTAGTCCTACCTGATTTGAGGTCAAGTTCATAACAGTGCACAAGGCAGTCCGAAGACGGTTAGAAGCAGAAGCACTTGGTCTCTGCGATAGCATAGATAGATTTATCAAGCCAAAGCCGATCCCCATTAAGTTCTGCTAATGCATTTAAGAGGAGCCAGG
+
@AABAABBBBFFGBGGGGGGGBGGHGEFGGGFHGHHHHGGGHHHHHHHHHFFGHHHHHHHHHHHEEGGGGHGFGHHHFHHBBGFBHHGHGGGEEFGGHGFHHGHHHGHHHGHHFFHHHHHGHHFHHHGHHDGGHHHEFGCGHFGGGGHGGGGGHFHHGFHHHHGFCGHFH<FGGHHFCDGDGHHHHHGGFHGHHHHHFFGHFFCHGHBHGGGDGGFFFFFFFCGGGFFG9CCFFFFFFFFGGGGFF.EBF.
@M00262:65:000000000-A4NV9:1:1101:19260:3680 1:N:0:1
ATCCTGTACTGTTGCCGCTTCACTCGCCGTTACTGAGGTAATCCCTGTTGGTTTCTTTTCCTCCGCTTATTGATATGCTTAAGTTCAGCGGGTATCCCTACCTGATCCGAGGTCAACCTTGATAAATTGGGGGTTGCTGGCCAGCATCCACCGGACGTCTGTAGCGAGAGTATGTACTACGCTTAGAGCCAGATGGCGCCGCCACTGGTTTTAAGGCACACCGGGGACCGGTGACGCCCAAGACCAAGCAG
+
33AAADB@DFFBG4F4EFGEGFHCFE2AAE?2FHHGFAB3EFG5FGHGFFEAGFGHGHHHEFHHFDGGAHGHFBGGHFHBBBGFGHFHHGGG>EEEGFHFGGHHFDH4EFGGEGHFGFHFFHBGHF33GFHGGCCFHGHHD0?FFFDFFG1FDDFGCADFGGCGCCGGGG/C0B9FFFB;C?EF.FBFF.9FFCFFBAD?FCA99FBF//;A/FFFFF.B9ADA=A=9.9=;@A/;.;9:.EA..9;F.:/
@M00262:65:000000000-A4NV9:1:1101:10419:3726 1:N:0:1
ACCTCCAAGATGAAGAACGTAGTAAACCACTCAATCCCTTCCGCCCCGGCGGACGCTAATTCGTAGCTATCTTAGCTATTCTCCCCCACTCCCCAATCAGCCCCAGTGCTCAGCAAACTTACTGAAAAGTTCATTTCCATGACCGAACGAGTGAAGCGGCAAAAGTTGGAGGTAGATCGGAACACACGTCTGAACTCCAGTCACGAGTGGATATCTCGTATGCCGTCTTCTGCTTGAAAAAAAAAAAGAAA
+
ABBBBBFFBFFFCGGGGGGGGGGHHHHHHGHHHHHHHHHHHHFGGGGGGGGGGGGGGGGHHHGHFFGHHHHHHHHGHHHHHHHHHGGEGHHHHGHCHHHHHHGGGGHHHHHHGHHFHHHHHHHHFFFDFFFFGGHHHHHHHHHHGGFGGGGGHHHHHGGGGGGFFFCFGGGGFGGGGGGGGGGGGGGFFFFFFFFFFFFFFFFFFFFFFEFFFFFFFFFFFFFFFFF?EFFFFFFFFFFBFF>DA-@.../
@M00262:65:000000000-A4NV9:1:1101:16091:3742 1:N:0:1
ATTGAGGACTGTTACCGCTTCACTCGCCGTTACTAGGGCAATCCCTGTTGGTTTCTTTTCCTCCGCTTATTGATATGCTTAAGTTCAGCGGGTATTCCTACCTGATCCGAGGTCAACATTCAGAAGTTGGGGTTTAACGGCGTGGCCGCGACGATTACCAGTAACGAGGGGTTTACTACTACGCTATGGAAGCTCGACGTGACCGACAATCAATTTGAGGAACGCGAAATAACGCGAGTCCCAACACCAAG
+
AABAAFFFBFBFGGGGGGGGEGHHHGGCGGGGGHHHGHHGCBHHHHHHHHHGEHHHHHHHHHHHGGGGDHHHHEFHHHHHHFHHGHHHHGGG>EHHHHGHHHHHHHGHHGGGGHHFGGHHHHHHHHHHHHGGGCGHFHC?GGGCGCHGC--;@AGED0C00;BFFD.EGG-;BFBFFF0CF/9>;.;FF/F/;//9>-B>AA.BD---@FBF/B/BBBEF/BADDBCB-;/B/:-@D>-.:BBB.A:AA..
@M00262:65:000000000-A4NV9:1:1101:12383:3758 1:N:0:1
AGCAGGAACTTTTGCCGCTTCACTCGCAAATAGCAGTACTTGAACCGCCCGTGTCATTTCCCCGCGTGCTTCATTAATTGGTTTTCCAGCTTCTATAGAAATAGTTTTTGCAAATTGTTTACTACGTTCTTCATCGCAACATTAGATCGGAAGAGCACACGTCTGAACTCCAGTCACGAGTGGATATCTCGTATGCCGTCTTCTGCTTGAAAAAAAAAAATAAGTAAATAAATAGAATCAAGTAGGAAGAA
+
BCCCCCCFFFFFGGGGGGGGGGHHHGGGGGHGHGHHHHHHHHGBFHGGGGGGGHHGHHHHHHHGFGFEEGHHHHHHHHHHHGHHGHHHHHHHHHGHHHHHHGHHGHHHGGHHHHHHHHHHHHHHHGHHGGHHHHHHGGGGHHHHHHGHHGGGGHHHHHHHGHEHGHHHHHHHHGHFHGGGAGGHEF::0GHGGHHGGGAGGGGGGGGGGGGGGGGGF;-@.0009000000000000000009000009./
@M00262:65:000000000-A4NV9:1:1101:8464:3768 1:N:0:1
ACTATGCAGATGAAGAACGTCGTGAAATGCGATAAGTAATGTGAATTGCAGAATTCAGTGAATCATCGAATCTTTGAACGCACATTGCGCCCGCCAGTATTCTGGCGGGCATGCCTGTTCGAGCGTCATTTCAACCCTCAAGTCCCCTGTGGACTCGGTGTTGGGGACCGGCGAGACAGCCGCGGATCTTCTTCCGCAGCGAGTCGCCGCCCCCCAAATGCCTTGGCGGCCTCGTCGCGGCCCTCCCCTGC
+
AAAAAFFFFBFFBGFFFG?G1EA0003BGHA0FAFHHHHHFHFGDGHDFHHHHHHHBGHHFBHHFGFHGHHGHHHHGFHGGE>EGGGGEEGGEGG@/FFFHHGGHEGGGGCHHGHFHHHGAG0CCCC/FGFFHGHFG0GAC1FFFHHC.C0G0FGHECCCCGACCC.CGCGGGGG-.9/EE>;@@;@@FFB9F/B-A@>@?-;9B@;B?@@@@@?-B-BB/99B/;/-9@;-A?AB;=--9@---A-9---
@M00262:65:000000000-A4NV9:1:1101:19350:3778 1:N:0:1
AGCACCTCGATGAAGAACGTAGCGAATTGCGATATGTAATGTGAATTGCAGAATTCAGTGAATCATCGAATCTTTGAACGCACCTTGCGCCCTTTGGTATTCCGAAGGGCATGCCTGTTTGAGTGTCATTAATATCTCAACCTCTGAACCATTGTGGTTTTTTGAGGCCTTGGATGTTGGAGGTTTATGCTGGTGGAATCACTGGCTCCTCTTAAATGCATTAGCAGAACTTAATGGGGATCGGCTTTGGC
+
AAAA@AF?A1FF1F1FGGE1FGFCGGGHGFEEH0EGFFHGHHHGHHHFFGHFGHFDGHHFHHHHHHHCF0GGHHHHHGHFGEGEHFHCE@EEGHHGBFGHHHFHGG@EGGGHHHGHFHHGHGGHGHHHHHFFHEHHGHHHHHHHHHHGEEFGHHGHGFGHGFGGEGFEFHHHFGGHHGG.CGGAFHHHEHHHBGHGFFHGEHFHHGHHGGFFFFF0CBFGGGGBFF0//CFFF090C?CEC?BB@F-FFF/
@M00262:65:000000000-A4NV9:1:1101:10523:3801 1:N:0:1
ACCACTGTGATGAAGAACGCAGCGAAATTCGATAAGTAATGTGAATTGCAGAATTCAGTGAATCATCGAATCTTTGAACGCACATTGCGCCCGCCAGTATTCTGGCGGGCATGCCTGTTCGAGCGTCATTTCAACCATCAAGCCCCCGGGCTTGTGTTGGGGACCTGCGGCTGCCGCAGGCCCCGAAAACCAGTGGCGGGCTCCCTGTCCCCCCCCGCGTAGTAGTTTTCCCCCCGCCCCCGGCGTGCCCC
+
>AA1AFFFFDFFDGGGBFEG1?E0AEEG1FFHHFAGHDDGFHHHHGHHHFH10GGHHHHHFHGHDHHF00GFHHHGD1GGEGGEGHBGEGGGGGGGGHHFHFGFGHGGCG/CHHHHDHHHGEHGGFGCHHHHHFHHGHH1F>GGHGGGCCCGHGHGHHEE@@?AGGGG@@A@AGGG@--@BFF@=-;-99B-AFFBE???;---;-/;/9/9B@;--;--9--////;///:;---9>@<--9---9-;/-
@M00262:65:000000000-A4NV9:1:1101:11023:3861 1:N:0:1
AGTTCAGCGGGTATTCTTACCTGATCCGAGGTCAACCTTGAGAAATAAAGGGGTGACAACCGGGTCATATAACTACTAGATGCGTGCTGTTATAAGCTCGTTGCATATAGAGTCTTTACGACACCGGTCATTATCTTTTGGACCTGTCACCAGGTGACAAAGGGCCCAACGACAAGCCAAGCTTGATACTTTGATAATGACGCTCGAACAGGCATGCCCTTCGGAATACCAAAGGGCGCAATGTGCGTTCA
+
CCCCCFFFCCDBGGGGGGGGGGHFFHHHGFGEGHHHGHHGFHFHHFFDGHHGGGGHHGHHGGGEGEHHHHHHHHHHHHHGHFBEGGGGHGGGHHGFEHHGFGHGHHGHGGHHHHHHHHHGGGGGGGGDFGHHFFHHHHHGCFHHHGHHHHGHHAFGFHHHHGGDGGGGEFGCFCFHHGGHGGFGGFFGGGFGGBFFGGGGGGGDGGGGGFFFFEFFFFFFFFFFFEEFFF/FEFEDFFF>FFFBFFF.DFF
@M00262:65:000000000-A4NV9:1:1101:17810:3884 1:N:0:1
GCCGACCCTTGTGAAATCCTGCATCAGTCAGCCAATGCGGTCAAACTCCCTTTATGTTAGCTGCAGCAAAAGTAATAATCCGTTTGACGGAACTAAATGAATATGCTTTTAGCTCAGGAGAAAGTCCAGCTGCACCTGCATTTCAAGCAACCCGCCGCCGATCTGAAAAAGATTGGTGTTGGGATTGCTCAAGTCCAAAGCTTTCAAAAAAAAATCCAAAAGCTTTGAGGTGTTTACTGATACTCAAACAA
+
A1AA@DDDBFFFGFB33FEG1G0GHGGEG1AFHFHHHG0AAAABEGHGFHHHH1BABG2FGHHG0ECFHGFGF2FGGGHFGEFHHFHHG??/EGGG1BDFFFFGHEFHHHGHGHHFHBCCGHGBGGHFBGHHFHFHGFAFFHHHHGHFBGFGCCGCGGGGCCGAHGH00.<.<DFG0<GGHGG.CCHF0CF:0CFHE0:BBFGGGFBBFE@AG@-FFB/;AFF/99FBAB9;B?B9BFFFE/BFFFFEFFF
@M00262:65:000000000-A4NV9:1:1101:19961:3895 1:N:0:1
ATAGCGACGATGAAGAACGTAGCGAAGTGCGATGAGTTATACGAGTTGCAGCCTTCCCGTCAGTCCTCGACGCTTTGCACACACCTTGCGCCCTGTGGTATTCCAACAGGCATTGCTGTTCGAGCTTCCTTCTCCCACCTCAAGACATCGGCTTGATGTTTCAAAGTTTGGGGGCAGCAACCGCGGAGGCTCCTGACACTCACAAAGACAATGCGGACGGCCTCGTTGAACACGCGGAACACTGCAATCTT
+
>1111>>DD1>ADFBB0FECGFF?E0//BA////DBD222220B/A/111A1AB1B00///??@112D/////?//@12B1B///0111E///>0BF0022B2222</B//<B11>21>1></@//1?11?1111?00/001>D1001><.<<<-.000=000000:;C0..----.../99----99-9;-:///////99BF/99/-B-/9/---;;-;-AF-9-9-///9-999---9-;/////9//
@M00262:65:000000000-A4NV9:1:1101:10817:3931 1:N:0:1
ATGCCTAACTTTTGCCGCTTCACTCGCCGTTACTAGGGCAATCCCTGTTGGTTTCTTTTCCTCCGCTTATTGATATGCTTAAGTTCAGCGGGTATTCCTACCTGATCCGAGGTCAAATCTTGTTTAGGTTTAACTAACTTAGTTAAAAGGCAAATGCCCGCTGGGCCACAAAGCGTGTGACAAAGCCCCATACACTTGGGCACCAACTTGGCATCGCCATTGCATTTCAAGCCTGTATGGATGGACAGACT
+
ABAB@FFFFBFFGG4FEGGEFGHHHCGFEGG2B5FGHHHAFHGFHHG3EFGGHFHBHHHFGHHH1EGAE55FGHHGHFHB@@G444FGHGGG/ECGHFHHH0E3??44FE?EEHFHFH2D33F3GDGC?3?2@@GFHBGHFB>GHDHH2/<<FGFBFB0ADG-A?A.>EFGHHH?<EEHHHHHG/C.C.CG/CGHHGCF?F/DEGGGGGGBFF0B..C..C0BFFFB/BFFB?B.:/;FF/BFAFFFFF?/
@M00262:65:000000000-A4NV9:1:1101:8662:3977 1:N:0:1
AACCATGAGATGAAGAACGTAGTGAAATGCGATACGTAATGTGAATTGCAGAATTCAGTGAATCATCGAATCTTTGAACGCACCTTGCACCCCCTGGCATTCCGGAGGGCATGCCTGTCCGAGCGTCATTTATGCCCTCACACACGAATTGTTGGTTGGTGTGGTTCGACACTGAAGGCCTCCCGGGCGGAAATAACGGCGACCTTCCGTTAATCGCACTAGTAGAGCAGTGTAGGTCTGGCGTCAGGTCG
+
>1A1>C1BCFFFGGGGGGGGGGGHGHHFHHGEHG0FHHHGHHHFEHHHHHHHHHHHFGHHHHHHHHHHHHHGHHHHHHHHGGG/GGHH1FHCEGGGHHHHHHFHG/EEGEFHHHHHHHHBFGE@CGGGHH22@2@GBF/@/1@//>////?@10.>F.-<<..</<0-<<<-0;000/../:.;:---;--9-///;------;-/;B-/:9-//;----//9/;/;B//;9BB///;9//;;:-:--B/-
@M00262:65:000000000-A4NV9:1:1101:17878:3978 1:N:0:1
AGGCTAACCTTTTGCCTCTTCACTCGCCGTTACTAGGGCAATCCCTGTTGGTTTCTTTTCCTCCGCTTATTGATATGCTTAAGTTCAGCGGGTATTCCTACCTGATCCGAGGTCAAACGTTCAGAAGTTGGGGGTTTAACGGCGTGGCCGCGCTGTTTCCCAGTGCGAGGTGTGCTACTACGCAGAGGAAGCTACAGCGAGACCGCCACTAGATTTAGGGGACGGCGGGCGCGGCGGCTCGCCGATCCCCC
+
CCCCCFFFFFFFGGGGGGGGGGHHHGFGGGGGGHGHFHHGGHHHHHHFHHHGHHHHHHHHHHHHGGGGGHHHHHHHHHHHHGHHHGHHGGGGGGHHHHFHHHGHHGGHHGGGGHHHHGGHGHGHGFHHHHHGGGCGGHHGGGGGGGGGFGF?EGF.CGBGGGEFGFG?BF.C0:CBFGGGGB?A?@FFFF?AFFFBBB9@C-DF9-@-?0FBBFFFFBBAD.-@D--:=-;--;-9@=-.-->@--;.BE.
@M00262:65:000000000-A4NV9:1:1101:15801:3979 1:N:0:1
AACAACCAGATGAAGAACGTAGCAAAATGCGATAAGTAATGTGAATTGCAGAATTCAGTGAATCATCGAATCTTTGAACGCACATTGCGCCCGCCAGTATTCTGGCGGGCATGCCTGTTCGAGCGTCATTTCAACCCCTCGGGCCCCCGTGCCCGGCGTCGGGGCTCTCCCTCGCGGGAGGCCACCAGAGAAAGTGGCGGACCCGCCGCGGCTCCGGGCGCAGGAGTAAAATTCTCGCTCAGGGACCGCGG
+
A1>1>1>>AFFFGFGCFGGGFGFBGHFGHHGCHGAGFHGHHHHGHHHHHGHHFHHHHHGHHGHHHHHHHHHGHHHHHHHHGGGGHHHGGGGG?@//EGHHHH@FF@EGGGGHHHHFGHHFGHHGGGGGHHDG1@FG.EFG<.-C-C?@-C.../CC-99-9--;A?FF9BBB--@>@??@--------FA-//9//;E--;--:--;--9---------------:-/9BF/;/9/-9---/B--;---;9
@M00262:65:000000000-A4NV9:1:1101:7426:3980 1:N:0:1
AGCAGGAAGATGAAGAACGCAGCGAATTGCGATATGTAATGTGAATTGCAGAATTCAGTGAATCATCGAATCTTTGAACGCACCTTGCGCCCTTTGGTATTCCGAAGGGCATGCCTGTTTGAGTGTCATTAATATCTCAACCTCTGAACCATTGTGGTTTTTTGAGGCCTTGGATGTTGGAGGTTTATGCTGGTGGAATCACTGGCTACTCTTAAATGCATTAGCAGAACTTAATGGGGATCGGCTTTGGC
+
?AA?AAAFFFDFFBDB4BAE?E2E22A2B5E?2EAFGDB5GDFD5AAF5AFFH5DF55DBADFAEF5AECB1FF5DGFGHE@>E3FFFE>1@@CGBC?EFGBGGFD>EEFFFF3FGD33?BGC?BFGDBFFFFFHGBG>D@02<GGFFC/<CFGGFD<?GFGCDGEHF<1/<CC0<<DDEHHA./0C0C;CFB/:ACC0;::<CB.C0;FF000BB0C9CF09F90;B//;0B00CBFDE..A?@E-/BF/
@M00262:65:000000000-A4NV9:1:1101:10731:3994 1:N:0:1
AAGAGATCGATGAAGAACGCAGTGAAATGCGATAAGTAATGTGAATTGCAGAATTCAGTGAATCATCGAATCTTTGAACGCACATTGCGCCCGCCAGTACTCTGGCGGGCATGCCTGTTCGAGCGTCATTTCAACCCTCAAGCCCTGCTTGGTGTTGGGGCCCTACGGCTGCCGTAGGCCCTGAAAGGAAGTGGCGGGCGCGCTACAACTCCCCGGGGAGGAGAATCCTATCTCGCTAGGGGGGGGGGGCG
+
BCBCBFFFC@BFGGGGGGGGGGGHHHGGHHGEGGGHHHHGHHHHHHHHHHHHHHHHHHHHHHHHHFHHHHHGHHHHHHHHGEGEHHHHGGGGGGGGGHHGHHHHGHGGGGGHHHHGHHHHCHHFGGGGHHHHHHGHGHHHHHHGHHHHHHHGGEGGHHGGGGGHHGGGGGGGGGGGGGGGGGGGGGGGGGGFFFFFF-----9---0:000B..9--;-;-...:00;00000;...:.;E.-:---;=-;
@M00262:65:000000000-A4NV9:1:1101:11362:4002 1:N:0:1
AGCACCTCCTCTTGCCGCTTCACTCGCCGTTACTAGGGGAATCCTTGTTAGTTTCTTTTCCTCCGCTTATTGATATGCTTAAGTTCAGCGGGTAGTCCTACCTGATTTGAGGTCAAGTTCATAACAGTGCACAAGGCAGTCCGAAGACGGTTAGAAGCAGAAGCACTTGGTCTCTGCGATAGCATAGATAGATTTATCAAGCCAAAGCCGATCCCCATTAAGTTCTGCTAATGCATTTAAGAGGAGCCAGT
+
AAAABBFFBFFFGGGGGGGGGGHHHGGGEGEEGHFHHGGGGHHHHHHHHBGHHHHHHHHHHHHHGGGGGHHGHHHHHHHHHHHHHHEHHGGGFFGHHHHGHHHHHGHHFHFGHHFHGHHHHHHHHGGHHHHHHGHHHGGHHHGGGGFHGGGGGHHGHGHHHHHGHHHHGHHHHGHHHGFHGDHGHHF0GHFGHHHGHHHGHHGGGGGGGGGGGGGGGGGGBFGGGGGGGGFFFFFFFFF/B9/E?DFFFFB
@M00262:65:000000000-A4NV9:1:1101:17409:4013 1:N:0:1
ACAGCAGACTGTTGCCGCTTCACTCGCCGTTACTAAGGCAATCCCTGTTGGTTTCTTTTCCTCCGCTTATTGATATGCTTAAGTTCAGCGGGCATTCCTACCTGATCCGAGGTCAAATCTTAGGCTTTTAAATCGACAGAATGCCGGCTGGGCCACCAAAGCGCGTGACAAAGCTCCATACACTTGGGCACCAAACTCGGCATCGCCACTGCATTTCGAGCCTGTCCATTAAGGGACAGGGCTCAACAAAC
+
AAAAA11CFCCF31DGEEEEFBAFF0E0E0EE/DG2ACG0FHFFHHFF1AG/AF12DF12FF1B?//EGFHF2F2FBHDFHHEBB2@2@//>//FGFED21BBFBFGFHA?EEH111G<2FGHE1G0CHBGH2DAGGG@BGHHH1@/>--..>>AF.<GHCF.<@C?C.CHGEB0CFG0B/;0;9B09FFBE.9EGGGGGG@@/:-A-BFFFEF/99-EB-@FF9//:FFFFFFFFEEEEE9AEBFBFFF-
@M00262:65:000000000-A4NV9:1:1101:8388:4017 1:N:0:1
ACCACTGTGATGAAGAACGCAGCGAAATGCGATAAGTAATGTGAATTGCAGAATTCCGTGAGTCATCAGATTTTTGAACGCAACTGGCGCTAGATGGTTCTCCATCTAGCATGTTTGTTTCAGTGTCTCGTTTTCTCCTCACCCAAATCTTAATGCTGGAGATGCCCTTCTCTTGCTAAGATCGAACGCACTCTACACTCTGCAGGCAGCCTCGCTCGTCGAGGGTTGCACTCACTGCAGCAGTCACCTTC
+
AAA@AFFFFFFF3FBBFF1EAAEEEEEHHGGCG/AGH2BAAGGHHHHFHGHFFHFHGGGFA/FGGGGHB1GHHHHG/DFGG?/EGCFGEEGCGBGFFHGEHHH1GHG1GF1FGHHHFHHHHHHHFHHHHHGGEFHHHHHHGHHHEEGGHHHFBFFGHE10<1G1BHHHHHHHHHFGHB1>FHHCEB.<C-ACHH0C0CHHHHHBCGEECFGGGGGGGGAGG--?AGF<F/BFFF/BBF//;99FF/B/;F9
@M00262:65:000000000-A4NV9:1:1101:22735:4054 1:N:0:1
ANCGTTTACTTTTCCCGCTTCACTCGCAGTTACTAAGGCAATCCCTGTTGGTTTCTTTTCCTCCGCTTATTGATATGCTTAAGTTCAGCGGGTATTCCTACCTGATCCGAGGTCAAATCAAAGATTAAGGTTTNNNGACANANAANCNGANNNNNNNNNNNNNNNNNNNNNNNNNNNNNNNNNNNNNNNNNNCNNNNNNNNNNNNNNNNNNNNNNNNNNNNNNNNNNNNNNNGGTGGACNNNNGNNCTCAA
+
A#1>>11AFFFFGFFGEEEEA1GD1000BB1AAEGC1A00BFF01BC111BA/F12DBGFHB1FE/AEEFHB2D2DFHFFFG1DF@FEF///>E122GD2EEGHF1>1FE/EEFHF1BB11B10111B1BB11###/<//#<#//#?#//##########################################9#######################################---9--9####-##--9;A
@M00262:65:000000000-A4NV9:1:1101:19654:4058 1:N:0:1
AGACCGTAGATGAAGAACGTAGCGAAATGCGATACGTAATGTGAATTGCAGAATTTAGTGAATCATCAAATCTTTGAACGCAAATTGCGCCTTTGGGCAGTCCTAGGAGCACGCCTCTCTCAGTATCGGTTCAACAACCTCTCAGCAGCGTGCGCAAGTATACGTGTTGGCTGGACAATGAGAGGCTAGTCCTCACAGACTAGCCTCTTGAAATACATTGAGTGAGCACCACATTTCTACACTTTCTTTAT
+
>A11>1>>>1FFFE1FFGGGGFAEGGGHHGGGGE?FGH0AG2DGFHGHFEHFHHG2BDGEGFEGDGH2GGHHHHHGHBGHGG/EGFGGGG///1@FE0B/0BB2DEE1GHC0EEFFA<0B1BFDF2FCCG?<<F11FH/0F10@FH100/</?AC?C?=1111<0CF<../CCF..:C00000;.:.<C00;:;B9B0CFFFB/;09/0B00;0F9F000;0;0009B.-:--9///;;/9-;/BB/BFB/
@M00262:65:000000000-A4NV9:1:1101:13611:4104 1:N:0:1
AACGTGATCTGTTGCCGCTTCACTCGCCGTTACTAGGGCAATCCCTGTTGGTTTCTTTTCCTCCGCTTATTGATATGCTTAAGTTCAGCGGGTATTCCTACCTGATCCGAGATCAAACTTTCAGAAGTGGGGGGTTTAACGGCGTGGCCGCGCTGCGATCCAGTGCGAGTGTTGCTACTACGCAGAGGAAGCTACAGCGAGACCGCCACTAGATTTAGGGGACGGCGCGCCGCGAGGGCACGCCGATCCCC
+
ABBCBBCFFFFFGGGGCGGGGGHHHGGGGGGGGHHHFFGGGHHHHHHHGHHGHHHHGHHHHHHHFGGGGHHHHHHHGHHHFGHHHHHHHGGGGGHHHHHHHHHHHHGHHGEGGHHFHHGHHHHHHHHFFHHGGGGGGGGGGGFFFFFDFADCFFAFC-EED/:9FFFADB.B;./9BF:BFFB.@=EE./.:BBFBFFBDFFBEFCF-.9B9BFFFBB;FF.@BB-99=@DFD=>;CFD.DD@E--:9AFA
@M00262:65:000000000-A4NV9:1:1101:9474:4111 1:N:0:1
AAGGTACACTGTTGCCGCTTCACTCGCCGTTACTAGGGCAATCCCTGTTGGTTTCTTTTCCTCCGCTTATTGATATGCTTAAGTTCAGCGGGTATTCTTGCCTGATCCGAGGTCAGTTTGATAAAAGAGGTTTTATGGCTAAAAATGCTGATTGGAGCCAACGAAGCGAGTGACAAAGCCCCATAACGCTCAGACACCAGATGCAGCATTGCCACTGCATTTCAAGCCTGTCCATTTAAAGAACAAATGCT
+
AAAA>D5FFFFFGFGFEEGGGBBGHGCEGGGDDFFGGGHGGHGFFHHHHFEEGHHGHGFHGGFHFCEGGHHHHGHHHHHHFGFFGFGFGFCE>/BGHHHHFHBFBH44FEEGE0FGGHEFHFHHFHFEHHBFFFHHFB/0FG1<GGHFFGFHHHGHHFGGFEGEFDCCDC<GGHHHHHFGHGGGGHHC?DD.G09CFA.A?0;FFF/FFCBBFFE/FBFBBFBBFFBEBA/BBFFFFFFBFFFFEBA/BB;
@M00262:65:000000000-A4NV9:1:1101:13672:4139 1:N:0:1
AGCACCTCGATGAAGAACGCAGTGAAGCGCGAAATGTAGTGTGAATCGCAGAACATTGTGAATCATCGAATCTTTGAACGCACATTGCGCCTCCCCTTCACGGGGGGGCATGCCTGTCTGAGCGTCATTTAAGTCGATAGGCCCGATTGGGTCTGTGTTGGGCCTCGCACATCAGGGCGTCGCCTCGAATGAATCGGTCGAATGTGCGGACGAGATCCAATAGGACTGACCGTTCAGAGACCATAAACCTC
+
>AABBBFFBBFFGGGGGGGGGGGHGHFHGGGAE2GFFBGHHHHHHGHHGEEGHHHHHGHGBGHHHFHHFGHGHHHHHHHFGGGEGHHHGGGGGGGGHHHHHGG<EGGFFFFFFFFFFFFFFBFFDF?FFFF/BFFF?EADFFEAA9BDE?EDFFFFFFFFFAFFFFFFFFFFFFEF?DFFFAFFFFFD.FFFFFFFFDFFBEFF//B.@9BDFF9.B9BBBFFFFFFFFFFFFFFFFFFFFFFFFBFFFFF
@M00262:65:000000000-A4NV9:1:1101:21176:4145 1:N:0:1
ACACAGAAGATGAAGAACGCAGCGAAATGCGATAAGTAGTGTGAATTGCAGAATTCAGTGAATCATCGAATCTTTGAACGCACATTGCGCCCTATGGTATTCCGTAGGGCATGCCTGTTCGAGCGTCATTCAAACCTTCAAGCTCTGCTTGGTGTTGGGCGTCTGTCCTGCCTCACGGCGCGGACTCGCCTCAAATCTATTGGCGGCCGGCACGTTGGCTTCGAGCGCAGCAGCAACGCGAACTCGGGCCC
+
AA3A34CFCBDFDGGGGGGCEAEEE?EDHGFDH2CFDBFEFDFDDGFFB5F5CGHHHHGFHGHHHHHHHHHGHHHHHHBGAFGEHFDHGCFEEHHFFB4GHHHGFFEGGHGHHGFDHGHHFEHGGBEGHHH2GFHGFEHDDFFFHHHFHHCEGE<//C-FD@CDFGHHHGHHHH/CGCCCCC-?@?FGBG.ACBBFFB090;BF;-9B-9;B?DFFF.B/9B-EFDB;?BB.A.;FABB--@B.;:.@BB<
@M00262:65:000000000-A4NV9:1:1101:16587:4189 1:N:0:1
AGTCACTACTCTTCCCTCTTCACTCGCCGTTACTAGGGCAATCCCTGTTGGTTTCTTTTCCTCCGCTTATTGATATGCTTAAGTTCAGCGGGTATCCCTACTTGATCCGAGGTCAAAAGTGTTAAATGTGCTTACTGGACGCTAACAATACCAATCAGAATCGCAAATTGTGCTGCGCTTCAAACCAATACTTTGGCTGCCAATGAATTTAAGGCGAGTCCAACCACAAGGAAAGGACAAACACCCAACAC
+
?AAABFFFFFFFGGGGFGGGGGGGHGFEGFGAFHHCEEBFFCGHHHHGGHGGHGFHGHFHEGHHGGGGGHHHGGGFGGHHHEFHHHFHHGGG@EGDHGGHGEGHFEH4GEEG/FGHGHHEGDDDHHFHGHHFHFGDDFFGCFGDDFGG1FGFGHFGCHHHHEGCEDFH1BGHHGFGCCGGCGHHHGCGGHGFCGBGEHGEHFBBFFBFBFFGGFF-BGBG0;BGGEEEFF.ABB?FBFFFFFF?.99;AE.
@M00262:65:000000000-A4NV9:1:1101:15209:4197 1:N:0:1
AAGACGGAGATGAAGAACGCAGCGAAGTGTGAAAATTAATGTGAATTGCAGAATTCAGGGAATCATTGAGTTTTTGAACGCATCTTGCACTCTTTGGGATTCCAAAGAGTATGCCTGGGTGAGCAATGGGAATATATAATATCATCAATCCCTTTGTGATGGATGGAATTGAGTGTTTTACCTTTTTAATAAAAGGTTCACTTGAAATGGAGAGAGAGAGAGGCAAAATTAATAACAGACAGGGTTATAAC
+
A1A1AA1AADFFGGGGGGGGGGE0AEEF1AD1AA1AE1AFGAFF22AFG1F1FG1FAF1BAFG1B2DFGGAF1FE//FGHGEA/1@21F1B011BF0//1F@2B@>BF01B>G2E11>/B?/B1GHF110<1B122BG2>2BDBDDD1@FF1<GGG>F2>@F01FC0<11?1<1??1<<<<11<G1<.F1FG11<.00DGHB000<00<00//CECGF..C.E.AA./C/00;C99FGFA/9;.BFEBB;0
@M00262:65:000000000-A4NV9:1:1101:17648:4198 1:N:0:1
AGCAGGAACTTTTGCCGCTTCACTCGCCGTTACTGAGGCAATCTTAGTTAATTTCTTCTCCTCCGCTTAGTGATATGCTTAAGTTCAGCGGGTGGTCCTGCTTGATTTCAGATACAAGAAAAGTTTGAGTGTCTAAGCACTGGCAGCTGTTAGGCTGCACTGCCTCGGCTCTCAATGAGTTCACATTGTGAACAATGTGACTGCTGCATTGAGTGCGACCCTCGAACAAGTCGAAGCCGCTCGCAGAGCGC
+
@ABBBBBFFFFFGGFGGGGGGFHHHFGGGGGGGHHFFGGDHFHHHHF5FBFGHHHHHHHHHGHEEEGDFH@GFFHHGEGGBBGFHHHFHGGG>EGGGHGHFHHHHHHHHHHHHEGHHHGHHHHGHHHGGGGFHEHHHHGHHHHHHGGBGHFHHGHHHFGHEHEGHBGGGEGHHHHGHHHHHHDFHHHFDGHFGFFEHHGHHHHGHHGGHHHHG0FBBGC?DGGFGFFCFG9FEGFFFFDAFAFCFFFEFF-
@M00262:65:000000000-A4NV9:1:1101:22345:4225 1:N:0:1
AAACATCGCTGTTGCCGCTTCACTCGATATTGAGTTCTCCGATCACGATCCACACGGACCAAGCAGGTGGCGCCGCCAGCCGGATTGATGCTTCGAAAATCCTCAAACGATATGGCAACCGTGCCATCCTGGCCGCAGACCATTGCGATCCAAACTTGATCGGCCTCCCTGTTGAGGGCTTTTAGCTCACCGACGTTTTCATCATTGAAGGTGAACTGCCAGGGCGGCAAACGCTTCGCACTATGCTTAAT
+
A1AAAFB1>BAAGBFFGGGGGGHHGEG00AD221D2FF2F//AE?0//BF?GGGF//AEAFE0BBB/>GFEEGEEEGGGAF/EEGFF12FG1>BE/B<<B<GFDGHHEFGFECF1FGBHHGGHGHGFG0DDFFHCCCCCFHH00DCFGHGGCGFFHH:CCGEGGGGFGGGFCFGGGGGGG?FFFGBCFFFFF?@?@ABEFF/:BFBFFFFF/BFFBFEB/;/-A->-;?=9AB?FFF??A?@FFFFF/BBB
@M00262:65:000000000-A4NV9:1:1101:7791:4228 1:N:0:1
ACATTGGCGATGAAGAACGTAGCGAATTGCGATATGTAATGTGAATTGCAGAATTCAGTGAATCATCGAATCTTTGAACGCACCTTGTGCCCTTTGGTATTCCGAAGGGCATGCCTGTTTGAGTGTCATTAATATCTCAACCTCTGAACCATTGTGGTTTTTTGAGGCCTTGGATGTTGGAGGTTTATGCTGGTGGAATCACTGGCTCCTCTTAAATGCATTAGCAGAACTTAATGGGGATCGGCTTTGGC
+
>AA?AF1CDDDA1GBGFFEGG0FE0E0CFHF0FCGHHH2FBGHFHGHGH11DFGHHGGHEHHFHFGHFGFBEFFHG2GGHGEECHHEGFHHGHHHBGHGGGHH0///??FFGFFHHHHGGFHEGDFH2FGGHHHHHHHHHHHHHHF1GHE0GGHHGGHGHGGGC/.0>FG1>FGF1GB1CGFFGH0/D0GFBBC/.G00CCHHEBGGBEHHGGF09FFGFGGGGGFFFBFFEB9;;0..:.A.A=F@F///
@M00262:65:000000000-A4NV9:1:1101:10372:4241 1:N:0:1
AACTCACCGATGAAGAACGTAGTGAAATGCGATAAGTAATGTGAATTGCAGAATTCAGTGAATCATCGAATCTTTGAACGCACATTGCGCCCGCCAGCATCCTGGCGGGCATGCCTGTTCGAGCGTCATTTCGACCATCAAGCCGGAGGCTTGTGTTGGGGACCTGCGGCTGCCCGCAGGCCCTGAAAACCAGTGGCGGGGCCCGCTGGCACTCCGGGCGCAGTATTCACCTGCCTCGCTCAGGGCGTGCC
+
BBBBBFFFBBBBGGGGFGGGFGFGFHHHHHGGHGGHHHHHHHHHHHHHHHHHHHHHHHHHHHHHHHHHHHHGHHHGHHHHGGGGHHHHGGGGGGGGGGHHHHFFGHGGGGGHEFGHHHHHGHHGGGGGHHGHGGGGGHHGHGHGGGFFGGHGGHHHHHGGGGGGGGGAGGGGGGGFCAAFFFF.ABFFFFFFFBFBEFFFF-=DFA--9..;;FB.--9;-@=99BF/FFB/F.A/9.9.9.;9FD;=@DE
@M00262:65:000000000-A4NV9:1:1101:15192:4265 1:N:0:1
AACAACCACTGTTGCCGCTTCACTCGCCGTTACTAGGGGAATCCTTGTTAGTTTCTTTTCCTCCCCTTAATAATATGCTTAAATTCAGGGGGTCTTCCCACTTCATCTGAGGTCTAATTCATAAATGACACAAAGCCGTTCCCTCCAGAGCATGTTGCCACACCCCAAAGTTCACATCCTTACATCATGTGTTTCTTTTGACCACTCAACATAGGGTTCACGGATTGGATTCACAGTTAAGTGGAAGCAAC
+
BBBBB@BABFFFGGGGGGGGGGHHHGGEFGGGGHHHHHCGGHHHHHHHHHHHHHHHHHHHHHHHFFHHHFHHHHHGHHHHHGBGHHHHHHGGG?FGHHFFHFGHHHHHHHHGHHHHHHHBGFHHHHFFGHGHFFGHHGGGEHGHGFHEFHHHHGHHHHHHHHDDDGGDGHHFGH0FHFHHHGHHG00GGBGCFHHHHHHHGFHHHHGBGHFFGFGEFFFGGGGAGDG.CBBFFFFGBFG0BFBF///AFFF
@M00262:65:000000000-A4NV9:1:1101:16912:4267 1:N:0:1
ATTGAGGAGATGAAGAACGCAGTAAATTGCGATATGTAATGTGAATTGCAGAATTCAGTGAATCATCGAATCTTTGAACGCACCTTGTGCCCTTTGGTATTCCGAAGGGCATGCCTGTTTGAGTGTCATTAATATCTCAACCTCTGAACCATTGTGGTTTTTTGAGGCCTTGGATGTTGGAGGTTTATGCTGGTGGAATCACTGGCTCCTCTTAAATGCATTAGCAGAACTTAATGGGGATCGGCTTTGGC
+
AABBBFFBAAFFFGGGGGAFEEEHFGHHHHGGHEFHHFHFHHHHHHHFHHHGHHHHHHHHHHHHGHHHGHHGFHHHHHHFGGGFHHHHHHFHHHFGHHHHHHHHGGGGGGGHHHHFHHHHHHGHHHHHHHHHHHHHHHGHHHHHHHHGHHGGHHHHGGGHGGGGFFHAFHHHH1GGBGHHBGFEHHHHHHHHHHFGEGGHHFHHFFHHGHHHHHECGFEFGGBGBFFFGGGGGBFGFFGFGGGGGGGGGFB
@M00262:65:000000000-A4NV9:1:1101:7811:4306 1:N:0:1
ACGAGATACTGTTGCCGCTTCACTCGCAGTTACTAAGGGAATCCTTGTTGGTTTCTTTTCCTCCGCTTATTGATATGCTTAAGTTCAGCGGGTAGTCCTGCCTGATTTGAGGTCAGACGGTCAAAAAGGTGTCCACAGGGGAAAGTTCGAAGCTGAACATACAGAGAGCAGCCTTCGTCTCTGGAGTAGATAATTATCACACCGACGACGGACAGCGAACGGTTCCGCTCATGAATTTCAGAAGAACCGCC
+
>1>11>A1DFFFGGGGGGGGGGHHHGGAFGHGHHH2AF0FHHHHHHHHH0FEHHHHHHHHHHHFGGGGGGHHHHHHHGHHHFHHHHHGHGGGEGE@FGH1BEHHHHHHHHGHHHH01F///?EGHE///B11BGHH1@///?/?0?11?/?/><FH1F11>F11>F0C.1</.<00./<C/=0<0.:/00<C00;GHHH0GF.;-9:A@@A?@-9A--;@@-A--/-;9--;B//;B//9B///;/-;@-;
@M00262:65:000000000-A4NV9:1:1101:21618:4319 1:N:0:1
ACAGCAGACTGTTGCCGCTTCACTCGCCGTTACTAGGGTAATCCCTGTTGGTTTCTTTTCCTCCGCTTATTGATATGCTTAAGTTCAGCGGGTATTCTTACCTGATCCGAGGTCAACCTTGAGAAATAAAGGGGTGACAACCGGGTCATATAACTACTAGATGCGTACTGTTATAAGCTCGTTGCATATAGAGTCTTTACGACACCGGTCATTATCTTTTGGACCTGTCACCAGGTGACAAAGGGCCCAAC
+
BBBBBFFFFFFFGFFGGGGGGGHHHGGGGGGGGHHGGHGFHHHFGFFHGHHGHHHHHHHHHHHHGGGGEHHHGHHHHHHHHHHHHHFHHGGGGGHHHHHBGHHHBGHHHGGGFHHHHHHGHFHHBGHFHHHGGGGGHHHHHGGGGEGHHHHGHHHHHHGHBHHHGG.DHHFHHHHHGHHHG@EHFHHHHHGGGBGGGGGGGGG?GE?DGGGGGFFFFFFFFDFFFFFFFFFFFFF/FFFFFFEFDFDBD?.
@M00262:65:000000000-A4NV9:1:1101:9901:4370 1:N:0:1
ACGTATCAGATGAAGAACGTAGCGAATGGTTCGAACGACCCGAATCGATGATTCCCGACTATCCCCGCTACGACGAACAAAGAATTGACGGAATGGTTCCCTGGCCGAGTGAAGCGGGAAGAGTCCGTCTTAGATCGGAAGAGCACACGTCTGAACTCCAGTCACGAGTGGATATCTCGTATGCCGTCTTCTGCTTGAAAAAAAAAAAAAAGTATAGCGAATAGACTGTAGTTAATCAGCGTGGTAGCACG
+
ABBBAFFFFFFFGGGBGGGGGGGGE2EHHHHHGHFHAEGGGGGGGFHGHGHGHHHHGGGGGHHHHGGGGGGGGGGGFGGFGFFGGHHGGGGCFGHHHHHHHHHGHHGGFGHFGFGGGGGGCAAGHHGEHHGGHFHHHGAEGGFFFHHHGCGGGHHHEGGGGGGGGG?DDGGBFGGFGGGGDFGGGGFFFFFFBFFF/9BB/;;BC=-@--9.///9//----.////9////////////...-;/;///-
@M00262:65:000000000-A4NV9:1:1101:11045:4394 1:N:0:1
ACCACTGTCTGTTACCGCTTCACTCGACGAAAGGGATTTCTCCTCCGGTTAAATAACCTGGAGAAAAAATTCCAAAGGGTAAGTATCCTGTCAGGAATGGCCGATCAATTTATTATTGACCTGCAGCTTAAATAAGTTCGGCATTGAATCCAGCCTTCAAAGAACATGTATTAGCTGATCAGTTCGCTACGTTCTTCATCACAGTGGTAGATCGGAAGAGCACACGTCTGAACTCCAGTCACGAGTGGATA
+
CCCCCFFFFFFFGGGGGGGGGGHHHGHGGGGGGHGHHHHHHHHFHHEGGGGHHHGFHHHHHHHGHGHFGHHHHGHBGHG?FHHHHGHHHHGHGHHHHHHHHHGGGG?GHHHHHHHHHGHHHGHHHHHHHHHHHHHHHHHFCGGGHHHHHHHHHGGHHHHHHHHHHGBGDGHHHHHHHHGHHHGHHGGGGGGGHHGHHHHHHHHHHHHGGGGGGGGDGDFFGGGGGGGGGGGGGGGEFFFFFFD?>AEEB90
@M00262:65:000000000-A4NV9:1:1101:14178:4405 1:N:0:1
ATGCCTAACTGTTACCGCTTCACTCGCCGTTACTAGGGCAATCCCTGTTGGTTTCTTTTCCTCCGCTTAATGATATGCTTAAGTTCAGCGGGTGGTCCTGCTTGATTTCAGATGCAAAGTAAGTTTATGTGTCTAAGTACTTCCAGCTAATGCTGACTGCCTCTACTCACAATGAGTTCACATTGGAAAATGTGACTGCTGCATTGAGTGCGAGACTGTAAACAGTCCCACTTGCAGAGTACAGAGTACCT
+
3AABBF5CCFFFGGGGGGGGGFHHHGGGGGGEGHDGHHHGAGHHHHHHHHFGHHHHHHHHHHHHGGGGEHHHHHEHHHHHGHHHHHHHHEGGGEGGHHHHHHHHAHHHHHGBH3GFGBHHFFFHHHFHGHGHHHBFHHHHHHHHHHGHHFHHGHHFHHHHHHHHGHHHGHHGHHHHHHHHHHHHHBGFDCGHHH0DGHHGHHHHHF0CGHHCDC?EHHHB0CFGFGGFFFFGGGGFFFEGGGFB9/;9CGG
@M00262:65:000000000-A4NV9:1:1101:17814:4415 1:N:0:1
AGTGGTCACTTTTGCCGCTTCACTCGCCGTTACTGAGGCAATCCCTGTTGGTTTCTTTTCCTCCGCTTATTGATATGCTTAAGTTCAGCGGGTATTCCTACCTGATCCGAGGTCAACGTTCAGAAAGTCGGGGGTTTTAGGGCGTGGCCGCGCCGCGCTCCAGGGCGAGGTGATACATACCGCGCAGGGGAGGCGGCGGCGCGGCCCGCACCTTCTTTTGCGGGACGGCGCCCGCGGGGGGGGGCCGGCCC
+
AA>11B1DC3BF31B11EEEAEGAE0AEEG?EGFBFC/CE0F1FGHHBG1G/AGHH1EG2AFGH/EE/F1GGFGGGB@GFFGH2FF2FB>E?ECGEBBFFGHHH01GGH/<E<GGFB//BFHHF11B>2<<C/-<<<.>/0<CCA---;;--;A-----.9/;/-A@-@-9A/9//////9--;---;9--;-----;;---9-;----99-/;/;/9///;=---9---9--99--;---;------9--
@M00262:65:000000000-A4NV9:1:1101:13741:4416 1:N:0:1
ACCACTGTCTGTTGCCTCTTCACTCGCAGTTACTAGGGGAATCCTTGTTAGTTTCTTTTCCTCCGCTTATTGATATGCTTACGTTCAGCGGGTAGTCCTACCTGATTTGAGGTCAAGTTCATAACAGTGCACAAGGCAGTCCGAAGACGGTTAGAAGCAGAAGCACTTGGTCTCTGCGATAGCATAGATAGATTTATCAAGCCAAAGCCGATCCCCATTAAGTTCTGCTAATGCATTTAAGAGGAGCCAGT
+
>AAA3FCFFFDFGGGGGGGGG5FFHGG?EFHBFH5D32EE2BACGH5FGFHHHHHHHHHHHHHG?FGGEHHHHHFH5GHHB3?FFHE@F10EE/1BFHH4FGHFBHHHB4/BGHC3EHGH?F4BG33FFH4FE0BCG0?GHH/<C@DGDDGF/0111FGFFFHHHHHHBFGHHHHBHC-F?DH0G0DGGGFDGHHHHHC;GHGH/::GEC@@BGFGFGG09;FFGGBFF00B9FFGGGFFB09..9AF/9;
@M00262:65:000000000-A4NV9:1:1101:18682:4483 1:N:0:1
ACATTGGCCTGTTGCCGCTTCACTCGCCGTTACTAAGGGAATCCTGGTTAGCTTCTTTTCCTCCGCCTAGTTATATGCTTAAATTCAGCGGGTATTCTTGACTGATTGGAGGCTCGATCGAAAAAAATAACTGATACCTAATAAATAGAATATAGAAACACGTTGGTTCAAGTAATTAAACTATGACGTCGCGTTCCTGTATTAAATTTTTAATACTAGGATCGGATATTTTGTTATGAATTCATCTACGC
+
33AAABBF@B3DGGGDEEGGAGHEAA2A2A22ADG5B3FE2FFEAB3GHFFE5FHHHHHHGHF3AAEFECEGHHFHHFHFBGHHHGFGFGGG>@FGGHHFBCGFFDFGAB3//GFE@GFC/??<FCCGHFHDGFGHHGHHGFH<GF>FGGGFHHGGE1<CCAGHGGDHHFBF0G=DHH0CHHCGG0CD:E@CB@GGGGEBFFF0;9BF0B0.0;FFGBFBBBCD....9B/BFBFFFFBFBF/999FBBF-
@M00262:65:000000000-A4NV9:1:1101:18028:4490 1:N:0:1
AAGACGGAGATGAAGAACGCAGTGAATTGCGATATGTAATGTGAATTGCAGAATTCAGTGAATCATCGAATCTTTGAACGCACCTTGCGCCCTTTGGTATTCCGAAGGGCATGCCTGTTTGAGTGTCATTAATATCTCAACCTCTGAACCATTGTGGTTTTTTGAGGCCTTGGATGTTGGAGGTTTATGCTGGTGGAATCACTGGCTCCTTTTAAATGCATTAGCAGAACTTAATGGGGATCGGCTTTGGC
+
>3>A>>3A22CFBBAFBG?2AAAEFB55FBEAA2ADDA55DGDFHHHH55B53DA55FHAG55FGHHHHFHEHHHFFHBGGC>0B3EF@/>/EBF@??44BF4EF/?/DFEHHHGEBFDGGFFFFBG2DGDBDFG2F2B20FGCDC1G<<G<@1@FE0/?<<@@FFEA.FC1G1FG/==C<F.EF0CDGFFFH;/:C0<GB/:0CCHG?F0;FGE0FGGB0;0;/00;BFG09FFB0AA?DAA?B.-//B/
@M00262:65:000000000-A4NV9:1:1101:13215:4490 1:N:0:1
AAACATCGGATGAAGAACGCAGAGAAATGCGATAAGTAATGTGAATTGCAGAATTCAGTGAATCATCGAATCTTTGAACGCATATTGCGCCCTCTGGTATTCCGGAGGGCATGCCTGTCCGAGCGTCATTACTACCCTCAAGCGCAGCTTGTTTGTTGAGCCATTGTCCTAAATGGACAGGCTCGAAATGCAGTGGCGATGTCGAGTTTGGAGCCCGAGTGTATGGAGCTTTGTCACACGCCTTGGTGGCC
+
AA?AA1C1111>11DGBGGCG0ABG1GDG1EC00FFGF22BF2D2DFD1DF10FB11DGFGBDGF22BGCG/GHGHBGBGE@E?HFB1//B>>CE111@B2BDGC/E???FHHHHGHHHFGGCCG//CGFFHHHFBG</GBFFA//<@<DF0FGFHEHHGGFHHFF0D=D<0G0<0C<<EEGC.@-C..00;9;F/A?@-A.;A.?BE0B.//9CA----;///:-/B--/9BF/B/:/9---://;9-9-
@M00262:65:000000000-A4NV9:1:1101:23946:4493 1:N:0:1
AATGTTGCGATGAAGAAAGTAGAGAAATGCGATACGTAATGTGAATTGCAGAATTCAGTGAATCATCGAATCTTTGAACGCACATTGCGCCCGCCCGAATACTGGCGGGCCTGCCTTTTCGTGCGCCATTTCTACCCTCCAGCCCCACGCTTTTGTTGGGGCCCTGCGGCCGCCCCAGCCCCCTACAAGCCGTGGCGGGTCCGCCCTCTCACCCCCGGCAACTGGTTTTTCCTCTCTCACCGCGTCGGGCG
+
AAA?AFDFD1AA1F1F11AB3B3DAB1BAA00BEE0BGAFDGEFFHHHHGFFFFHH1DFFHFHGGHHG0ABEHFHG2GFEFEE/FG1GEEEG/EE/E/>F?FHHHH?E/////0@111?1/0///-<.<BF11<110>>.<//.<A..-..;.00/;..--9-;9.;------;-;--;---@=9-9//9----9----;------;;-//:-------;--///;/---///://////-----------
@M00262:65:000000000-A4NV9:1:1101:19534:4501 1:N:0:1
AGCAGGAAGATGAAGAACGTAGCGAATTGCGATATGTAATGTGAATTGCAGAATTCAGTGAATCATCGAATCTTTGAACGCACCTTGCGCCCTTTGGTATTCCGAAGGGCATGCCTGTTTGAGTGTCATTAATATCTCAACCTCTGAACCATTGTGGTTTTTTGAGGCCTTGGATGTTGGAGGTTTATGCTGGTGGAATCACTGGCTCCTCTTAAATGCATTAGCAGAACTTAATGGGGATCGGCTTTGGC
+
AAABA4AFFFFFFGDGGGGGGGDGGGGHHHFGH2AG5ADFFA5D55DADDGH3GHFBB5DFG5DAGHHB3AEHHHFBGHHGCGGHGGB/EACEHHHGHHGDB@GGGGGGEGHHGHHHEFFEGFHH?BDGHFHGHGHHHHHHAGGH<FGGACGGBF@D0?FFG@DFGFAFHFGHHHBGHHAHGG.<DF0=0CGHCH.CGB00CHCC.;GCGGGGFFFGGGGGGGGFFGGGGGGF9CF0F?E.9DFFFAFFF/
@M00262:65:000000000-A4NV9:1:1101:9478:4503 1:N:0:1
AACTCACCGATGAAGAACGTAGCAAAATGCGATAAGTAATGTGAATTGCAGAATCCAGTGAATCATCGAATCTTTGAACGCACATTGCGCCCGCCAGTATTCTGGCGGGCATGCCTGTTCGAGCGTCATTTCAACCCTCAAGCTCCGCTTGGCGTTGGGGATCGGCATCCCGGCCTTCGCGCCGGCGCCGTCCTCCAAATACAGTGGCGGTTACCCTGCAGCCTCCCTTTCGGAGTAGGCCCCCCCCCACC
+
BABBBFFFBBBAGFGGGGGGGGGH5CHHGHGEGGFHHHCHGHHFFHHHHHGHHHHHHHHHHFHHHHHHHHHGHHHHGHHHGGG@GHHHGGGGGGGGGHHHHHHG3GEEGGGHGFHHGHHFFHHFFGGAGHHFBGHHGGHG1>GHHHGGGGG?GGFGGECGE?CEDAAGGGGGGGGGGFEDFFFAFFFFF;@AFFFF.9/BFFFFFFFEFF;-.//9/.:;9B...;.9;//.-.9A///;/.9--@-9-.A
@M00262:65:000000000-A4NV9:1:1101:16934:4522 1:N:0:1
AAGAGATCCTTTTGCCGCTTCACTCGCCGTTACTGAGGGAATCCTAGTTAGTTTCTTTTCCTCCGCTTAATTATATGCTTAAATTCAGCGGGTAGTCTTACCTCATTTGAGATCTAGAGTCAGAAATGGTTCTATGGTACCGGGCGGGGCGCATGGTTGGAGACCAGAGTCAGAAGCCAAGTGCTCGCACGGGTTTGGTGATTTTTCAAGCCATGGACCGACCAGAGCTCAGAGTCCCCAGACACACACCG
+
BBBB?4FFFBFFGGGGEEGGGBGHHFGGFGGEFGHFHF?EAGHHH5DGHGHGFHHHHHHHHHHHGGGGCHHHHHGHHHHHFHFHHH4FFEEGEGGFHHHHHHHHBGHHHGEEHHHDGDGHHHH3FFGH2F3GBBD3GG3GF?CFGGGGGGA?BFGGGGGGBFBFGGF..FFFF//FFFFFFFBFFEDF;DFFFBEDF?999/BFFFFB9FFFFFFBBFFFABA;AFFFFFBFBFFFFFFEDEF.FBDFFF=
@M00262:65:000000000-A4NV9:1:1101:11011:4564 1:N:0:1
AACGCTTAGATGAAGAACGCAGCGAAATGCGATAAGTAATGCGAATTGCAGAATTCCAGTGAGTCATCGAATCTTTGAACGCACATTGCGCCCTTTGGTATTCCGAAGGGCATGCCTGTTCGAGCGTCATTATCACCCCTCAAGCCCTCGGCTTGGTGTTGGACGGTTTGGTGGAGGCCCCCTCGGGGGTTCCTGCCCCTCCCAAAGACAATGACGGCGGCCTCGTTGGACCCCCGGTACACTGAGTTCTT
+
BABBBBBBFBFFCDBDGGGGGGGGGGGHFGEEEEEHHHFGHHGGGGGGBFGFHHHGHFHAGAFABGHHHGHHGHHHHHGFFFEGCHHHHC@FGCHHGGHFFHHHHGFGGGGGHHHHFHHHHGHGGFEEDHHGFGFGCFDGGFFGHGEHHGGGGGFG0<<DHFHHGGDGGGEHGGHHGG?DAGGGGGAFF9BFFFFFFEE?DFFEFFFFFFFBFFFDFFFFCFFFFFE.FFFFBDBCA=DFFFFFFFBFFFF
@M00262:65:000000000-A4NV9:1:1101:7087:4569 1:N:0:1
ACACAGAAGATGAAGAACGTAGTGAAATGCGATAAGTAATGTGAATTGCAGAATTCAGTGAATCATCGAATCTTTGAACGCACATTGCGCCTCCCGTCGCAGGGAGGCATGCCTGTCTGAGCGTCGTGATAACCCATACGTCCGGTCCACGGTCGTGTCTTGGGCCGTTCGTAGATCGGAAGAGCACACGTCTGAACTCCAGTCACGAGTGGATATCTCGTATGCCGTCTTCTGCTTGAAAAAAAAAAACA
+
BCCCBFFFFFFFGGGCGGGGGGFFFHHHHHGAHGGHHHHHHHHHHHHHHHHHHHHHHHHHHHHHHHHHHHHGHHHHHHHHGGGFHHHGGGGGGHGDGGCFGEGGGGGGGHHHHHHHHHHHHHGGGGDFGHDHHHHGHHHEGFGGGGGGHHGGGFGGGHHHHHHHHHGCGHDEFGEFGGBD?FGGGGGGGGGGGGBFFFGGGGGGGGFFFFFFFFFFFFFFEFFFFFFDCFFFFFFFFF?BFBFF-:-@@..
@M00262:65:000000000-A4NV9:1:1101:12098:4601 1:N:0:1
AGTGGTCAGATGAAGAACGTAGCGAAATGCGATAAGTAATGTGAATTGCAGAATTCCGTGAATCATCGAATCTTTGAACGCATATTGCGCCCTCTGGTATTCCGGAGGGCATGCCTGTCCGAGCGTCATTACTACCCTCAAGCACAGCTTGTTTGTTGAGCCTTGTCCCTTAATGGACAGGCTCGAAATGCAGTGGCGATGCCGAGTTTGGTGCCCAAGTGTATGGAGCTTTGTCACACGCTTTGGTGGCC
+
BABB@FFFCFFFGFGGGGGGGGGGC22GHHG2FA2BGGFGHHHHHHHHHDHHEHGHGHHFGEHHGHHHFFGGHHHHGHHHG>EEGHHFGGGGGHHHFHBHHHHGG?/@@EEHHHHHHHHHGDCCGGGAHH2FGEHGHHHFFGHFHHHHHHHHHHBHHGGHHHHH1GHHHHHC0DDDGHGGGGHHG-CDGGHB0:GGGG-9.EF-??FGGBEG?BFFFFEBBF/BF.FFFFFF/FF/B/FBBFFFF/9..AF
@M00262:65:000000000-A4NV9:1:1101:22538:4645 1:N:0:1
AGATCGCACTGTTGCCGCTTCACTCGCAGTTACTAGGGGAATCCTTGTTAGTTTCTTTTCCTCCGCTTATTAATATGCTTAAGTTCAGCGGGTAGTCTTGCCTGATTTGAGACCAAAGTTTAGTAGTGTGACGACTTAAAATAATTTAGTCAATTTTAGCCTCTCCCAAAAACCCAAGAAAACTGATAATGCCACAGCAACGGCGAGTAGATCGGAGAGCACACGTCTGAACTCCAGTCACGAGTGGATAT
+
A1AAA1A1>A1DGEGGGGGGGGHHHFGGGGHHHHHHHHGGGHHHGHHHHFGHHHGHHHHGGHHHGGGGGHH2EHHHHHHHHFHGHFFFBEEGGGGHHHHFFHHHHHHHHFF/BFFHE0FGDGF>F2BF>DG2/</A/F1@>F1DDDBFHFG2@1FBF10<1FFHGGH00>.<CEC..>./<<CFFHBG<0=000<CGGHFF@?-9@AAAFGGG.B.-99AFFB99AEBEFFFBFFB/99FE9-;9AA///9
@M00262:65:000000000-A4NV9:1:1101:16710:4646 1:N:0:1
AACAACCAGATGAAGAACGTAGCGAAGAAGGCGTCAACGGTTGTCACGGACCGGATGTTACGCGCCGGTCACACCGGCGACGCGTCGCTCGCGGGAAACGACTGCATGACCCGCTCATCGATGACCGCCTCACGCGCCGCGTGTCGACGACGGGAAACAATGACCGCGGCCAGCGCAGCAAGGCTTCCGGTGGCGAGTGAAGAGGCAAAAGTGGTTGTTAGATCGGAAGAGCACACGTCTGAACTCCAGTC
+
ABB@BBBBBFFFGGGGGGGGGGGGGGGGGHHGEGGEAGG?EGGEH5FEAEEFGG@EGHHHHGGEGGGGGGEHHHGGGGGCGGGFGGGGGHGGG?CG:GGGDFFGGEGGGGGGGGFGDGGG/EGFGGGFFFF/EFFFFFFFFFFFFFEDFDFAFFDAAB/9FFBFFFFFFFFBEFFF;=F...EFFFFFFC@-DFC-@AEBFFBFEFE.ABF:;FBEF.E;FFFFFFFFFFFB/FBFF.ABEBFFFFFFEFF
@M00262:65:000000000-A4NV9:1:1101:10165:4705 1:N:0:1
AACGTGATGATGAAGAACGTAGCGAATTGCGATATGTAATGTGAATTGCAGAATTCAGTGAATCATCGAATCTTTGAACGCATATTGCGCCCTTTGGTATTCCGGAGGGCATGCCTGTTCGAGCGTCATTATCAAGATCGGAAGAGCACACGTCTGAACTCCAGTCACGAGTGGATATCTCGTATGCCGTCTTCTGCTTGAAAAAAAAAAACACTTCTTCCATTACTTTCCTGCCTGCCTATGACATTCCC
+
AABBAAAFFFFFGGGGGGCGGFGGEEEHHHGGHGGHHHHHHHHDHHHHHHHHHHHHFHHHHFHHHHHHGHHGHHHHHHHHGGGGHHHHGGGGGHHHHHHHHHHHGFGGGGGHHHHHHHHHGHHGGGGGHHHHHGGHHHHHGGGGHHHHHHHGHHHGHHHHHHHHHHHHGDGGHGFFHHFFHFFCHHFHGGGHGGHHGGGGFFBFGF?-B=;.../9///9///;////////9/.9/..////////////
@M00262:65:000000000-A4NV9:1:1101:20955:4712 1:N:0:1
AAGGTACACTTTTGCCGCTTCACTCGCAGTTACTAGGGGAATCCTTGTTAGTTTCTTTTCCTCCGCTTATTGATATGCTTAAGTTCAGCGGGTAGTCCTACCTGATTTGAGGTCAAGTTCATAACAGTGCACAAGGCAGTCCGAAGCCGGTTAGAAGCAGAAGCACTTGGTCTCTGCGATAGCATAGATAGATTTATCAAGCCAAAGCCGATCCCCATTAAGTTCTGTTAATGCATTTAAGAGGAGCCAGT
+
AAAAAFFBFFFFGFFGEGGAGBGHHGG2AEHHFA5G3BEAAFFHHGFFD5FGGHBEFHHFFHHHEDGGGHHH5GGHGHHHHF5FFEEFDE//E/1BFHG4@FHGGDGHFHGEHH3EGHGHHHHBHFHHHEGGF0FAGFGHFCED<//@B?DFGFEFGHBFBGHHEGGFFB1>DGFHHGCH..D=G0G0:CH0CBC0GHHEGGGFCG//FGGGGGFGFGF0;BBFFGEC;B0FBBGGFGF0BBF...9A/F/
@M00262:65:000000000-A4NV9:1:1101:11096:4716 1:N:0:1
AAGGTACAGATGAAGAACGTAGCGAAATGCGATAAGTAATGTGAATTGCAGAATTCAGTGAATCATCGAATCTTTGAACGCACATTGCGCCCCTTGGTATTCCGGGGGGCATGCCTGTTCGAGCGTCATTTCAACCCTCAAGCTTAGCTTGGTATTGAGTCCATGTCAGCAATGGCAGGCTCTAAACTCAGTGGCGGCGCCGCTGGGTCCTGAACGTAGTAATATCTCTCGTTACAGGTTCTCGGTGTGCT
+
A1A?AFF3DFFF31FFGGGGGGF?00AGFHG?GGGFHCFFFHHGFGHHHEGEFGHHDFHFFGHFBGHHECGGHHHHBHHHGGG/GH1GGGGGGHHHHHEGHHHF/EGGGG?FAFGGBFGGB9/C@GG?FGGGFBFGGGF-9FFFFF/FFFF-BFFF//9BFFFFFFFBBFBBFF/FB--;FFFB///BF9FFB/E--9-@@@@@@--9BEFFF/BFEA-AFFFBFFFFFFBFE-E//BFBFFF-AA---BB
@M00262:65:000000000-A4NV9:1:1101:22703:4721 1:N:0:1
ATTGAGGACTTTTGCCGCTTCACTCGCAGTTACTAGGGGAATCCTTGTTAGTTTCTTTTCCTCCGCTTATTGATATGCTTAAGTTCAGCGGGTAGTCCTACCTGATTTGAGGTCAAGTTCATAACAGTGCACAAGGCAGTCCGAAGACGGTTAGAAGCAGAAGCACTTGGTCTCTGCGATAGCATAGATAGATTTATCAAGCCAAAGCCGATCCCCATTAAGTTCTGCTAATGCATTTAAGAGGAGCCAGT
+
AAAA?FFFAF1DGGGGCGCEEGHHHG?00F1ADDHCFECCE0BGHFDGAA1DAGHAG1F2FHHFGGGCAGHHE2FHFB2FDGGF2EGH1EEEEGEFEBEGFE1GF1EFF2FHGGHFFEGFHHHHHHGHFHGHFHAGGHGHFHF?EGGBECAFCHFHGGFHFHHHGGHHBFHGHHHHGCGECCFHHHFGH0D00GFH0CCCCCEHHC/C.AA?@.F.99FBFB;FBFGGGG0;BFFFGGFGGEFEF99EFF/
@M00262:65:000000000-A4NV9:1:1101:9283:4725 1:N:0:1
AGGCTAACCTGTTGCCGCTTCACTCGCCGTTACTAAGGCAATCCCTGTTGGTTTCTTTTCCTCCGCTTATTGATATGCTTAAGTTCAGCGGGTATTCCTACCTGATCCGAGGTCAAATCTTAGGCTTTTAAATCGACAGAATGCCGGCTGGGCCACCAAAGCGCGTGACAAAGCTCCATACACTTGGGCACCAAACTCGGCATCGCCACTGCATTTCGAGCCTGTCCATTAAGGGACAGGGCTCAACAAAC
+
ABBCBFFFFFFFGGGGGGGGGGHHHGGGGGGDFHFFHHHC2GHHHGHHHGEFHHHHHHHHHHHHGGGG1FGFHHHHEHHHGEGHHHBGHGGGG@HHHHHHHHHG3GHHH?EGGHBD4DGHHGGGHHHHHHGHHHGHGGG22?GGHGGGGGGGHFDGHC.CFHGGCDGGGFFBCGHHHEGFG0CFGGFFGFFG?EGGFGFDFFGGFFF.AFFFBFFFFF?FFFFFFFFBFFBBFFFFF?EFFDFFBBFB.99
@M00262:65:000000000-A4NV9:1:1101:12918:4730 1:N:0:1
AGTGGTCACTGTTGCCGCTTCACTCGCCGTTACTAGGGCAATCCCTGTTGGTTTCTTTTCCTCCGCTTATTGATATGCTTAAGTTCAGCGGGTCCTCCTGCCTGATCCGAGGTCAACCTTGCGAATATTGCGGTTTGACGGCTGGGAACAAACCCGCGGCACGCCCTGAGCGAGGCAGGTGAATACTGCGCTCGGAGTGCCAGCGGGCCCCGCCCCTGGTTTTCAGGGCCTGCGGGCAGCCGCAGGTCCCC
+
BBBBBFFFFFFDF4BG2EGGGGHHHGGGGGGGGHHHFHGF2FHFHHHHHGGGHHHHHHHHHHHHGGGGGFHEGFFH5GHHGDFGHH4FGEEGGGHHHHGHHHHGHHHHGG/@EHHEHHHHHHG?/BFFHHHGGGGGDFHG?DGDFG0GFC/CAEGDC@FG?D?DGGGGFFGACGGGFFFFBFBB/BFFFFAFFFF.BDFFFFFFFFFFFFFFFF-;EFF99FFFF/F?DDFFFFAAA-:.EDF-DFFBB?F
@M00262:65:000000000-A4NV9:1:1101:10647:4747 1:N:0:1
AAGACGGACTGTTGCCTCTTCACTCGCCGTTACTAGGGCAATCCCTGTTGGTTTCTTTTCCTCCGCTTATTGATATGCTTAAGTTCAGCGGGTATCCCTACCTGATCCGAGGTCAAAGACGGTAATGTTGCTTCGTGGACGCGACCCGCACCCCTTTCAAAACGCAATTGTGCTGCGCGAGAGGAGGCAAGGACCGCTGCCAATGGATTTGGGGCGAGTCCGCGCGCAAAAGGCGGGACAGACGCCCAACA
+
3>AAAA@ADDAFGGGGCGGGGCFBHEGEEAADFHHGHHCCEHFHHHHEBGFEFGEGFHHFHHHG?1EFGHHHFHFHFGGHHFHFGE@D4?>EEGHHGHH?BGFFFBGGHGFGEFHFFGHFFCCGEHFFDFGFHFD2?ADB@CCC?FGFC?-@A-EHHFHGHFHGGGGDGGGGGGGFGGG?D-DGFDA?E??A?9.;;DFDFFFFBFFFFFFFDCF=DF@9BD=DFDDCDFFFFEAAC@CEE/;@;9BDEF.
@M00262:65:000000000-A4NV9:1:1101:8968:4758 1:N:0:1
AAGAGATCGATGAAGAACGTAGTAAAATGCGATAAGTAATGTGAATTGCAGAATTCCGTGAATCATCGAATCTTTGAACGCATATTGCGCCCTCTGGTATTCCGGAGGGCATGCCTGTCCGAGCGTCATTGCTACCTTCAAGCGCAGCTTGTTTGTTGAGCCCGATTGTCCTTAATGGACAGGCTCGAAATGCAGTGGCGATGCCGAGTTTGGTGCCCGAGTGTATGGAGCTTTGTCACACGCTTTGGTGG
+
AAAAAFFFB3AFGGGGFGGG4FFEF5FGHHGEGGGHHHGHHHH5GGHFHHHGFHHHHHHGEGHHFHHHHHHGGHHHFFFHGEEEHHHHGGGGGHHHHHGHHHHHCDGGGGGHHHHHHHHHGGGGGGGGHHGHHDHHHHHHFHHGGDCGHHHHHHHHHE1CHHGGGGGGHHHGHHDGHHFHHGGGHGGGHGGGGGFGGFGF:BEDGGAGFGGFFAEFEFF-@AAB/BF./.;AFBBFFBFFFFFDFFFEA.:
@M00262:65:000000000-A4NV9:1:1101:8617:4768 1:N:0:1
AACAACCAGATGAAGAACGTAGCGAATTGCGAAAAGTAATGTGATTTGCAACATTCGTGAATCATTGAATTCTTGAACGCACCTTGCACCGTACGGGTAACTGTACGGTCTGCCTGTCTGAGTATTGACTAGACCTCTCACCCTCTCCCTAGCGGGGGCGGGTGGATGATGGCTGCTTCACTTTTCCCGGAAAGTGGCAGCTGCAACGTAGCGTCACATGTGCGTGCGATGCGTGTATGATCTCGAAGCAT
+
3>>AAA>>AFDDD555EGFGAABA22ECGG22AECFB5AFDABEDDGGHD53BAFGDBACFGHFFHHDGFEDFF5GC3BE?E/FEGH3B3>B1?>E?>>FGGHF4BCGF/EG?FHGHHH?GG?G3BFHGFFCGHB2FHHDFGFG/GFGGHGHHFCGGC-ACD9;AEFFBBFBFFEEFFB9B/B/BF/;DFAA@FFFFEFFFFFFFFFA:AAE;A.A.B9F;BB9.AD;D.AFFA9AFFFEB:BBFFE.@B/
@M00262:65:000000000-A4NV9:1:1101:19306:4792 1:N:0:1
AGTACAAGCTGTTGCCGCTTCACTCGCCGTTACTAGGGCAATCCCTGTTGGTTTCTTTTCCTCCGCTTATTGATATGCTTACGTTCCGCGGGTATCCTTACCTGATCCGAGGTCGAATCTTAGATTTTTGTTAAAAGGTTTAATCGACGAACATGCCGGCTGGGCCACTAAAGCAGGTGACAAAGCTCCATATGCTCGGGCACCAGAACTCGGCATCGCCACTGCATTTTAAGCCTGTCCATCAAGGGACC
+
>>AA>BD1AFFFGFGG?EGGGFGHHGGE0EEEFHADGHGA/BFFFHGHHFEGAFHHHHHHHHHHGGGG/FGH2E2G@GHH2BFHHH0/?E?/E?BGGHH2GHHHCGHHH/<CFHG<FGGGG211FGGHHGHH1111GC?GF11FFFHGGCG--=<GH?CCG?.EGH.EBB/0BF//.C/0CF09/CFGEBFFG0CFFB@;;--;:AF/FFFF?A?>FBBA-AFFF/;9BFB/9BFFAFFF/BF/9//--;-
@M00262:65:000000000-A4NV9:1:1101:18373:4812 1:N:0:1
ACAGATTCCTGTTCCCTCTTCACTCGCAGTTACTGAGGCAATCCCTGTTGGTTTCTTTTCCTCCGCTTATTGATATGCTTAAGTTCAGCGGGTATCCCTACCTGATTCGAGGTCAAAAACAATGCAGCATGAGGGCTTTAGTGGCGGAAGACAAGGCGTACAACAGCGGAACATAGCGTTTGATTACTACGTCGATTGGAACAGCCAACTTCGCCATTTTATTTTGGATAGGTGTGATGACGGGACCACTC
+
AAB?AFFFFFDDGGGFFFGAFDFDHGGECGGAFGDDG2FFFFHFFHFHGFHGEGFDGHHHGHHEEGGD1FGHFFHHHHHHHFDGHHHH5EGG>@GFG3@GHFHFFHFGAFFE/FFGB3//GHGFBEGEFF3FCGCDHHHBGHHCFCD?CEEBFBGH.>EGCGFFACCCC--:CC;0/-:ACDGFGBBFFFD.99-ABFGB0BF/FEGGE/BBE.AFFFFF/FB//;-//;FF/BFD/;BBFF-;.@.9.//
@M00262:65:000000000-A4NV9:1:1101:13273:4824 1:N:0:1
ACAAGCTACTGTTGCCGCTTCACTCGCCGTTACTGGGGCAATCCCTGTTGGTTTCTTTTCCTCCGCTTATTGATATGCTTAAGTTCAGCGGGTATTCCTACCTGATCCGAGGTCAATCTTGAAAATTTGGGGGGTTTAACGGCTGGAAACCCGCCGAAACGCCCTGAACGAGGGAGACAAACTACTACGCTCGGGGTTTCAGCGAGCCCGCCACTAATCTTGAGGGCCTACGGGTTGCCCCGTAGCGCCCC
+
BBCCCCFFFFFFGGGGGGGGGGHHHGGFGGGGGHHHHGGGGHHHHHHHHFHGHHHHHHHHHGHHGGGGGHHHHHHHHHHHGHHHHHHHHGGGGGHHHGHHHGHHHGHHHGGGGHHHGHHHHHHHHHHHHHGGGGCGGGGGGFFFFFFFFFFFFFFFFFFFFFFFFFFFFFAFFFFFFEFFFFFFFBFBDCEFFFFF;-ABBFFFFFFFFFFFFFFFFFFFFFBFFDDDEFFFFFFFFFFFFFFFFFCCADF
@M00262:65:000000000-A4NV9:1:1101:15304:4835 1:N:0:1
ATTGAGGACTTTTGCCGCTTCACTCGCAGTTACTAGGGGAATCCTTGTTAGTTTCTTTTCCTCCGCTTATTGATATGCTTAAGTTCAGCGGGTAGTCCTACCTGATCCGAGGTCAAATCTTAGGCTTTTAAATCGACAGAATGCCGGCTGGGCCACCAAAGCGCGTGACAAAGCTCCATACACTTGGGCACCAAACTCGGCATCGCCACTGCATTTCGAGCCTGTCCATTAAGGGACAGGGCTCAACAAAC
+
BBBABFFFBFFFGGGGFGGGFGHGHGGEGFHHHHHHGHFDDHHGHHHHHHHHHHGHHHHHHHHHGDGGGFHHGHHHHHHHHHHHHGHHHGGGGGGHHHHHHHHHHHHHHGGGGHHGGHGFHHHHHHHHHHHHGHGHGGGHGHHHHGCGGGGGGHGGHHHHHHGGGACDEFHHGHHHHHHHHHHFHGGGGGGGGGGGGGGGGGGGGDFGFFFFFFFFFFFFFFFFBFFFBFFFFFFFFFFFFFFFFFFFF?.
@M00262:65:000000000-A4NV9:1:1101:13333:4855 1:N:0:1
AGCAGGAAGATGAAGAACGTAGCGAATTGCGATATGTAATGTGAATTGCAGAATTCAGTGAATCATCGAATCTTTGAACGCACCTTGCGCCCTTTGGTATTCCGAAGGGCATGCCTGTTTGAGTGTCATTAATATCTCAACCTCTGAACCATTGTGGTTTTTTGAGGCCTTGGATGTTGGAGGTTTATGCTGGTGGAATCACTGGCTCCTCTTAAATGCATTAGCAGAACTTAATGGGGATCGGCTTTGGC
+
BACCACAFFFFFGGGGGGGGFGGGEEGHHHG?GGFHHHHHHHHGHHHHHHHHHHGHHHGHHHHHHHHHHHHGHHHHHHHHGGEGHHHHGGGEGFHHHHHHHHHHGGFGGGGHFHHHFHHHHHGGGHHHHHGDGBGFFDHHHHGHHHGHHCGHHHHHGFGHGGGG.<GGAHHHHFHGHHFH0GGCGHHHFGHCF;:DGFGHFFGHHEGFGFGGFGGBFGGGGGGGGGGBFGGGGGGBEFGAE.AFFEFFFF/
@M00262:65:000000000-A4NV9:1:1101:10886:4862 1:N:0:1
AATGTTGCGATGAAGAACGTAGCGAAATGCGATAAGTAATGTGAATTGCAGAATTCCGTGAATCATCGAATCTTTGAACGCATATTGCACCCCCTGGTATTCCGGAGGGCATGCCTGTCCGAGCGTCATTACTATCTTCAAGCACGGCTTGTGTGTTGAGCATTTGTTCTTTAAATGGACAAGCTTGAAATGCAGTGGCAATGCTGCATCTGGTGCCCGAGCGTTATGGGGCTTTGTCACTCGCTCCGTTG
+
?ABAAFFFD@AA5DFFFGGGAGFEECEGHHG2AEFGGHHHHHHHHHGHHGHHHHHHGGGGGGHHGHFHFHHGHGHHGGHHG@EEHHHHHHHGGGGGHHHHHHHHE/EEEDFGHHHGHHHGGGGGGCDDGHDGFHEFFHHHGBBFGGGGG-CFHCF><GGHFHHHGHHGFGHFFHHGHFHGHHFCHHHGB0;GB0C0CFCFGGEFGFFFFGFFGBFC9CG-DG-..:AFFFFFFEFFFFFFFFA9::AAABF
@M00262:65:000000000-A4NV9:1:1101:20025:4862 1:N:0:1
AAGACGGAGATGAAGAACGCAGCGAAATGCGATAAGTAATGTGAATTGCAGAATTCCGTGAATCATCGAATCTTTGAACGCATATTGCGCCCCCTGGTATTCCGGAGGGCATGCCTGTCCGAGCGTCATTACTATCTTCAAGCACGGCTTGTGTGTTGAGCATTTGTTCTTTAAATGGACAAGCTTGAAATGCAGTGGCAATGCTGCATCTGGTGCCCGAGCGTTATGGGGCTTTGTCACTCGCTCCGTTG
+
AABBBABBBBFFGFGCGGGGGGGFAEGHGHGAGDGHFGHGFFGBBFFHHHHHGHHHHGGFGGGFHHHHGHHGHHFFHHHHGEFEHHHHGGFFGEGFHHHHHFHHGGGGGGGHGFHGHHHHGGGGGCEGGHHHHFHHHHFHHGHHHGGFGGG<GCGCFGFHFFFGHHCGFHGHHHHHFFGFHFHGFGGFBBFG0FFCCFEFFFGGGGGGGGGGG;BBFGD;FAF.AAEFFFF.BFFF/FFFFFFAAFFDEFF
@M00262:65:000000000-A4NV9:1:1101:8853:4877 1:N:0:1
AAGGTACACTTTTGCCGCTTCACTCGCCGTTACTAGGGGAATCCTTGTTAGTTTCTTTTCCTCCGCTTATTGATATGCTTAAGTTCAGCGGGTAGTTCTACCTGATTTGAGGTCAAGTTCATAACAGTGCACAAGGCAGTCCGAAGACGGTTAGAAGCAGAAGCACTTGGTCTCTGCGATAGCATAGATAGATTTATCAAGCCAAAGCCGATCCCCATTAAGTTCTGCTAATGCATTTAAGAGGAGCCAGT
+
BBCCBFFFFFFFGGGGGGGGGGHHHGGGGGGGGHHHHHGGGHHHHHHHHDGHHHHHHHHHHHHHGGGGGHHHHHHHHHHHGGHHHHHFHGGGGGGHHHHHHHHHGHHHHHGHHGHHHHHGHHHHHHHHHHGHHHHHHHGHHHGDGGGHGGGGGHHHHGHHGGHHHHHGHHFHHGHHHGGGGGHHHHGHFEHHHHFHHHHHHHGHHHHGGGGGGGGEGGGG0FGGGGGGGGFFGGGGGFFFFFFEFFFFFF/
@M00262:65:000000000-A4NV9:1:1101:14720:4884 1:N:0:1
AGTACAAGCTTTTGCCGCTTCACTCGCCGTTACTAGGGCAATCCCTGTTGGTTTCTTTTCCTCCGCTTATTGATATGCTTAAGTTCAGTGGGTATTCCTACCTGATCCGAGGTCAACCTTGGTGGGTTGCAGGGCCGGAGAGGCACCTGCGGGTTTTACGGCTGGCCACCCGCCGGGACGCCCGAAGCGAGAGTTAACCACTCCGCTCAGGGGCGGGTTGGGCCCTCCACTTAATTTTGGGGCCTACAGCG
+
AA>AADFFAFFFGCGGGGGGGGHHHGGGGGGGGFHHHHFFCGFH3FGGHHHGFHHHGHHHGHHHGGGGGHHHHHHHGHHHHHHGGHGH4FHHGGHHHHHHHHHHHH44BEEEGHHG3?FFGH????CFGHHC0//CB<@?/DE?CCFFF<CDC-CDEHHGGGGCG../:..--;---9?BF-@>-DFCFDD-BF/;/;/9.//..;DF.9/.-;---9.-9-..;..9.:///9/:F/9-A9.-./;/9/-
@M00262:65:000000000-A4NV9:1:1101:18115:4901 1:N:0:1
AATCCGTCCTTTTACCTCTTCACTCGGAAGTGCTATTTCTTCCCGGCGTTTGCGGTTGTGATCGTGGCAACCACGGTGTTCAACTCCGCGATGGCCTTGTCCATCGTCTGCTGCACCGCCACGCCGTTTTTCTTGGCTTTGGAAATGAGGTCCTTTACTACGTTCTTCATCTAAGCGTTAGATCGGTAGAGCACACGTCTGAACTCCAGTCACGAGTGGATATCTCGTATGCCGTCTTCTGCTTGAAAAAA
+
A3AA>AAFABFFG5GGFGGGGGHHHGAAFA3AFG555AAAA5DG22AAE0015001AAE>EGHG211/F311?1>/11?EFFD4FG3EE@//?/033B33FG42??////B1BGFFHG/B/AGDAA<DFFE01<=F01<CFGG<0D00</CBD<DGCHECCF:::C0GCCBGFHFE@:=:EFFBFD.9AFFB/.BABAA/9BBFFFF/F9/BFD?-:..///99BFF..;9:/@.;;.B///9/9.9/9.9
@M00262:65:000000000-A4NV9:1:1101:7870:4907 1:N:0:1
AGAGTCAACTTTTACCGCTTCACTCGCAGTTACTGAGGGAGTCCTGGTTAGTTTCTTCTCCACCGCTTATTTATATGCTTAAATTCAGCGGGTAATCTTGTCTGATTTGAGGTCGCAGTTTTGGATGCGATCTATCTGCCCCTTTTGAGGGGCGGGTAGCAGATTAAGGCGAGAGTACGATTTCTGCTTCGGAGCTCCTCGGTTGCAGCACGGATGTGAATCATGACAGAGCATGCTAGAGACACCCGTGG
+
3>AABFFFFFFFGGGGGFGGGGHHHGGGDGHGHHHCH2AEGGGHHFHFGHFGHHHHHHHHHHHGGGGGGHHHGHHHHHFHF@5FGHFGEFEGECGHGFGHGGHHFHHHFHGHHHGCGEFHHHHGGHHGGGHGHBHFHHHHHGGHHHGFGED?CG-C-:ABFGGFGGGEF/B?GGGGGGG?GFFBB//FFF;..--:BF/.DBDFFFFEFAF=;-9-BFFBBFFF/::/FBBFFFFFBF////:BF.DCADD
@M00262:65:000000000-A4NV9:1:1101:16854:4914 1:N:0:1
AGCAGGAAGATGAAGAACGCAGCGAAGTGCGATAAGCAATGCGAATTGCAGAACCGTGAGTCATCCGATTTTTGAACGCAACTGGCGCCGGCTGGCTCTCCAGTCGGCATGCTTGTTTCAGTGTCTTTTTATCTCATCACCCAAATCTTAATGCGAGAGATACCCTTCTCTCGTTAAGCATGAAAGCACTCTGCGCTCTGCGAGCGATTTCGACTTGTTCGAGGTCGCACTCAATGCAGCGGTCACATTCT
+
CCCCCCBFFFFFGGGGGGGGGGGGGGGGHHGGHGGHHHHHHHGGGGHHHHHHFHHGEHGGHHHHHHGGGGGHHGGHHHGGGGHGGHGGGGGGGGGGHHHGHHHHHGGGGGHHHHHGHHHGHHHHHHHHHHHHHHHHHHHHHHGHHHHHHHGHHHGGGGGGHHHHHHHHHHHHGGGGGGGGGGGGGGGGGGGGGGGGGGGGGFAFFFFFFFFFFFFFFFFFFEFFDFFFFFFFFFFFFFFFFFFFFFFFFFF
@M00262:65:000000000-A4NV9:1:1101:12637:4922 1:N:0:1
ACGCTCGACTGTTGCCGCTTCACTCGCCGTTACTGGGGGAATCCTTGTTAGTTTCTTTTCCTCCCCTTATTAATATGCTTAAATTCAGGGGGTTGTCTCGCTTCATCTCAGATCAAAATTCAGACCATCAGATAGAAATAAATCTGCCAGATAGCCGATTGTGTTTGCACACGATACATGAACATATTAACCACCGTTCACAATCACTAACTTAATTGTTACTACGAGATAGACGAAGAAAAGACCCGAAG
+
ABBBAADBDBBFGBFGGGAAEDFGHGC?CEE?FHHBGECGEFGHHHHHHBGHHHHHBEBGHHHCFGHFHHGFFHH4E444B3EFDGBGECEEEEGGHHHFEFG/DGHHHEGHFFHHHHHHHHFGHEHHHFGFHHGGHHHHHFHHFFHBGHEHGHHHGC@DEGHFHHFHHGGHGGHGGHHHFFHHFGHHCHHHFGGDGGGFFF0BC09BB/CFFFBFFFGEFGFGGG?A.9BFFFF-9AA9F./ABF9=-@-
@M00262:65:000000000-A4NV9:1:1101:8359:4930 1:N:0:1
ATTGAGGAGATGAAGAACGTAGCGAAATGTGATTGAGTTCGCGGATCGCGACCTTTCGGCCGCCTGGCGACTCTTGCACCTGTGCCACAGCGTCCCAGTTGCGCCCGAGTGAAGCGGCAACAGCGATGTTTAGATCGGAGGCACACGTCTGAACTCCAGTCACGAGTGGATATCTCGTATGCCGTCTTCTGCTTGAAAAAAAAAACAGACAGACGAAAAAGCAAGAGAGACTGAAAAACGCAACAGGCGGA
+
AAAA>@FFAAFF3DGGFGCG1GFEECGGHGH2FGGFHHHHGCECGGGEGC/EGGHHHGGEG?EGGEHC/EEGGHHGG1GGFFGFFG1B<FGGFCCGHH1FH1BCF@CCGGHG11FCGG@CHACEG@GGHHF0CHHHHG.AABEGEF@GGGGGEGFGGE/CFBFG.-CFFEFFFFFFFFFFEF/@;9FFFFBFFF/-;99F--->----/---/9--------/9:-99---/9////--------------
@M00262:65:000000000-A4NV9:1:1101:14962:4974 1:N:0:1
AATCCGTCGATGAAGAACGCAGCAAAATGCGATAAGTAATGTGAATTGCAGAATTCCGTGAATCATCGAATCTTTGAACGCATATTGCGCCCTTTGGTATTCCGGAGGGCATGCCTGTCCGAGCGTCATTACTATCTTCAAGCACGGCTTGTGTGTTGAGCATTTGTTCTTTAATGGACAAGCTTGAAATGCAGTGGCAATGCTGCGTCTGGTGCCCGAGCGTTATAGGGCTTTGTCACCCGCTCCGTTGG
+
ABCCBBCFCCCFGGGGGGGGGGGHHHHHGHGEGGGHHFHHHHHHHHGHHHHHHHHHHHHGGGHHHHHHHHHGHHHHHHHHGGGFHHHHGGGGGHHHGHHHHGHHGGG?EGGHHHHHHHHHGGGGGGGGHHHHHHHHGHHHHHHHHGGGGGGCFFGHHHHGEFHHHHHGHHHHHHHCGFHHFEHHHHFHFHHHHHGGGGGGFFGGF9?EGG?FGGGGGGCFFFAFFFFFFFEFFFFFFFFFFFFBFFB?F.F
@M00262:65:000000000-A4NV9:1:1101:13652:4975 1:N:0:1
AACGCTTACTGTTGCCTCTTCACTCGCCGTTACTGAGGCAATCTTAGTTAATTTCTTCTCCTCCGCTTAGTGATATGCTTAAGTTCAGCGGGTGATCCTGCTTGATTTCAGATACAAGAAGAGTTTGAGTGTCTAAGCACTGGCAGCTATGCTGCACTGCCTTTGCTCTCAATGAGTTCACACTGCGAACAATGTGACCGCTGCATTGAGTGCGAAATCGAACTAGTCGAAATCGCTCGCAGAGCGCAGAG
+
CBCCCCCCFFFFGGGGGGGGGGHHHGGGGGGGGHHHHGGGHHHHHHHHHHHGHHHHHHHHHHHHGGGGGFGHHHFHHHHHHGGHHHFHHGGGGGCGFHHHHHGHHGHHHHHHHHHHFHHHHHHHHHHHGHHHHHHHHHHHGHHFHGGHHHHHHHHGHHHHHHHHHHHHHHHHHHHHHHHHHHHHHHGGGGGHHHHGHHHGGGGGHHHHHHGFHADGGGGGEBFFGGGGGGGGGGGGGFFFDFFFFFFFFAE
@M00262:65:000000000-A4NV9:1:1101:21515:4976 1:N:0:1
ACACAGAAGATGAAGAACGTAGCGAAATGCGATACGTAATGTGAATTGCAGAATTCCGCGAATCATCGAATCTTTGAACGCACATTGCACCCGGTGGTATTCCGCCGGGTATGCCTGTCTGAGCGTCATTTCTACCCTCGAGCACTGCTCGGTGTTGGCGGATTGCCTAGCAACCGCTGAAAATCAACGGCGGTGGCCCCTATGGCCCTGGATAGGACTATTCTTGCAGTGGTTAGAGCGGTCTACCAGTC
+
?AA3AFB4CB5D5EGGGGGGGGGGGCGGH5EEHG?F3AAFDGHHGGBDFDFDCGHEHH?EE0EFFHHHGHHGFGHGHHGH?/EEHHFF@GGGG?EEGGHHH4G?EF@DGCCHHHFHHHHEGFGF?/AAHEGEFG1DGHHG?<A@G1GDGHDCAEEDHHHGCC@AFCFFGB/0BACB@GGDF000/;FFFBBB?-9.;:.-9./9/.9.;.../9//9/;/:B/F//9/;/:B/;/.;/B>@.-;/;///9/
@M00262:65:000000000-A4NV9:1:1101:13049:5019 1:N:0:1
AGATCGCAGATGAAGAACGCAGCGAAATGCAATAAGTAGTGTAAATTATAGAATTTAGTAAATTATTAAATCTTTAAACGCATATTACGCCCCTTAGTATTCTATAGGGCATGCCTATTCGAGCGTTATTTGTATCTTTAAGCTTTACTTAGTATTAGGTGTTTATCCTGCTCTATGCGCAGACTCGCCTTAAATTAATTAGCAGCTAGTAATCTAGTGTTAAGAGCGTAGTATATTATGCGCTCCTCACT
+
@BBBCCCCBDFFFGFCGGGGCCFGFCEHHHHHHFHHDFHHHHBBFHHHHHGHGHHHGHFGFHHHHHHHHHHGHHHHHFFGGGGGHGHHGGGGGHHHHFHHHHFHHHHHHHGHGFGHHHHHHHHGFGFGHGHHHHHHEHHHHHHFHHHHGHHHDHHHHHHHFHFHHHHHHHHHHGHHHGEDCGGHBFFFCGGHHHHHHHHHHGGFHHGHHHHHHHHHHHC;CCGFGGGGDACCFFFGFGBFFGDCDGEFGGB
@M00262:65:000000000-A4NV9:1:1101:8543:5040 1:N:0:1
AGTGGTCCCTGTTGCCGCTTCACTCGCAGTTACTAGGGGCATCCTTGTTAGTTTCTTTTCCTCCGCTTATTGATATGCTTAAGTTCAGCGGGTAGTCCTGCCTGATTTGAGGTCAAATTGTAGATAGATAGAGCGTCTGGGCTGGGCTGGCACGGGTTAGAAGCAGGTAAGACGTTATCATACCGACGACAAGGTTCGTGGCGCAGCCGCAAGGCCAATCCATTTCAGAGAAGAAAATCAATGGGAGCCAA
+
1>1>>B11CBCBGGGB1AA0A1BFDC0EEAFFFG2B00//A0FGHHF1AFEHHFFHHGHDBE1B/EE//1D1F22G2B2GB1BGFDFB1/EEEEE1FFFH10B10BDFED/0BBBB>EFHHB22BBE12211B1>?CEE0FF<CCC/@?A?GH?/<@F.FFHFEG<.0>=<0<.<.<C00=00<<.----9-.:CFF@.;.-9;9-9C=;---;A---B/BBB/9BB9//:/;///-///99/;9BE-EBF
@M00262:65:000000000-A4NV9:1:1101:23983:5057 1:N:0:1
AACTCACCGATGAAGAAAGTAGTGAAATGCGATAAGTAATGCGAATCGCAGAATTCAGTGAATCATCGAATCTTTGAACGCATCTTGCGCCCCTTGGTATTCCGAGGAGCATGCCTGTCCGAGCGTCATTACTATCTTCTAGCACTGCTTGTGTGTTGAGAGATTGTAACACCTGATGACTGAACTCCAGTCTCGAGTGGAGATTCCTCATGCCGTCTTCTGCATGAAAAATATAACAGCACGCATCTATT
+
A>11AF1FADDAGGGG11B33BB0DDGGFGGCHGGHHGHHHBEAFG?FGGGGGHHHHHHHF2GHHHHHHHHGHHHHHEHHGG//BFGGGGGG@HHHGGGHHFFFG/E/?FGHHHHHFH1GGG/C@GGGHHH12@2@11?11??1F101111?<G00F.1<.1>1110000=/<///0=0<0</0C0:0C/;C0:/0;0..09//00000;000;-.-.99CBF0000000..;0;///99--;9--;B///
@M00262:65:000000000-A4NV9:1:1101:19977:5064 1:N:0:1
AACGCTTAGATGAAGAACGTAGCGAAATGCGATAAGTAATGTGAATTGCAGAATTCCGTGAATCATCGAATCTTTGAACGCATATTGCGCCCTTTGGTATTCCGGAGGGCATGCCTGTCCGAGCGTCATTACTATCTTCAAGCACGGCTTGTGTGTTGAGCATTTGTTCTTTAATGGACAAGCTTGAAATGCAGTGGCAATGCTGCGTCTGGTGCCCGCGCGTTATAGGGCTTTGTCACCCGCTCCGTTGG
+
AAAA?AAAF1FF3EB11BAGGGEE?EGHG1E0FACG2FBFFGF2AFFH1AA1FFFHHHGGEFHFBFHFCGHGFHHH2GBGCEE/F2FB>CFEEHCGF?GFHHFGG/EEGGEHHHHHHHHHGEGCGGGFHGHGHBGHHHF1F<GGHGCCGC-><FCC0>1CF0DGHHGBG0DDG0GGG0GHFEHFHH.00<0GCG0::./9/9F00B?A@?E/;:FFFB-9@>@@-9B//-;9AFFFFFFBF;--@A9-/A-
@M00262:65:000000000-A4NV9:1:1101:15048:5086 1:N:0:1
AAGAGATCGATGAAGAACGCAGCGAAATGCGATAAGTAATGTGAATTGCAGAATTCCGTGAATCATCGAATCTTTGAACGCATATTGCGCCCTCTGGTATTCTGGAGGGCATGCCTGTCCGAGCATCATTACTATTCTCAAGCACAGCTTGTTTGTTGAGCCCAAATTGTCCCTTGATGGACAGGCTTGAAATGCAGTGGCGATGCCGAGTTTGATGCCCAAGCGTATGGAGCTTTGTCACACGCTTTGGG
+
AAB?AFFFBBBFGGGGGGGGCGGGGGGHHHGEHGCHHHHHHHHFFGHHHHGHHHFHHFFFGGHHHHHHHHHGHBGHHHHHG?EGHGHHGGGGGHHHHHHHHHHHHHHGGGFHHBGGHHGHGGGGCHEHHHHHGGFHHHEHGHHFHHHFHHHHHHHHHHFHGFCGHGHFHHHGHHHHFHHHHHFGEEHHGHFHFHHHHCBGFGCGGGFFGGCEGGGGGGGGFEEGGGGFFFFFFFFFFFFFBBFBADFFFF.
@M00262:65:000000000-A4NV9:1:1101:7484:5120 1:N:0:1
ACAGATTCCTGTTACCGCTTCACTCGCCACTACTAGGGGAATCCCTGTTGGTTTCTGTTCCTCGCCTTATTGATATGCTTAAGTTCAGGCGGTAGTCCTACCTGATCTGAGGTCAAGTCAGAGATTTAAAGTCCACACACGGTCTGTCCTAATGGAGCTCGTCCGCGTATAAGACCGATGACTTTGAGGCTACGTCCGGGGACGACGCCCAATACAAACTCGATAGAGTTTATGGTTTTAAATGACGCTCA
+
BBBB?FFFFFFFGFGGGGGGGGHHHGGGGGHGFHHGHHGGGHH3FGHHHHEGHHHHHHHHHHHGGGGGDHHHHHHHHHHHHHHHHHHHEHGGGGFHHHHHHEHHGHFHF4FCHHFHHHHHHHHHFHHHHHHHHGHHHGGGCCGGGHHHHHHHHHHHF0GGACG?CGG@CGEFHHFHGCCACGHHHFFECGGGFGAF?B9BGGG<?BBB?BDEFFFFBFFB/A.F?D9FFFFFFFFFFFEBBFFFBFDDDFA
@M00262:65:000000000-A4NV9:1:1101:7469:5130 1:N:0:1
ACGCCTGACTGTTACCGCTTCACTCGCAGCTACTAAGGCAATCCCTGTTGGTTTCTTTTCCTCCGCTTATTGATATGCTTAAGTTCAGCGGGTATTCCTACCTGATCTGAGGTCAACTTTAAAGTGGGGGGTTCGCTGCAGGAAACACATCCAGGTGCATAGCGAACAGTTATTACTACGCCATTCACCGGAGGACCTTCTGCCACTGAAATTCAAAACGCAGTCTGTTAGATAGACTCTCCTTCCATTAC
+
AA1A1111BDFFFGGG1EEGGGFHHCG000FG1GG21AF0CGHHHH1F11FEGGD21DFDHD1F//E?AAF12FDGEG2FBB12D22@1//>E>B2B2D2BF1B>E>>G2B/FGC<121B2B1121<///--;.;-9.99B..FF/BF-BB//B/9/;B/;//--9--/;/////:/BF->;A-/;/;B--9---;99/;/99/9/;B//BFF/99//--9-9-:B/////9////9/:///99BB///;/
@M00262:65:000000000-A4NV9:1:1101:15075:5134 1:N:0:1
ACACAGAACTGTTGCCGCTTCACTCGCCGTTACTAGGGCAATCCCTGTTGGTTTCTTTTCCTCCGCTTATTGATATGCTTAAGTTCAGCGGGTAGTCCTACCTGATTCGAGGTCAACTTGATAAAAAGTCGGGGGTTTTACGGCGTGGACGCGAGGGGCTTCCAGGGCGAGGTGGTGCTACTACGCATAGGAGGCCGCGACGTGACCGGCACTGAATTTGGGGGACGGCGGGCCGAGGGGGGTCCCTAGGG
+
ABCBCFFFFFFFGGGGGGGGGGHHHGGGGGGGGHHHHHHGGHHHHHHHHHHGHHHHHHHHHHHHGGGGGHHHHHHHHHHGHHHHHHGHHGGGGGGHHHHHHHHHHHHHGHHGGHHGHHHHHHHHHHHGGHGGGGGCCGGHHGGGGDDG?;-:A-?DGGBCG/FGF/:A>-@C.A.;EBBFFFFFD9.AA/:/9D.A9@---9999EF--;@DBF/::BFFEFFFB=-B=@CD---9;=@@F--:AA/;;BF
@M00262:65:000000000-A4NV9:1:1101:13344:5162 1:N:0:1
ATAGCGACCTCTTGCCGCTTCACTCGCCGTTACTGAGGCAATCTTAGTTAATTTCTTTTCCTCCGCTTAGTGATATGCTTAAGTTCAGCGGGTGATCCTGCTTGATTTCAGATGCAAAGAAAGTTTGCGTGACTAAGCACTGGCAGCGGCTGCTGCACTGCCTCTGCTCTCAATGAGTTCACATTGTGAGCAATGTGACTGCTGCATTGAGTGCGACCCTCGATCGAGTCGAAGTCGCTCGCAGAGCGCAG
+
AAAAAD1DA1@@A1BB0E0E01FEF00AEEEE/2DDCCC/BF1AG21DAGDFDG221DG2111FE??EGEH12F@FF2BGFD12B2@F1/>>E//B>1B11B1FCDD>F222F<1111<GGFGFFHF1BF//<FFF10FCFC0/FAC@@-AC.FG1<<<C0GDG/0DFFFHHHFG0CGHGHFBHFFG00;GHHHH;BFBFFF0FF/FFFFFFGF-.@A@FG@A9A@FE/;>?-AEFF?F-@@?A-A/@-@@
@M00262:65:000000000-A4NV9:1:1101:18790:5183 1:N:0:1
AGTACAAGGATGAAGAACGTAGCGAAATGCGATAAGTAATGTGAATTGCAGAATTCAGTGAATCATCGAATCTTTGAACGCACATTGCGCCCATCAGTATTCTGGCGGGCATGCCTGTTCGAGCGTCATTTCAACCCTTAAGCCTAGCTTAGTGTTGGGACTCTACTGTACTGTAGTTCCCCAAAGACAGTGGCGGAGCGGCAAAAGTTCTGTGTAGATCGGAAGAGCACACGTCTGAACTCCAGTCACGG
+
BBBBBFFBBFFFGGGGFGGGGGGGFGEGHHGEHGFHGHHHHGGHHHHHHHHH3FGHHHHHHHHHHHHHHHHGHHHHHHHHGGGGHHGHEGGGFHHHHHGHHHHHHHGGGGFHHHHHHHHHGHHGGGGDHHHHHHHHGHHBGHHHHFHHHHHHGHHHEHGHHHHHHHHHHHHHHHHHHHHHHHG?.CGHBFGGGGGGGGGADC;-A.:BBBFFFBBBFFFFFFAFFEAFFF.FFFFFEBFFFFFBFFFEFF.
@M00262:65:000000000-A4NV9:1:1101:9569:5199 1:N:0:1
AGCAGGAAGATGAAGAACGTAGCGAATTGCGATATGTAATGTGAATTGCAGAATTCAGTGAATCATCGAATCTTTGAACGCACCTTGCGCCCTTTGGTATTCCGAAGGGCATGCCTGTTTGAGTGTCATTAATATCTCAACCTCTGAACCATTGTGGTTTTTTGAGGCCTTGGATGTTGGAGGTTTATGCTGGTGGAATCACTGGCTCCTCTTAAATGCATTAGCAGAACTTAATGGGGATCGGCTTTGGC
+
ACCCBCCFFFFFGGGGGGGGGGGFGGGHHHGGHGGHHHHHHHHGHHHHHHHHHHHHHHHHHHHGHGHHHHHGHHHHHHHHGGGGHHHHGGGGGHGHHHHHHHHHGGGGGGGHHHHHHHGHHHGHHHHHHHHHHHGHHHHHHHHHHHHHHHHHHHHHGHGHGGGGGGHGGHHHFGFHHHHEGHGDHHHHHGFHHHHGHGGHHHGHHHHG?FGGGGGGGGGGGGGGEGFFGGGGGGGGGGG?DEDFFFFFFF0
@M00262:65:000000000-A4NV9:1:1101:12277:5208 1:N:0:1
AAACATCGGATGAAGAACGCAGCAAATTGCGATATGTAATGCGAATTGCAGAATTCAGTGTATCATCGAATCTTTGAACGCACCTTGCGCCCTTTGGTATTCCGAAGGGCATGCCTGTTTGAGTGTCATTAATATCTCAACCTCTGAACCATTGTGGTTTTTTGAGGCCTTGGATGTTGGAGGTTTATGCTGGTGGAATCACTGGCTCCTCTTAAATGCATTAGCAGAACTTAATGGGGATCGGCTTTGGC
+
A1AAAFCA>>ADGGDFGGC?EEE00BBFGHG?GCEFHCGGH1A//A/ABGBBG1BF12F222BDF2A10BGGHHHFFFHCF/EFGH11E/EEG0@FFG1B2BFF//E//C/BCH1GHHHFFDCFDGHEHGB12FFHHGFHF0<GHGGHHH0?G1?FCHAGGGGCEGFGGFGHHCGHBG=<<CCFHFFFHHGHHGHCA0CFHFGFFE/FAFGGGGFFFGGBF9FF/CFGGGGGGGGGGGFFFFFB@A=FFF/
@M00262:65:000000000-A4NV9:1:1101:23057:5214 1:N:0:1
AACAACCAGATGAAGAACGCAGCGAAATGCGATAAGTAATGTGAATTGCAGAATTCAGTGAATCATCGAATCTTTGAACGCACATTGCGCCCGCCCGTATTCTGGCGGACATGCCTGTCCGAGCGTCATTTCAACCCTCGAACGCCTCCGGGGGGTCGGCGCTGGGGATCGGGAACCCCTAAGACGGGATCCCGGCCCCGTAATACATTGGCGGTCCCGCCGGAGCCTCTCCTGCGCACGCGTTTGGCCAA
+
AAAAA1>AAFFF3D1EGGF?0AEEAEEHFF0EHEEG2D2DGAB22AFDH1FFF1FG1FDFHFFFGFFGFGH?F@GFGFFFGE@EDEGFAEFE//>/>>>0GFBFD1/<//<111<F1@@1??//<<?C0F1<1F1FA0F@A0<-<-.<.?--:--;A-9---9;-A?-----;9;A-BB9A-9BFB-@--9BFF---;--9;99BB9//:/9;------9-----9-/-9/;///999----;@@-:///-
@M00262:65:000000000-A4NV9:1:1101:21493:5223 1:N:0:1
AGGCTAACGATGAAGAACGTAGCGAATTGCGATATGTAATGTGAATTGCAGAATTCAGTGAATCATCGAATCTTTGAACGCACATTGCACCCTCTGGTATTCCGGAGGGTATGCCTGTTTGAGTGTCATTAATCTCTCAACACAGATGGATGTTACAATCTGTTCTGTTGTTGGATGTTGAAGGCTTGCCGATGGATTCATTCATCAGCTCCTTTTAAATGCATTAGCAGAAACCTTGCATAACTGGCTTC
+
>AAAAFFFBBBBGGFBGGGG4BFGFGGHGHGFHECGDGFGFGHFGGGHHFHBHFGGHHHHHEGHFHHHCFGGHHHHHFFHGGGEGHHH4BGEGEHHHHHHHHHHG?EGFGEHHFFHHHHHHFFHHHGHHHFFGGHHHHHHHHGHHHGHGGGHHHHGHGHHHHHHH1FGGHHHHHFHEGHHHEHHFHHGHFG@DDDHGHHHFHFCCHGBGGHHHHHHGGHHHEGGGGFGGGFBFFFGGGB9C0CFFGGGGG9
@M00262:65:000000000-A4NV9:1:1101:7850:5225 1:N:0:1
AAGAGATCCTGTTGCCGCTTCACTCGCCGTTACTGGGGCAATCCCTGTTGGTTTCTTTTCCTCCGCTTATTGATATGCTTAAGTTCAGCGGGTATTCCTACCTGATCCGAGGTCAACTCTAAGAAAGTTGGGCGTTTTACGGCGTGACCGCCTCCCCGCTCCGGTGCGAGGGGTGTGCTACTACGCGGGGGAGGCTGCGGCGGGGGCGCCCCCGCATCTTGGGGGCGTGGGGGTGTGCGTGCCCCCAACCC
+
AAAAABFFD1BDGBD1AEEG?GHFCF0EEEFCF2DGHEAEAGHHGHHHHFHGHGHHFGHHFAFGCGGGGHHHHHFHGHHGHGFHGGFGHEGGGEFB2FFHGGHHGHHBHG?EEF1G1BGHGHGFFHF1F1G/0/CGGGHH/ACG--.>1<<A<E...-;-:;AA99--.-;-@9--;///BFB/:9--;--99@?---9-9--@@;---;9----;--:///9@?------;-----/9--9;/E----9-
@M00262:65:000000000-A4NV9:1:1101:16962:5237 1:N:0:1
ACCACTGTCTGTTGCCGCTTCACTCGCCGTTACTGAGGGAATCCTAGTTAGTTTCTTTTCCTCCGCTTAATTATATGCTTAAATTCAGCGGGTACTCCTACTTCATTTGAGGTCGCTGCGTTCAGAGAACACCAGCCGAGTCCGATCATTCAACCGACACAGCCATGAAATAACAAGGGCAATTCAACCCGAATCGACCAACAAGGAAAAGGACACTCAAAGAAGCATGCCTCGCAAAAGGCGCAACTTGC
+
BBBBBFFFFFFFGFFGGGGGGFHFHGGGGEGGGHHFFFGEFHHHG5GFHHFGHHHHGHHGHHBGGGGGGHHHHHHHHHHHFHHHHGHHHGGGEEHHHGHHHHHHHHHHGHGHHHGGGGGGGGGHHEHHHHHHGHHHGGGGGHHGGGGGGHHHHHHGGGGGHHEHHHHGHHHHHHHHHGGGGEGGGGGFGGGGGGFGGGAGGGGGFFFFFFFFFFFFFFFBFFFFFFFFFFFEFFFFFAFBD?FF;B;FFF/
@M00262:65:000000000-A4NV9:1:1101:17850:5239 1:N:0:1
AATGTTGCCTGTTACCGCTTCACTCGCCGTTACTAAGGCAATCCCTGTTGGTTTCTTTTCCTCCGCTTATTGATATGCTTAAGTTCAGCGGGTATTCCTACCTGATCCGAGGTCAAATCTTGTTTAGAGGTTATAAGGCTGAATGCCGGCTGGGCCACCAAAGCGTGTGACAAAGCTCCATACACTTGGGCACCAAACTCGGCATCGCCACTGCATTTCGAGCCTGTCCATTAAGGGACAAGGCTCAACAA
+
ABBB>DFFFFFFGGGGGGGFGFHHHGGGGGGGGHGCHGHHHHHHHHHHHHHEHHHHHHHHHHHHGGGGGHHHHHHHHHHHHHGGHFHHHGGGGGGHHHHFHHHHHGHFHFEGEHHGHHFFHHGHHGHHHHHGHHHH2FHHHEFHHHHGGGGGGGHHGAGGHHHHAAEAHFHEHFFHFHHHHHHCFCGHGGFHGGFEGG09ADEGCGGGGGGGEFBBFGFFFFFFFFF/FFFFFFFFFEFFFF?EFFFFFFE
@M00262:65:000000000-A4NV9:1:1101:20280:5241 1:N:0:1
AACTCACCCTTTTACCGCTTCACTCGCCGTTACTAGGGGAATCCTTGTTAGTTTCTTTTCCTCCCCTTAATAATATGCTTAAATTCAGGGGGTCTTCCCACTTCATCTGAGGTCTAATTCATAGATGCACAAAGTCGCTCCCCAAAACCCACGCTCCCACATTGCTGCGGTCGCATGTTTCTCAGTTCACACCTTTGTTCATTTGTTTCTTTTGGCTACACAACGTAGGGTTTGTGGATTGGATTCACAGT
+
ABBB?FFFFBFFGCGGGGGGGGHHHGGGGGGGGGCFHHGEEHHHFHHHHBGHHHHHHHHHHHHHFEHHHDGHFHGHHHHHHHDFHHHHGHGGGGHFHHFHHAGGHHHHHHHGGHFHHFHD?FHHHHE2FGFFHHHHD/EGGGGGDHGADGCD@DDF?F0GDFHHHBFHGG.-DC-CA:GCFFHFB:CFFGHFD/00F990BF0;90CFFGFGGGGFBBFGBFEDC?AFFE:9A99;.BFFFFFFFBFBFF/
@M00262:65:000000000-A4NV9:1:1101:10671:5252 1:N:0:1
AGCAGGAACTGTTACCGCTTCACTCGGCCAGAATCCCATGTCGAGCATTCGATCCGCCTCGTCCAGGACGAGCACGTCGAGGTTGTCGCACTTTACTACGCTCTTCATCTTCCTGCTAGATCGGAAGAGCACACGTCTGAACTCCAGTCACGAGGGGAGAACTCGTATGACGTCTTCTGCTTGAGACAAAAGATACTACGCAAAGGAATGGCCCAATGTGTCCGCCACTGGCTTTCTGGTACTGCCCGGGC
+
AAAAAB?CFFFFGGGGGGGGGGHHHG2F2A2F3D53A3B35DA2222BG5F5FEF111BE?GGF13?1?00F//?/1B>///1BE>3?///>FB?3444</?/?F333333??B32BF?GD2??//C0@01<<?C0/?<11<111<>1<1<..--<A.-..:00::.//00;.9/:F0;B00;9090;/:./.000;;0EF?-9:.F//;B.;.;9.//9//9.-.9.//....;F/////;///;..--@
@M00262:65:000000000-A4NV9:1:1101:13849:5259 1:N:0:1
AGCAGGAACTGTTGCCGCTTCACTCGCCGTTACTAAGGCAATCCCTGTTGGTTTCTTTTCCTCCGCTTATTGATATGCTTAAGTTCAGCGGGTATTCTTGCCTGATCCGAGGTCAGTTTGATAAAAGAGGTTTTATGGCTAAAAATGCTGATTGGAGCCAACGGAGCGAGTGACAAAGCCCCATAACGCTCGGGCACCAGATGCAGCATTGCCACTGCATTTCAAGCTTGTCCATTTAAAGAACAAATGCT
+
@BBBBBBFFFFFGGGGGGGGGDGFHGGGGGGGGFHHHHHHHHHHFHHHHGHGHHHHHHHHHHHHGGGGGHHHGHHHHHHHHHHHHHHHHGGGGGHHHHHHHHHGHHHHFFGGGHHHDHHHHHHFHHHGHHGHHGHHHHHHHHHHHHHHHHHHHGHHHGGFHGGGGGGGCC<EGFHHHHGGHGGHHHCFCDGCGGGGGGGGGGGGGGGGGGGGFFFFFFFFFFBFFFFFFFFFFFFFFFFFFFFFFFFFFF:
@M00262:65:000000000-A4NV9:1:1101:21221:5274 1:N:0:1
AGTACAAGCTTTTGCCGCTTCACTCGCCGTTACTAGGGCAATCCCTGTTGGTTTCTTTTCCTCCGCTTATTGATATGCTTAAGTTCAGCGGGTATCCCTACCTGATCCGAGGTCAAGAGCAAAAAATATAGGCTTAATGGACGCCGCAATACACAGCGAGGAGCGCACAATGTGCTGCGCTCTTAACACCAGATTACCGGCTGCCAATTGATTTAAGGCGAGTCCACGCATAGAGCAGGACAAACACCCAA
+
AABBBFFCAFFFGGGGGGGGGCHHHGGGGGGGGHGHHHHGGHHHHHHHHHHGHHHHHHHGHHHHGFGGEHHH5FGHFHHGHHFGGGHHHGGGEGHHHHHHGHHHHHHGHEFGEHHEFGHHHFFFFDHHHHHBGHHHFHHEGCDGGGGGGGHHHHHHHGGFGGGGGFGGGGBFGFGFGGGGGGGGGGGGGGGGGFFFEFDFFFFFFFFFFFFFFFFFFFFF;@DBFFFFFFFFFFFFFFFEFFFFFEFFFE.
@M00262:65:000000000-A4NV9:1:1101:20995:5312 1:N:0:1
AAGACGGACTGTTCCCGCTTCACTCGCAGTTACTAGGGGAATCCTTGTTAGTTTCTTTTCCTCCGCTTATTGATATGCTTAAGTTCAGCGGGTAGTCCTACCTGATTTGAGGTCAAGCTTAAAAGTGTATGCCTCATATAGAGACAGTCCGAAGACCATTAGAAGCAGAACATACAAAGGTCAACAGCAACAGCATAGATAGAATTACCAAACTGAAGCCAGTCCTTTAAACAAAAAAAGTTCTGCTAATG
+
>AAA>>ABBBBBGGGFGGFGGFHHHGGGGGFBGGHGGHGGGHHHFHHGFFHHHHHHHHHFHHHHGGGGGHHHGGHFHHHFFDHGFFHGHGGGFGGHGGHHHGHGHHHHHGGEGGCDGGHFGFHHHB3BFGHBDHFF?GGHHGHHHHHGHFFFGGGHHGHHHGGGHGHHFHHHGHHHEHHGDGHFHGHHHHGGHGHHHHHHHHGHHHHGFFGHGHHHGGBFFGGB0BFFFGGFGAFGGGGF/F//BBFFFFB
@M00262:65:000000000-A4NV9:1:1101:21270:5329 1:N:0:1
AACGTGATGATGAAGAACGTAGTGAATTGCGATATGTAATGTGAATTGCAGAATTCAGTGAATCATCGAATCTTTGAACGCACCTTGCGCCCTTTGGTATTCCGAAGGGCATGCCTGTTTGAGTGTCATTAATATCTCAACCTCTGAACCATTGTGGTTTTTTGAGGCCTTGGATGTTGGAGGTTTATGCTGGTGGAATCACTGGCTCCTCTTAAATGCATTAGCAGAACTTAATGGGGATCGGCTTTGGC
+
>>AA>1AFFB3D31B1GGGGGGFFHHHHHHGAGCGBFGFGHFHFHGBHHBGHHHHGGFHHHHHHGHHHHHHCGHHFHGHHGGEGGHFFGCEGGHHHHHFGHHH0EECFGGGFHHHFFHHHHGGHHHHHGHHGGHHFFHFBGHHHHHDGHAGHHHHGG@FHGGCCFFGEFHHHHBGHHHEH1FCAHHFFGHHHECGGHFHHHECHHHHHGGHHHHBGGGFCFF09/BFFBFGGG09FGGF.AE?CGG@FFFB
@M00262:65:000000000-A4NV9:1:1101:11225:5332 1:N:0:1
AACAACCACTGTTGCCGCTTCACTCGCCGTTACTGAGGCAATCCCTGTTGGTTTCTTTTCATCCGCTTATTGATATGCTTAAGTTCAGCGGGTATTGCTACCTGATCTGAGGTCGAGTTTCAAGGTGTAGCGCTTCTTACGGCGCCAACAGGAGACTGGTAGGCCGCTATAACCACTGCAAGAACAGTACTATACAGGGACATAGGGGTCAACGCCGGTGATTTTCAGCGGTTGGTAGGCAATCCGCCAAC
+
BBBAA@3AAFFFCFFGFGGGGGHFHGC2EA2AA5AAG222BFABBF3A531A1BG555F555AA11>1?5D@555D55@44@FGGE4441/EE/BG44B4GH3F?B4FG4?F3B>/<B/F3F33?2B2F33/>F/BDFD2FEG@DC?CGFC...<<D0<0=0.0/@:ADEF0C/::/009BFF//;B009;0;9B90B;;C.9CFF.C9../;A-D;-;-9BF///://:@.9@-.;B9/B./BBAEDF-9
@M00262:65:000000000-A4NV9:1:1101:13079:5354 1:N:0:1
AGCAGGAAGATGAAGAACGTAGTGAATTGCGATATGTAATGTGAATTGCAGAATTCAGTGAATCATCGAATCTTTGAACGCACCTTGCGCCCTTTGGTATTCCGAAGGGCATGCCTGTTTGAGTGTCATTAATATCTCAACCTCTGAACCATTGTGGTTTTTTGAGGCCTTGGATGTTGGAGGTTTATGCTGGTGGAATCACTGGCTCCTCTTAAATGCATTAGCAGAACTTAATGGGGATCGGCTTTGGC
+
CCCCBCCFFFFFGGGGGGGGGGGHHHGHHHGEGFGHHHHHHHHGHHHHGHHHHHHHHHHHHHHHHHHHHHHGHHHHHHHHGGGGHHHHGGGGGHHHHHHHGHHHGGGGCGGHHHHHHHHHHBGGHHHHHHHHGHHHHHHHHHHHHHFGHHHHHHHHGHGHGGGGEGFGGHHHHHHHHHHHHHGCGHHHHGHHHHHGFFFHHHHHHHHHGHHGHGHGGGGGGFFGGGGFFFFGGFGGGGGEGGGGGGFFFF9
@M00262:65:000000000-A4NV9:1:1101:9554:5459 1:N:0:1
ACCACTGTGATGAAGAACGTAGTGAAAAACTGGATGGCAAGCACACTAAACGTAAGTCGCACCGCTGGTCGGGCTCGCTGCATCGCTTGGTTAGATGCTTCGAGGTCATCGCGCACTATTTGCTGCGAGGTTGCTCCGCAGCAGGCTTGAAGTCGAACTTACCTTTGCCCTCCTGATAGAACACGCAATCGCTTCCGACACGGCAGCCACTCACGTGCACCCAATCGGCCGGCATAACCACAACAGACCCT
+
BBBBBFFFFFFFGGGFGGGGCGGHHHHHGGHHHHHHGHGHGHHHHHHHEHGGHHHFGHGGGGGGGGGGHHGGGGGHGGGGGHHHEFHHGGHHHHHHHHHHHGAGGGHHHHHGGGGGGHHHHHHHHHGCFGGHHHGHHGGGGGHHHGHHGGHHHHGGGHHHHHHHHHHHHGGGGGGFGFFFGGGGGGGGGGGGGGFFFFFFFFDFFFFFFFFFFFFFFFFFFFF.FFFFFFFFFFFFFFFFFF.D.9FFFF;
@M00262:65:000000000-A4NV9:1:1101:20158:5466 1:N:0:1
ACCACTGTGATGAAGAACGCAGTGAAGTGCGATAAGCAATGCGAATTGCAGAACCGTGAGTCATCAGATTTTTGAACGCAACTGGCGCCGGCTGGTACTCCAACCGGCATGCTTGTTTCAGTGTCTCGTTTTCTCCTCACCCAAACCTTAATGCGGGAGATACCCTTCTCTTGCTAAACAGGAAAGCATTCTGCACTTTGCAAGTGGCTCAGATTTATCTGTGTCGCACTCAATGCAGCCCTCACATTGCA
+
BBBBBFFFFBFFGFGGGGGGFGGHF5EHFHGFHG2FFDGHCGGGFGHHH5GHEGEEEG1EFG5FG5FBGHHHHEF5B1E>EFHGFFEGEC@EE/AGBGGHGG3FEBFG/CHHHHBGHHHFGHHHGGHHGGGGHHHHHHHHHGGH0FCHHBFGFHG??@-;GFHGHHHGGHFH0GB00;BFF..:FGGFGFGGGGGGGGGBFBFFG00AAF/;9BFE//BFFFFFFFFFFFFF/BFEBFFFFFFAE/FFFF/
@M00262:65:000000000-A4NV9:1:1101:8570:5466 1:N:0:1
AGTCACTACTTTTACCGCTTCACTCGCCGTTACTAAGGCAATCCCTGTTGGTTTCTTTTCCTCCGCTTATTGATATGCTTAAGTTCAGCGGGTATTCCTACCTGATCCGAGGTCAACCTTGGTTAAAGATGGGGTCTTTAACGGCAGGAGCACGCCGCACCTCCCTAGCGAGATAGGATTCTACTACGCTCGGAGTTGTAGCGAGCCCGCCACTTCCTTTCAGGGCCTACGGCAGCCGTAGGACCCCCCCC
+
3AABBFFFFFFFGGGGGGGGGGHHHCGGGGG?FHEGHCHEFHHFHHHHHHHGHHHHHHHHHGHHGGGGEHHHEHHHHHHHHHHHHHHHHGGGFGHFHHHHHHHHBHHHHDGGGHHHHHHHGGGHHBHH3GHHHGGGHHHHHHGGGGC?F.F.F-?F-<-<A/CGGBBBF--;-CFFFGGFBFFGEFB.;.:?-.9CFB9BFF;-:@DFBAF-ABF/FFFFB/9;..DFFF.;>-;:EBA:9A/9AFF----
@M00262:65:000000000-A4NV9:1:1101:14577:5471 1:N:0:1
AGGCTAACCTCTTCCCGCTTCACTCGCCGTTACTAAGGCAATCCCTGTTGGTTTCTTTTCCTCCGCTTATTGATATGCTTAAGTTCAGCGGGTATTCCTACCTGATCCGAGGTCAAATCTTAGGCTTTTAAATCGACAGAATGCCGGCTGGGCCACCAAAGCGCGTGACAAAGCTCCATACACTTGGGCACCAAACTCGGCATCGCCACTGCATTTCGAGCCTGTCCATTAAGGGACAGGGCTCAACAAAC
+
ABBCBFFFFFFFGGGGGGGGGGHHHGGGGEGCFFHHHHHHHHHHHHHHHGFEHHHHHHHFHHHHGFGGGHHHGFFHHHHHGHFHHHHHFEGGEEGHHHHHHHHHHHFHHGEGFHGFHHHHHHHHHHHHHHHHHHGHGGGHHHHHHGGGGGGDEHGGHFHHGFGGGGGGEHHHGFHGHHGGGGGFGGGFGGGGGGGGGGGGGGGGDDFFFFFFFFFFFFFFFFFFFFFFFFFBFFFFFFEFEAFEFBFFFF.
@M00262:65:000000000-A4NV9:1:1101:17413:5471 1:N:0:1
CTGTTGCCGCTTCACTCGCCGTTACTGAGGCAATCCCTGTTGGTTTCTTTTCCTCCGCTTATTGATATGCTTAAGTTCAGCGGGTATCCTTACCTGATCCGAGGTCAAATCTTAGATTTTTTTTAAGGTTTAATCGACGAAAATGCCGGCTGAGCCACTAAAGCGTGTGACGAAGCTCCATACGCTCGGGCATCAGCATCAGGACTCGGCATCGCCATTGCATTTTAAGCCTGTCCACCAAAAGGACAATC
+
AAAAAFFFBB?BGGGGGGGGGFGGGFHHHCFFFHGHFHHGHHDEGHHHHHBFFHHFFGGGGHHFEGFFHHHHH5GDGHFHFGGGGGHHHHGBFGHGEFHHHEEGEHHHBHHFHHHHHHGHHGGGHHHHFHHFHHHGGGGFGGGHHGHGGCFCFHHGHHHHGHHHGCCCGFFGG-:9009/FFFGEEGGFGAFFFFBFFFFFFFFEFBEDFCFFFFFDEFFFFFFFFFFFFEFF9BFFFFEEEEFDFFFFFF
@M00262:65:000000000-A4NV9:1:1101:14383:5472 1:N:0:1
AAACATCGGATGAAGAACGCAGCGAAATGCGATAAGTAATGTGAATTGCAGAATTCAGTGAATCATCGAATCTTTGAACGCACATTGCGCCCGTCAGTATTCTGGCGGGCATGCCTGTTCGAGCGTCATTTCGACCCTCAAGCCTTTCGGCTTGGTGTTGGGGCTATCTACGGCTTGCTGTAGGCCCCGAAATTCAGTGGCGGGGCCGGCCCCACCCCGCGCGCCGGAGTTTTATTTCGCCTTGGGGGGCG
+
AAA?AFFAAAAD1FE11FEEEEEEEGGHHHGGHGGHHGHHGHHGFHHGHHHHHHHHHHHHDHHHHHHHHGHGHHHHBHHHGGGGHHBGGGGGGGGGGHHHHHHHGHGGGG?GHHHHFHHHGHHCGGGGHGHHFGGGGHHHHHHGHHHFCGGEGGGHGHGAGGGGGGGGGFGGGG@@@GGEGGGBFEB@@@?@EFFFEFFFF@@=--9--------;A---;---------//9/////-9-9-//--9---
@M00262:65:000000000-A4NV9:1:1101:21830:5489 1:N:0:1
AGTGGTCACTTTTGCCGCTTCACTCGCCGTTACTGAGGCAATCCCTGTTGGTTTCTTTTCCTCCGCTTATTGATATGCTTAAGTTCAGCGGGTATCCCTACCTGATCCGAGGTCAACCTTAGAAAGATTCTCCCTGAGGGGAGGCAGACCGTGTCCCGTAAACCCATGTGTCCGATACGTGTCCCGTGAAGAACTCAGTGTACCGGGGGTCCAACGAGGCCGCCGTCATTGTCTTTGGGAGGGGCAGGAGC
+
ABBAAFFDFFFFFBFFEGEEGCG5FCE2EAEE25F5FDC2FBAFHHHE5AGACG55B5F5ADDAEEEEBGFD5D5FHHHBB34BB44BFEE///B44?FG00BBC344G?<@EBCD1CGHEFGF1FCBDBGG1FGG0<</<CCCCFG.FFD.GHB0<@C@<CGCCEGFFFFFHDGD-@F0/C/BB@ED..0;B/BB0;09;CFGF?=--;AA//:?.ABBF-9-@--.A;B9BFFFBB...9;B<-.9...
@M00262:65:000000000-A4NV9:1:1101:20374:5494 1:N:0:1
ACAAGCTACTGTTGCCGCTTCACTCGCAGTTACTAGGGGAATCCTTGTTAGTTTCTTTTCCTCCGCTTATTGATATGCTTAAGTTCAGCGGGTAGTCCTACCTGATTTGAGGTCAAGTTCATAACAGTGCACAAGGCAGTCCGAAGACGGTTAGAAGCAGAAGCACTTGGTCTCTGCGATAGCATAGATAGATTTATCAAGCCAAAGCCGATCCCCATTAAGTTCTGCTAATGCATTTAAGAGGAGCCAGT
+
ABBBBBFFFFFFGFGGEGGGGFHHHGCCGGHHFGHGHHGCDHHHHHHHGHGHHHHHHHHHHHFHEAEEGFHHBHHHHHHHHHFGGFGFBEEE>EFGFHFFGHHHHBHFHHGHHHHGGHHHHFHHGHHFHFFHHHHFHHGFGHDGGCFHGGDFDFHGG?CGFFGFFHHHGFFGHHHGHGGHGGHGHHHHHHHHHHHHG0CGHFEFHFGFGGF@GDGEBFFGGFGGGGGGGGFFBFFGGGGGGGG.FFEFFF/
@M00262:65:000000000-A4NV9:1:1101:12929:5494 1:N:0:1
AGATCGCAGATGAAGAACGTAGCGAAATGTGATAAGTAATGCGAATTGCAGAATTCAGTGAGTCATCGAATCTTTGAACGCACCTTGCGCCCTTTGGTATTCCGAAGGGCATGCCTGTTTGAGTGTCATTAATATCTCAACCTCTGAACCATTGTGGTTTTTTGAGGCCTTGGATGTTGGAGGTTTATGCTGGTGGAATCACTGGCTCCTCTTAAATGCATTAGCAGAACTTAATGGGGATCGGCTTTGGC
+
AABBBBBBBBFFGFGFGGGGGGGGFGGHHGGEGHHHHHHHHHGGGGHHHHHHHHHHHHHHHHHHHHHHHHHGHHHHHHHHG@EGHHHHGGGGGHHHHHHFHHFHGGGGGGGHHHHHHHHGHHGHHHHHHHHHHHHHHHHHHHHHHGGHHHHHHHGHGGGHGGGGGGHGGHHHGFGHHHGHFHGEHHHHHGHHHCHGHHGHHHHGHGGGGGGGGGGGGGEGFGFFFGGFGGFGGGGGGGGGFFFFFFFFFF/
@M00262:65:000000000-A4NV9:1:1101:18681:5506 1:N:0:1
ATTGAGGACTTTTACCGCTTCACTCGCCGTTACTAGGGCAATCCCCGTTGGTTTCTTTTCCTCCGCTTATTGATATGCTTAAGTTCAGCGGGTCCTCCTGCCTGATCCGAGGTCAACCTTGCGAATATTGCGGTTTGACGGCTGGGAACAAACCCGCGGCACGCCCTGAGCGAGGCAGGTGAATACTGCGCTCGGAGTGCCAGCGGGCCCCGCCACTGGTTTTCAGGGCCTGCGGGCAGCCGCAGGTCCCC
+
ABBBBFFFBFFFGGGGGGGGGGHHHGGGGGGGGHFFHHGGGHHHHGGGHGHGHHHHHHHFHHHHGGGGGHHHHHHHHHHHHHHHHFHGHGGGGGHHHHHHGHHHHHHHHEGGGHHHHGEHFHFCGGGFHGHGGGGGGGHGGGGGGGHHGHHHHGGGGGGGAGDGFGGGGGGGAGGFFFFAB/F/BFFFFFABAFFF@DFEFFF?>;;9>>FF-BFFFFFBBFEFBFBFFF??FFFFFAFFFFA9BCFFB.E
@M00262:65:000000000-A4NV9:1:1101:15878:5517 1:N:0:1
ATGCCTAACTTTTCCCTCTTCACTCGCCGTTACTGAGGCAATCCCTGTTGGTTTCTTTTCCTCCGCTTATTGATATGCTTAAGTTCAGCGGGTATCCCTACCTGATCCGAGGTCCAACTTGATTGTTTTGGTTAACAGGACCCCCAAAAGGTTCTCTAAAGCGAGAGTCAGTCTGCTACGCTTGAGTCTATTGAGGCACCGCCATTGATTTTCAGGCACGTCACTCCCTGTACAGAGACAGAATAGACGAA
+
AAAABFFBFFFFGGGGFGGGGGHHHGGGGGGGGHGFHGGGHHHHHHHHHHHGHHHHHHHHHHHHGGGGDHHHHHHHHHHHHHHHHHHHGGGGGGFHFHFHHHH3BGHHHG/E?FGHHHHFHBGHB2GHHHG/FFHFHF/@GFDGG/?0?C<?FFHHHF1<GGDF-<CHFFGHDFGFGDGGGGGFGHHHFHFHFGFHGGGFGAGDEGG0C0FGGBF0CAGGFEADFFFFFFF/BFFBF.FBFBFFFFFFDFD
@M00262:65:000000000-A4NV9:1:1101:15925:5539 1:N:0:1
ACAGATTCCTTTTACCGCTTCACTCGCCGTTACTGGGGCAATCCCTGTTGGTTTCTTTTCCTCCGCTTATTGATATGCTTAAGTTCAGCGGGTATTCCTACCTGATCCGAGGTCAACCTTGTGGTAATGGGTGTCCCCGCGGGGGGGACGGCGACCGGGTCTGGACTTCTAGCCGTGTACGTGCCCGAAAGCTCAGTGTACAGGAGTCGTCGCAGACGCCGTCATTATCTTTGGGAGGAGCGGGATAAGCG
+
BCCCCFFFFFFFGGGGGGGGGGHHHGGGGGGFGFHFHGGGGHHHHHHHFHHGHHHHHHHHGHHHGGGGGHHHGHHHHHHHHDGHHHEHGGGGGGHHHHHHHHHHHHHHHFEFGHHHHHHHHHHGHHFHHHHHGGHHHHGGGGGGGFFFFFFFFACFFFFFFFFFBFFFFFFFEFFFFFFFFFFFFFFFFFFFFFFFFFFBFFFFFFFFFFFFF;DFFFFFFFFFFFFFFFFFFFF.EA?DFFFFFFFFFF@
@M00262:65:000000000-A4NV9:1:1101:14416:5552 1:N:0:1
ATAGCGACCTGTTCCCTCTTCACTCGACCCTTCCATAGACGCGGAATGAGTTCGAGATGAGTTTTCTATGAGTGGCCAGCCGGTCCTCCGCTTCACTACGTTCTTCATCGTCGCTACAGATCGGAAGAGCACACGTCTGAACTCCAGTCACGAGTGGATATCTCGTATGCCGTCTTCTGCTTGAAAAAAAAAAAAAAAAAAAGTAGCACATGTGTGGTGAGAAAAAAAGAAGAAGTAAACAGCACAATGAG
+
CCCCBCCCCCFFGGGGGGGGGGHHHGHGGGHHHHHHFGHHGGGGGGGHHHHHHGGHHGHHHHHHHHHHGHFHGHGGHHHGGGGGGGHHHGGGGGFHHHHGFFHGHHHHHHGHGGGGGHHHHHHGGGGGHHHHHHGHHHGHHHHHHHGHHHHGGGGHGGHGG0GGHEGHHHHGDGFAFFGGGGGGFGGGGGGA@9--------.000000/00900../.0.:00/.-;.9./0//000000/.;.//0000
@M00262:65:000000000-A4NV9:1:1101:13066:5561 1:N:0:1
ACATTGGCCTTTTACCGCTTCACTCGCCGTTACTGAGGCAATCCCTGTTGGTTTCTTTTCCTCCGCTTATTGATATGCTTAAGTTCAGCGGGTATCCTTACCTGATCCGAGGTCAAATCTTAGATTTTTTTTAAGGTTTAATCGACGAAAATGCCGGCTGAGCCACTAAAGCGTGTGACGAAGCTCCATACGCTCGGGCATCAGCATCAGGACTCGGCATCGCCATTGCACTTTAAGCCTGTCCACCAAAA
+
BCCABFFFFFFFGCGGGGGGGGHHHGFGGGGGGHFHHGGGGHFHGHGHHHHGHHHHHHHHHHHHGGGGGHHHHHHHHHHHHHHHHHHFHGGGGGHHHHHHHHHHHHHHHGGGGHHFGHHGHGGFGHHHHGFG/<<GGHGBGFGAFDCGCDGHGHHCGCFGHHFFFHHFHGFGFADGFGGGGGGGFBFFGGGGGEDCDFFAFFFFFFFFFFFFFFFEDFFCFFFFAEFFFFFFFFBFFFFB?BFFFFFF?FF
@M00262:65:000000000-A4NV9:1:1101:16089:5564 1:N:0:1
AAGGTACACTCTTCCCTCTTCACTCGGGTAGACACGCGACTCCATCGGTTTCTCTCCCGACCACACACGTCCAGCCCCTCAGAAAGATTGGACGTGTGTGTCTCTTCGCTGCGTTCTTCATCTGTACCTTAGATCGGAAGAGCACACGTCTGAACTCCAGTCACGAGTGGATATCTCGTATGCCGTCTTCTGCTTGAAAAAAAAACACAACTACTTTCTACCGATACCATCGTACAGTTTGTCTAATCTAA
+
BAABBFFFFFFFGGGGGGGGGGHHHGGGHGGHHHHGGGGGGGHHHHGFGGGHHHHHHHEEFGGHCFGGGHHGGHHGGGHGGH3BGG?GHHHHGEFEHHHHHHHHGHHHGGGGGGGGGHHHHHHHHHHHHHFHGHHHG?GGFHHGHHHGHHHGHBGHHHGHHHHHGGGGGGHHHHFHHHGGHHHGGDGGGGGGGGGGF0BBFFC-;....9.//9////////-.---///;...../////.////9;///
@M00262:65:000000000-A4NV9:1:1101:12186:5572 1:N:0:1
CCAAGCCTGAACCAGCTGCAAGAGCTAAAAACAGGATTGAGAGTTTCATGATACTCAAACAGGCATGCTCCTCGGAATACCAAGGAGCGCAAGGTGCGTTCAACGATTCGATGATTCACTGAATTCTGCAATTCACATTACTTATCGCATTTTGCTGCGTTCTTCATCGCATGGCTAGATCGGAAGAGCACACGTCTGAACTCCAGTCACGAGTGGATATCTCGTATGCCGTCTTCTGCTTGAAAAAAAAA
+
BCCBCCCFFFFFGGGGGFGGFGGHHHHHHHGGHHHHHHGHHDFGHHHEHHHHHHHHHHHGHHHGHHHGHHHHHDGEGGGHHHCGGEGHGGGGGGGHHGGGGFH4EAGHHGGHHHHHHHHHHHGHHHHHHGHHHHHHHHHHHHHHHHHGGGGHHHHHHHGGGGGHHHHHHGGGGHHHGHHHHHGGGGGHHHHGHGHHHG:GHHHHHHHHHHGDGDGGGGGGGGGFGDGGGGGGGGGGFFFFFFFBFBFF;;D
@M00262:65:000000000-A4NV9:1:1101:16557:5578 1:N:0:1
AGTCACTACTGTTGCCGCTTCACTCGCCGTTACTGAGGCAATCCCTGTTGGTTTCTTTTCCTCCGCTTATTGATATGCTTAAGTTCAGCGGGTATCCCTACCTGATCCGAGGTCAACCTTAGAAAGATTCTCCCTGAGGGGAGGCAGACCGTGTCCCGTAAACCCATGTGTCCGATACGTGTCCCGTGAAGAACTCAGTGTACCGGGGGTCCAACGAGGCCGCCGTCATTGTCTTTGGGAGGGGCAGGAGC
+
CCCCCFFFFFFFGGGGGGGGGGHHHGGGGGGGGHHHHGFDHHHHHHHHHHHGHHHHHHHHHHHHGGGGGHHHHHHHHHHHGGHHHHHHHGGGGGHHHHHHHHHHHHHHHGGGGHHHHHHHHHGFHHHHHHHHHHHHHHGGGGGGGGGGHHGGHHHHHGHGGHHHGGHHHHHHHGGGGGGGGGGGGGGGGGGGGGGGGGFGGGFGGGGFFFFFFFFFFFAFFFFFFFFFFFFFFFFFFFFFFFFFFFFFFEA
@M00262:65:000000000-A4NV9:1:1101:22744:5585 1:N:0:1
ACACGACCGATGAAGAACGTAGCGAAGGTCGCGATGACAGTCTCGGATCTCATTGTGATCACCACTTTCCCAACATCACCATGCAATTATCGAGCCAGTCGTCAGAGCGGGGTCTTGCCCCTGTGGGAAACTGGGCAGGCTGCAGCGAGTGAAGCGGCAAGAGGGTCGCTATAGATCGGAAGAGCACACGTCTGAACTCCAGTCACGAGTGGATATCTCGAATGCCGTCTTCTGCTTGAAAAAAAAAAAAA
+
ABBBBBBB@?>AFBFFGGCA2GFEC?E?FGGG?EGE5GFF3FFHBF1?EGGHHHHHEBGHFHHFEHHHHHHHEGGHHHHFBGHC?FEG4GGHFGGGHHGHGEGGGHHHGGGGCEHHHGHHGHGGHFFHHHHGHHHAHFGGFHEHHGGGG:CGFHGCF?DAFFGGGAFDC.9DFFFFFEFFFFFFFFFFFBAEFFFFFF/FBF;/BFFFFAAAF/99://;/;9B/;@.-;AFFF/BFFFFFB?==-99-9-
@M00262:65:000000000-A4NV9:1:1101:20473:5595 1:N:0:1
ACAGATTCCTGTTGCCGCTTCACTCGCCGTTACTGGGGCAATCCCTGTTGGTTTCTTTTCCTCCGCTTATTGATATGCTTAAGTTCAGCGGGTATCCCTACCTGATCCGAGGTCAACCGGTAAAAATTGAGGTTCGACCAGCGCCGTCGGGCCGCTTGAGCGGTATAAGACTTCCCATACGCTCGGGCACCAAAACGGACGCCGCCACTGCCTTTCGGGCCCGTCCCGGAGGACGAGACCCAACACACAAG
+
A1AAAFFFFFDD11BGGEEEG1F3GE0AEEECEGHCGE/AEGHFAGGHHFAGHHHHHHHHHGHFEEFGEHHHBGHHHHHHEBGHHHHHG?EEEEFHDFHFHHHFHHHHFEGGECGHGHC?<CFDHHHHHFHH@FHGFEGCFFGCGGCC?ACCCGGGGG.FFGGFFEFFFGGGF0C/CFGFGGEF@@@@@FFFFEFF@FF@9=-@-=@FFFEFFFBBB--=@@@@FFF<@?@@F?@=>FF-AAEBEFE-9E-
@M00262:65:000000000-A4NV9:1:1101:11323:5617 1:N:0:1
AAGGACACCTCTTCCCGCTTCACTCGCCGTTACTAGGGCAATCCCTGTTGGTTTCTTTTCCTCCGCTTATTGATATGCTTAAGTTCAGCGGGTAACCCTACCTGATTCGAGGTCAAAACTGTTTTGGTTGACTATTGTCGGTTGACGGCAGCACGGCGGCACGGCCCGATGCGAGAGAAGTAAACCACTACGCAGGGGGCAACGTACGCGTGTACGCCGATGAAATTAGGGGCTACGGCGCTGCGGAACAG
+
ABBBBFFFBFFFGGGGFFEEGBFFHFFEEEG?CGFHGGHEFGGGHGABEFAEFGHHHHHGHHHHEFEEEGGFGHHHHHHHHHHHHHHHHGGGEGHHGHHHHHHGHGGHFHHGEGFHGGCG?BBF2CCFCBGHGDGHGFHCC>A@CGFGGCGCHHGGGGGGGGGGGGGGGFGGGFFAFFFF/BFFBFEEFFFFFFFFFFFFFFFFAFEFBDDD.BFFDCF--AFBFFFFFFFFABFEDFFF;DAA>FFA=B/
@M00262:65:000000000-A4NV9:1:1101:8937:5623 1:N:0:1
AACGTGATGATGAAGAACGCAGCGAAATGCGATAAGTAATGTGAATTGCAGAATTCAGTGAATCATCGAATCTTTGAACGCACATTGCGCCCGCCAGCATTCTGGCGGGCATGCCTGTTCGAGCGTCATTTCAACCCTCGAGCCCCCCCGGGGGCCTCGGTGTTGGGGGACGGCACACCAGCCGCCCCCGAAATGCAGTGGCGACCTCGCCGCAGCCTCCCCTGCGCAGTAGCACACACCTCGCACCGGAG
+
AAAA>>>133DF3111AGG?G?EEE?ECG1EE0/FH2DEAFHBGFHDHBFGBCG111FHFHFFFFB2FGFHEFGFHF@@F?EE/GDFDA@EEE/>>EF0B>GHHF1>@CCCFGHC1111@CFB//?><011FFF1<<0CC..<<CCCCGG@A?@@=AFBB9;9A?-@-=@@@;@=@BAB-FEE;@=?@@--@@-;BBF//BE;9@?BFA>@;9@?@?F9AFFFEF@-99-9BBBFFFFBFBF-;=@<9---
@M00262:65:000000000-A4NV9:1:1101:6477:5630 1:N:0:1
AACGTGATCTCTTGCCGCTTCACTCGCAGTTACTAGGGGAATCCTTGTTAGTTTCTTTTCCTCCGCTTATTGATATGCTTAAGTTCAGCGGGTAGTCCTACCTGATTTGAGGTCAAGTTCATAACAGTGCACAAGGCAGTCCGAAGACGGTTAGGAGCAGAAGCGCTTGGTCTCTGCGATAGCATAGATAGATTTATCAAGCCAAAGCCGATCCCCATTAAGTTCCGCTAATGCATTTAAGAGGAGCCAGT
+
AAABAAABFFFFGDGGEEEEFFHHHFECGGHGGHFHGGGGGGGHHHFGGFGGFHHGHHHHHHHHGGGFFHEGFFGHHHHHFBHGGHHHFFGGECFGDHHHHHEFHGHHHFGHHFEFHFHHE4EFGFHFGGHHBFGEGFGFGGCDFFGFCD<CAGHHHHHHHHFHGGGGGGBGHGHHHGCHGGHHHHHGHHHGHHHHHHHGHGEFHGGEF?BDCDGEGEGGGGGGEFGGBFFFFFFF9FFFFFFFFFEFFF/
@M00262:65:000000000-A4NV9:1:1101:19967:5640 1:N:0:1
GATGAAGAACGTAGCGAAATGCGATAAGTAATGTGAATTGCAGAATTCAGTGAATCATCGAATCTTTGAACGCACATTGCGCCCGCCAGTACTCTGGCGGGCATGCCTGTTCGAGCGTTATTTCAACCCTCAAGCCCTGCTTGGTGTTGGGGCCCTACGGCTGCCGTAGGCCCTGAAAGGAAGTGGCGGGGCTCGCTGCCAAGCCCGGCGGAGGATGAACCCATCTCCCTCGGGGGGGGCGGCGGGCCCCC
+
AABAAFFFFFB>GGGEEECGGFG24EFHFGFGFFGF5DGHHHFGBGGFHFDGFFHHHGHHHGHGHHHHHHHGGCG?GH@GEEFGGGGEEFGHGGHGFHGGGCCGHFFHFHHBAFHAGCDDEHHGHHHHGHHHHHFGGGFHGHGG0C.CGHGGGGGHFHGGGGGGFBG?DFGGGGGFBFGGFGFGGGGBB-@--9--....//..;.------;-.//;//9..//////..-;--9;----;-------99
@M00262:65:000000000-A4NV9:1:1101:6607:5658 1:N:0:1
ACCACTGTCTGTTGCCTCTTCACTCGCAGTTACTAAGGCAATCCCTGTTGGTTTCCTTTCCTCCGCTTATTGATATGCTTAAGTTCAGCGGGTATCCCTACCTGATCCGAGGTAAACCATTGATAGTGGGGGGTTTCCACCGGCAGGATCGCGCCTCCGGGATGGCGCGAAAGAGTAACTTACTAAGCTGCTAACCGCGAAGACCGATCCGCCATTTCATTTCGAGGGTGGGGGCTGCTCTCTGGCGGCCA
+
>3>>3CFFFFFBAEGGFGGGGBGFHC22EAG55DFGHHHHFFFGGFCBFFEFEHHHEHHHHHGGGGFFE5FFHHFDGHFGDFFDFGHHHFGGE>@F4GHFFEHHHBGGGFGC?3BGE?FFGHHHHG4BGEDGF;;AFBFB;DGA?AA.//..--9.9.;-;9;A..9.9--99:9/////;B/9B/////9/;;/;@=D-BF.9;-@-9A?.9-;BBBFFBFFF.F9@9AA----99;/;BBBBF/;99B=
@M00262:65:000000000-A4NV9:1:1101:20636:5673 1:N:0:1
AGTCACTAGATGAAGAACGTAGTGAAATGCGATAAGTAGTGTGAATTGCAGAATTCAGTGAATCATCGAATCTTTGAACGCACATTGCGCCCCTTGGTATTCCATGGGGCATGCCTGTTCGAGCGTCATTTGTACCCTCAAGCTTTGCTTGGTGTTGGGTGTTTGTCCTCTCCCTCGCGTTTGGACTCGCCTTAAAACAATTGGCAGCCAGTATTTTGGTAATGAAGCGCAGCACATTTTGCGATTCTAGC
+
AAAAAFFFFFFFFGFBGGEACFBAGHHHFHGEHGFF5DB5FDFFGFH3F5EGFGHHHHBAFFEGGFFFFHFFFHHHHFHH10A>GDHFEE1E?1FBGGEHHFHFHHGGGEEHFGHGGHHHEHF?EEGGHHGFDGGBGGHHHHHHGGGFE2<C@?<?GEC?CAACGGBFDHHHHHHHGGFGG@AE/GHBE@@D?CCGFHG.FBBFFFD.EFF0CFGGFGG.CFFF0BFFGAFF-AFB/;B/9;BA.;BBFF9
@M00262:65:000000000-A4NV9:1:1101:22204:5698 1:N:0:1
AGCCATGCCTCTTGCCGCTTCACTCGATGGCTCGGTGAGTTGGGCCAGAAGCGCCCGCGCGACGTTCAATTCCGTCATCGCTTTACTGCGCTCTTCATCTGCATAGTAGATCGGAAGAGCACACGTCTGAACTCCAGTCACGAGTGGATATCTCGTATGCCGTCTTCTGCTTGAAAAAAAAAAAAAAATTATTCTCCCGGGTACAGTCCGAACGAGTTTTGTTGACTCTGTACAACCCCACTGAACTGTTC
+
>AAAA5@CFFFFGFFGEGEGG5FFGA4BAEB2F22BEEHBFFFAFG1AA3BA0EAAEA0EFCEG/?EEFGHHBG3FEFD3?BFFFHFB3?/>?ADDD2F2?BGF?2B?F>?FEE?AAGHBF?GC/?FCFF1<<=GFG>>FFDDF<<AG<0=0=DC.<;C:C-:A.;CC;C<CCABBB.--;;;9----./////////.--.-////9/;.9--...99/....////////////;;.DA.//////;/9
@M00262:65:000000000-A4NV9:1:1101:8423:5698 1:N:0:1
CAGGTACAGATGAAGAACGCAGTGAAGTGCGATAAGCAATGCGAATTGCAGAACCGTGAGTCATCAGATTTTTGAACGCAACTGGCGCCGGCTGGTACTCCAACCGGCATGCTTGTTTCAGTGTCTCGTTTTCTCCTCACCCAAACCTTAATGCTGGAGATACCCTTCTCTTGCTAAACAGGAAAGCATTCTGCACTCTGCAAGCTCTTGGACTTGTCCAACAGCACTCAATGCAGCCCTCACATTGCGCA
+
3>ABAFFFFFFFGGFGGGG?EEBFAFGFGHGGHEGGFHHHHHFGGGHHHHHGGFHE1E1EFGGBGFGHDGHHHFGGHHGGGEGHGHGEGGGGGFFFHFHHHGHFGGGG?BHGHFGGBHHFFDFGFHGH?FFGHBDGHHHHHFGHHEGHHFFHGGHHFGHFHFHHFHBCFHGCGFGFHGHGHHHHGHHGFGGEFFFFGGGGGGGFGFFGGGGGGGGGFFFBFFAF9F?FFFFFFFFFFFFFFFEFFFBFFF9
@M00262:65:000000000-A4NV9:1:1101:9046:5701 1:N:0:1
AAGACGGAGATGAAGAACGTAGCGAAATGCGATAAGTAATGCGAATTGCAGAATTTCCGTGAGTCATCGAATCTTTGAACGCACATTGCGCCCATTGGTATTCCGATGGGCATGCCTGTTCGAGCGTCATTATCCTCCCTCAAACCTCGTGTTTGGTGTTGGACCGTGTTAGTCGTGCGACCAACTGGTCTCAAAGACAATGACGGCGTCCGTGGGACCCTCGGTGCAACGAGCTTTTAACGAGCACGCGT
+
ABBAAABBBDFFFFFFGGAAFFGCCCFGFGFEHEDHHHHGGFE?EEGFGFFHHGGHHHAFFEGBGDHHHHGHGHHGHHFFFEEECHHFHEEEFEGFGFBGHHHHGGFFGHHHHHHHHHHHHGHGDCB?DGHHHHHHHHGHGFHGGCGFF>FFGHFF>F>DCGHFEC<CGHGHFCDCEGCFCBCGFFGF;CFFFFFFFFFGFFGGDF->@>FDAECCFFFDFE@B;A>BFFFFFF?FFEBFFDFFFFFFCF-
@M00262:65:000000000-A4NV9:1:1101:21497:5710 1:N:0:1
AGAGGGAAGATGAAGAACGTAGTGAAATGCGATGAGTAATGCGAATTGCAGAATTCAGTGAATCATCGAATCTTTGAACGCACATTGCGCCCGCCAGTACTCTGGCGGGCATGCCTGTCTGAGCGTCATTCTAACCATCAGGCCCCTTGGGAGGAGGGATGGGGATGGGGCACTGCAGACACGGGCCGGCCGGGCAAACAAGGGAGGGGCGGGGCCGGGGGGGCGGCGTCGGAGAAAGAATGATAGTTGGG
+
>A1A1>1>A1DFBBFGFGGFCF0FGDGFG1AAF0BBDEEGH1BAAA/FHFCEBGHGFHFG12BAFGFBFFFEGHFHHEFF/>/EFEG@/EECECECEFF12B>>>1><</>CAHHFGF12@1D?<?/?0111<11>1FFG1<0.<-..</<<E-...A.:...;:A.EE..-.//09/0://.9--;9>----------;------;--;9-------9--9@--9-;--------///-99///////;9
@M00262:65:000000000-A4NV9:1:1101:16254:5762 1:N:0:1
ACGTTCACTCTTCCCGCTTCACTCGCCGTTACTAAGGCAATCCCTGTTGGTTTCTTTTCCTCCGCTTATTGATATGCTTAAGTTCAGCGGGTATTCCTACCTGATCCGAGGTCAAATCTTAGATGATATAAAGACAGAACGCCGGCTGGGCCACCAAAGCGTGTGACAAAGCTCCATACACTCGGGCACCAAACTCGGCATCGCCACTGCATTTCGAGCCTGTCCATTAGGGACAATGGCTCAACAAACAA
+
AAA>AFFFFFFFFGGGGFGFEGEGAEEEAEAFHCGGGHHHHHHHGHHHHEAGHFBGHHFHFGHEGEGGFHGFGBFHGBGBGFBGGFHGDEG>/FHHHHHGHHFHFHGG?FF?BGHGHGHHHHHHHHHFDDGGFFHFGHGFGDGGGCDDCGEEAGGHHHHHG<A<GGHEGFFEGHHFFHHHGHHFEGGAGEGGG?FGEGEGCFDGDDFFFFFFBBFF?F.@FFFFFFFFFFFFFFFF/BFFBFFFFBFFEFA
@M00262:65:000000000-A4NV9:1:1101:13568:5781 1:N:0:1
AATCCGTCGATGAAGAACGCAGCAAAATGCGATAAGTAATGTGAATTGCAGAATTCAGTGAATCATCGAATCTTTGAACGCACCTTGCGCTCCTTGGTATTCCGAGGAGCATGCCTGTTTGAGTGTCATTAAATTCTCAACTTCATTCAGCTTTTGTTAGTTGAATGTGGCTTGAATTGTGGGGGGTTGTGCGGGCTTCTTTCAAGTCGGCTCCCTTTAAATGCATTAGCGGAAAACCCTTGTGGACCGTC
+
AAAABBAFBDBFFGGGGGGFGEGAGFHHHHGGDGGHHHGHHHGGHHHHHHGFGHEHHGGDGABBFFFHHHFGHHEFFHHHGGGCHHFHGFGGECHHFEGF4BGHFGFCFFHHHHFHHFFHGBEGGGHFBHHHHFHHHHHHHHHHGHHHFHGGGBGHHHGHHEFFDGHBFBGGHFHHGHD=FA?CGC--@DDFFFF=BEFFFFFBFFBFFFFFF?EBFBFFFFFFB/BFFFAF;-9B/AFFEBFFFFFFFD?
@M00262:65:000000000-A4NV9:1:1101:18315:5793 1:N:0:1
ACATTGGCCTGTTCCCGCTTCACTCGCCGTTACTGAGGCAATCCCTGTTGGTTTCTTTTCCTCCGCTTATTGATATGCTTAAGTTCAGCGGGTAGTCCTACCTGATTTGAGGTCAAACTTGTTTGTTGTGTTGTAAGGCCGAGCCAATAATACCAAAAATTTACTACTAAACCATTCAACGAGTTGGATAAACCTAATACATTGAAAAAGTCTTGAAGCACTATTCAGTACTACTCATGCCGATACATTTC
+
AAA?ADBCFFAFGGDEEGGGGGHFHGGGFE?2FGHFHGCFHHHHHHHFHGHEFHHHHHHHHFHHGGGGGHHHGFHHHGHHGFHGHHHHHFGGGGGHHFHBGHHHHFFEHHGHCGHBD3FGDGFHGGFCBCGHHHHGHHHECCGGGFCGC1FDFCFHGHEGFDFFFDF0GB0</CGFDD<GEGGGEFBCCGFB;C:GBCG0CFFFFGGBFG;BFFFFEFFBBFB9CFFGBF0BC9F000CFB@FFA>FFBB/
@M00262:65:000000000-A4NV9:1:1101:13065:5808 1:N:0:1
ACCACTGTCTGTTACCGCTTCACTCGCCGTTACTAGGGCAATCCCTGTTGGTTTCTTTTCCTCCGCTTATTGATATGCTTAAGTTCAGCGGGTATTCCTACCTGATCCGAGGTCAACATTCAGAAGTTGGGGTTTTACGGCGTGGCCGCGACGATTAACAGTAACGAGGGGTATTATTACTACGCTATGGAAGCTCGAAGGGACCGCCAATAGATTTGGGGAACGCGGGGTAACGCGAGTCCCAACAACAA
+
3AAA?FCDFFFDGBGFEEEGGBGGGGEEAAEGGBFGHHFFFHHHHHCBBGCEHEHHHHHHHHHHAEFGEHHHGHFFGGHHGEHFGHHHHGGG>EEHHHHGGGHGFBBGGFGGEGGHBGFHHFFFHCBBGFFC/BEEDGGG?DACG@><-<--:-.;A0::C0CB0.9:B-;.;00C0FFFF009-9A./9///./:;-.9..9..999@DB/99//:;9D@.9.9.9>B--9/;.9--9-:/9;BAE.;;A
@M00262:65:000000000-A4NV9:1:1101:22611:5819 1:N:0:1
AGAGACAACTGTTGCCGCTTCACTCGCCGTTACTAAGGGAATCCCTGTTGGTTTCTTTTCCTCCGCTTATTGATATGCTTAAGTTCAGGGGGTAGTCCTACCTGATCCGAGGTCAAGCTACAGAAGTGGGGGGCATAAAGGCGTGGGCAGGGTTTGTCCCGTTGGGGGGGTGGAGTGATGAGCAGGGGAGTACAGTGGGGGCGCAACTGGAATACAGGGACGGCAGGGATTGAGGGGAGGGACGAGGCTCA
+
>1>111BCACFFABA1EEC0E1GFGAE0000AFFF2BF0/CG1FBGG1B1ABBFGG11FDGBFG/EECEBGH2GFFFB@FGFB2FEDF10/E>E/BD2221B>FBFD1<<?C?FFF11111BBG1B>11/><-9-/:;00:-;-;@9?B---;-;--:/;@-9A---9----9;-9-/;/;9/9/----;;/////9/---------//;////////---;-;----9-/-/;;B--;--9-------:9
@M00262:65:000000000-A4NV9:1:1101:9870:5824 1:N:0:1
AACTCACCGATGAAGAACGTAGCGAAATGCGATAAGTAATGTGAATTGCAGAATTCAGTGAATCATCGAATCTTTGAACGCACATTGCGCCCCTTGGTATTCCGAGGGGCATGCCTATTCGAGCGTCATTATCACCCCTCAAGCCTAGCTTGGTGTTGAGACCTGCTGTCAAGGCAGTCTCTAAAATCAGTGGCAGTGCTGTCAGGCTCTAAGCGTAGTAAATTCATCGCTATAGACACCTGGTGGCCACT
+
AAABBFFFA@>ADFFFGGGEGFFECEFEFFEEHFGHGHHHHDFFHGGEGFHHHHFHFFDHFHHHHGHHHHGFHHHHHGGFG@?EFGHHGGGGGHGFHHHFFHHHGGGGGGGHFGHGHHHHHHHGGFGGHHHFHHHHHGGGHHHHFGHHHGHHGFFGGHHHHFEHHFHFGGDGHFHHGFHHGHGHHHHHHHHHGEFFCFBBFCFFFFFA?BCFFBB;AD.;BFFFFFF/FDFFFFFFBFBEFFF/BDFABA9
@M00262:65:000000000-A4NV9:1:1101:10897:5842 1:N:0:1
AGCAGGAAGATGAAGAACGTAGTAAAATGCGATAAGTAATGCGAATTGCAGAATTCCAGTGAGTCATCGAATCTTTGAACGCACATTGCGCCCTTTGGTATTCCGAAGGGCATGCCTGTTCGAGCGTCATTATCACCCCTCAAGCCCTCGGCTTGGTGTTGGACGGTTTGGTGGAGACCCCCTTCGCGGGCTTCTACCCCTCCCAAAGACAATGACGGCGGCCTTGTTGGACCCCCGGTACACTGAGTTCT
+
AABBBBBFFFFFFGGGGGGGGGE6ADFFHGFEHGGHHHHGHGEDGCGGFHHHHHFHHEFBGHHFHFHGHHGHGGHHHHHHHGE?EHGGHGGGFGHHHGGHHGHHHGGGGGGGHHHHHHHHHGHHGGBGGHHHHHHGHFGGGHFHFEHGHGGFGGCGFF<DHHHHGGGGGGGEEGGHHGEEADGGGGGACGGGGFFFFFFFFFFFFFFFFFFFFFFBDFCDCBFFFFFFFFFFFFFFFF@CFFEFFFFBFBB
@M00262:65:000000000-A4NV9:1:1101:20523:5857 1:N:0:1
AAGACGGAGATGAAGAACGTAGCGAAATGTGATAAGGAATGTGAATTGCAGAATTCAGTGAATCATTGAATCTTTGAATGCACTTCGGGGGCTTTGGTAGTCCGAAGGGCAGGCCTGTGTGAGTGTCATTAATATCTCACCCTCTGAACCATCGTGGTTTTTTGAGGCCTTGGATGTTGGAGGTTTATGCTGGTGGAATCACTGGCTACTCTTAAATGCATTAGCAGAACTTAATGGGGATCGGCTTTGGC
+
AAA3AA3A>>FF5ABDGGGFGAFGCC2FG5DD55DB33AB3BA55D5B5BGF35F55DF5B55ABB5DG5D55DD55D5B5E33F3111//>//BB3?433B4?A//</??///?1/B1>0>>F112@22@12@22@11100?/<<1?1/G11>.0>..0>.<-.<C.;CC//0C/CGHHFBEGB0900;09/9CDAG0;0CFBFEB0:CBBFFBF0;CB009F/B/99F//;BFBFFDEDFFF-.-9//9
@M00262:65:000000000-A4NV9:1:1101:15398:5870 1:N:0:1
AATGTTGCGATGAAGAACGTAGCGAAATGCGATAAGTAATGTGAATTGCAGAATTCCGTGAATCATCGAATCTTTGAACGCATATTGCGCCCTCTGGTATTCCGGAGGGCATGCCTGTCCGAGCGTCATTACTATCTTCAAGCACGGCTTGTGTGTTGAGCATTTGTTCTTTAAATGGACAGGCTTGAAATGCAGTGGCAATGCTGCATCTGGTGCCCGAGCGTTATGGGGCTTTGTCACTCGCTTCGTTG
+
AABB3B@FDDBBCFFGGGGECGGFEEGDFGEECEFH5GGCHGGFGGHHGGHHHHHHHHHGGGHHHHHHHHHCHHBHHHHHGGGGHHHHGGGGGHFHG@FHHHHHGFEGGDEGFHHHHDGHDDCCGDFGHGHGFFHHHHHHGHGHHGGGCGCGGFF0CEGCBGFHHGGHFFHFGHHCFFGFHGGEGHFHFHHHFFF0;FAFGGFBFFGGFBFGG0C;FF?@?=@A9DEFFFFDBEFF/BFFBFA=..99.9F
@M00262:65:000000000-A4NV9:1:1101:15983:5879 1:N:0:1
ATCCTGTAGATGAAGAACGCAGCGAAATGCGATAAGTAGTGTGAATTGCAGAATTCAGTGAATCATCGAATCTTTGAACGCACATTGCGCCCTTTGGTATTCCTTAGGGCATGCCTGTTCGAGCGTCATTTCGACCATCAAGCCGGAGGCTTGTGTTGGGGACCTGCGGCTGCCCGCAGGCCCTGAAAACCAGTGGCGGGGCCCGCTGGCACTCCGAGCGCAGTATTCACCTGCCTCGCGCAGGGCGTGCC
+
AAACBFBFDDFFCGFDFGGGG?EGECEHHGEDFDGHDFGDFFFGHGHHFFHFEHFHHHHHHFHHHHHGHHHGHHHHHHHHGGGGHHHHFCGGGHHHF?FFGHGHHHGHHHGFHHHHHHEHFHHGFCFGHHHHHGGGGHHHHFHGCCFGGGEFC>FFGHGGGGGGHBGFCD-CEHHGGGGGGGGGGGGGGGGGG;FFECFFF-:>A>-@=?FF/;FA:=BCCA;./////:BB9.F/99B-;:CFFDC-;9.
@M00262:65:000000000-A4NV9:1:1101:13230:5884 1:N:0:1
TGCCGCTTCACTCGCCGTTACTGAGGTAATCCCTGTTGGTTTCTTTTCCTCCGCTTATTGATATGCTTAAGTTCAGCGGGTATCCCTACCTGATCCGAGGTCAACCATAGAAAAATTTGGGTTTTGGCAGAAGCACACCGAGAACCTGTAACGAGAGATATTACTACGTTCAGGACCCAGCGGCGCCGCCGCTGATTTTAGAGCCTGTCATTGCTGACATGGACTCAATACCAAGCTAAGCTTGAGGGTTG
+
AABAABBABFFFBCEGG2EEGGFBFDFG5F5AGGFEGHAEAGFGGHHDHFBGGEGFGHHHHHHBFHHHHHHFHEEHGECE/>GHHFBF1GGHBGFHHDGGFGH3GFFH3FHFFCFHFHHED/?E/?<CGGEHHHHGHHDCGGGGHHHCGHHGCEGDG.DFBGGHHHHGGFCCGGHGGGHHACC@B@BB@BBB;@FFFFFFFFFFFEF/B:;BF9BFFBBFFFBB///BFFFFFFFE/;B9/:9B.9BD.9@
@M00262:65:000000000-A4NV9:1:1101:18288:5891 1:N:0:1
GATGAAGAACGTAGCAAAATGCGATAAGTAATGTGAATTGCAGAATTCAGTGAATCATCGAATCTTTGAACGCACATTGCGCCCGCCAGTATTCTGGCGGGCATGCCTGTTCGAGCGTCATTTCAACCCTCAAGCCCAGCTTGGTGTTGGGATCTGTGTGCAAACACAGTCCCCAAATTGATTGGCGGTCACGTCGAGCTTCCATAGCGTAGTAATTTACACATCGGTACTGGTAATCGTCGCGGCCACGC
+
BBABCFFFFFBAFFGBFFGGGGGDHFFHFGGGHFFD5EFGHHEFBGDHFFBGFFHHHHIHHGHGEHHGHHHHG0AEBFGHGGGGEEGGE3@GEHHGGHECEEEGG2FGGDDGDFF/D<EFFFHHHHHHGHHHHGHFHHEGGHGG<F.<CEFEHFEDDFDCDGHHGHHHG0GHHGHGHFHGGFGFFFFG9-CC..;@@B.:BBFFFFFB>:9@.:B/:BB/F/FB/:.::.FFF/9B//:;9--9C-:9A=.
@M00262:65:000000000-A4NV9:1:1101:11583:5892 1:N:0:1
AGCACCTCGATGAAGAACGCAGCGAAATGCGATAAGTAATGTGAATTGCAGAATTCCGTGAATCATCGAATCTTTGAACGCATATTGCGCCCTCTGGTATTCCGGAGGGCATGCCTGTCCGAGCGTCATTACAATCCTCAAGCACAGCTTGTTTGTTGAGCCCTGTCCCTTAATGGACAGGCTCTAAATGCAGTGGCGATGCCGAGTTTGGTGCCCAAGTGTATGGAGCTTTGTCACGCGCTTTGGTGGCC
+
AABCCCFFCAFFGFGGGGGGGGGGGCFHHHGGHGGHHHHHHGHHGFHHHHHHHHHHHFFFGGHHHHHHHHHGHHHHHHHHGFFGHHHGGGGGGHHGHHHHHHHHGGGGGGGHHHHHHHHHGGGGGGGGHHHHHHHHGHHHHHHHHHHGHFHHHHHHHHHHHHGHHFHHHGHHHHHHHHGGFEEAGHHHHHHHHGHGGGGFGGGGFGFGGGGGFFGEFFFFF9BFFFFFFFFFFFFFFFFFFFFFFFFEDFF
@M00262:65:000000000-A4NV9:1:1101:8949:5902 1:N:0:1
AGATCGCAGATGAAGAACGCAGCGAAGCGCGAAATGTAGTGTGAATCGCAGAACATTGTGAATCATCGAATCTTTGAACGCACATTGCGCCTCCAGTAACTTGGAGGCATGCCTGTCTGAGCGTCATTTAAACCCATGCCACGGCGAACTTTGTCGTCGGCGTGTTGGGCAGTCGTCGACCACTCGTCGACGTGGCCTTGAATCCATCGGTCAAGTTGAGCGGACGAGATCCTCTGGGACATAGACCGTTC
+
3ABAAAAAADFFFFFBGGA2EEGGCEGGECE?EGFHHFHFFFFDFBDGFFGGHHFGFGEFFFGFHFFGHHHGHHGGHFHHG?>EGGHHFFGGGEGGGHFHFHGFHHFFABG2FFGFGHFFHHFCADGHHGGHHHGFFFFGFG@C@CGGFEHHFDCDCECC@D9@C.AEGAFDFFDCE?DF-@AFFEAD@CDF;AE;FFFFFFBFFFEFDDA9ABF/;F:FFDFCADFFDABBFFFFFFFFEBFFF/9B9A9
@M00262:65:000000000-A4NV9:1:1101:11872:5905 1:N:0:1
GACTACCCGCTGAACTTAAGCATATTATTAAGCGGAGGAAAAGAAACTAACAAGGATGCCCTCAGTAACGGCGAGTGAAGCGGCAAAAGGCCAATGGAGATCGGAAGAGCACACGTCTGAACTCCAGTCACGAGTGGATATCTCGTATGCCGTCTTCTGCTTGAAAAAAAAAAAAAAAAGAGAAGCAAGGGTAGTGAAGAAAGGAATCACGAAAAAGAGATACAAGAGATGTGATAGATATGAGGACTCGT
+
AAAAAFFFBBBDEFGBGGBFGFGBDGHHHHFGHFGEGGGHFHHFHEFDGHHHHHGGGHGGHHHEGGGDFEFGG?E>FDGFG@E/@EGFFC/GEHHH3?BF?F?D<FDCC2GGBA@0<GFGG1?FFGG1FG1DD@.>FD<F11>FF.C<CDFCC-CEHHGFHHHACGFFGGGC?A-----..../////...././/////://..//;//....:..9..//////.../:::BB///9///////.//..
@M00262:65:000000000-A4NV9:1:1101:22189:5911 1:N:0:1
ACAGCAGACTGTTACCGCTTCACTCGCCGTTACTGAGGCAATCCCTGTTGGTTTCTTTTCCTCCGCTTATTGATATGCTTAAGTTCAGCGGGTATCCCTACCTCATCCCAGGTCAAACTTAAGAAAGATGAGGGTTGCTGGCGGACCAACCACCGGGACCCAACAGCGAGAAGAATTACTACGCTGAGAGCACGATGGCGTCGCCACTATTTTCGAGGCCCGCCGTTGCTGGCGCGGCCCAAAACCAAGCA
+
>AAA3B4FFFCDG5FGEFEEGFHBHFGGGGGGGGA5FFFAEGFFHHHHHACABFGGFHHGFHFHEDFGGHHHBGGGGFEGGFHBFFDFF?EC>EHGHFHEEGE3BFFGCGFGBGGFF3?FDDFDFCF01FGC?A<0>@@FF//>/>CGAEAC<<ADCCC..CCDEHHG-9:A9BF00F09C09-;A?ABB.B??A.9A.-99@99D?BF;FB9F@.B@B..@?BB-99./;9.;.99-;9AEFE9AA9A..
@M00262:65:000000000-A4NV9:1:1101:6668:5912 1:N:0:1
AACGCTTACTCTTACCGCTTCACTCGCCGTTACTGAGGCAATCCCTGTTGGTTTCTTTTCCTCCGCTTATTGATATGCTTAAGTTCAGCGGGTATCCCTACCTGATCCGAGGTCCAACTTGATTGTTTTGGTTGACAGGACCCCCAAAAGGTTCTCTAAAGCGAGAGTCAGTCTGCTACGCTTGAGTCTATTGAGGCACCGCCATTGATTTTCAGGCACGTCACTCCCTATACAGAGACAGAATATAGACG
+
AA>AABABFFFFGGGGGGGGGGHHGGGEEGGGGHGFHGGGFGHHHHFGHHEEHHHHHHHHHHHHGGGGGHHHHFGHHHHHHFHGHHGHHGGGGGHBGHGHHAGFGGGFHGGFEGFGF2BGGFHHHFFHHHG??B2FFC?0?<A/>AFHCF?1>1DFHFHGFDEDGGF<<DF=CCC0C0;AD;.:CC;00CFBFFFFEE.C?D-BE0;BCFFFG0BFGF.9;9;DF9.AF99BF/FFFBB.B/99BBBBFFD
@M00262:65:000000000-A4NV9:1:1101:15512:5915 1:N:0:1
ACATTGGCCTTTTACCGCTTCACTCGCAGTTACTAGGGGAATCCTTGTTAGTTTCTTTTCCTCCGCTTATTGATATGCTTAAGTTCAGCGGGTAGTCCTACCTGATTTGAGGTCAAGTTCATAACAGTGCACAAGGCAGTCCGAAGACGGTTAGAAGCAGAAGCACTTGGTCTCTGCGATAGCATAGATAGATTTATCAAGCCAAAGCCGATCCCCATTAAGTTCTGCTAATGCATTTAAGAGGAGCCAGG
+
?>AABFFFFFFFGGGGGGGGGGHHHGGGGGHHGFHHHHGGGHHHHHHFFHFHHHHHHHHHHHHHGGGGGHHHHHGHHHHHEFHHHHHHHGGGEGGHHGHHHHHHHHHHHHGGHGHHHHHHHHHHHHHGGHHHHHHGHHGGHHGGGGGHEG?FEHHHHHHHFHHHGHHHHFFDGHHHHGGHGGHHFHHHHHHHFFHHHHHHHHEGFHHHHGGFGGGEGGGGGGFBFFFFGGGGGFFGGGGGGGGFFFFEFF.
@M00262:65:000000000-A4NV9:1:1101:11995:5938 1:N:0:1
AATGTTGCCTGTTGCCGCTTCACTCGCATAAAGCTGAAACACGCACACCACGTCCGGATTTTCGTTGTCGTGGCAAAAGTAGTACGCGAGGTGACCAGGGTTCGCTGCGTTCTTCATCGCAACATTAGATCGGAAGAGCACACGTCTGAACTCCAGTCACGAGTGGATATCTCGTATGCCGCCTTCTGCTTGAAAAAAAAAACTTTCCTCATTTGCCCCTCCCTACCCTTTCTACCCTCCCTCTATCCCCT
+
AAA?>FFFFFFFFBFGGGEAEFGHHFGGGGHHFFHHCHHDFGGGG?0AEECAA110A1EFHHB0BB2FGDFEE/23GHBBB4BFBEE/>//?GHFFBGAFFCGGCGACC/??FGGFG2F<CF<GHGHFB@D.?EFCGFHFHHHC<CCEFDCHB0:GH;CGGA?:CAC0::0;;CEDFFFFG--;;0B0BFBFAB00.--;--9//9/;;////9/;9/....../..99///9/;/./...9..//9//9.
@M00262:65:000000000-A4NV9:1:1101:22179:5953 1:N:0:1
AGTCACTAGATGAAGAACGCAGCGAAATGCGATAAGTAATGTGAATTGCAGAATTCAGTGAATCATCGAATCTTTGAACGCACCTTGCACTCCTTGGTATTCCGAGGAGTATGCCTGTTTGAGTGTCTGTAAATCATCAACTCAATTAAGCTTTTTAAGTGAGATTGAATTGGATTTGGGGACTGCCGTCATTACCGTCGGCTTCCCTTGAATGTATTAGTTGAACTGAGGTACAACGCCATGTGTAGTGG
+
BAAABFFFFFFFGGGGGGGGG?EEGGGHGHGFHGGHHHGHHHFHHHHHGFHEGHHHHHHHHGHHHHHHHHHGHHHHHHHHGGGGHHHHGGHHFFHGFHHHHHFHGGEEFFGHHHHHFGHHHHFFGFFFHHGHHFHF33FGGFHGHFGHHHGHBGGHHFF@@FGDGFGFHHGFHHHHHHGFGGCFFFGC<-AFDGF0<<EDC-.-/GF0GCCFBC;;BB;CBBFFBFGFCCE:CBBFFACAFAC;B;FFBF;
@M00262:65:000000000-A4NV9:1:1101:10995:5975 1:N:0:1
AGTACAAGGATGAAGAACGCAGCGAAATGCGATAAGTAATGTGAATTGCAGAATTCAGTGAATCATCGAATCTTTGAACGCACATTGCGCCCGCCAGTATTCTGGCGGGCATGCCTGTTCGAGCGTCATTTCAACCATCAAGCCCTGCTTGTGTTGGGGTCCTGCGGCTGCCCGCAGGCCCTGAAAACCAGTGGCGGGGCCGGTAGTGAACCCGAGGGGAGTAGGACATCTCCCTTTGGGCGTGGGGCGGG
+
?ABB@FFFAFFFFBFGGGEGEGFC??EEHH2AFEDBEHHHHHHHHHHHHHHGHFHHHGHHHHHGGHHHHHHGHBGDDEHHEFGCHHGFGGAFC?E@EHFHFFDFFCFGGGGHHEGGHHHBEGHGGFGDHHHFHHHFFHF1GHHGHHHEHHE.<<CGHGGGGEGC/:A9-;.9AA?B??..A.;F/9B9AAABFB?@;---9----.//://..--9---.-./////;/99///./;//;9------9--;
@M00262:65:000000000-A4NV9:1:1101:16970:5980 1:N:0:1
AACTCACCCTTTTACCGCTTCACTCGCCGTTACTAGGGGAATCCTTGTTAGTTTCTTTTCCTCCGCTTATTAATATGCTTAAGTTCAGCGGGTAGTCTTGCCTGATTTGAGACCAAAAATTTGTAAAGAAAGTTTAGTTTGAAGAGTTTTTGTGAACCGATAAAAAATGCCACAGCATTCAAAGTTCGCTTCTTCAAAACAAGAATTCACACACCAATCGTGACTGAATACACTCAAGTACGATTGGAGGG
+
AABBBFFFFBFFFGGGGFCEGGHHHGGGGGGDGHHGFHDFFHHHFHHHHEFHHHHHHHHHHHHHGGGGEHHHHHGHGHHHGFFHHHBGGEGGGGFGHHHGHHHHCFHHHFFAHFF/CCHHHHHHGEBBGCGHHHHBHHHHHGHFBGGFHGGGHHHHH/A/CFFF1FFHHHFHGHHA<FHHH0CHCCGEGGGGHHHFF0:.;:FBFGGGGGBFGGGEGGGECF/EFGGFG/FF/BFFB/9FFBEFFEF/B.9
@M00262:65:000000000-A4NV9:1:1101:14057:5992 1:N:0:1
AGGCTAACCTGTTGCCGCTTCACTCGCCGTTACTAAGGCAATCCCTGTTGGTTTCTTTTCCTCCGCTTATTGATATGCTTAAGTTCAGCGGGTATCCCTACCTGATCCGAGGTCAAATCTTAGATGATATAAAGACAAATGCCGGCTGGGCCACCAAAGCGTGTGACAAAGCTCCATACACTCGGGCACCAAACTCGGCATCGCCACTGCATTTCGAGCCTGTCCATTAAGGACAATCGGGCTCAACAAAC
+
BBBBBFFFFFFFGGGGGGGGEGHHHGGGGGFGGHGBGFGHHHHFHHHGHGHGHHHFHHHHHHHHGGGGGHGHHFFHHHHHHHGHGHFHGGGFGGHHHHGGHHHFHHHHHGGGGHHH3FHHHGHGHHEHDHFEHEHHEHGFGHHGGGCDDFHHGGHHHHHHFEAAHHHE0<CGHHHGHHHHHEFGGCF?DGFGEFGGGGGFGGDGGGFFFFBFFFFFFFFFFFFFF/BBFFFFBFB?FF?D;D-ABBFFEF.
@M00262:65:000000000-A4NV9:1:1101:19900:6027 1:N:0:1
ACCACTGTGATGAAGAACGTAGCGAAATGCGATACGTAATGTGAATTGCAGAATTCAGTGAATCATCAAATCTTTGAACGCAAATTGCGCTTCTGGGTAGCCCTAGGAGCACGCCTCTCTCAGTATCGGTTCAACCCTCTCTCAGCAGCGTGTGAGCAATTAGTTTCGGCTTTTTGTTTATGCGTGTTGGCTTGATAATGAGGGTCTGTATGCTTGCATGCAGTCTCTTTAAGTACGTGGAGTGAGCATTA
+
1>>>ABF3133B3F111FEG1AFEEC0AGHGGA0AFBF0CB2BA2FAD1BGF0G1A1GHDF22DAAF2BFFGGHFGHHHGGECEG1@1>E?A>G1@0FFGEFF0FB01B>CBEEEFEGHHFGG1GHHCCAAAGGFHGHHEFDGG21@GE/E/EHFFFFFFHHF>1FD.@CECCFF?CGFBGFHGFGA.GEEC.;.;;CGGEHF?.CFGGGGGGGGEE0BFGG0;FGF0BFBFB0BF.;B---;-////9//
@M00262:65:000000000-A4NV9:1:1101:20504:6037 1:N:0:1
AGGCTAACGATGAAGAACGTAGCGAAATGCGATAAGTAATGTGAATTGCAGAATTCAGTGAATCATCGAATCTTTGAACGCACCTTGCGCTCTTTGGTATTCCGAAGAGCATGCCTGTTTGAGTGTCATGAAAATATCAACCTTGACTTGGGTTTTGTGCTCTAGTCTCGGCTTGGAATTGGGTGCTTGCCGCTTTTACGAGCGGCTCACCTTAAATGTATTAGCTGGATCTGTCTTTGAGACTTGGTTTG
+
AAABBBFFB@ABGFGFEFEEFGFGFGGHHHGEHGGHFGHHHHHHHHHHHHHHHHHHGHHHHGHHHHHHHHHGHHHHHFHHGGGGHHHHGGGGHHHHHHHHHHHHGGGGHHHHHHHGGHFHGFGHGHHGHHGHFHHHFHHHHHHBGHGHGFGEEFGGFHFHGHHHGHHHHFGGGGGGFHHHHGHADDGHHGHGGGCGHHHEEDGCDGGDFFGGGEBBFGF0CFFBFFGGGGFF/9FBFFFFA?/;BFBFFF.
@M00262:65:000000000-A4NV9:1:1101:21424:6041 1:N:0:1
AAGGTACAGATGAAGAACGTAGTGAAATGCGATAAGTAATGTGAATTGCAGAATTCCGTGAATCATCGAATCTTTGAACGCATATTGCGCCCCCTGGTATTCCGGAGGGCATGCCTGTCCGAGCGTCATTACTCTCTTCAAGCACGGCTTGTGTGTTGAGCCTTTGTTCTTTAAATGGACAAGCTTGAAATGCAGTGGCAATGCTGCATCTGGTGCCCGAGCGTTATGGGGCTTTGTCACTCGCTCCGTTG
+
AAA3ABF@FFF5BFGFFFFGGGFHHHHFHHGEHD2BGHFFGHHHHHFGGHGEGGFFGFHGGGHHHHHHHHHGHHHFHGHHGGGEHHEHEGGCEGGFABGFH4GHGEEEGGFHHCHHFHH3E/B/<?/?GGHFH1@GHFGFD>FCF</@DGCHBF<GH.<<C0<GFHHBG0DDGDGH00<<<.:CFFH.:CF0C:0;//C/090FFFG/CBF0009B/FA--9-;.DA/:.AD;FB/99////;-AE..A/9
@M00262:65:000000000-A4NV9:1:1101:9475:6046 1:N:0:1
AACAACCACTTTTGCCGCTTCACTCGCCGTTACTAAGGCAATCCCTGTTGGTTTCTTTTCCTCCGCTTATTGATATGCTTAAGTTCAGCGGGTATTCCTACCTGATCCGAGGTCAAATCTTATTAAGGGCTTAATCGACAGAATGCCGGCTGGGCCACCAAAGCGTGTGACAAAGCTCCATACGCTTGGGCATCAAACTCGGCATCGCCACTGCATTTCAAGCCTGTCCATCAAGGGACAATTTGGGCTCA
+
>AA@>>>ABFFFGGGGGGGGGGHHHGGGGGGGGHHHHHHHHHHHHHHHHHHGHHHHGHHFHHHHGGGGGHHHHHHHHHHHHFHHHHHHHGGGGGHHGHHHHHHHHHHHHGGGGHHHHHHHHHHHFHHHHEHHHHHGGHGGGHHHHHGCCFCGGGHHGGHHHHHHGGGGHHHGFHHHHHHFHHHHGGGGGGGGGGGGGGGGGGGGGGGGGFFFFFFFFFFFFFFFFFFFBFFFFFFFAEFEFFFFFFFFFFF
@M00262:65:000000000-A4NV9:1:1101:22582:6069 1:N:0:1
CTGTTGCCGCTTCACTCGCCGTTACTAAGGCAATCCCTGTTGGTTTCTTTTCCTCCGCTTATTGATATGCTTAAGTTCAGCGGGTATTCCTACCTGATCCGAGGTCAAATCTTAGGCTTTTAAATCGACAGAATGCCGGCTGGGCCACCAAAGCGCGTGACAAAGCTCCATACACTTGGGCACCAAACTCGGCATCGCCACTGCATTTCGAGCCTGTCCATTAAGGGACAGGGCTCAACAAACAAGCTGTG
+
AAAAAFFFDD?AGGGBA1EEA0ABFHHHHFFF0BBFGHHF11AAFGFHHF1GGHHHECGGGHHFFGHFDFHHHGGHHHGHBEEEG?1BGDF2FFHHHGHHHAEGEGFB1FGHHHHBGEHHHHHHFE/FCCGGGFFHHCGC@CGGHFFGHHFHCGCCG@CCGHHFHHHFHFFHGFHHHBGGG/AEF?EF0BEBEAGGGBA9AFBFFFFFFF-9-@FFBFFFFBFFFF?EFFEEFBFFBBFF?AEF--99;BF
@M00262:65:000000000-A4NV9:1:1101:17946:6098 1:N:0:1
AGCCATGCCTCTTACCGCTTCACTCGCCGTTACTGAGGCAATCCCTGTTGGTTTCTTTTCCTCCGCTTATTGATATGCTTAAGTTCAGCGGGTATCCTTACCTGATCCGAGGTCAAATCTTAGATTTTTGTTTTTCAAGGTTGAAAATATCGACAAAAATGCCGGCTGGGCCACTAAAGCACGTGACAGAGCTCCATATGCTCGGGCACCAGGACTCGGCATCGCCACTGGATTTTAAGCCTGTCCATCAA
+
AAAA@FFFFBFFFGGCECAEGGHHGFCFGGGGFGHHHGCEGCH2FGHHHHHGHHHHHHHHHHHH1EFFGFHHGHHHHHHHGHHHHGGHFEGG>ECHHHFBGGHHHHHHHDEEEFFBBFGHHGHFHHHHHGGCHHFGGFHE2FGFH1GHGHBFAFDFEFGHHGHGCGGG.EGGGGHFHGEH/C@GGHEHFFFBFGGGGFFFF0BAAAGCGGFGE?EFBAFFFFFFFF.DFFFFFFFFFB/BFF?FFF/FFFF
@M00262:65:000000000-A4NV9:1:1101:17454:6109 1:N:0:1
AACTCACCGATGAAGAACGTAGTGAAATGCGATAAGTAATGTGAATTGCAGAATTCAGTGAATCATCGAATCTTTGAACGCACATTGCGCCCGCCAGTACTCTGGCGGGCATGCCTGTTCGAGCGTCATTTCAACCCTCAAGCCCTGCTTGGTGTTGGGGTCCTACGGCTGCCGTAGGCCCTGAAAGGAAGTGGCGGGGGCGCTACCACTCCCAGCGGAGGAGAAACCTATCTCGCTCGGGAGGGGCGGCG
+
3AABBFFFBBBBGGFGGGGGFGFHHFHHGHGGGGGHGGHGHHGHFHFHHGHHGHHGHHHHHGHFFHHHHHHGFHHHHHGHGECCFHHHGGGGGGFGGCFHHHHHFGGGGGGHHHHHBGHHGEFFGGGGFHHHHHHHGHHHHGHGHFFHFGHCDEGGEHGGGGHHHE?DFAAGGGC?.AFGGGGBFGGGFG9BFFE>DD--------./9//;../.-----.;9.//;9////9.A..--9--;------;
@M00262:65:000000000-A4NV9:1:1101:21024:6113 1:N:0:1
ACACAGAAGATGAAGAACGTAGCGAAATGCGATACGTAATGCGAATTGCAGAATTCAGTGAATCATCAAATCTTTGAACGCAACTTGCGCATCTGGGTATCCCTGGAAGCATGCCCCTTTGAGTATCGTTTTAACACAAACTCGTCTGCGTGCTTGTGGAAATGAGCGCGCATACGGTGAATGAGCGTTTGGCCGTCGAAAGAGGGCTAATCGTTTGAAACATATCATACTCTAGTATCAATCGTTGAGCA
+
BBBBBFFFFFDFFFGGGGGGGGGGGGGHHHGGHEGGGHHGHHFDEFHHHHGHHHGHGHBGHGHHHHHHHHHHHHHHHHHHGGGGHGHHGGGGGHHHHHGHHFHHHHHHHHHHHHHHGHHHHHGHHHHGHGEGHHHHHHFFHHHGHGHGHGDGGGHHHHGFHHHHHHHGGGGGGGHHGGHCFHGHFHGGGAGFGGGGGG-EFGGGGFFFFFFFFFFFFFFFFFFFFFFFFFFFFFFFFFFFFFFFEFFFFFB
@M00262:65:000000000-A4NV9:1:1101:22766:6115 1:N:0:1
AATGTTGCGATGAAGAACGTAGCGAAATGCGATAAGTAATGTGAATTGCAGAATTCAGTGAATCATCGAATCTTTGAACGCACCTTGCGCTCCTTGGTATTCCGAGGAGCATGCCTGTTTGAGTGTCATTAAATTCTCAACCCCTCCAGCTTTTGCGAGTTGTGATGGGGCTTGGATATGGGAGTTTGCGGGTCCTTTATCAGTAAAGGTCGGCTCTCCTGAAATACATTAGCGGAACCGTTTGCAGTACC
+
AAAAAFFFDDAAFGGCGGCG00FEFAGHHHEGEEF1AFB2FHF2AF2BA1G10D1GGHHGHGAGGBGCFHHGGGFBGBGHCGG?GG11E//EGBBFFHHFD2FG?@@/EHFBDB11DGFFGFFH1G222BGDGHHFHFHHHFCEGGGFHEHHGGG1A/ACFHHGB1F1C..@C@AGHFGF0<<CCGGFH-;;@@EGB9=BBB00;0;CB9F??@GGGGGEFB/BFFFBBFFFF?@-@@E@-AFFF/FB//9
@M00262:65:000000000-A4NV9:1:1101:18419:6126 1:N:0:1
ACAAGCTACTTTTGCCGCTTCACTCGCCGTTACTAGGGCAATCCCTGTTGGTTTCTTTTCCTCCGCTTATTGATATGCTTAAGTTCAGCGGGTATCCCTACCTGATCCGAGGTCAAACTGGTGGGTGGAGCTTGATGGACGCGGGCCCGCCGGTGCCTCGAGAAGCGCAATGTGCTGCGCGAGAAGCTGGCACGACCGCTGCCAATACCTTTGGGGCGAGTCCGCGCGCGAAGCGGGACAGACGCCCAACA
+
AAAAABFDFFFFGGGGGGEGGGHHGE2EG?GGGBEHCHHCCAFHHHHHHGHEEGFFHHHGH5GEEEFGGHHFBBGFFFHHFBG4FGHGFGGGGEFH4BGFHHGFHHHHHGGGEFEFFHHFH3B/<EF?GHGHB0<1GFHGCD@CFGGFCGC?DAFGGGGGBDE.FGGGGAFFFFFFFFFFFFFFFFFFFFFFFDFFAF-;=DFFFFFFFF/BBB.@DFAFFEFD;AFFFF-@FF;DFFAEAFFAFFFFED.
@M00262:65:000000000-A4NV9:1:1101:17257:6129 1:N:0:1
GATGAAGAACGTAGCGAAATGCGATAAGTAATGCGAATTGCAGAATTCCAGTGAGTCATCGAATCTTTGAACGCACATTGCGCCCTTTGGTATTCCGAAGGGCATGCCTGTTCGAGCGTCATTATCACCCCTCAAGCCCTCGGCTTGGTGTTGGACGGTTTGGTGGAGGCCCCCTCGGGGGCTCCTGCCCCTCCCAAAGACAATGACGGCGGCCTCGTTGGACCCCCGGTACACTGCGTTCTTCACGGGAC
+
A?AAABFFFF?AFAF?E0AF1D00A00FBD2EGB00/ECFHBF1BGFFAEGGFFDGF1FGF0F1EEHHGF1CA/>>EFGBG/>?/>GG1F/1FDF2EE/EE//EEG1CD<FHDEHHCCGGGHHHHGHD0GCAECFFH/?GH//F/ACGFCGCHHHHCC.<ECG.C?..AA.C-@?:?B@@-@@EE/FFAEE-;9AFF-/;B/BBFFF?->-@@@--AE?-A/9-BA@@-;-;FFFF/-ABE-:B9B---;@
@M00262:65:000000000-A4NV9:1:1101:11962:6164 1:N:0:1
ATCCTGTAGATGAAGAACGTAGCGAAATGCGATACGTAATGTGAATTGCAGAATTCAGTGAATCATCGAATCTTTGAACGCACATTGCGCCCTCTGGTATTCCGGAGGGCATGCCTGTCCGAGCGTCATTGCTACCCTCAAGCGCAGCTTGTTTGTTGAGCCCGATTGTCCTTAATGGACAGGCTCGAAATGCAGTGGCGATGCCGAGTTTGGTGCCCGAGTGTATGGAGCTTTGTCACACGCTTTGGTGG
+
CBCCCFFFFFFFGGGGGGGAFGGGGGGHHHGGHGEGHHHGHHHGHHHHHHHHHHHHHHHHHHHHHHHHHHHGHHHHHHHHGGGGHHHHGGGGGGHHHHHHHHHHGGGGGGGHHHHHHHGHGGGGGGGGHHHHHHHHHHHHGGHCCGGGHFHHHHGHHHGF0FEDGGGGCB:GCGFHHGHHHGGFHF?-CEEFB0F;FFA?F-9AB?:@9A//..;FFF.-9EFFBFFFFFBFFF/::FFFB9@DAEBB...
@M00262:65:000000000-A4NV9:1:1101:11130:6169 1:N:0:1
ACGTATCACTGTTGCCGCTTCACTCGCAGTTACTAGGGGAATCCTTGTTAGTTTCTTTTCCTCCGCTTATTGATATGCTTAAGTTCAGCGGGTAGTCCTACCTGATTTGAGGTCAAGTTGTCAAAGAAAGACACTAGGTGTCCTTGTCCAGTATATAGGACATTTATAAGCAGAGTCCCAAACATAAGTCAGTCTGAACTATAGTGCAGATAATTATCACACTATAGGACAGTCTGAGGAGACATTCCAGC
+
CCCCCFFFFFFFGGGGGGGGGGHHHGGEGGHHHHHGHHGGGHHHHHHHHHHHHHGHHHHHHHHHGGGGGHHHHHHHHHHHGHHHHGHHHGGGGGFHGHHHHHHHHHHHGHGFHHHHHHHHHHHHFGHHHHHHHHHHHHHHHHHGHHHHHHHHFHHHGHHFHFHHHFHGHHHHHHHHHHHHGHHHHHGHHHHHHHHHEHHHFHHGHHHHHHHFHHHGHHEHHHHEHFHGHHHGHHHGGGGGGGGGGEGGGEG
@M00262:65:000000000-A4NV9:1:1101:17380:6174 1:N:0:1
AGCAGGAACTGTTGCCGCTTCACTCGCCGTTACTAAGGCAATCCCTGTTGGTTTCTTTTCCTCCGCTTATTGATATGCTTAAGTTCAGCGGGTAACCCTACCTGATTCGAGGTCAAACCTAGCTAAATGCGTAGTTGCAGTTTAGCGGCTGGACAGCGCTACGGCCCAATGCGAGAAATCACTACTACGCAGGGGGCAACGTACAGCGCGCACGCCGATTAATTTAGGGGACTGCGGGCGCCAGAGGTGCC
+
BBBAAAAFFFFFFBFGCEEEGCGAGFEAEAEE2DDE3BCCFCGHHHGCB3GEGF55DFH5BAABE11EGHHG5GFHEFGHDGE@B@GDE1//>/3?BGGHCGBGCFGGGBC?EGGBFG/0BBF2GG1D21?//B/@F1@C1@11GBD//DGDAGGGGCC.-<.C--;..;:BD.A-CFFG0FBFFFFBAB?-9?@;B-A.99.ADBFBB;B?B;B.;-@F?F/B9FB/AA?B../A-9BB?B?-?EFB./9
@M00262:65:000000000-A4NV9:1:1101:17657:6205 1:N:0:1
AACGTGATCTGTTCCCGCTTCACTCGCAGTTACTAAGGCAATCCCTGTTGGTTTCTTTTCCTCCGCTTATTGATATGCTTAAGTTCAGCGGGTATCCCTACCTGATCCGAGGTCAAACTTTAGAATTGGGGGATTTAATTTGTAGCAGAAGCCTCTCATGTCCAGAAGTGAAACATAACGTTGATTACTATACTGAATGGAAGACAGGACTTCGCCATTGCATTTCGGACAGGAAGAAGGCATGCTCAATC
+
BCCCBCCFFFFFGGGGCGGGGGHHHGGGGGHHHHHHGHHHHHHHGHHHHHHGHHHGHHHHHHHHGGGGGHHHHHHHHHHHHHHHHHHGGGGGGCHHGHHHHHHHHHGHHGGGGHHHHHHHHGHHHHHHHHGGGGHHGHHHHHHHHHHHHHHHHHHHHHHHHHHHHHFHGHHGHHHHHHHGFFHHHHGHHGHHHHHHCFFFHHHHHHHEHGGGGEGFGGGGGFFGGGGGDCBGGAFFFFFFFFFFFFFFEBF
@M00262:65:000000000-A4NV9:1:1101:11648:6210 1:N:0:1
ATGCCTAAGATGAAGAACGCAGCGAAATGCGATAAGTAATGTGAATTGCAGAATTCAGTGAATCATCGAATCTTTGAACGCACCTTGCGCTCCTTGGTATTCCGAGGAGCATGCCTGTTTGAGTGTCATTAAATTCTCAACTTCATTCAGCTTTTGTTAGTTGAATGTGGCTTGGATTGTGGGGGGTTGTGCGGGCTTCTTTCAAGTCGGCTCCCTTTAAATGCATTAGCGGAAAACCCTTGTGGACCGTC
+
AAAAAFFFC@3DBGB1FGEE1AE?EECGGFEG0EFHHHHGFHHHHGEFFGHE0A1BFFHGBGHHHFFFHFEEGHHFH1FGCGGCH1FF?EGGGEGHHHHGGHHHGGE/EHHHHHHHHHHHGBFFFHGHGGFBGGDGGHBGFGHHHHHHGHDGHHHHHHBGFGHFFFHFDFGFF-CGHFFFHGGC@---@B-/A@@@@EB/9FFFFFBFF---;EFE//99/FFFFBFB/9--@@;FFFFFFFFFAFFB@B9
@M00262:65:000000000-A4NV9:1:1101:16567:6222 1:N:0:1
ACATTGGCGATGAAGAACGTAGCGAAATGCGATAAGTAATGTGAATTGCAGAATTCCGTGAATCATCGAATCTTTGAACGCATATTGCGCCCTCTGGTATTCCGGAGGGCATGCCTGTCCGAGCGTCATTACTACCTTCAAGCACTGGGCTTGGTTGTTGAGTCGATTGTCCTTTTGGTGGACAGGCTTAAAATGCAATGGCGATGCCGAGTCCTGATGCTGATGCCCGAGCGTATGGAGCTTCGTCACAC
+
ABBBBFFF@DDBFGGFGGGGGGGGGGFGHHGEFGGHGGHHHFGHHFHHHHHHHHGHHHGGGGFHHHHHHHHGHHHFHHHGGGGGHHHHGGGGGHHHHEFHHHHHGGGGGGGHHHHHHHHHGGGGGGGGHHHHHHHHHHHHHHHHHHHFHEHHGGHHGGHHHHHHGGGHGHGHHHHHEFGFDHHEGGGHGGFGGGGGGGGGGGGGFGGGGGDFFFFFFFFFFFFFEFFFFFFFFDFFFBFFFFFFFFAEFFF
@M00262:65:000000000-A4NV9:1:1101:6873:6237 1:N:0:1
ACCACTGTGATGAAGAACGCAGCGAAATGCGATAAGTAGTGTGAATTGCAGAATTCCGTGAATCATCGAATCTTTGAACGCACATTGCGCCCTTTGGTATTCCATAGGGCATGCCTATTCGAGCGTCATTACCATCTTCAAGCACAGCTTGGTTGTTGAGCCAAATTGTCCTCTAATGGACAGGCTCGAAATGCAGCGGCGATGCCAAGTTTGGTGCCCGAGTGTATGGGGCTTTGTCACACACTTTGGTG
+
BBBBBFFFFFFFFFGGGGGGGGGGGGGHHHGGHGCHHCHGHHHCHHHHHHHHHHHHHHHGGGHHHHHHHHHGHHHHHHHGGGGGHHGHGGGGGHHHHHHHHHHHHHHFHHGGHHHHGHHHHHHGGGGGHGHHHHHHHHHHHGHHGHHHHHHGHHGGHHHHGHHHFHHHHHHHHHHDHHGFHHGGGHHGCHCAGHHHHGGGGBADGGBBEFFGEEEEFEFF;BAAFFFFFFFFFFFFBFFFEFADFFFFFE?
@M00262:65:000000000-A4NV9:1:1101:20797:6238 1:N:0:1
GATGAAGAACGTAGCAAAATGCGATACGTAATGTGAATTGCAGAATTCAGTGAATCATCGAATCTTTGAACGCATATTGCGCTCTTTGGTATTCCGAAGAGCATGCTTGTTTGAGTATCAGTAAACACCTCAAAGCTTTTGGATTTTTTGAGGCCTTGGATGTTGGAGGTTTATGCTGGTGGAATCACTGGCTCCTCTTAAATGCATTAGCAGAACTTAATGGGGATCGGCTTTGGCTTGATAAATCTATT
+
AABAAFFFFFAAFFFGGGCGFFE2CEFEFE2EGHHFCHHHGBCGFGFFDHFHEFGFFGGHFCGEGFHHHHFHGCFEHFHHDCGAGFHHF?4GHHEHEEGGGHHHHHHHHFFFHGFHFHBGGHHHHHGHEHFHHHHFHHHHFGFHHEHFGGEEFAFHHFFFHGFDGHBFGEGFF1FGHHHGGGGHHHFHHEHHHFEFGHFHFFFHHHHHFHFFHHHHHHGGFHE?A..CD?BGGGGF/FA?9FFGGGGEFF/
@M00262:65:000000000-A4NV9:1:1101:19251:6267 1:N:0:1
AATGTTGCGATGAAGAACGTAGCGAAACGCGATAGCTAGTGTGAATCGCAGAATTCAGTGAATCATCGAGTCTTTGAACGCACATTGCGCCTACTGGTATCCCAGCAGGCATGCCCGTTCGAGCGTCATTTCAATCCTCAGGCCCTGCCTGGCATTGGAGTTTTCTACTTCTGTAGGCTCCTAAGTCTAGTAGCATGGTTGTTATTTCAACAAGTGCAGTAAAATTTCACTTTGGAGTAGTAGAAATCGTA
+
>11A1331>1AAFFGBFA00A0FE00AE0A/AAEEBFFGBGFG1BFFCF/AACDDH1B2A122BG2GFHF1BDFFHGDFGE?EGG2FGEGF//>EEFGDF1BFGGEFFFFHFAFF0A>B0?/CA//<?GBDH<DGFCBDG1CBECFHGF1>FHFFHHHHC/<GDF0D=0=DDGGBGHG:CACGHH<CGHH000;GG:.;09.;BB0;FF0;;A/;FFFBFF0CFB/;0;0CB0BB/;/99B/F//;/9:A9
@M00262:65:000000000-A4NV9:1:1101:8684:6278 1:N:0:1
ACAGCAGACTGTTGCCGCTTCACTCGCCGTTACTGAGGCAATCTTAGTTAATTTCTTTTCCTCCGCTTAGTGATATGCTTAAGTTCAGCGGGTGATCCTGCTTGATTTCAGATGCAAAGAAAGTTTAAGTGACTAAGCACTGACAGCGTGAGCTGACAGCCTCTGCTCTCAATGAGTTCACATTGTTAGAAATGTGACGGCTGCATTGAGTGCGACTCCCGAACTAGTCAAGAAGCCGCTCGCAGAGCGCA
+
BBBBBFFFFFBFGGGGFGGGGGHHHDGGEFGAFHEBGDG22GHGFBHHHHEFHHHHHHHHHHHHAFGGG3EFFHHHHHHH@5FHHHG4GFFEG??BGFHDFBGHFHFB4DBHHHHB?3E30FHHHHHFDFFGHH3F?GHHHHBGFGHCCB/CGFFHHHBGHFHHHHHGHHHFHHHHHHHHH0DDHGH0DGFFHHHHEHFFFDFFGHHEF0GHFGFGADBE?9B?A00FGF0F0FFFFAFAA>D-;-;F-B-
@M00262:65:000000000-A4NV9:1:1101:13030:6291 1:N:0:1
ACAAGCTACTGTTGCCGCTTCACTCGCAGTTACTAGGGGAATCCTTGTTAGTTTCTTTTCCTCCGGTTAATAATATGCTTAAATTCACCGGGTCCTCTCGCTTCATTTGAGGTCTGTTTGGTGGGGTTTCGTGCAACTGAAGACAAGCAAAGAATGAAGTCAAAGCCCATTGAGAATTGCTTCTCGCAGGATCTCACTAATGAAAGTGAAATGACGTATTGGACCACCTCATTGAAGAAGTGAATTATCCA
+
ABBBBBFFFFFFGGGGGGGGGGHHHGGGGGHGHGHHHHGGGHHHFHHHHHHHHHHHHHHHHHHHGCGGGFHGGHHHGHHHHHGGHHHHHGGGGGHHHHFFGEHGGHHHHHGHHHHHGHHHGFFECGGGGGGHGGHHHHHHHHHHHHHHHFHH0FFDDHFGHHHGHFFHHHGGGHHFHHHHHGHHGGGGGGGFFHGFHHFHGHGHFFFGGFFGGEFGEGGGGGFBFGGGGAFGGGGGGBBFFFFFFFFFFFB
@M00262:65:000000000-A4NV9:1:1101:10600:6292 1:N:0:1
AATCCGTCGATGAAGAACGTAGCGAAATGCGATACGTAATGTGAATTGCAGATTTCAGTGAATCATCGAATCTTTGAACGCACATTGCGCCCCCTGGCATTCCGGGGGGCATGCCTGTCCGAGCGTCATTTCTGCCCTCAAGCACGGCTTGTGTGTTGGGTGTGGTCCCCCTGTCACAAGGGGGACCTGCCTGAAAGGCAGTGGCGACGCCCGCCTAGGTCCTCGAGCGTATGGGGCTTTGTCACCCGCTC
+
BBBBBBBFBDBFGFFBFGCGGFGGGGGHHHGGHGGGHHHGHHGFHHBHFHHGHHGFHHHHHHHHHHHHHHHGHHHHHHHHGCEEHFHHGGGGGGGGHGHHHHHHGFGGGGGGGGGGGGGGGGGGFDFFFFFFFFFFFFFFFFFFFFFF;FFFFFFFFFFFDFFFFFFFFEFAFFFFFFFFFBFFFFFFFFFFFFBFFAEFFFF/.B-;-@DCFFFFBFF//BFFD.A?@9A9FFFF?AE///;BFFE>D-9
@M00262:65:000000000-A4NV9:1:1101:19395:6293 1:N:0:1
ACATTGGCCTCTTACCGCTTCACTCGCCGTTACTGAGGCAATCCCTGTTGGTTTCTTTTCCTCCGCTTATTGATATGCTTAAGTTCAGCGGGTATCCTTGTCTGATCTGAGGTCAAAACTTCAGTCCCCCCGCTAGGGAGATGGTAAGGTTTAATGCCGCAAAAGCAGTTTCCCGGCAGGCTTTCTGGAAGATTGTAACACCACTCCATTGACCTGGCTGGAAGGGGCTTGCGGTCGTGCAGCAAGCTTAG
+
BBBBBFCFFFFFGGF4EEAECBGFHGGEEEAEFGFH3AF2GGBFGHCFGGEEGGFH5GHFHHBGEEEDGGHHBHEHFHFGHGHGGGFBF1E//>FGHHGBGGHF3EDHHGEGHHCHHFFCGHFBGFHHHGG?DGCGAH0ADHGHDFHHH1GHHHFHHGGGG-<CFHFBC0:CCGDDCCC@GFFFFBB00/C.FBBF0;FFF.9ECFGEF0BFFFFFFFFED?9BAD?>-A-EB;ABB-A?EBEFBF.:/BF
@M00262:65:000000000-A4NV9:1:1101:9308:6298 1:N:0:1
AGCCATGCCTCTTACCGCTTCACTCGCAGTTACTAGTGGAATCCTTGTTAGTTTCTTTTCCTCCGCTTATTGATATGCTTATGTTCAGCGGGTAGTCCTACCTGATTTGAGGTCAAGTTCATAACAGTGCACAAGGCAGTCCGAAGACGGTTAGAAGCAGAAGCACTTGGTCTCTGCGATAGCATAGATAGATTTATCAAGCCAAAGCCGATCCCCATTAAGTTCTGCTAATGCATTTAAGAGGAGCCAGT
+
AA11AF1CCD1FFGGG?EEEGBFHFEG00EF2DFBG21FG111BFGAB1EGBFGFD1EFHF1F0/EAFEG2GF2EGFG2AF11DE2221B>//>/FGH22@B11BGHFD2?GHB11>GGFHHFHF1B1B1BG1B0/F0C<G1<////@/C<<CFBFBGEGCGFGFCFHFF11=FH1FC-<<AG0=D0=GFFFHFHH0GGGH0.///:::@@C?.CEF/B0;9FGFFBFGB0CFFGFFG090099AAEEFF9
@M00262:65:000000000-A4NV9:1:1101:6117:6299 1:N:0:1
AATGTTGCCTTTTGCCTCTTCACTCGCCGTTACTAAGGCAATCCCTGTTGGTTTCTTTTCCTCCGCTTATTGATATGCTTAAGTTCAGCGGGTATCCCTACCTGATCCGAGGTCAAATTTTGGGGAAATAAAGACAAATGCCGGCTGGGCCACCAAAGCGTGTGACAAAGCTCCATACACTCGGGCACCAAACTCGGCATCGCCACTGCATTTCGAGCCTGTCCATTAAGGACAATCGGGCTCAACAAACA
+
@ABACFFFFFFFGGGGGGGGGGHHHGGGGGGGGHHHGHHHGHHHHHHHHHHGHHHHHHHHHHHHGGGGGGHHHHHHHHHHHHGHHHHHHGGGGGHHHHHHHHHGHHHHHGGGGHHHHHHHHHGGGEDHGHHGHFGHHFFHHHGGGGGGGHGCGHHHHHHGFGEHHHHBGHHHFHGHHHHHHHGGGGGGGFGEEGGGGGDGGDGGDGGFFGFFFFFFFFFFFFFFFFFFFFFEFF.FFFFFFFFEFFFF?E.
@M00262:65:000000000-A4NV9:1:1101:14924:6300 1:N:0:1
AACTCACCCTGTTGCCGCTTCACTCGCCGTTACTAGGGGAATCCTTGTTAGTTTCTTTTCCTCCGCTTATTGATATGCTTAAGTTCAGCGGGTAGTCTTACTTGATTTGAGATCGAGTTTAACAAGAATCGTTGCCGACCCTTGTGAAATCCTGCATCAGTCAGCCAATGCGGTCAAACTCCCTTTATGTTAGCTGCAGCAAAAGTAATAATCCGTTTGACGGGACTAAATGAGTATGCTTTTAGCTCAGG
+
CCCCCFFFFBFFGGFGGGGGGGHHHEGGGGGGGGHHHHGGGHFGFHHHHEHHHHHHHHHHHGHHGGGGGHHHHHHHHHHHHHHHHHHHH?FFGGGHGHHFHHHHHHHHHHGGHHEEGHGHHHHHGHHHHHHHHGGHGGGGGHHHHHHHHHHHHHGHHHHHFHHHHHHHHHHGGGGGHHHGHHHHHHHHHHHHHHHGHHHHGFFGFFGGGFGGGGDEFGGGGGGGGGFFFFFFFFFFFFFFFFEFFBBFFFF
@M00262:65:000000000-A4NV9:1:1101:22690:6301 1:N:0:1
AAGGACACGATGAAGAACGTAGCAAAATGCGATAAGTAATGTGAATTGCAGAATTCCGTGAATCATCGAATCTTTGAACGCATATTGCGCCCTCTGGTATTCCGGAGGGCATGCCTGTCCGAGCGTCATTACAATCCTCAAGCACAGCTTGTTTGTTGAGCCCTGTCCCTTAATGGACAGGCTCGAAATGCAGTGGCGATGCCGAGTTTGGTGCCCAAGTGTATGGAGCTTTGTCACGCGCTTTGGTGGCC
+
AAAAAFFFBDBBFGFGGGEGFGGBHHHHHHGGH2FGHFHFGGBGDHHHFHHBFGHHHHHGGGEGHGHGFHHGHHHHHFHEDFGAGFGHEEEEGHFHGHGHHFHHGD?/@EGHHFHHFGHHGGGCCDGAFHFHHHGHHHH2FHFFHFHHHHHHHFHHHHEFHFGHGHHHHHHHHFHHEFFGFGHHG-CDHHHFB0CGEFABDF0B?BCEGGGGGGFFFFFB9;;;FBBBFFFF/9F//AFFAFAE//...:A
@M00262:65:000000000-A4NV9:1:1101:16925:6329 1:N:0:1
AGATGTACGATGAAGAACGCAGCGAAATGCGATATGTAATGCGAATTGCAGAATTCAGTGAATCATCAAATTTTTGAACGCACCTTGCGCCCTTTGGTATTCCGAAGGGCATGCCTGTTTGAGTGTCAGTAATATCTCAACCTAGATCGGAAGAGCACACGTCTGAACTCCAGTCACGAGTGGATATCTCGTATGCCGTCTTCTGCTTGAAAAAAAAAAAAAGAAAGCAAAGACGAACAAACTGAAGTAGA
+
BABAAFFFCCCBGFGGGGGGGGGGGGGHHHG?GFFHDFFHCHGCEFHHHHHHHHHHHHFFHHHHHHHGGDGHHHFFGHGHGGGGHGHHGGGGGGHHFGFHHHHGGGGGEGFHFHHHHHHHHHGGFHHHGHHHHHHHHHHHHHHHHHHHHGGGGHHHHHHHGHHHGHGHFHHHFHHHHGAFDGEGGHBGFGHEGHHHHGC?FGGGGGGGGGGGGGGGFC-;--.9.////9////.;---/..//9;;/;//
@M00262:65:000000000-A4NV9:1:1101:22498:6331 1:N:0:1
AATGTTGCCTGTTGCCGCTTCACTCGCCGTTACTAGGGCAATCCCTGTTGGTTTCTTTTCCTCCGCTTATTGATATGCTTAAGTTCAGCGGGTATTCCTACCTGATCCGAGGTCAAATCTTGTTTAGGTTTAACTAACTTAGTTAAAAGGCAAATGCCCGCCGGGCCACAAAGCGTGTGACAAAGCCCCATACACTTGGGCACCAACTTGGCATCGCCACTGCATTTCAAGCCTGTCTGGATGGACAGACT
+
AABBAFFBFFFFEGGG2EGGGFGDDFEGGGGGG5GHF2FFEHHHHHH3FFHEAGGHHHHGGFFHGGGCGHHHGHFFHHHHHHHHHH4GFGGGECGHHHGHHHGHHEHHHGGGFHHFFHHHHFHHHHHGHHHHHHHFHHGHHEHHGFFB2CGFHHGHHHFDFGGGGGG.CFGFHFGDGDHEFGFF/GF9CCGGGGGGGGFEFGFGGGGGGFFFFGFDFFFFFFFFFFFFFFFFFFAFFFFFFFFFFF/./99
@M00262:65:000000000-A4NV9:1:1101:22737:6342 1:N:0:1
AGCCATGCCTTTTGCCGCTTCACTCGCAGTTACTAGGGGAATCCTTGTTAGTTTCTTTTCCTCCGCTTATTGATATGCTTAAGTTCAGCGGGTAGTCCTACCTGATTTGAGGTCGAGTTCATAACAGTGCACAAGGCAGTCCGAAGACGGTTAGAAGCAGAAGCACTTGGTCTCTGCGATAGCATAGATAGATTTATCAAGCCAAAGCCGATCCCCATTAAGTTCTGCTAATGCATTTAAGAGGAGCCAGT
+
ABBBBFFBFFFFGGGGGGGGGFHGGCEGGGHFHGHHGHDGEHHHFHHGGHGHGHHHHHHHHHHHGGGGGFGHGHHHHHHHFFHFGHGHHGGG>EFGHFFFGHHFFFFFGHGHGFGFGGEFEFEG?FF3FHHHFFHHHHGB2FEGGGGHGDDFFHGFHBGHH<1F<CFGGFHHHGBFBC@<EGEGHHHHBGHHHEGGHHFFH0CCG/CBA?--@DGGGBFGGGGGBFFGGGFGGGGG0/FFB/F..DE./;/
@M00262:65:000000000-A4NV9:1:1101:8396:6343 1:N:0:1
ATGCCTAACTTTTGCCGCTTCACTCGCCGTTACTAGGGCAATCCCTGTTGGTTTCTTTTCCTCCGCTTATTGATATGCTTAAGTTCAGCGGGTATTCCTACCTGATCCGAGGTCAACCTCAGAAGTTTAGGGGGGTTTAGCGGCTGGAACCCGACTGGATCCGCCGAGCGAGGGCGCGTTTTACCGCGTGTTACTGCGCTCAGGGTCCCGACGAGCCCGCCGATGGACTTGGGGGCCCCGGGGCCGCCGGG
+
BBBBBFDFFFFFGGGGGGGGGGHHHGGGGGGGGHHHHFHGGHGHEHHHHFHGGHHHHHHHHHHHGGGGGHGHHHHHHHHHH3GHGHDHHGGGGGHHHHHHHHGHGHHHG?EGGHHHHHH2BBFGFGHHDGHHGGGGGGGGGGAFAFFFFFFFFBACFEFFFF.ADA>=CF;AD@A-BF@BCE/BBA;BFFFFFFFBFDF-9.BFEFFFFF.:BC-DAA;DBD-@D?/FBFBF.=@-9@@>-=;=B=F--B=
@M00262:65:000000000-A4NV9:1:1101:8660:6419 1:N:0:1
AGTACAAGCTGTTGCCGCTTCACTCGCCGTTACTAAAGTAATCCCTGTTGGTTTCTTTTCCTCCGCTTATTGATATGCTTAAGTTCAGCGGGTATTCTTGCCTGATCCGAGGTCAGTTTGATAAAAGAGGTTTTATGGCTAAAAATGCTGATTGGAGCCAACGAAGCGAGTGACAAAGCCCCATAACGCTCGGGCACCAAATGCAGCATTGCCACTGCATTTCAAGCCTGTCCATTTAAAGAACAAATGCT
+
BBBBBFBFBFFFGGGGGGGGGGHHHGGGGGGGGHHBFHFFFHHHHHHHHHHGHHHHHHHHHHHHGGGGGHHHHHHHHHHHHHHHHHHHHGGGGGHHHHHHHHHHGHHHHGGGGHHGHHHHFHGHHHHGHHHHHGHHHHHHHGFHHHHHHHHHHHHHGHGFHGGEEDGGGG?CFHHHHGFHHGGHFFHGGGGGGGGGGGF?AGGGGGGGGGGGGGGFGGGGGGFEFFFFFFFFFFFFFFFFFFFFFFFFFF/
@M00262:65:000000000-A4NV9:1:1101:6856:6424 1:N:0:1
AAGACGGAGATGAAGAACGCAGCGAAACGCGAAATGTAATGTGAATTGCAGAATTCAGTGAATCATCGAATCTTTGAACGCACCTTGCGCTCCTTGGTATTCCGAGGAGCATGCCTGTTTGAGTGTCATTAAATTCTCAACTTCATTCAGCTTTTGTTAGTTGAATGTGGCTTGGATTGTGGGGGGTTGTGCGGGCTTCTTTCAAGTCGGCTCCCTTTAAATGCACCAGCGGAAAACCCTTGTGGACCGTC
+
CCCCCCCCCBFFGGGGGGGGGGGGGFGGGGGGGGHHHHHHGHHFHGHHHHHHHHHHHHHHHHHHGHHHHHHGHHHHHHHHGGGGHHHHGGGGGHHHHHHHHHHHGGGGGHHHHHHHHHHHHHGHHHHHHHGHHHHHHHHGHHHGHHHHHHHHHHHHHHEHHHHFGHHHGHHHHGGFHHHGFDGGGFAAFFFFFFFFFFFFFFFFEFFFFFFFFFFFFFBFFFFFFFFFFFFFDDAFFFBFFFFFFFFFFFA
@M00262:65:000000000-A4NV9:1:1101:14758:6432 1:N:0:1
ACACGACCCTTTTCCCGCTTCACTCGCAGTTACTAGGGGAATCCTTGTTAGTTTCTTTTCCTCCGCTTATTGATATGCTTAAGTTCAGCGGGTAGTCCTACCTGATTTGAGGTCAAGTTCATAACAGTGCACAAGGCAGTCCGAAGACGGTTAGAAGCAGAAGCACTTGGTCTCTGCGATAGCATAGATAGATTTATCAAGCCAAAGCCGATCCCCATTAAGTTCTGCTAATGCATTTAAGAGGAGCCAGT
+
AABBBCCCCFFFGGGGGGGGGGHHHGGGGGHGHHGHHGGGGHHHHHHHHHGHHHHHHHGHHHHHGGGGGHHHHGHGHHHHFHHHHHHHHGGGGGGHHHGHHHHHHHHHHHGHHHHHHHHHHHHHHHHHHGHHHHHGHHGHHHGDGGGHGGGGGHHHHHHHHHHHHHHHHHHHGHHHHGGHGGHHHHHHHHHHHHHHHHHHGHGHHGGGGGGGGGGGGGFBBFFFGGGGGGGGGFFFFFFFFFFFFFFFFF/
@M00262:65:000000000-A4NV9:1:1101:20527:6453 1:N:0:1
ACACGACCGATGAAGAACGTAGTGAAATGCGATAAGTAATGTGAATTGCAGAATTCCGTGAATCATCGAATCTTTGAACGCATATTGCGCCCCCTGGTATTCCGGAGGGCATGCCTGTCCGAGCGTCATTACTATCCTCAAGCACGGCTTGTGTGTTGTGCATTTGTGCTTTACATGGACAAGCTTGGAATGCAGTGGCCATGCTGCATCTGGTGCCCGAGCGTTATGGGGCCTTTTCACCCGCTGCGGTG
+
AA?A1A@DDDD@GFGGGGGFAG0EGHGHHHGGHGEHFHFFDFHH2FFFHBGGHHHHBHHGGGGGFHHGHHHGHHHHHFHHGG>EGHBFEGEE??/??GHHHHBGG/EGGCEHHHHFFHFFCCG?CGGGHGBF?<1G0FGHHHHHE@C-ACGF0<<<CE/.;00:000/<00;00;00:0C0;.;/09.0000=009/:A.990;990/;;F0B;9/;F-----:---;/9-A-;B//////;-@--;----
@M00262:65:000000000-A4NV9:1:1101:20269:6456 1:N:0:1
AGTCACTAGATGAAGAACGTAGCGAAGGTTCCGATCCGATGTGGTATTGGCCCAGCCAGGATCCCGCCGGTGCGCCATCTCTGCTCGACGCGGTGCGAGAAACGATTGAAATCGGAGAAAGAACCGGAGCAATCGTCGTCGCATCGCACATCAAGGCCAAGGGACAGAACTACTGGGGCTCGAGTGAAGCGGCAAAAGTAGTGACTAGATCGGAAGAGCACACGTCTGAACTCCAGTCACGAGTGGATATC
+
BBBBBFFFFFFFGGGGGGFAEGGGGGEFHHHHGGGGGHFGGGGFGDHGFFFHHDEHGHGHHHHHHEGGGGGGFGGGGGHHHHHGHHGGG/EE@?<CGDD??GHGGAHGEHHHHGGFGCFHHHHHHGGGGGHHGHGGHG@EGGGGGGGGGGGGGGGGGGGGGGGEFEGGFFFFFFFFFFFFFC>F;EFFFFAFFFFFBF9FFFFFFEFFFFFFFFADFFBBFFFFFFBEFFFFFFFFFFFFFDDAAABFFB/
@M00262:65:000000000-A4NV9:1:1101:16851:6474 1:N:0:1
ACAGCAGAGATGAAGAACGTAGTGAAATGCGATAAGTAATGCGAATTGCAGAATTCAGTGAATCATCGAATCTTTGAACGCACATTGCGCCCGCTAGTATTCTGGCGGGCATGCCTGTCTGAGCGTCATTTCAACCCTCGCCCCCGGCTTTTGCTGGGAGCGGTGTTGGGGATCGGCCGCCCGTCACTGGGAGGCCGGCCCCGAAATAGAGTGGCGACCACGCCGTGTGCTCCTCTGCGTAGTAGTAAATC
+
BBBCCFFFCFFFGGGGGGGGGGCHGHHHHGGGHGGHFGHHHHGGGGHHHHHHGHHHHHHHHHHHHHHHHHHGHHHHHHHHGGFEHHHHGGGGGGGGGHHHHHHHHHGGGGGGHHHHHHHHHHHHGGGGHHHFFHHHGGHGGGGGGGGGGGHHHHHHGGGFGGGGGGGGGGGEFGFGFF@FFFFFFFFFFFFFFFDFFFFFFFFAC>EFFFFFFFFFFFFCEDFFA@=FFF/BFFFFFEDA.-.;:B/FFFB
@M00262:65:000000000-A4NV9:1:1101:7142:6487 1:N:0:1
ACAAGCTAGATGAAGAACGCAGCGAAGAAAGCGGCGGGGTACTACAACGCCGAGTCAAAGCTGGATGGCCTCGAGTGCGCGCCGTTGGGCGAACGCTCGACAAATGCTGATCGTTAATCGGTGCGCCCGTGAGTAGCGCCAAGGCCGAGGCGCTTTCGCTTTTGACGAGTGAAGCGGCCACAGTAGCTTGTAGATCGGAAGAGCACACGTCTGAACTCCAGTCACGCGTGGATATCTCGTATGCCGTCTTT
+
AAAAAAFFFFFFGBG1FGGGGGEE0EEEFGFFEEGGGGG>/GE2FGFFEGCCGEGF1GHBCHHHHFGGFGHF//<F<F/</<AC>ACFCEGCGCGF:CC-C.A/C09C0CFBEBA..;F.9CA@@@.;@??A?F//9@@@---EAE=-9@@9>@?E/9A-;EB/9;A-;AE/FBF;-@-@E-9FB/BFF/-/BBFBEB-A-AFFFFFF-9A-;/;BFBF/BFF//---;9;-:B9BB9F--/:FF;-;-;/
@M00262:65:000000000-A4NV9:1:1101:14551:6506 1:N:0:1
AGAGTCAACTTTTACCTCTTCACTCGCCGTTACTGAGGCAATCTTAGTTAATTTCTTCTCCTCCGCTTAGTGATATGCTTAAGTTCAGCGGGTGGTCCTGCTTGATTTCAGATACAAGAAAAGTTTGAGTGTCTAAGCACTGGCAGCTGTTAGGCTGCACTGCCTCGGCTCTCAATGAGTTCACATTGTGAACAATGTGACTGCTGCATTGAGTGCGACCCTCGAACAAGTCGAAGTCGCTCGCAGAGCAC
+
CCCACFFFFFFFGGGGGGGGGGHHHGGGGGGGGHHHHGGGHHGFH5GHHHGHHHHHHHHHHHHHGGGGGGHHGHGHHHHHHGFHGHHHHGGGGGFGHHHGHEHHHHHHHHGFHHHHGHH3FHHGHHHGFFGGHFHHHHHHGFGHHGFHHGGDHHFHHGHHHHHGHHGGGGGHHHHHHFHHHGFHHHHHHHGHH0C0GHHHFHHHHGHGHH00CFHHGGGGGGGGGFFGFGFGGGGGGGGFDEFF=FFFFFF
@M00262:65:000000000-A4NV9:1:1101:16121:6531 1:N:0:1
ACGTATCACTTTTCCCGCTTCACTCGTCGGAGTAGAACCAAAGGGATGCTAGAGGAGCCGAAGCATGGTGTATTTGACCCAACTGGTGTACCTGACCCCCGGTAAAGAGACAACCTTTACTACGTTCTTCATCCTTGTACTAGATCGGAAGAGCACACGTCTGAACTCCAGTCACGAGTGGATATCTCGTATGCCGTCTTCTGCTTGACAAAAAAAATATGCAGCCTCCTCTGGACGTTTGTTACCCCATC
+
AAB>AFFFFFFFGGGGGGGGGGHHHGGFGG22ABFD5FFCHEGC?1GEHBBHFHHF1AFEGGGGHFHHBFFHHHHEHHHGHHGHHHFGCFGHHHE3BGEGC@EFGHHBFGHHEHGHHHHHHHFEFFHGHGHHFHHHHHGHHHGHHGHDD/?GGHEFFHGCGGGHHHHHGC<GHGHD.@AEEGHBGFGFHC?GHGGGFBFAFGEGGBF?0;BF;.-@-.///////;.....////9-;./...//9;.../
@M00262:65:000000000-A4NV9:1:1101:20584:6560 1:N:0:1
ACGTATCACTCTTACCGCTTCACTCGTGCTCAAGACCGACGGTCTCGTGGTGGCCGGCATTCTCGAGCCGGTCTATGACGTTGGCGGGGACTGTTTCGACTACGCCCTCAACGACACGGTCTTCGAATTCGCTGCGTTCTTCATCTGCGATCTAGATCGGAAGAGCACACGTCTGAACTCCAGTCACGAGTGGATATCTCGTATGCCGTCTTCTGCTTGGAAACAAAAAAAAGCCTCGCCAGGAGTCGAGC
+
BBBAAFFFFFFFGGGGGGCGGGHHHGGHGGHG3FGGGGGGGG?EEHHFHDHFGHHEEGGGHHGHGHGGGGEEEGHHFHHGFEFFGGGGG@DAGDGGGDGGD-GF@DGFECH<E.A:CDGEDEFFG?AFGFEGDDDGCEGGGG0;B9CFBBFF.BFFFFFF?AD?FFBF.ABAEBAFBFFFF/BFFFFFFFDFF9BFBB/B:AAFFFFF.@FEFFB:BFB.:FF/B...;-99...9..--.-...:/-.-.
@M00262:65:000000000-A4NV9:1:1101:9966:6572 1:N:0:1
AACGCTTACTTTTCCCGCTTCACTCGCCGTTACTAAGGCAATCCCTGTTGGTTTCTTTTCCTCCGCTTATTGATATGCTTAAGTTCAGCGGGTATCCCTACCTGATCCGAGGTCAAATTTTGGGGAAATAAAGACAAATGCCGGCTGGGCCACCAGAGCGTGTGACAAAGCTCCATACATTCGGGCACCAAACTCGGCATCGCCACTGCATTTCGAGCCTGTCCATTAACGGACAATCGGGCTCAACAAAC
+
CCCCCCCCFFFFGGGGGGGGGGHHHGGGGGGGGHHHHHHHHHHHHHHHHHHFHHHHHHHHHHHHGGGGGHHHHHHHHHHHHGHHGHHHHGGGGGHHHHHHGHHHHHHHHGGGGHHFHHGHHGGGGGGHHHHHHHHHHHHHHHGGGGGGGHHGGGGHGHGGEEEHHHHHHHHHHHHHHHHHHGHHGGGGGGGGGGGGGGCGGGGGFFFFFFFFFFFFFFFFFFFFFFFFFFFFFFFFFFFFFFFFFFFEFF.
@M00262:65:000000000-A4NV9:1:1101:10677:6591 1:N:0:1
ACTATGCAGATGAAGAACGTAGCGAAGTGCGATAAGTAATGTGAATTGCAGAATTCCGTGAGTCATCGAATCTTTGAACGCAAATTGCACTCTCTGGTATTCTGGGGAGTATGCCTGTTTGAGGGTCAGTTAAAATAAAAATCGATGTGTCGCTTTTGTGACGCTTCGGAATTGGGTCACCTTGATCTCTGGGTTAAGAGGCCTAAAATTGATACCTTTCCGAGCATCTTGGACGTACGTAACCTCTCAAG
+
ABCCCFFFFFFFGGGGGGGGGGGGGGGFHHG2GGGHHHHHHHHHHHHHGHHHHGHHHHGFGFFGHHHHHHHGGHGHHHHHGGGGHGHHHHHHHHHHHGHFHFFGHHGGGEHHGHHHG3GHGHGHGFHHHHHHGFHHHHHHHHHGHHHHHHHGHGGGHHHHHHGGGGGGGGGGHHHHGHHHHHHHGHHGHGHHHHGHHHHHHGGHGFFHHHFGFHHFGGFGFBG?FGGGGGGFGGAGGGGBFFFFFFBFFFF
@M00262:65:000000000-A4NV9:1:1101:9731:6600 1:N:0:1
ATGCCTAACTGTTGCCGCTTCACTCGCCGTTACTAAGGCAATCCCTGTTGGTTTCTTTTCCTCCGCTTATTGATATGCTTAAGTTCAGCGGGTATTCTTGCCTGATCCGAGGTCAGTTTGATAAAAGAGGTTTTATGGCTAAAAATGCTGATTGGAGCCAACGAAGCGAGTGACAAAGCCCCATAACGCTCAGGCACCAGATGCAGCATTGCCACTGCATTTCAAGCCTGTCCATTTAAAGAACAAATGCT
+
BBBBBFFFFFFFGGGGGGGGGGHHHGGGGGGGGHHHHGHHHHHHHHHHGHHGGHHHHHHHHHHHGGGGGHHHHFHHHHHHHHHHHHHFHGGGGGHHGHHGGHHHHHHHHGGGGHHHHHHHFHFHHHHGHHHHHGHHHHHHHHFHHHHHHHHHHHFHHHGGHFD.FGGGEGGHHHHHHHHHHDDHGHHGGGCGHGGEFGEFFGFGGGGGGGEGFFGGGGGGGGGBFFEGFFFFFFFFFFFFFFFFFFFFFF/
@M00262:65:000000000-A4NV9:1:1101:14912:6614 1:N:0:1
AGCACCTCCTGTTACCGCTTCACTCGTCCCTCCTCAGCGTCGGGTCCACCCCACGCCTCCTAAACAACATCCGGATCCAGCTTGTTATGGTTCCCCCACAGGCCTTTCGCTGCGTTCTTCATCGAGGTGCTAGATCGGAAGAGCACACGTCTGAACTCCAGTCACGAGTGGATATCTCGTATGCCGTCTTCTGCTTGAAAAAAAAAACCAAATCACACACCACCACTCCCATTACCAACCATCACTTATCT
+
AABCCCFFBFFFGGGGGGGGGGHHHGFFDFHHGHHHHHGDGGGGHGEFHGFGGGGGGHGHHHFFHFHHHHHGGGGGGHHHHFHHHHFHHGHGGHHHGGGG0GFGFHHHGGGGGGGGGGHHHHHHHGGDHHHGFHFHHGGGGGHHHHHHGGGHGBGGHHHFHHHHFGDGGGGCGHFBGHG?EGGGGGGGGGGGGGGGB:0;;FG;=--..:../;///;........///.:////9;::.9//////////
@M00262:65:000000000-A4NV9:1:1101:14314:6647 1:N:0:1
GCCGCTTCACTCGCCACTACTAGGGGAATCCCTGTTGGTTTCTTTTCCTCCGCTTATTGATATGCTTAAGTTCAGCGGGTATCCCTACCTGATCCGAGGTCCAACTTGATTATAATTTTGGTTGGCAGAACCACAAAAGTTCTCTAAAGCGAGTCAGTCTGCTACGCTAGAGTCTATTGAGGCACCCGCCATTGACTTTCAGGCACGTCACTCCCTTTCTTGTACTATAAGAAAGAATTAGACGAAAACCC
+
AAAAAB?AFFFFGGG2EGCGFFFHCE2EHHGHFCGGHHAGHFAFFHGFFHG?EGG?HHHH5GEAFHHFHHHHHAFFFGGGCHFHHHHHHHHGHFGH1@/EGHGFGHHHBGHGHHHHHHHGEHFDGHGACFHHHGHH0FHGHHHEHHHFHFC/DGGHHGFHHGHGHFGGCGHHHHHHGHFHGHGGFEDCGGGGHHFGFBFFGFFFGGGGG?EGGGGFGGGGFG0;FFGFF/BBFFBBFFFFFFFFB?.;;.A
@M00262:65:000000000-A4NV9:1:1101:14283:6667 1:N:0:1
AAACATCGGATGAAGAACGCAGTAAAGCGCGACATGTAGTGTGAATCGCAGAACATTGTGAATCATCGAATCTTTGAACGCACATTGCGCCTCCAGTAACTTGGAGGCATGCCTGTCTGAGCGTCATTTAAAACCATAAACTCTATCGAGTTTGTATTGGGCGTCGTCCTCGGACGTAGCCTCAAAGTCATCGGTCTTATACGCGGACGAGCTCCATTAGGACAGACCGTGTGTGGACTTTAAATCTCTGA
+
BBBBBFFABABBGGGGGGGGG2AADDFGGGGG2AEHHHHGHHHGHHFFGGGEHHHHHFHGGHHHHHGHHHHGHHHHGHHHGG@EGGFGGGGGGHHGHHGHHHFHHHGGFHHHHHGGHHDFHFGDGDHHHGHHHHGHHHHHHHHGFGHGHGHGHHHFHHBGEHCGGCCGFGHEF.DCACFGHHGEFFFFFFFFG?AEGGGGGGEGGBBBBBB?FFFFFFFEFFFBF/AEBFFFFFFDFFFFFFF/FFFFFB/
@M00262:65:000000000-A4NV9:1:1101:16018:6674 1:N:0:1
ACCTCCAAGATGAAGAACGTAGTGAAATGCGATAAGTAGTGTGAATTGCAGACTTTAGTGAATCATCGAATTTTTGAACGCACATTGCGCCCCTTGGTATTCCATTGGGCATGCCTGTTCGAGCGTCATTTCTCCCTTCAAGCACCGCTTGGTGATGGGTGTTTGTCCGTGTCATCTGCGCGGACTCGCCCCAATAACATTGGCAGCAGGCCGCCGGTCTCTCGCGCAGCACTTTGCGCTTCTCGAGGCCG
+
CCCCCCFFFFFFGGGGGGGGGGFHHHHHHHGDGEGHFHHHHHHHFFHHHHHHHHHHHHGHGGGHGHHHHGHHHHHGGHHHGGGGHHHHGGGGGHHHHFHHHHHHHHHHHHHHHHHHHHHHGHHGGGGGHHHHHHHHHHHGHHHHHHGGGGGGHGHHHHHHGGGHHHHHGHGHHHHHHHHGGGFGGGH.CDGGFBFBFGFGGGGGGGGEFGGGFFFFFFFFFFFFFFFBFFFFFFFE0BFFFFFFFEFFFFA
@M00262:65:000000000-A4NV9:1:1101:23386:6674 1:N:0:1
ACCTCCAAGATGAAGAACGCAGCGAATTGCGATAAGTAATGTGAATTGCAGAATTCCGTGAATCATCGAATCTTTGAACGCACCTTGCGCCCTTTGGTATTCCGAAGGGCATGCCTGTTTGAGCGTCATTAATATCTCCACCTCTGAACCATTGTGGTTTTTTGAGGCCTTGGATGTTGGAGGTTTCTGCTGGTGGAATCACTGGCTCCTCTTAAATGCATTAGCAGCACTTAATGGGAATCGGCTTTGGC
+
11>111C111BFFCFGGGGGGGEGC?0AAGG?GE/BDGHDFGHHHHHHHHHHBHFH1FGGGGHHGHHHHBGCFFHHHFHHGGCEHG1FECGGGEGHHGGHHHHE/?E?FGGHHHHHHHFFHGG1>CCCHH2>@GDFHG<GF0FHHF<11C0GFGH1CGGGGGG@../<<CF//0=/<00.:GA./:0<00;0:GF.CBF00;09/99B9:9C00009000=;00;9F/.90/////;A-/-/-99A-/9//
@M00262:65:000000000-A4NV9:1:1101:12399:6700 1:N:0:1
AGAGTCAAGATGAAGAACGTAGTGAAGTAGAACATCACCCACTCGTCGCCCATCCGGACGACTTGTGGATCGCCACTGCTGACGTTGTGCGATGACCCGGCGGGTGCGAGGTTCTCGACCACCGGCATCGTGCAGATCGGAAGAGCACACGTCTGAACTCCAGTCACGAGTGGATATCTCGTATGCCGTCTTCTGCTTGAAAAAAAAAAAAATACCTATCCGAGCCACTAACAGTACTACATATCGTATTT
+
CCCCCFFFFFFFGGGGGGGGGGFGHHGH5FBFHHHHHHHHGGHHGHDGGGFGHHHGGCGGGGGEHHGGHHHGGGGGHH3F3FGGGGHGGHGGHGHHHHGGGGGGCGGG<<C>FD10.CFGCCGACGC?GAC.C.;0CF9DA.C.FFFF/C-CFFFGGGGFFFEFFBBD.@AEFBBF;FFBAADFFFF-;B9EB//9:B/.;9FFFFCFD>-;./////9//:.---;////////://;B//9//./.;//
@M00262:65:000000000-A4NV9:1:1101:22142:6708 1:N:0:1
CTCTTGCCGCTTCACTCGCCGTTACTGAGGCAATCTTAGTTAATTTCTTTTCCTCCGCTTAGTGATATGCTTAAGTTCAGCGGGTGATCCTGCTTGATTTCAGATGCAAAGAAAGTTTAAGTGACTAAGCACTGACAGCGTGAGCTGACAGCCTCTGCTCTCAATGAGTTCACATTGTTAGAAATGTGACGGCTGCATTGAGTGCGACTCCCGAACTAGTCAAGAAGCCGCTCGCAGAGCGCAGAGTGCTT
+
BBBBBFFFBBBAGDF5FFEGC2EEFFFHHAFFHBGFHHGHHFGFEGG5GHFGHHHHGGGGGGGEHHHHEHHHEGFDGFHGD1E@EGEFHHHFHHGHFHHHHGHHHHHHGHHHHFHHHHHHHFGHGHHHHHGHBHHHHGHGEGGGHHHHHHHHHHHHHHHHHHHHHHHHHHGHHHHHHHHHHBGFHFGHHHGGGCCFFHECGH0CGGGGGGGED:BBEGFGBFGGFF9/ABGBB;BBF?FEBBB?BF9BFFF
@M00262:65:000000000-A4NV9:1:1101:12295:6711 1:N:0:1
CTTCACTCGCCGTTACTAGGGGAATCCTTGTTAGTTTCTTTTCCTCCGCTTATTGATATGCTTAAGTTCAGCGGGTCTTCCTACCTGATTTGAGACCATGGTTCAAGCCAGTCCTAAGACTGACTTATAGGTATGGACCTCTGCCTGAAGGAAACTCCATCTTTCGCCTGCATATTCAGCATCAAGAGAAACCAGGGTTCCATTCAAATACTTTTCTGCGGGTTTTGAAAAACTTCGTCGAGTCCAACAAA
+
BBBBBFFFABBBFEFGGGGGCFEEHHHHHHHHBGFGGGHHHHHHHHHGGGGGHHFEHHFGGHHBGHHHHHHHGGEGGHHHHHFGGHHEFHHHBCGHG2FF3FFGHGHHFHGHHHHHHF3FGGHHHHGHGBGFGHFF3FGHHHHHHHHFGFG0<<FGHHBGHHHHH/DGGHHHHGHHEDFGGHGF<D0.<C/GHGFG?<GHHHFHHBGGF0CGGHHHGHHGAABAEEAA0909EFBGE/E;@;9FFF/BEE.
@M00262:65:000000000-A4NV9:1:1101:20189:6764 1:N:0:1
AAGACGGACTCTTCCCGCTTCACTCGCCGTTGCTAAGGGAATACTTCCGAGTTTCTTTTCCTCCGCTTATTCATATGCTTAAGCTCAGCGGGCAATCCTACCTGCTTCTACGACAATGTTGAATAGTAAGGTCGCTTTGGGTGGCCGGTGGTTACTCTCGGACCGGCGCGCATATAAAAGATTTATTACATCCAAGCCGAACGCGTTCGCCATGGCTAATGCATTTGAGAGCAGTCGACCCTCGCCGACCG
+
AAAAAAA>A1BBAG1GEEEAE1FGHG000AA//12210A/F01B2A11//A//AB2D112AFG>////?122B2BB2222211111@BC////>/B101><0FG01B1122?/<</11>@2@@2@@2>2111@>/<//?0//.-00<>-<<.<00=D00.;C-----:-9;-;.000///-;9////;/B//////-9@9-9--;@--;=A-;//--99//;B////99-/99//;----;/----9-@--
@M00262:65:000000000-A4NV9:1:1101:7853:6765 1:N:0:1
CGATTGTCCTTAATGGACAGGCTCGAAATGCAGTGGCGATGCCGAGTTTGGTGCCCGAGTGTATGGAGCTTTGTCACACGCTTTGGTGGCCCAGCCGGCATTTGTCTTTATTTCCCCAAAATTTGACCTCGGATCAGGTAGGGATACCCGCTGAACTTAAGCATATCAATAAGCGGAGGAAAAGAAACCAACAGGGATTGCCTTAGTAACGGCGAGTGAAGAGGCAACAGACAGTGGTAGATCGGAAGAGC
+
ABABCCFFFFFFGGGGFGGGGGGHGEFGHGHHHHHGGGEGFGGGAEFGHFGGGHHHGGGGFFHHHHFHHHHHGHHFGDGGGGGGHH1FGHHHGHGGGGGGGHHHHHHHHHHHHHHHH2<FGHHHHHHHHHGGDDGGFHHHHGGHHHHHHGGGGGGHHHEDFHGHDHHHFHHGHHGG@CGGGGGEEFEFGGGGEGGGEFGGGGGGGFFGGGFFFFFF@A09BFFEA.9..9/AFFFFF0BFFFFF?.A.AA/
@M00262:65:000000000-A4NV9:1:1101:12599:6769 1:N:0:1
AGATGTACGATGAAGAACGTAGTGAAATGCGATAAGTAATGTGAATTGCAGAATTCCGTGAATCATCGAATCTTTGAACGCATATTGCGCCCTCTGGTATTCCAGAGGGCATGCCTGTCCGAGCGTCATTACAATCCTCAAGCACAGCTTGTTTGTGTGAAGGAGATCGGAAGAGCACACGTCTGAACTCCAGTCACGAGTGGATATCTCGTATGCCGTCTTCTGCTTGAAAAAAAAAAATATACTAGTTC
+
BBBBBFFFB@BBGGGGGGGGGG2FGFHHCHGFHGGHHHHHHHHFHGHGFHHHHGHHHHFGGEDHHHHHHGHGHHHHHHHHGGGGHHHHGGGGGHHHHGGHHHHHHGEFGGGHHHHHHHHHGGGGGGGGGHHHHHHHHHHHGHHHHHHHHHHHHHHHHHH1GGHCHCFFGGDGDHHHHHHHGCGGGHFHFHHHHFFHHGGGGHGHHHHGGFGGGGGGGGECGGGGGGGGFF0BFFDFB@9-.////;/////
@M00262:65:000000000-A4NV9:1:1101:11480:6776 1:N:0:1
AGATCGCACTGTTACCTCTTCACTCGCCGTTACTGGGGCAATCTTAGTTAATTTCTTTTCCTCCGCTTAGTGATATGCTTAAGTTCAGCGGGTGATCCTGCTTGATTTCAGATACAAGAAGAGTTTTGAGATCTAAACACTTGCAGACAAGCTGCGCTGACTCAACTCTCAATGAGTTCACATTGTAAAATGTGACTGCTGCATTGAGTGCGGATCCACCGAAGTGAAGCCGCGTGCAGAGCTCAGAGTGC
+
ABCBCCBBBBFFGFGGGGGGGGGHGFGGGGGCGHGHGGGGGHHBHEHGHHFHHHHHHHHHHHHHGGGGGHFHHHHHHHHHHHHHHHHHHGGGGGHGHHHHHGHHHHHHHHHHHHHHHE2FFHHHHHHHGGHHHHHHHHHHHHHHHHHHHHHHHHHGGGGGHHHHHHHHHHHHHHHHHGHFHHHHHHFHHHGHGHHHGFFBHFHHHHGHGGHGGGGDGFFFG??G;FFGGGGGGFFFFFFFFFFF/F/F/B/
@M00262:65:000000000-A4NV9:1:1101:18769:6782 1:N:0:1
AGTCACTAGATGAAGAACGTAGTGAAATGCGATACGTAATGTGAATTGCAGAATTCAGTGAATCATCGAATCTTTGAACGCATATTGCGCTCTTTGGTATTCCGAAGAGCATGCTTGTTTGAGTATCAGTAAACACCTCAAAACTCTTGATCTTTTTCAAGCGTTTTGGACTTGAGCAAACCTAACGCCTTTTCTTTTAAGATCTGTTGCGGCGGGGTGCTTTAAATGCAGGGGCAGCTGGGCAATCTCCT
+
@ABBBFFFFFFFGGGGGGGGGGCFHHHHHHGFADEGFHHGHFGHHHHHHHHHGHHHHGFHHHHHHGHHHFHGHGGHHGHHGGGGHGHHGGGGHHHHHHGHHHHHGGFGHHHHHHHHHHGHHHGHHHHHHHHHHHHHGHHHHHHHHHHHHHHHHHHHHHHGHHGGGGGHGHHHHHGHHHEHHGHFBHGCGHGHHHHHHHHGFEHHHHHHHHGGGGGA-;-.;B//::B/9//.---9A.//...:A/;B/B/
@M00262:65:000000000-A4NV9:1:1101:20589:6786 1:N:0:1
CTTTTGCCGCTTCACTCGCCACTACTAGGGGAATCCCTGTTGGTTTCTGTTCCTCGCCTTATTGATATGCTTAAGTTCAGGCGGTAGTCCTACCTGATCTGAGGTCAAGTCAGAGATTTAAAGTCCACACACGGTCTGTCCTAATGGAGCTCGTCCGCGTATAAGACCGATGACTTTGAGGCTACGTCCGGGGACGACGCCCAATACAAACTCGATAGAGTTTATGGTTTTAAATGACGCTCAGACAGGCA
+
BABBBFFFBBBBGGGFGEGGGGGHHHGFHDCFGFHHHHHHHHG2AGFHGFGHHHGGGGGGHHHHHHGGHHHHGGHHHHGHHGEGG?FHGGFGHFHHGHHHHFHGHHHHHHHHH3GCHHHBGFHHHHGHFGGGGCGGGHHHHHHHHHHHHHHHGGGGGGGGGGHGGHHHGGGGHHHHGFHGHGGHHGFFFGADGGGGGFFFFFD.9/BBFFFFFFAFEFFFFFFFFFFBFFFFFEFE/FFFFFBB9FFFEF.
@M00262:65:000000000-A4NV9:1:1101:7006:6806 1:N:0:1
AAGGACACCTTTTGCCGCTTCACTCGCCGTTACTAGGGGAATCCTTGTTAGTTTCTTTTCCTCCGCTTATTGATATGCTTAAGTTCAGCGGGTAGTCTTACTTGATTTGAGATCGAGTTGAACAACACATAAAGTGTCGTAAAATCCTGCATCAGTCAGCAAAGAGGACAATTATCCTTTATGTTAGCTGCAGCAAAAGTAATAATCCTGTTTGACGAGGACTAAATAGATATGCTTTTAGCTCAGATAAA
+
BBBB@FFFAFFFGFGGCGGGGGHHHGGGGGGGGHHHHFEEAHHHHHHHHHGHHHHHHHHHHHHHGGGGGHHHHHHHGHHHHHHHHGHHHGGGGGGHHHHHHHHHHHHHHHGHHHGGGHGHFGHHFHFGHGFHBDFFHHGFHFHHGHGHHHFFHGHHHHHFHHHHHGGGHHHHGHHHGHHHHGHHGGHFHHHHHHHGFFHGCFFHHGHHHHHGBB0C?E?DAEGFGEFBFFFGG0;FFFFFFFFF0B00/BF
@M00262:65:000000000-A4NV9:1:1101:14679:6830 1:N:0:1
AGATGTACGATGAAGAACGTAGCGAAATGCGATAAGTAATGTGAATTGCAGAATTCCGTGAATCATCGAATCTTTGAACGCATATTGCGCCCTCTGGTATTCCGGAGGGCATGCCTGTCCGAGCGTCATTACTACCTTCAAGCACTGGGCTTGGTTGTTGAGTCGATTGTCCTTTTGGTGGACAGGCTTAAAATGCAATGGCGATGCCGAGTCCTGATGCTGATGCCCGAGCGTATGGAGCTTCGTCACAC
+
BBBBBFFFAABBGGGGGGGGGGGGEGGHHHGGHGGHHHHHHFGGHHHHHHHHHHHHHHHGGGHHHHHHHHHGHHHHHHHHGGGGHHHHGGGGGHHHGHHHHHHHGGGGGGGHHHHHHHHHGGGGGGGGHHHHHHHHHHHHHHHHHHHHHHHHGGHGGFHHHHHHGGGHGHHHHHHHHGHEGHHHGGGHGHHGHGGGGGGGGGGGGGGGGGGGGGGGFFFEFFFFFFFFFFFFFDFFFF/FFFFFFFFFFFF
@M00262:65:000000000-A4NV9:1:1101:15956:6835 1:N:0:1
AGCAGGAACTGTTGCCGCTTCACTCGCCGTTACTAGGGCAATCCCTGTTGGTTTCTTTTCCTCCGCTTATTGATATGCTTAAGTTCAGCGGGTATTCCTACCTGATCCGAGGTCAACCTTGGGTCAAAAGAAGTTCCTTTAACGGCCGGAGCGCGCCGCGCCTCCCTAGCGAGATAGGATTCTACTACGCTCGGAGTTCGCCGCGAGCCCCCCACTCCATTTCGGGGCCTGCGGCAGCCGCAGGGCCCCAC
+
BABCCDDFFFFFGGGGGGGGGGHHHGGGGGGGGHHHHHHGGHHHHHHHHHHGHHHHHHHHHHHHGGGGGHHHHHHHHHHHHHHHHHHHHGGGGGHHHHHHHHHHHHHHHGGG?GHHHHHHHFEFHHHHDGEGFHHHHHHHGHHGGGGGGCCGGGGGGCCFGCGGGGGGFFCGBBEGGGGGGGEGFFFFFFFFABAFAFFFFFFFFFFFFE.;DDDFFFFFFFFF-99@CF?F;=;CFF?FA9CFA?D>C..
@M00262:65:000000000-A4NV9:1:1101:13515:6838 1:N:0:1
ATAGCGACCTCTTGCCTCTTCACTCGCCGTTACTGAGGCAATCCCTGTTGGTTTCTTTTCCTCCGCTTATTGATATGCTTAAGTTCAGCGGGTATCCTTACCTGATCCAAGGTCAAATCTTAGATTTTTTTAAGGTTTAATCGACGAAAATGCCGGCTGAGCCACTAAAGCGTGTGACGAAGCTCCATACGCTCGGGCATCAGCATCAGGACTCGGCATCGCCATTGCATTTTAAGCCTGTCCACCAAAAG
+
BBCCCBBCCBFFGGGGGGGGGGHHHGGGGGGGGHHHHGGGHHHCHHHGHHHGHHHHGHHHHGHHGGGGGHHGHFGHFHHHHHHHHGHGGGGFFGHBGHHHHHHHHHHFDFHFGHHHGHHHHHGHHHHHHGGHFHGHHHHHHHGFGGGCGCHHHHGGGGGHFHGBGHHEHHHGADGHFHGGGDFGGGGGGGGGGGGGGGFFF/FFFFFFFFFFFFFDFFFFFFFDFFFFFFFFFFFFFFFFFFFFFFFFFFF
@M00262:65:000000000-A4NV9:1:1101:6028:6862 1:N:0:1
ACATTGGCGATGAAGAACGCAGCGAAATGCGATAAGTAGTGTGAATTGCAGAATTCAGTGAATCATCGAATCTTTGAACGCACATTGCGCCCGCCGGTATTCCGGCGGGCATGCCTGTTCGAGCGTCATTTCAACCCTCAAGCCCCCAAGGCTTGGGGTTGGGGAACCCGGTGGTAACCACGACCGGGGCCCCCAATTGCATCGGCGGGACCGCCCGGGGCCCGAGCGAAGGAGGTGTAATTTGCCCGGCG
+
33>3AFBF@2AA5BBFFGGGGGGGG?EFBGGGC?FGAAFDABAFHGHHEBGBCGD55FA5GBDFGG5FGEHEGF5FFG3FE>>>G4DGFGFEE//>E</?4F4GC?<CG?C0011<1FGFGCC?-<.C:CHCFC0FDCEHHBCEEGG@D...;/A?.99--AAA....99-;@?.;B9/B..-99@=DFA-@B@DF.BFBB;FDF;DA;--.--9--;---9-----9---......////;BB///99--
@M00262:65:000000000-A4NV9:1:1101:9865:6901 1:N:0:1
GCTCTCGACGGTAGGTTTTACGAGTCGTTCGCAATCCGGGACCATGTCCGCTAGCTTCCACAGGTTTAAGCGGGGGAAGGCCATGACCCGCACCGAAGCGCGGCGGCCGACGTCCCCTACGCCAGCGTGCCCGTGTCCCCGCGGTTCGAAAAAAAACCGGAGGCCGGAAGGGTTTGGCTGACGCTCAAACAGACGTGCCTCTCGGAATACCAAAAGGCGCAATGTGCGTTCAAAGACTCGATGATTCACTG
+
CCCCCFCFCC@AGGGGGGGFGGGGGHGGGHGGGGGHHGGGGGGHHHHHHGGGGGHHHHHHHHHFBFGFHHHGGGGGGGAFHHHHHHHHHGGGGGG?FGGGGGFGGGGGGGGGGFFFFF?FFFFFFFFFFFFFFFFFFFFFFFFFFFFFFFFCFFAFFFFFFFFFFFFFFFFFFFFFFFFFFFFFDFDFFFFFFFFFFFFFFFFFFBFFFFF/BF?FFFFFAFFFFFFFFFFFFFFFFFFFFFB/FFFFFFB
@M00262:65:000000000-A4NV9:1:1101:18067:6973 1:N:0:1
AAGACGGACTGTTGCCTCTTCACTCGCCGTTACTGAGGCAATCCCTGTTGGTTTCTTTTCCTCCGCTTATTGATATGCTTAAGTTCAGCGGGTATCCCTGCCTGATCCGAGGTCAACCGGAAAGACGCGAACGTCGGGGGGTCGGCAGACACCGGCCGGGCCTCCAGAGCGGGTGACAAAGCCCCATACGCTCGAGGACCGGGCCCGGCGCCGCCACTGCCTTTCGGGCCCGTCTCCCGGGGGAGACGAGA
+
BBBBBBAADBBFGGGGGGGGGGHHHGGGGGGGGHHBHGGGHHHHHHHHHHHGHHHHHHHHHHHHGGGGGHHHHHHHHHHHGGHHHHHHGGGGEGHHHHHGHHHHHHHGHGGGFHFHHHCGG?CFHHDGGGGGCHHGGGGCA-A;BAFCFFBFFACFFA=BCFEFFBBFEF;DAFF.:9/.:FFFFF.BF?D.DB>DA;A.B--:-;B---@FFFA-:B/9F9BBFA=.-;B>-.AFFFDFAFA-9.:9-;.
@M00262:65:000000000-A4NV9:1:1101:15937:6981 1:N:0:1
AAACATCGGATGAAGAACGTAGCGAAATGCGATAAGTAATGCGAATTGCAGAATTCCAGTGAGTCATCGAATCTTTGAACGCACATTGCGCCCTTTGGTATTCCGAAGGGCATGCCTGTTCGAGCGTCATTATCCCCCCTCACGCCCTCGGCTTGGTGTTGGACGGTTTGGTGGAGGCCCCCTCGGGGGCTCCTGCCCCTCCCAAAGCCAATGACGGCGGCCTCGTTGGACCCCCGGTACACTGAGTTCTT
+
BBABAFFBBBBBGGGGFGAGFGGGGFFEHG?EHG2EGFHHHCGGFEHHHHHDCGDGHFFGEFEGHGHHF33GEFHHHHHHHGGEEHHHHGGGGGHHHHHGHHHHHD/EE?FGHFHHHHHHF?GHD@EGEAF2FD2@FAFCD0.><FF@GF.C<CC<DC<E.;0C:-CFG..9A..:.;9ACGGDAD9@-=DEFB/FFEEAAFA;/.9.:B./9//.--;@@@...A?.FFFFFD=-@D-;;FFF/BB/9/B
@M00262:65:000000000-A4NV9:1:1101:21909:7013 1:N:0:1
AAGGACACGATGAAGAACGCAGCGAAATGCGATACGTAATGCGAATTGCAGAATCACGCGAGTCATCAAGTCTTTGAACGCACCTTGCGCTGCTGGTAACCCGGCAGCATGTTTGTTGGAGTGTCTGTTGAACCCAATCACCACCTCCTCTTGGGGGGCGTGGTGGACAGTTTGTGCCTTCGTCCTATGTGTGCTTCGGTGCATCTGCAGACGTGGCATTAAGTACATGAGCATACCTTCGGTCGGGCGCA
+
B@BBBFFFBBBBGGGGGGGGGGGFGGGHBGGGHDFGGHHFHHGFGGHHGHHHFHHGHGHGGGGHHHHFHFGGHHHHHHHHGGGGHHHHGGGGFHHFFHFHHHGCDCGGFHHHHHHHHHGHHHGHHHGFHHHHHHGGHHHHFHHHGHHHHHHHHHHGGFFFBDFEFFFFFFFFFFFFFFFFFFFFFFFFFBFFFFFFFFFEDFFFFFFFFFFFFAFEFFFFFFFFFFFFFFFFEFFE/FFFFFEFF;FFFF@
@M00262:65:000000000-A4NV9:1:1101:18160:7045 1:N:0:1
ACCTCCAAGATGAAGAACGCAGCGAAATGCGATAAGTAGTGTGAATTGCAGAATTCAGTGAATCATCGAATCTTTGAACGCACCTTGTGCCCTTTGGTATTCCGAAGGGCATGCCTGTTTGAGTGTCATTAATATTTCAACCTCTGAACCATTGTGGTTTTTTGAGGCCTTGGATGTTGGAGGTTTATGCTGGTGGAATCACTGGCTCCTCTTAAATGCATTAGCAGAACTTAATGGGGATCGGCTTTGGC
+
BBBBBBFFFFFFGGGGGGGGGFGCECGHHHGDHGGFDGHHHGFGFFHFGHGGHHGHHHHHGFHHHHHHHHHGHHGHHHHHGGGGHHHGHHHHFHHHHHHHHHGGGFGGGGGHHHHHHHHHHHGHHHHHHHHHHGHHHHHHHHHHHHBHHHFGHFHHGCCFGGFGF.FAFHFHF1DGHHHH0/EAGHFHHHHGHHHGGFHFFCFFHHHFEHFFGEFGGGGGGFFBCFFGGG0FGGGGFAFEFEADBFFFFF/
@M00262:65:000000000-A4NV9:1:1101:12120:7050 1:N:0:1
AGAGTCAAGATGAAGAACGTAGTGAAATGCGATAAGTAATGTGAATTGCAGAGTTCAGTGAATCATCGAATCTTTGAACGCACATTGCGCCCGTTAGTATTCTGACGGGCATGCCTGTCCGAGCGTCATTTAAACCCTTAAGCTTAGCTTAGTGTTGGTGGATTGCTGCGCCCAGCGCTGCAACCGCCCAAATCCATTGGCGGTCCCGCCGCGGCTCCCTTGCGTAGTAACTCACCTCGCACCGGGCCCGG
+
BBBBBFFFFFFFFGFGGGGGGGAGHHHHHHGGHGGHHHHHHHHGHHGHHHHGHFHHHHDGHHHHHHHHHHHGHHHHHHHHGGGFHHHHGGGGFGHGGHHHHHHHHHGGGGGHHHHHHHHHGGGGGGGGHHHHHHHHGHHHHGHHHHHHHHHHHHGHHHGGGHHHHFGGHGGGGGFHGGGGGFHHHGGGGGGGGGGGGGGGGGGB??FFFFFFCC>9DFFFFBBFA.BABFB9FFFF/AAF->BB@DF=FAC
@M00262:65:000000000-A4NV9:1:1101:20835:7081 1:N:0:1
ACCTCCAAGATGAAGAACGCAGCAAAATGCGATAAGTAATGCGAATTGCAGAATTCAGTGAGTCATCGAATCTTTGAACGCATATTGCGCCCTTTGGTATTCCGAAGGGCATGCCTGTTCGAGCGTCATTATCACAATATCAAGCTTGGCTTGTTGTTGGGCCCTTTGTCACCTGGTGACAGGTCCAAAAGACAATAACTGGTGTCATACAGACTCTATATGCAACGAGCTTATAACAGCACGCATCTGGT
+
BBBBBBBFFFFFGGGGCGEG?EEGFHGFGHGGHGGHFFFHFHGGGGHHGHHHHHHHFGDDGGGHGGHHGHHGHHHHHHHHGGGEHGHHFGGGGHHHGGHHHGGHGGGGGGGHHHHHHHHHCFFGGGGGHHHHHHHHHHHHHFBDHHHBDHHHGHHHHHHGGFHGHHHGHHHHHHGGHHBGHFGDHHHHEGFGHGECGFFHHHHHGGFGFFGGEGGGGFGFGFFGFGGGGBGFGGGFGFFFFFBB@FBFFF/
@M00262:65:000000000-A4NV9:1:1101:21898:7088 1:N:0:1
ACACAGAACTGTTGCCGCTTCACTCGCCGTTACTAGGGCAATCCCTGTTGGCTTCTTTTCCTCCGCTTATTGATATGCTTAAGTTCAGCGGGTAACCCTACCTGATTCGAGGTCAAACCTAGCTAAATGCGTAGTTGCAGTTTAGCGGCTGGACAGCGCTACGGCCCGATGCGAGAAATCACTACTACGCAGGGGGCAACGTACAGCGCGCACGCCGATTAATTTAGGGGACTGCAGGCGCCAGAGGTGCC
+
BBBCCFFFFFFFGGGGGGGGGGHHHGGGCFGGGHHFHHHGGHHHHGHGGFHGHHHHHHHHHHHHGGGGGHHHHHHHHHHHHFHHHHFHHGGGGGHHHHHHHHHGHHHHGFHGGHHHHHGHHHHHFDGHHHGGGGGHHHHGHHHGHFGCCGGGGHH.G@FGGGGEGGGGGGGGG?FAFGFFFFFFGGGGGGGGGAF@FFEADAFF./9:D-@BFFFFFAFF?BFFFFBFEDFFFFFFF.9@AF?B?AEF./B
@M00262:65:000000000-A4NV9:1:1101:5920:7116 1:N:0:1
CCGCTTCACTCGCCGTTACTAAGGCAATCCCTGTTGGTTTCTTTTCCTCCGCTTATTGATATGCTTAAGTTCAGCGGGTATTCTTGCCTGATCCGAGGTCAGTTTGATAAAAGAGGTTTTATGGCTAAAAATGCTGATTGGAGCCAACGGAGCGAGTGACAAAGCCCCATAACGCTCGGGCACCAGATGCAGCATTGCCACTGCATTTCAAGCTTGTCCATTTAAAGAACAAATGCTCAACACACAAGCCG
+
BBBBBBB5DFF?FFEGEEFGGFHHGCAGGHFGHHHCHGEHHHHHHHHGHGDDAEDFHFDHHFGGHHHFFHHHGHHDGCE>CFHHHHHHHHBGHHHEGGGHGHDFGH3G4GHBGGGHFGHGHH32FHHGHFHFHHBG2DHFFHHHGHHGGGGGGGGG-.1FGHHF/CGDDHGFHFFDGCFFGCGGGEGGGGFBB.9F0FFFGGGGFGGGGFGGGGGBFGGFBFFEFFFFFFFBFFFFFFFFF/E.D.E.AE-
@M00262:65:000000000-A4NV9:1:1101:13104:7122 1:N:0:1
CTGTTGCCGCTTCACTCGCCGTTACTAAGGCAATCCCTGTTGGTTTCTTTTCCTCCGCTTATTGATATGCTTAAGTTCCGCGGGTATTCTTGCCTGATCCGAGGTCAGTTTGATAAAAGAGGTTTTATGGCTAAAAATGCTGATTGGAGCCAACGGAGCGAGTGACAAAGCCCCATAACGCTCGGGCACCAGATGCAGCATTGCCACTGCATTTCAAGCTTGTCCATTTAAAGAACAAATGCTCAACACAC
+
CDCDDFFFCCCCGGGGGGFGEFGFFHHHGHHHGHHHHHHHHHHFHHHHHHHHHHHHGGGGGHHGHHGHHHHHH5DGHH5FEGGGGGHHHHHHHHHH2FHH0EGGGH2FGHHHGHHHHHHGHHHHHGHGHHHHHHHHHHHHHHGHHHHHHHGGGGGGGGGGGGGHHHHHGEHHHGGHHGHGGGGGGGGGGGGGGGGGGGGGGGGFFFFFFFFFFFHFFFFFFFFFFFFFFFFFFFFFFFFFFFFFFFFFFFA
@M00262:65:000000000-A4NV9:1:1101:17263:7163 1:N:0:1
AAACATCGCTGTTGCCGCTTCACTCGCCGTTACTGAGGCAATCCCTGTTGGTTTCTTTTCCTCCGCTTATTGATATGCTTAAGTTCAGCGGGTATCCCTACCTGATCCGAGGTCAACCATAGAAAGTTGGGGGTTTTGGCGCGGGCCCTCCAGACTCTATAGCGAGAAAAGTTACTACGCTTAGAGCCGAAGAGCACTGCCACTGATTTTAAGAGCTGCTATAGATAGCATGCTCCAACACCAAGCTAGGC
+
BCCBBFFBCFBBGGGGGGGGGFGHHFCGGGGDGGHGHGGGHCHFHHHHHHGGHHHHHHHHHHHHGGCGGGHHGHHHGHHHGHGHHHHHHGGGGGHHHFHHHHHHHHHHHGGGGGHHHHGHHGF3FGFHHHGGGGGGGFGFGGGCGGGGHHGHGFEFFFGGGGGGGGGGBBGGGGGGFGGGGFFFFFFFFFFFFFFFFFFFFFFFFFFFFFFFFEFFBFFFFFFFFFFFFFFFFFFFFFFFFFEFFFFFFF/
@M00262:65:000000000-A4NV9:1:1101:18294:7164 1:N:0:1
AAGACGGAGATGAAGAACGTAGCGAATTGCGATATGTAATGTGAATTGCAGAATTCAGTGAATCATCGAATCTTTGAACGCACCTTGTGCCCTTTGGTATTCCGAAGGGCATGCCTGTTTGAGTGTCATTAATATCTCAACCTCTGAACCATTGTGGTTTTTTGAGGCCTTGGATGTTGGAGGTTTATGCTGGTGGAATCACTGGCTCCTCTTAAATGCATTAGCAGAACTTAATGGGGATCGGCTTTGGC
+
ABBBBBBBBBFFGGGGFGGGGGGGGGGGHGGFHGGHGHHHHDGFFFHHHHHHHFHHHHHHHHGHHHHHHHHGGHHHHHHHGGGGHGHFHHHHHHHHHHHHHHHHGGGGGGGHHHHHHHHHHHGHHHHHHHHHHHHHHHHHHHHHHHHHHHHHHHHHGGGHGGGGGFHGGHHHHHHHHHHHHHGGGHHHGHHHHHHGHHHHHHHHHHHHGHHGGGGGGGGFGGGGGGGGGGGGGGGGFGGE.EDGFFFFFFB
@M00262:65:000000000-A4NV9:1:1101:8916:7166 1:N:0:1
GGTTGACCTCGGATCAGGTAGGGATACCCGCTGAACTTAAGCATATCAATAAGCGGAGGAAAAGAAACCAACAGGGATTGCCCTAGTAACGGCGAGTGAAGCGGCAAAAGTGGTTGTTAGATCGGAAGAGCACACGTCTGAACTCCAGTCACGAGTGGATATCTCGTATGCCGTCTTCTGCTTGAAAAAAAAAAAAACAGAGAGATAGGAACCACAGTCAACAATAACAGCGAAAAACTTACGACCAGCAC
+
BCBCCFFFFFCCGFGGGGBDGGGGHHHHHEAFFGHHHHHHHGBGHHHBGHEHHHEGEEGEGHHCB1GGHHEGGGHGGGHHHHHHGHFDHHGGGGGGEGGHF3CF?DGHFHFGF2FADG<FGHFHDDF?FGFHGHFGGHHEBGHHHHFF<GHFGDDEHGFGHFFHHHCEHHHHGFGGGGGGGGGGCFGGGGGFFFB99..////../////9..;...//////.99//;/.-9---..////..9--../9
@M00262:65:000000000-A4NV9:1:1101:15102:7173 1:N:0:1
ACGTGATGATGAAGAACGTAGCGAAAAGGCCATTCGTATTGATAAGTTGCAAGCCGAATACGTCGCGCCGGCCGGCAGCCGTGTGGAGGCCACTCCTGCCGAAGAAGTGCGTTATCTATCGGCGCCCGGGAAACCGAATGTGATCCCGGGGCCTACCGGAACCCCCAAGGTTCTGCGGCGCAAGAATCCGCTCAGTTCGTGGGAGATCGGAGGGCGTGGCTTTGCCACCAAAATGATTCCTCCGAGTGAAG
+
BBBBBBFFFFFFGGGGGGGFFGGCFFGFGHHHHHHGHHHHHGGHHHHHHHBHGGGEECFFHHHHFGGGGGGGGGGCEEGHG/EFGEGGGGGAFHHHHHHH?DCGGHHFGHGGGGHHHGHGD?FCDGGGGCGGHHHG??EF0FGGGGGD?CGFGGGFFF;FFFFF?D;.AEFFFFFFFFFFFACCFFFFFFFFFFFFFFF.:A;.EDFFFFFFFADFFFAAFFFFFFFFFE.AEFFFFFFFFFFD;;E?BBB
@M00262:65:000000000-A4NV9:1:1101:10380:7174 1:N:0:1
AGAGTCAACTCTTACCGCTTCACTCGCAGTTACTAGGGGAATCCTTGTTAGTTTCTTTTCCTCCGCTTATTGATATGCTTAAGTTCAGCGGGTAGTCCTACCTGATTTGAGGTCAAATGTTTCAAGTTGTCCACATTGCATGGACGGTTAGAAAGCAGCTACACTTAACATTTCCACCGAGGCGTAGATATTATCACACCTGGTAGTGGAAAACAGTAACCACTAATGCATTTAAGGAGAGCTGATCTCGT
+
BBBBBFFFFFFFGCGGGGGGGFHHGGGGCGHHHHHHHHGG2GHGHFHHFHHHHGHFFGHHHHHGFFGGGHHGFFGHHHGHHFHHHHEHGGGGEGGHFHHHGHHHHHHHHHGHHHHHHHGFHHHHHHHHHHHHHHHHHHHHHHECHGGGGGHGEFHHHHHHGHGHHHHGHGGHHHHHHHGCDFGGDCFEHFFFBGHHHHHGHHHHFFFGAFGGGGGGFFGGGGGGGGGGGGGGGGGEBFEGFEFFFFFFFEF
@M00262:65:000000000-A4NV9:1:1101:15039:7192 1:N:0:1
ACCACTGTCTGTTGCCGCTTCACTCGCCGTTACTAGGGGAATCACGATTGTTTTCTTTTCCTCCGCTTATTGATATGCTTAAGTTCAGCGGGTAGTCCTACCTGATTTGAGATCGAAGAATATGACTGGAGAGCAGCACGCCCGCAACAGCTTCGCGAGGTTCTACAACGCTCGGTCGTCGCGGTCGCGCATTCGCTCCGCTATCATTTCCGCCGCGCCAGACGTCTACGACGCCGTCCAGGTTCGTCCAC
+
ABBBAFC@DFFDGGGGCEGGGGHHHGGGGGGFGHHDHHGGGHHCGE1FGE3FGHHHHHHHHGFFGGGGGHHHHHHGHHHHHGGHHHHHGEGGGGGHHGHHHHHHHHHHHHGEHHEGFF/GGGD?GHHFE0?<<F1@CGA/<///>@@CE0F1FF-.@-<-.;FGB0;0/--..;?.C-B?-?-9C--@BBBD./BD;9DDD.-.;/BFB//::A9---9;-.9@.;BABA.9-@;---;;B//9B-....;
@M00262:65:000000000-A4NV9:1:1101:17470:7202 1:N:0:1
ACAGCAGACTGTTGCCGCTTCACTCGCCGTTACTAGGGCAATCCCTGTTGGTTTCTTTTCCTCCGCTTATTGATATGCTTAAGTTCAGCGGGTATCCCTACCTGATCCGAGGTCAAATTCATGGGGGTAGCTTCTGGGAGCCGATCCGTCGGGCCCGAGTTCGCGTTTCTGCTGCGCTCGAAGCCAACGTGCCGGCCGCCAATAGATTTGAGGCGAGTCCGCGCCGTGAGGCAGGACAGACGCCCAACACC
+
CCCCCFFFFFFFGGGGEGGGGGHHHGGGGGGGGHFGFFFFCHFHHHHHHHHGHHHHHHHHHHHHGGGGGHHHHHHHHHHHHHHHGHB4GEGGGGHGHGHHHHHHHHHHHGGGGHFFBGHHBGFBHD@DDGHHHHGFHEGFGGGFGGGHGHGFCDGGG-@EEHGGGGGGGGFGGGGAFGGAAFFFFFBFFFFFFFFFFFFFAFFFFBFFFBFEFFFA;9BBDAAFAA@=.:9EEDFFFF?/FDFCFFEA..D
@M00262:65:000000000-A4NV9:1:1101:24505:7205 1:N:0:1
ACACGACCCTCTTACCGCTTCACTCGGGTCGTCTGAATTGGACCAAGCCTATCAAGCTGCGCTCAAGCTCGACGCCAAGGACATCGCTGGAATATTCGCTACGTTCTTCATCGTCGCTATAGATCGGAAGAGCACACGTCTGAACTCCAGTCACGAGTGGATATCTCGTATGCCGTCTTCTGCTTGAAAAAAAAACTGAATTTGGTGTCTGATCGTTATGCTGATTTGACACTCGACTGTTTCCATCGCAT
+
AAAAADDDDFAFG5GGGGCEGGGHHGGCFEE2B2BD5FG3B3BB11BFFF3BF553AA3B0>EE133@@B1/>/>E?/?/0FBFB/?0EEE33BEGD?/?<>D0BGFFFDDHFFE/@D//D1GG<F///>00C1FBGGFFHEGFHFHFGFD<BFDDCCGE0FBFB00...::;0AC?FGGFB009C.000:;@>-./;//9/;//99.//////9..../9//////9//9B;/..-../;//9///.9..
@M00262:65:000000000-A4NV9:1:1101:16606:7206 1:N:0:1
ACTATGCACTGTTACCGCTTCACTCGATGGAACCTCGCGCAAACGCCGGCGTTCAGATTCTTCAGCACTTGAGAGGCCCTCTTCAGCGTTGAAATGCCAGCAGCATGCCAGTGAGGTCGTTCTGCACCTTTGCTGCGTTCTTCATCTCCTCAATAGATCGGAAGAGCACACGTCTGAACTCCAGTCACGAGTGGATATCTCGTATGCCGTCTTCTGCTTGAAAAAAAAAAAACTAAATGCATCTTGATGTT
+
BBCBCFFFFFFFGGGGGGGGGGHHHGHHHFHHHGHHGGGGGCFHGGGGGGGGGGGHFHHHGHHGHHHHHHHHHEGGGGGHHHHHEHHGGGGFGHHHHHHHGHHHHHHHHHHHHHHHGHGGGHGHHHHHHHHGHHHHGGGGGHHHHHHHHHHHHHHHHHHHGGGGHHHHHHHGHHHGGGGGGGGGGGGGGGGGGGGGGGBFGGEGGGGFFFFFFFFEFFFFFBBFAD;A=D--.000000000:00000000
@M00262:65:000000000-A4NV9:1:1101:15225:7208 1:N:0:1
AAGGTAACTTTTGCCGCTTCACTCGCCGTTACTGAGGTAATCCCTGTTGGTTTCTTTTCCTCCGCTTATTGATATGCTTAAGTTCAGCGGGTATCCCTACCTGATCCGAGGTCAACCATAGAAAAATTTGGGTTTTGGCAGAAGCACACCGAGAACCTGTAACGAGAGATATTACTACGTTCAGGACCCAGCGGCGCCGCCACTGATTTTAGAGCCTGCCATTGCTGACATGGACTCAATACCAAGCTAAG
+
BBBBBFFFFFFFGGGCEAEEBGHG2AEEGGEGBGFHGGGHHFHHCGGHHGGHHBGHHHEHFHH?FAEEGHBFH5FDHEGF5DFFDGGGGGG>E3@FGGBFGEDFHFGHCEEEGHF3G/F?CG1D?GFHHHHGEGGA0/@GAFBGFGHEGA@DGG.GHHGF0GGD.A<D.0<CGHGHHHDG::GFBGHHFH?FB?BGGGB?B-AFFEBFFFFFBFFFFFEF/BFFFFFEFFFFFFFFFF/B//;//;AB9B/
@M00262:65:000000000-A4NV9:1:1101:22255:7209 1:N:0:1
AGTCACTAGATGAAGAACGTAGCGAAATGCGATACGTAATGTGAATTGCAGAATTCAGTGAATCATCGAATCTTTGAACGCATATTGCGCTCTTTGGTATTCCGAAGAGCATGCTTGTTTGAGTATCAGTAAACACCTCAAAGCTTTTGATTTTTTTTTAAAAGTTTTGGACTTGAGCAATCCCAACACCAATCTTTTTCAGATCGGCGGCGGGTTGCTTGAAATGCAGGTGCAGCTGGACATTCTCCTGA
+
AABBAFFFFFFFGFEGGGGGGFFFEECGHHGGHEGGFFHAFHD55FFHFFHGEHHGHGHHGBGGHHHHEHHGHHHHHHHHGEGGHGHHGCGGHGHHEGFFGFHHGGCAHEHFHHHFHGHGFEGHGHHGHHHF4GHHGHHHGFGHHHGHHFHHHHFGGGGHFHBFDHGHHFFHHHH0GFHHHEHHHHGGGGHEHHHHFHBGGHHHGGBAG?BDF=-AD?FFFAFFFBFBFA;FFFFFFFFA./BFFBFFFF/
@M00262:65:000000000-A4NV9:1:1101:23644:7210 1:N:0:1
ACCTCCAAGATGAAGAACGCAGCAAAATGCGATAAGTAATGTGAATTGCAGAATTCAGTGAATCATCGAATCTTTGAACGCACCTTGCGCTCCTTGGTATTCCGAGGAGCATGCCTGTTTGAGTATCATGAAATTCTCAATCCTGTTTTTAGCTCTTGCAGCTGGTTCAGGCTTGGATTGTGGGAGGTTTTTGTGGGCTTCGCACTAGAAGTCGGCTCTCCTAAAATGCATTAGCGTAGAACCATCTTTGC
+
BCCBBBFFFFFFFGGFGGGGCEGHFHHGHHGGDGGHHGGHHGHHHBHFHHFGHGHHHHGHGFHHHEHHHHHGHHHHGFHHGGGGHHHHCGEFGGHHHDGHHHHGGGGGGHHHGHHHHHHGHHG4?GHHHHHHEHHEHHHHHHHHH3FBGGHF2GHEHHHFGHHGGHGFBDGHHHGGEHHHHHDDEEGA/DEGCFGGDEGFHGCDD?GFFGFFBECGGGGGGGGBGEFFGEGFFFBB;AFFFF9.FFFF//9
@M00262:65:000000000-A4NV9:1:1101:13199:7226 1:N:0:1
AACGCTTACTGTTACCGCTTCACTCGCCGTTACTAAGGCAATCCCTGTTGGTTTCTTTTCCTCCGCTTATTGATATGCTTAAGTTCAGCGGGTAGTCCTACCTGATTTGAGGTCAAACTTGTTTGTTGTGTTGTAAGGCCGAGCCAATAATACCAAACATTTGCTACCAGACTATTCAACGAGTTGGATAAACCTAATACATTGAAAAAGTCTTGAAGCACTATCTAGTACTACTCATGCCAATACATTTC
+
CCCDCCCDFFFFGGGGGGGGGGHHHGGGGGGGGHHHHHHHHHHHHHHHHHHGHHHHHHHHHHHHGGGGGHHGHHHHHHHHHHHHHHHHHGGGGGGHHHHHHHHHGHHHHHGHHHHHGHHHHHHHHHHFHFHHHHGHGHHHGGGGGHHHHHHHHHHHHHHHHHHHHHHHHHHGHHHHHHHHGFGGGGGHHHHHHHHHHHHHHGGGGGGGGGGGGGGEFGGGGGGGGHGGGGGGGGGGGFFGFFBFFFFFFFB
@M00262:65:000000000-A4NV9:1:1101:12638:7243 1:N:0:1
ACCTCCAACTGTTACCGCTTCACTCGCCGTTACTGAGGCAATCCCTGTTGGTTTCTTTTCCTCCGCTTATTGATATGCTTAAGTTCAGCGGGTAACCCTACCTGATTCGAGGTCAAACCTAGCTAAATGCGTAGTTGCAGTTTAGCGGCTGGACAGCGCTACGGCCCGATGCGAGAAATCACTACTACGCAGGGGGCCACGTACAGCGCGCACGCCGATTAATTTAGGGGACTGCAGGCGCCAGAGGTGCC
+
BBBBBBFFFFFFGGGGEGGGGGHHHFGGGGGGGHHHHGGGHHHHHHHHHGGGHHHHHHHHHHHHGGGGGHHHHHHHHHHHHHHHHHHGHGGGGGHHHHHHHHHHGHHHGHHGGHGHHHGHFGHHHDDHFHGEGGGHHHHGHHHHHHFGGGGGHHHGHGFGGGGGGGGGCGGGGBGGGFGGGGGGGGGGGGDCFGFFF-AEF.9EDFFFFFFCFFFFF-@FD/9BF//BAA.-AEFFBADB;C.:.AFF./B
@M00262:65:000000000-A4NV9:1:1101:20146:7265 1:N:0:1
ACAGATTCGATGAAGAACGCAGCGAAATGCGATAAGTAGTGTGAATTGCAGAATTCAGTGAATCATCGAATCTTTGAACGCACATTGCGCCCCTTGGTATTCCATTGGGCATGCCTGTTCGAGCGTCATTTGTACCTTCAAGCTTTGCTTGGTGTTGGGTGTTTGTCCCCGTCTCTGTGCGGACTCGCCTAGAATTCATTGGCAGCCGGCGATCTGGTGTTGGAGCGCAGCACAATTTGCGCTTTCCCCCA
+
ABCBBFFFBFFFGGGGGGGGGFGGGGGHHHGFHGGHHFHHHHGHHGHHHHHHHHHHHHHHHHHHGHHHHHHGHHHHHHHHGCFEHHHHFGGGGHHHHHHHHHHHHFDHHHHHHHHHGHHHGHHDGGGGHHHHHHHHHHHHBHFHHHHEHHHGHGHGHHGEFGGHHHGHHHCAEHHHGHHGGG?DGHGGGGGGGFFFGGGFGGBFGGE?BGGAFFFFF//EFEFFFFFFFCBFFFFFFFFFFFFFFFFFFD-
@M00262:65:000000000-A4NV9:1:1101:16089:7265 1:N:0:1
AGTACAAGCTCTTGCCTCTTCACTCGCCGTTACTGAGGCAATCCCTGTTGGTTTCTTTTCCTCCGCTTATTGATATGCTTAAGTTCAGCGGGTATTCCTACCTGATCCGAGGTCAACCTTTTAGAAAAAGTTTCTCCTTGACGGAGGGAGACCGTTCGCCCCGCAGGCCCGTCGATACGTGCTCCGTGAAAAGCTCAGTGTACCGGGGGATCCTACGAGGCCGCCGTCATTGTCTTTGGGAGGTCCAGGGG
+
ABABCFFFBFFFGGGGGGGGGGHHHGGGGGGGGHGCFFGGHHHHFHHHFHHGHHGHHHHHHHHHEGGGGHHHHGHHHHHHHBGHHHHHHGGGGGHHHHHHHHHHHHFHHGGGGHHHHHHHHGHGFHHG0DGHHHHHHGH2GHGDFFG?EDDFGGGGH.@ADGGGGG?FGGFFGGGGGGEFBEEFFDEF.:FFFFFFFF/:FF/FACAFA@DFBFFF??A=C99;=DBB?FBFFB/FFBFD..BDFFBFBDF
@M00262:65:000000000-A4NV9:1:1101:4736:7266 1:N:0:1
ACGTATCAGATGAAGAACGCAGTAAAATGCGATAAGTAATGTGAATTGCAGAATTCAGTGAATCATCGAATCTTTGAACGCACCTTGCACCCCTTGGTATTCCGAGGGGTACACCTGTTTGAGTGTCGTGAACTCCTCCACTTGGCCGTCTTCTTTTGGAAGGCGTTGCTTGAGCTGGGATTTGGGGGTTTCTTGCGGGTCCTCTGGATCCGCTCCCCTTGAATGCATTAGTTGAGGCTCTAAGCGTTTTG
+
ABCABFFFFFFFGGGGGGFGFGGGFCFBGGGGGGGHHHHHGBGFFFGFHHHHHHHHHHHHHHHHHGHHHGHGHGGHHHHHGCEEGGHHHHHGGGHHGFHHHHHHGGGGGDFHHHHEHHHHHHGHHHHGFGHGHGFHHHHFHHHHHHHGC/FFHHHHHH?FHHDHCADDAFHHHHHFHHGFBFHHHGGGGCGFGGGG?FAFGGGGGGGGGEBAFDF?AAFFFFFFFFFF/FFFFFFEBEEFFFFFFFADCE.
@M00262:65:000000000-A4NV9:1:1101:18675:7270 1:N:0:1
AAACATCGGATGAAGAACGCAGTGAATTGCGATATGTAATGTGAATTGCAGAATTCAGTGAATCATCGAATCTTTGAACGCATCTTGCGCCCTTTGGTATTCCGAGGGGCATGCCTGTTTGAGTGTCGCATTACTCTCAACCCTTGACCGATCATCGGCTTGGGCTTGGACCGTGGCCGAACCTGGCCGGCGTCCTAGACGTCTGGCCCGGCCGAAATGAATGCGGAGCGAATGCGCGACCGCGACGACCG
+
BBBBBFFABABBGGGGGGGGGG2GGFDGHHGGHFGHHHGHHGHGFHHHHHHHGHGHFFEGFHHGEGHHHHHGGHHGGHGHFGGGHHHGGFGGGGHHHGHHHDGHGCGGGGGHFHHFFHHHHHGHHHHCF@GGGHHHFGFHGHGHHGGHHGGGG.GHFCFFGCGHFFHCFCHHGGACDHDA?CDFAFGGACGCBA-:/9FFFFFFFEFFFFFFFA9D;EFEFFFFFA;DFF;-@FFFF-@FF;@FDFCAFF-
@M00262:65:000000000-A4NV9:1:1101:11076:7308 1:N:0:1
ACCACAATGGTTCAGAGGTTGAGATATTAATGACACTCAAACAGGCATGCCCTTCGGAATACCAAAGGGCGCAAGGTGCGTTCAAAGATTCGATGATTCACTGAATTCTGCAATTCACATTACATATCGCAATTCGCTACGTTCTTCATCTGCGATCAGATCGGAAGAGCACACGTCTGAACTCCAGTCACGAGTGGATATCTCGTATGCCGTCTTCTGCTTGAAAAAAAAAAAAACCCGTCTCCACCAAC
+
BBBBBBBFDFDFFBEGGAFGCGB4FDGE6FHHHDGHHHHHHHHCEF2FGHEGGFHHG?1BGHHFGHHHFGGGG0EFBBCEBEFHBFFBEGHGEHHFHFGHHFFFHHFHHFGHFHHHHG4GHHGHF4GDFEGGGHHGGDGGGHHHGHHDGHHHHGGHGGHFHGHGGFGHHHHHHHGFGHGFHHHFCGHFHHHFDCACEB0::0GHGC?BFBF-A9CEGGFFFBB?000C-@9-----9..-;...//..9:9
@M00262:65:000000000-A4NV9:1:1101:15790:7309 1:N:0:1
AGACGGACTGTTCCCGCTTCACTCGCCGTTACTAGGGCAATCCCTGTTGGTTTCTTTTCCTCCGCTTATTGATATGCTTAAGTTCAGCGGGTATTCCTACCTGATCTGAGGTCAACCTTGGAAAGTTGGGGGTTTAACGGCAGGGGCTCGTCGCTCTCCGATGCGGAATATCACTACTTCGCAGAGGAGGCCACGACGGGGCCGCCACTAGATTTAGGGGCCCGCCGTCCCCCGCGGGCTTTGGCCGGTCC
+
ABAAABCCBAFFGGGGGGGGGGHHGGGGGGGGHHBGHHGGHHHHHFGHHHEHHHHHGHHHHHHGGGGG5GGHHFGHHHHEFGHFFBGGGGGE?HHHHHHHHHHHHHHHBGFHHHHHFHHHHGHFHHHHHGGGGGGHHHGFGGGDGG--<-<.-:..::C.;;A.-@-:A0;0CFC0;9;0::.:-;E..A.A.A;---:---@--C-A/B:BBFB//;.A9--;---:-AD.:-9->@--.:BF//9---9
@M00262:65:000000000-A4NV9:1:1101:14634:7344 1:N:0:1
AGAGTCAACTGTTACCGCTTCACTCGCCGTTACTGGGGCAATCCCTGTTGGTTTCTTTTCCTCCGCTTATTGATATGCTTAAGTTCAGCGGGTATTCCTACCTGATCCGAGGTCAACCTTGATATGTGGGGGGTTTCACGGCAAGAACCCGTCACGTTCCCTGAGCGAGGATGTTTACTGCACTCGGTACGACGACGAGCCCGCCACTGGATTTGGGAGCCTGCGGCAGCCGCAGGGCTCCAACGCAAGCC
+
BBBBAFFFFFFFGGGGGGGGGGHHHGGGGGGGGHHHHGGGGHHHHHHHGHGGHHHHHHHHHHHHGGGGGHHHHHHHHHHHHHHHHHHGHGGGGGHHHHGHHHHHHHHGHGGGGHHHHGHHHHHFHFHFHGGGGGGGGGGGGFFFFFFFFFFFFFFFFFFFFFFFFFFFFFFFFFFFFFFFFFFFFFFDEFFFFFFFFAFFFFFFFFFFFFFFFFFFFFFFFFFFFFFFADFFF@DDFFEF:F99AFDCF?E
@M00262:65:000000000-A4NV9:1:1101:8530:7392 1:N:0:1
ATCCTGTAGATGAAGAACGTAGCGAAATGCGATAAGTAATGCGAATTGCAGGATTCAGTGAGTCATCGAATCTTTGAACGCACATTGCGCCCTTTGGTATTCCGAAGGGCATGCCTGTTCGAGCGTCATTATCAAAGTATCAAGCTTGGCTTGTCGTTGGGCCCTTTGTCACCTGGTGACAGGTCCAAAAGATAATGACCGGTGTCGTAAAGACTCTATATGCAACGAGCTTATAACAGCACGCATCTAGT
+
BBCCCFFFFFFFGGGGGGGGGGGGGGGHHGGGHGGHHHHHHHGGGGHHHGGGGHHHHHHHHHFHHGHHHGHGHHHHHHHHGFGGHHHHGGGGGHHGGEGHHHHHGGGGGGGHHHHHHHHHGHHGGGGGHHHGHHHHGFHGHDHFGHHHGHHHGHHGGDHHGHHGHHHGGHHHHHHHFHFHHHGGHHHEHHHGHHHHHGHHGGGGGGGGGFGGGGGGGGGGGGGGFGGEDFFFFFFFFFFFFFFFFDFFFFB
@M00262:65:000000000-A4NV9:1:1101:9782:7399 1:N:0:1
AAGGACACCTTTTGCCGCTTCACTCGCCGTTACTGAGGCAATCCCTGTTGGTTTCTTTTCCTCCGCTTATTGATATGCTTAAGTTCAGCGGGTAACCCTACCTGATTCGAGGTCAAACCTAGCTAAATGCGTAGTTGCAGTTTAGCGGCTGGACAGCGCTACGGCCCGATGCGAGAAATCACTACTACGCAGGGGGCAACGTACAGCGCGCACGCCGATTAATTTGGGGGACTACGGGCGCCAGAGGTGCC
+
ABBBBFFFBFFFGFGFEGEGGGHHHGGGGGGGGHHFHGGGGHHHHHHHHHHGHHHHHHHHHHHHGGGGGHHHHHHHHHHHGHHHHHHGHGGGGGHHHHHHHHHHGHHHFFHGGHHHHHGHEFGGGFDGHHGGDFGHHHHHHHHHHHGGGGGGHHBCGFGGGGGGGGGG?CGGG.AAA/CFGGGGGGBBEGBA?;CFFAEFFFFFAFFFFFFCFFFFFFFF?/BBFFFF-@@;FFFF?FFFCBA>.AE;9BF
@M00262:65:000000000-A4NV9:1:1101:8845:7399 1:N:0:1
ACAGATTCGATGAAGAACGTAGCGAAATGCGATAAGTAATGTGAATTGCAGAATTCAGTGAATCATCGAATCTTTGAACGCACATTGCGCCCGCTAGTATTCTGGCGGGCATGCCTGTTCGAGCGTCTTTTAAACCCTCGGGTCCGGCAGATTTAGGTCTGCCGGGGCCGGTGTTGGGACCCCGCGGCTGCCGCGGGTCCTTAAATACAGTGGCGGACCCCCCTGTGGCCCTGGCGGCGTAAAATGCCTCG
+
BBBBBFFFBBFFFGFFFGEGGFFGGGGEHGGGGFGHHGGHFHFFHHHGFHGHFHBGFHHFDFHGHHHGHFHGFHHGHHGHG@EEGGHHGGGGGGGCGFGHHHHHHFGEF?DFCCHD<@FD<FFGCADEGHHHFHHHGHH?DGHGHFCFG?.GGHFBB:0GHHH?AAGFCAG-AADA?B.ADAD9@D==-9EF-9;9@9@A/9//BFFFFFF/FFAF--;A.99-.//9.AEA...------.;B//9B/;.
@M00262:65:000000000-A4NV9:1:1101:5776:7399 1:N:0:1
AGCCATGCGATGAAGAACGTAGTGAAATGCGATACGTAATGTGAATTGCTTTCCGTGAATCATCGAATCTTTGAACGCACCTTGCACTCTTTTATAGTATGCCTGTTTGAGAATCTATAGTATTAATTTTTGGCTGTTTTTCTTTAGAAAAACAGGCAGGTGATATGGAGTTTCTCCCGCAAGTGGGTGCTTTGAAATAGATTGCCTTTGTTTTTGTTGGACTCGACGAAGTTTTTCAAAACCCGCATAAA
+
AAAAA1@CAAAAGGGGGGFG0FFGB3DEGGGGHGGGHGGGHHHFFGHHE2GE11/BB/AF1GGH10BEEFHEB21A0EFE/>1B1@F1FB1DG212BBGFFHHGFE1@GFF/11BF>GB2BE2GG2>BGHFE/EGEE1>B<GGDGDGH21BB/<0<?///0112@GHB10FC<11??0?@@?C111.=EFHEG0000<00<0=GFGGBG0;CG/E?G/.;0/0:..9?-A.;B;BECBC00;A;----9//
@M00262:65:000000000-A4NV9:1:1101:23077:7403 1:N:0:1
AGTACAAGCTGTTGCCGCTTCACTCGCCGTTACTAAGGCAATCCCTGTTGGTTTCTTTTCCTCCGCTTATTGATATGCTTAAGTTCAGCGGGTATTCCTACCTGATCCGAGGTCAAATCTTGTTTAAAGGTCACAAGGCTGAATGCCGGCTGGGCCACCAAAGCGTGTGACAAAGCTCCATACACTTGGGCACCAAACTCGGCATCGCCACTGCATTTCGAGCCTGTCCATTAAGGGACAAGGCTCCACAA
+
AAA3AB5BAFFFGGGGGGGGGGHFHDEGGGCEFG5FHFCEGFCHHHGGFHHFHHGEHHHHHHFHGDGGDHHHBHHHFFFHFHHHHFGHGEGGGCHGGFHFFHHGHHHHHGGGEHHEFHHHHHHHEHFGHHHFBGF1FFHHGH1GGFGGGDGGGGHHGFEFAGHHDDEAGHHGHHGGHHGBG0/CFCGFBEHGGGF..90BA?G-99CA..CFGGEBFFBFEF.@B9FB//9B/;/F.;AFF..:9F./BBE
@M00262:65:000000000-A4NV9:1:1101:13955:7407 1:N:0:1
AACGTGATGATGAAGAACGTAGTGAATTGCGATATGTAATGTGAATTGCAGAATTCAGTGAATCATCGAATCTTTGAACGCACCTTGCGCCCTCTGGTATTCCGGAGGGCATGCCTGTCCGAGCGTCATTACAATCCTCAAGCACAGCTTGTTTGTTGAGCCCTGCCCCTTAATGGACAGGCTCGAAATGCAGTGGCGATGCCGAGTTTGGTGCCCAAGTGTATGGAGCTTTGTCACGCGCTTTGGTGGCC
+
ABCCABBFFFFFFCFFFGGGGGFHHDFHHHGGHGGHHHHHHHHHHGHFHHHHHHHHHHFFHHHHHHHHHHHGHHHHHHHGGGGGGHFEFEGGGHHHHHHHHHHHGDGGGGGHHHGHHHHHGGGGGGGGHHHHHHHHHHHHHHHHHHHGHHHHHHHHHHHHHHGHHHHHGHHHFHHHEHHGGGHHGCHGHHHHHHGHGGGGG?FGGGEGGGGEEFGFFGFFB:BFFFFFFFFFFFBFFFF;AAFFFF.:AFF
@M00262:65:000000000-A4NV9:1:1101:8525:7410 1:N:0:1
AAACATCGGATGAAGAACGTAGTGAAATGCGATAAGTAATGTGAATTGCAGAATTCAGTGAATCATCGAATCTTTGAACGCACATTGCGCCCGCCAGTATTCTGGCGGGCATGCCTGTTCGAGCGTCATTTCAACCCTCAAGCACAGCTTGGTGTTGGGACTCGCGTTAATTCGCGTTCCTCAAATTGATTGGCGGTCACGTCGAGCTTCCATAGCGTAGTAGTAAAACCCTCGTTACTGGTAATCGTCGC
+
BCCCCFFCBBCCGGGGGGGGGGGHHHHHHHGGHGGHHHHHHHHHHHHHHHHHHHHHHHHHHHHHHHHHHHHGHHHHHHHHGGFEHHHHGGGGGGGGGGHHHHHHEGGGGGCHHHHHGHHHGHHGGGGGHHHHHHHHGGHHHHHHGFHHHHHG<EHGHHGHHGHGFGGGDGGGGGGGGGGGGGGFFFGFFGGGGGFFC@.BD.AC-:ADFFF/FF9FA.AC.FB9BFFB/DF.A=AEEEBFFBB/FFE.E=-
@M00262:65:000000000-A4NV9:1:1101:13009:7422 1:N:0:1
ACTATGCAGATGAAGAACGCAGCGAAATGCGATAAGTAATGTGAATTGCAGAATCCAGTGAATCATCGAATCTTTGAACGCACATTGCGCCCGCTAGTATTCTAGCGGGCATGCCTGTCCGAGCGTCATTTCAACCATCAAGCCCCTAGGCTTGTGTTGGAGAACTGCAGGCTGCCTGCAGACTCCCAAAGACAGTGGCGGGCTCGTCGATACACCAGGCGTCGGAAATACATTCTCGCCTAGGGCGTGGT
+
CCCCCFFFFFFFGGGCGGGGGGGGGGGHHHGCHGGGHHHHHHFHHHHHHHHHHHGHFHFGHHHHHGHHHHHGHHHHHHHHGGGGHHHHGGGGGGGGGHHHHHHHGHGGGGGHHHHHHHHHGGGGGGGDHHHHHHHHGGHHHHHGHGHEHHHHHGHGHHHHEHFCGHHHHHHGHGGHHGHHHHHGGGGGGFGGGGG0BFGGGA;-.--9--..9//B..:.:.99--.-;/;//;/9:.9@../;./-9--:
@M00262:65:000000000-A4NV9:1:1101:5438:7422 1:N:0:1
AGAGTCAAGATGAAGAACGTAGTGAAATGCGATACGTAATGCGAATTGCAGAATTCAGTGAATCATCAAATCTTTGAACGCAAGTTGCACCTTTGGGTATCCCTGACGGTATGCCTCTTTGAGTATCGGTTTCTAACTTTGAATTACGTTTCAGGAGTCTGAGTTTTTCTCGGCTGCAAAGCTGTGAATCTCTTCAAGGTGAGTAAGCGTTCAATGTTACGACGACACGCCACACACCTTTTCGACAAAAG
+
BBBBBFFFFBFFGGGGGGGGGF2FGHHHFHGGHG2FHHHGHBEGGGHHHHHHHHHGHHHHHHHHHHH5FHHHHHHHHHHHGGC0DGHG3FHHHHDGGGHHHHHH323?E>FGHHHH3FGDGHGF4BG//E/?G333B?GG2F3FG?3?2@@@22@2/222@1??F1FGFHB//<.-<011<<G110=0=0<D00DH0=/</0.=00:CCAF.C0GHH00;.:A@-AFD.9.99...;9BBBB9D.;.@../
@M00262:65:000000000-A4NV9:1:1101:23888:7424 1:N:0:1
ACATCAACGATGAAGAACGTAGTGAAATGCGATAAGTAATGTGAAATGCGGAATCCCGTGAATCATCGAATCTTTGAACGCATATTGCGCCCCCTGGTATTCCGGAGGGCATGCCTGTCCGAGCGTCATTACTATCTTCAAGCACGGCTTGTGTGTTTAGCATTTGTTCTTTAAATGGACAAGCTTGAAATGGAGTGGCCATGCTGCATCTGGTGCCCGTGCGTTATGGGGCTTTGTCACTCGCTCCGTTG
+
AA1>11111>AA11A11B1G00ABE333FDFGE0FG2AF2ADG221AFA/AAAFHFEEHGG/FGEGHGG0BE2GGGFFFF/EA/B@2EEE>//>EEGH1FEGDG/?>?EFGBGH11BB<1?CGC/CCE0@1?<<G11<1F<11?CC<-@@@.0<..</==<00D000<;GGGH0C0::0C0:..:C/CBF0000;C.9..//0/;00/9;00099C//.-;---9--//--;9-9B/////;A=-A?A-/-
@M00262:65:000000000-A4NV9:1:1101:8751:7453 1:N:0:1
GCTTTTAAATCGACAGAATGCCGGCTGGGCCACCAAAGCGCGTGACAAAGCTCCATACACTTGGGCACCAAACTCGGCATCGCCACTGCATTTCGAGCCTGTCCATTAAGGGACAGGGCTCAACAAACAAGCTGTGCTTGAGGATTGTAATGACGCTCGGACAGGCATGCCCTCCGGAATACCAGAGGGCGCAATGTGCGTTCAAAGATTCGATGATTCACTGAATTCTGCAATTCACATTACTTATCGCA
+
AACBCFFFFFFCFGGGGGGFGGGGGGGGGHGGGHHHHHHGGGGEFGFFHGHHHHGHHHGHHHHFGHHGGGEHHHHGGGGGHGGGGGHHHHHHHHHFHGGHHGHHHHHFGHHHHGGFGGGHHHHHHEHHHHHHHHHHHHHHHHHBGHGHHFHHHHGGGGGGGGCGGGHHHHHHHHGGGADGGGGGGEGGGGGGCGFFFFFFFFFB9FFBFFFFFFFFFFFFFFFBBFFFFFFFFFFFFFFFFBFFFBFFFF.
@M00262:65:000000000-A4NV9:1:1101:14483:7468 1:N:0:1
AGTACAAGGATGAAGAACGTAGCGAAATGCGATAAGTAATGTGAATTGCAGAATTCCGTGAATCATCGAATCTTTGAACGCATATTGCGCCCTCTGGTATTCCGGAGGGCATGCCTGTCCGAGCGTCATTACTATCTTCAAGCACGGCTTGTATGTTGAGCATTTGTTCTTTAAATGGACAGGCTTGAAATGCAGTGGCAATGCTGCATCTGGTGCCCGAGCGTTATGGGGCTTTGTCACTCGCTTCGTTG
+
AAABCFFFBFFFGGGGGGGGGGGGGGGHHHGGHGEGHHHHHHHHHHHHHHHHHHHHHHHGGGHHHHHHHHHGHHHHHHHHGGGGHHHHGGGGGHHHHHHHHHHHGGGGGGGHHHHHHHHHGGGGGGGGHHHHHGHHHHHHHHHHHGGGGGGHFHHHHGHHHHHHHHGHHHHHEGHHHHHHHGGGHHGFHHHGHHHHHHGGGGBBFFGGGGGGGCFGGGFAFGGDFFEFFFFFFFFFBFBFFFFFFFFFFFB
@M00262:65:000000000-A4NV9:1:1101:19974:7470 1:N:0:1
AAGGTACACTGCTGCCTCTTCACTCGCCGTTACTGAGGTAATCCCTGTTGGTTTCTTTTCCTCCGCTTATTGATATGCTTAAGTTCAGCGGGTATCCCTACCTGATCCGAGGTCAACCATAGAAAAATTTGGGTTTTGGCAGAAGCACACCGAGAACCTGTAACGAGAGATATTACTACGTTCAGGACCCAGCGGCGCCGCCACTGATTTTAGAGCCTGCCATTGCTGACATGGACTCAATACCAAGCTAA
+
CCBCBFFFFFFFGGGGGGGGGGHHHGGGGGGGGHHHHGGHHHHHHHHGHHHFHHGHHHHHHHHHGGGGGHHHFHHHHHHHHGHHHGHHHGGGGGHHHHHHHHHHHHHHHGGGGHHHHHGHHGHHFHHHHHHGGFGGGHGHHGGHHHHHHHGG@CCGHHHHHHHHGGGGGGGHHHHHHHHGHFHHGGFHEDHHHGAGGGGGFFFFFFFFFFFFFFEF?FFFFFFFFFFFFFFFFFFFFFBFFEFFB/AEFFF
@M00262:65:000000000-A4NV9:1:1101:23393:7474 1:N:0:1
AACAACCACGCTTACCGCTTCACTCGCAGTTACTAGGGGAATCCTTGTTAGTTTCTTTTCCTCCGCTTATTGATATGCTTAAGTTCAGCGGGTAGTCCTACCTGATTTGAGGTCAAGTTCATAACAGTGCACAAGGCAGTCCGAAGACGGTTAGAAGCAGAAGCACTTGGTCTCTGCGATAGCATAGATAGATTTATCAAGCCAAAGCCGATCCCCATTAAGTTCTGCTAATGCATTTAAGAGGAGCCAGT
+
AAABBBBAB?AAGGFGGGFEGFHBGFGCGABFFGHHCHFAEGGH5FGDGHHFGHHHGHHHHHHHGGGGGHHGEHHGHHGHEHHFGHHFHDEFEEFHGFHFGGHHHFHGHHGGEFGFHHHHFHHHGGGDGFHHFHHHHHC@GHDDEGDHGGGGGGHHEGGHFHHHHHHGHHD0<GHFHGCEGGHHGHHHHHHHGGHHHFFHHGEHG:FE?BAAAFGGGGGGGFFFBFFFGGGGBFFFFFFFFFF.9DEEFF/
@M00262:65:000000000-A4NV9:1:1101:22188:7487 1:N:0:1
AATGTTGCCTGTTGCCGCTTCACGCGCCGTTACTAAGGCAATCACTGGTGGTTTCTTTTCCTCCGCTTATTGATATGCTTAGGTTCAGCGGGTATTCTTGCCTGATCCGAGGTCAGTTTGATAAAAGAGGTTTTATGGCTAAAAATGCTGATTGGAGCCAACGAAGCGAGTGACAAAGCCCCATAACGCTCAGGCACCAGATGCAGCATTGCCACTGCATTTCAAGCCTGTCCATTTAAAGAACAAATGCT
+
@AAAAFFBFFF1BEF1EGCEC1G0FACEEE/EEGF2BC00BG11BFG0ABEEEHBGHHE2ADAGECGEGBHH2GFED@G2B@1@FEDEDEECEEHFHGGGFFHDF1GFFEGG<FGHHHHFGFB>>FGGHHHHHGHEFCGFGHHHHGFDF11GHHGEGCCFHGCFEEC@CGCEH0CGHH/GHGGHGFH?A.99FBFGGG.AAFG0CFGGGEFF0;F/C0/B9BFFFBBAFF/B//;/BFFF//--/FFF/FF
@M00262:65:000000000-A4NV9:1:1101:11256:7519 1:N:0:1
AGTGGTCACTGTTGCCGCTTCACTCGCAGTTACTAAGGCAATCCCTGTTGGTTTCTTTTCCTCCGCTTATTGATATGCTTAAGTTCAGCGGGTATCCCTACCTGATCCGAGGTCAACCTAAAGAATATAGAGGGTTTCGGCTACACATCTGTGCTTCCTAACGATTGTAATGTTACTACGTTAAAAATGCAGAGCATAGTTTGCCATTGAGTTTCAAAGCAGAGAATCAACTGATGGCTCTCTTACTTCAA
+
BCBBBFFFFFFFGGGGGGGGGGHHHGGGGGHHHHHHHHHHHHHHHHHHHHHGHHHHHHHHHHHHGGGGGHHHHHHHHHHHHHHHHHHHHGGGGGHHHHHHHHHHGGHHHGGGGHHHHHHHHHHFHHHHHHHHHGGHGHGGGGGHHHHGHHHHHHHHHHHHHHG.GHGHHHHHHHHHHHHGHHHGHGHHHHHHHHHHHHHHHHHHHHHHHHHHHGGGGFGGGGGGGGGGGGGGGGGGGGGGGGGGGGGGGFB
@M00262:65:000000000-A4NV9:1:1101:8145:7521 1:N:0:1
AATCCGTCCTGTTACCGCTTCACTCGCCGTTACTGAGGCAATCCCTGTTGGTTTCTTTTCCTCCGCTTATTGATATGCTTAAGTTCAGCGGGTATCCTTACCTGATCCGAGGTCAAATCTTAGATTTTTTTTAAGGTTTGATCGACGAAAATGCCAGCTGAGCCACTAAAGCGTGTGACGAAGCTCCATACGCTCGGGCATCAGCATCAGGACTCGGCATCGCCATTGCATTTTAAGCCTGTCCACCAAAA
+
A33>>AAFA>@FFGGFCEEGFGHHGCEGGGAEGFBFFAFDGGBEGHBBG3B11FGHHFHF3AFH?E?DGHHFFGFFGBGGEFF@GD4F4EGGGEFGGG4BFHHHBGGHH//EEH1?DFGHHHH1BGHFHGCGGCGFFGH/?FGC.ACC?.<0DGBBGGHHFHHH/CGFFGFHGDD:EBFG??EBBFGGGGGFFGGG@@??FFFFFFFBFFFFFFFFFF;BFFFF.EFFF9FFFF/BFFFFFFFFFFFF?EA
@M00262:65:000000000-A4NV9:1:1101:17309:7524 1:N:0:1
CTTTTGCCGCTTCACTCGCCGTTACTAAGGCAATCCCTGTTGGTTTCCTTTCCTCCGCTTATTGATATGCTTAAGTTCAGCGGGTATTCTTGCCTGATCCGAGGTCAGTTTGATAAAAGAGGTTTTATGGCTAAAAATGCTGATTGGAGCCAACGGAGCGAGTGACAAAGCCCCATAACGCTCGGGCACCAGATGCAGCATTGCCACTGCATTTCAAGCTTGTCCATTTAAAGAACAAATGCTCAACACAC
+
CCCCCFFFCCCCGGGGGGGGGGGDGHHCHGHFHHHHHHFHHHHFHHHHHHHHHHHHGGGGGFFHFHHHHHHHHHHFHHHHHGGGGGHHHHHHGHHHGHHGHEGGGHHHHHFH3FHFFHFGFACGGGHHHHHHHHHHHHHHHHHHHHHHHFGGHGGGGGGGGGGHHHHFHFHHHGGHFHHDGGGFCFGGGGGGGGGGGGGGGGGGGGGGGGGGGGFFFFFFFFAFFFFFFFFFF/AFFFFFFFFFFFFFFF.
@M00262:65:000000000-A4NV9:1:1101:8345:7543 1:N:0:1
ACGTATCAGATGAAGAACGTAGCGAAATGCGATAAGTAATGTGAATTGCAGAATTCCGTGAATCATCGAATCTTTGAACGCATATTGCGCCCTCTGGTATTCCGGAGGGCATGCCTGTCCGAGCGTCATTACTACCTCTCAAGCACAGCTTGTTGTTGAGTCTGTCCATCCAGACAGGCTTGAAATGCAGCGGCGATGCCAAGTTGGTGCCCAAGTGTATGGGGCTTTGTCACACGCTTTGTGGCCCAGCG
+
AABABFFFFFFFGGGFGGGGGGGGGGGHHHGFHGGHHHHHHFGHHHHGHHHHGHHHGHHGGGHHHHHHHHHGHHHHHHHHGCGGHHHHGGDGGHHHHHHHHHHHGGGFGGGHHHHHHHHHGGGGGGGGHHHHGHFGHHHHHHHGHHHHGHHHHHHHHHHHHHHHHHHGFHHHGEGHHGGHHGHGHHHHHGFCGGGACGGGGGABBFGDEFFFFFFFFB//FBF?ACFFFFFFEFFFFA?EFFFFFFFFFFB
@M00262:65:000000000-A4NV9:1:1101:13724:7553 1:N:0:1
AGCAGGAACTCTTGCCTCTTCACTCGAGACGTGTCCTGTCAACCGTGACATCTGGAAGATATCGAGCAATGTGCGGTGCCGACTGACCACGGATACTGCAGCCGATTCGTCGCAGGTGTGGTCGCAGAAAGTACGCTGATTGGCACGAATCCCTCCACAAATTCCCAATTCGCTACGTTCTTCATCTTCCTGCTAGATCGGAAGAGCACACGTCTGAACTCCAGTCACGAGTGGATATCTCGTATGCCGTC
+
BBBBBBBFFFFFGGFGGGGGGGHHHGH24EFFFHHHHHHHHHHHGGHEGHHHHHHGHHGHHHHGHGGGHHHHHHDFFGGH/EFGGHHHHHGGGGGHHHHHBFHGGGGHGGGGGCGCHHHGFGHGGGGGHGHGHHGGGGGHHHHHHHGGGHGHHHHGHHHGHHHHHHHGHHHGGGGGGGGGGGGGGGGGGGGGGGGGGGGGGDGGGFGGFFFFFFFFFFFFFFFFFFFFFFFDEEFFFFFFFFEDFFFFF?-
@M00262:65:000000000-A4NV9:1:1101:16268:7557 1:N:0:1
AGGCTAACCTTTTCCCGCTTCACTCGCAGTTACTAGGGGAATCCTTGTTAGTTTCTTTTCCTCCGCTTATTGATATGCTTAAGTTCAGCGGGTAGTCCTACCTGATTTGAGGTCAAAATGTCAAGAGTTGTCCTGAAAGGACGGTTATGAGCAGGTTCCCATTAGTTTGCTTCAAAGTCAAGATGGCATAGATAATTATCACACCAAGTGACGGTCCACAAGAGATCCCACTAATGCATTTAAAGGGAGCA
+
AABABFFFFFFFGGGFGGGGGGHHHGGGCGHFHHHGHHGFGHHHHHHHHHHHHHHHHHHHHHHHGGGGGHHHHHHGHHHHHHHHHHFHHGGGGGGHHHHHHHHHGHHHHHGHHHHHHFHHHHHHHFFHGHHHHHHHGFHFHHGGEFGHHHHHFHHHHHHGHHHHHHHHHHHHGHHHHHHHHHFHGFHHGHHHHHFHHGGGHHHHGHHFGHGHGGGGGGGGGGGGBFFGGFFGGGFFGGGGGFGFFGGFGF.
@M00262:65:000000000-A4NV9:1:1101:6602:7563 1:N:0:1
AGATCGCACTGTTGCCGCTTCACTCGTTCGAGGCGCTCGGCCGCAAGGAGACCGCGGAGCAGGCCTTCGCGATGCTGGCCCCCGGCGGCACCGCGACCATCGTCGGCATGATCCCGTTCGGCCAGAAGATCGAGTTGCACGGGTTCGATTTTCTCAGGGAACGCAAGATCCAGGGCTCATCGATGGGCTCCAACCATTTCCGCGTCGACATGCCCCGGCTGATCGAATTTTACATGCGCGGCAAGCTGCAT
+
CCCCCBCCCCFFGGGGGGGGGGHHHGGGHF2GFGGGGGG0FFGGGG0FGGHGGGGGGGGGHHHGGHHHHGGGGGGHHGGHGGGFGGGGGCFGGGG?FDGGGGGGGGGGGGGGGGGGGGGDFFFFFFFFFFFFAEFFFFFEFFF-AFFEFFFFFFFEFFFFFFFFFAFFFFFFFFFFFFFFFFEFF.AFFFFFFFFFFFFFFFFFFBB;DFFFFFFFFFAFFFFFFA/FFFFFFBFFF?FF;C-;AFFFFFB
@M00262:65:000000000-A4NV9:1:1101:15866:7565 1:N:0:1
AATGTTGCCTCTTGCCGCTTCACTCGCCGTTACTAGGGCAATCCCTGTTGGTTTCTTTTCCTCCGCTTATTGATATGCTTAAGTTCAGCGGGTATCCCTACCTGATCCGAGGTCAAGCGCAAAAAAGGTAGCCTTCATGGACGCCGACATTCAAAGCGAAGTGCGCAAAATGTGCTGCGCTCTGCCACCAGATTGCCGGCTGCCAATTGATTTGAGGCGAGTCCATGCGCTAAAGACAGGACAAACGCCCA
+
BCCBCFBFFFFFGGGGGGGGGGHHHGGGGGGGGHHHHHHGGHHHHHHHHHHGHHHHHHHHHHHHGGGGGHHHHHHHHHHHHDGHHHHHHGGGGGHHHHHHHHHHHHHHHGGGGHHHHHGGGGGHHGCDGFHHHHHHGHHEFHGGGGGGGGHFHFFGHGGGGGFHGGGAFGGGGGGGGGGGGGGGGGGGGGGGGGFFFFDDAFFFFFFFFFFFFFFEFFAFFFFFFFFFFFFFFFFEFFFFFFFFFEFCFF.
@M00262:65:000000000-A4NV9:1:1101:4601:7572 1:N:0:1
AACAACCACGCTTGCCGCTTCACTCGCAGTTACTAGGGGAATCCTTGTTAGTTTCTTTTCCTCCGCTTATTGATATGCTTAAGTTCAGCGGGTAGTCCTACCTGATTTGAGGTCAGAGGTCATAAAGTTGTCTCTCAAGTGAGACGGTTAGAAGCTCGCCAAACGCTTCACGGTCGCGGCGTAGATATTATCACACCGAGAGCCGATCCGCAAGGAATCAAGCTAATGCATTTAAGAGGAGCCGACCGATC
+
ABBBBBBBBBBBGGGGGGGGG5FHHFGGGGHGHHBGHGGCCGHHGHHHH5FGHHFHHHHHHHFHFGGGDGHHGHHHHHHHFGHHHHFFHGGGGGGHHFHHHHHHFHHHGFEHHHEGGHEHHBFFDHHFHHHHHHHHFHFGBFGFHDDFG?FHBGHHHGGGGGGHCFGGGHHEDGG-CCCCAGGG?FFFGFGGFGGGGG;D-@EFB;DFFFFFFCFFFFFF/BFB/BBFFFFFFBFFBFE.AEFF;DAFFA@
@M00262:65:000000000-A4NV9:1:1101:18766:7575 1:N:0:1
ACAAGCTAGATGAAGAACGTAGCGAAGTTGACGATGGAAGACACCACGCCGCGCCGGATCTGGCCTTTTTGCAACTGGGTAAGGAAATTCTGGCGGACCTCGGACTGAGTTTGCTCCAACCAGGCTCGACGCGACAGCACGACGTTGTTACGGTTCTTGTCCAGCTCGATGATCTTGGCCTCGAGCTCCATGCCGACGTACGGCTGAAGATCACGGACGCGCCGCATTTCGACGAGTGAAGCGGCAACAGT
+
B@ABABFBDCFFGGBGGGGGGGGG?EABFHCGEDEFGHHHHFFHGAEEDEGGGGGGG?EEHFHHGHHGFHGHGBGGHHHHFFHHEGFHHHHGHGGGGGGHF/CCDGHFHDFHHHHGHHHFGGHFEHHGGGGGCDGCGEBGGDBBBEGEEBFGBFEEGGBBGGGGGFFD<FBFFFFFFFFFFFF.A.;FFFFFFFBBB=99E;D??BFB9BFFEFD??B@;B-BBBB.AFFF.ABB?FE/FFFBBB?BFFF9
@M00262:65:000000000-A4NV9:1:1101:22364:7576 1:N:0:1
ACACAGAACTGTTGCCGCTTCACTCGATGGCTAGCCCACCGTGGGGTAATTGCTCGCCCCACTCCTGGACGGAAGTGCTTTGTGCGTGCCTTCGAGCCGGAGCAAAGAAGCTGCGGCTCCTTTTTAAACGTTAATCACTTCGGTTTTGTGTCCCTGCGAATCTCCGACCGTAACGACTACGATCGGATAAGCCTTTTTAATCGCGGTGCCGGCGGCGTTCGGTGCTTCTTTTCTCTTTTTTTTTTCCTCTG
+
BBBBBFBFCF4FGFFDEGEGGGHFGGHHH22232AB3FAEA2A220A135A55DFAAAA>EDE32@FBGC/EE11BEGHHF3F1311?/?4?3//??E@E//</BFF000?CGHCB/>A/??FD1GGGF<<0<FFG1GFGF<E.<<<.CCHBFBGHA@D-@DF00.-9;;AA.A.A-.A/;..99D..99FFBFFBB9./:F9A@999>F??BB;--;;..-;.@/9/9///////;;//-----//////
@M00262:65:000000000-A4NV9:1:1101:16654:7580 1:N:0:1
AGATCGCAGATGAAGAACGTAGCGAAATGCGATAAGTAATGTGAATTGCAGAATTCCGTGAATCATCGAATCTTTGAACGCATATTGCGCCCTCTGGTATTCCGGAGGGCATGCCTGTCCGAGCGTCATTACTACCTTCAAGCACTGGGCTTGGTTGTTGAGTCGATTGTCCTTTTGGTGGACAGGCTTAAAATGCAATGGCGATGCCGAGTCCTGATGCTGATGCCCGAGCGTATGGAGCTTCGTCACAC
+
BABBBBBBBBFFGFGFGGGGGGFFFEFHHHGDFEGHGFHFFHGGFHHHHHHHHHHHHHHGGEGHGGGHGHHGHHHHHGHGGGGGHHHGGGGGGHHHGHHHHHHHGGGGGGGHHHHHHHHHGGGGGGGGHHHHHGHHHHHH1?GHHHHHHHHHGGHFGGHHHHHGGGGHGHHHHHHHGGHGGHHGGFEHFGFFGGGGGFFGEFGGG?EGG?9EGFFFFFFFFFEFEFFFF-@DFFFDFFFFFFFFFFFFFEF
@M00262:65:000000000-A4NV9:1:1101:11171:7581 1:N:0:1
ATCCTGTACTCTTGCCGCTTCACTCGCCGTTACTGAGGCAATCCCTGTTGGTTTCTTTTCCTCCGCTTATTGATATGCTTAAGTTCAGCGGGTATCCCTACCTGATCCGAGGTCCAACTTGATTGTTTTATTAGCAAAACCTACAGCAGCCCTCCAAGCGCAAGTCAGTCTGCTACGCTAGAGTCCATTGAGGCATCGCCATTTCTTTTTAGGCACGTCTCAACTAGTCGCAATGGCGGGAGACGAAAGCC
+
CCCCCFFFFFFFGGGGGGGGGGHHHGGGGGGGGHGHHGGGHHHHHHHHHHHGHHHHHHHHHHHHGGGGGHHHHHHHHHHHHHHHHHHHHGGGGGHHHHHHHHHHHHHHHGGGGHHHHHHHHHHHHHHHHHHHHHHHHHHHGHGHGHHHHHHGHHGHHHGGGGCEGHGHHHHHGHHHGGGGGHHHHHGHHHFHFGGHGGGGGFEGGGGGGGGGFGGGGFGGGGGGGGFFFFFFFFFBFFF=--.;:-CA./9
@M00262:65:000000000-A4NV9:1:1101:14096:7584 1:N:0:1
AACTCCAAGATGAAGAACGTAGCGAAATGCGATAAGTAATGCGAATTGCAGAATTCAGTGAGTCAGCGAATCTTTGAACGCATATTGCGCCCTTTGGTATTCCGAAGGGAATGCCTGTTCGAGCGTCATTATCACAATATCAAGCTTGGCTTGTTGTTGGGCCCTTTGTCACCTGGTGATAGGCCCAAAAGACAATAACCGGTGTCATACAGACTCTATATGCATCGAGCTTATAACAGCACGCATGTGGG
+
BAABA4CCD44@555A4BEGFEFEEE?2EBEEA?AGAB5AFABA2A1355AFG5AFDB55FDEGE53EA?0>55DDG5F?>/??FEGHG?>EE3F33?EGE?F3EA?AE/0?33F4????//?/<E/<@2F222FG1FGF1<FHFGDGD0FGC<1F<<<.-0C-</<G00GHHHHHC/000;C/;:..C:CGBC/000C/-9-@D/BB09BF0FBBF09B0900099/.;./BF/;/FF..;B9@..9//.
@M00262:65:000000000-A4NV9:1:1101:9829:7587 1:N:0:1
AGCCATGCGATGAAGAACGCAGCGAAATGCGATAAGTAGTGTGAATTGCAGAATTCAGTGGATCATCGAATCTTTGAACGCACATTGCGCCCTTTGGTATTCCTTAGGGCATGCCTGTTCGAGCGTCATTTAAACCTTCAAGCTCAGCTTGGTGATGGGTGACTGTCCTCCCCTCGCGGGTGGACTCGCCTCAAAAACATTGGCGGCCGGTACATTGGCTTCGAGCGCAGCAGAAACGCGGTCTCGAGCCC
+
BBBBBFFFBABBGGGGGGGGGGGGEEFHHHGFHGGHHHHHHHHHHHHHHHHHHHHHHHHHGGHHGHHHHHHGHHHHHHHHGGGFHHHHGGGGGHHHHHGHHHHHHHHHHHGHHHHHHHHHGHHGGGGGHHHHHHHHHHHHHGHGHHHHHHHGHGHHHHHHGHHHHHHHHHHGGHGGGGGGGGGGGGGGGGGGBFFFGGGGGGGGFFFFFFD>FFFFFFFFFFFEFF;ADCFFFFFFFFFFFFFFFFFFFFF
@M00262:65:000000000-A4NV9:1:1101:18977:7598 1:N:0:1
AAGACGGAGATGAAGAACGTAGCGAAATGCGATAAGTAATGCGAATTGCAGAATTCCAGTGAGTCATCGAATCTTTGAACGCACATTGCGCCCTTTGGTATTCCGAAGGGCATGCCTGTTCGAGCGTCATTATCACCCCTCAAGCCCTCGGCTTGGTGTTGGACGGTTTGGTGGAGGCCCCCTCGGGGGCTCCTGCCCCTCCCAAAGACAATGACGGCGGCCTCGTTGGACCCCCGGTACACTGAGTTCTT
+
BBABBBBBA@FF5GFGGGGGGGGEA?EGHCEGH?FFAGHHGBAA0EEGHBGFFHFFH5FAG5ADFHHDHFFF?GHHHHFCGGE>EFGFHGGCE/FGEBEHGGHHHD/EEGGFGHHHHEHHHDH0/CCAAGHFHHGHGHGGGHGHHGHGHGGGGGCEDEGFHHHGGGEADGEGADHHFGGG-@BGGGG@B?=EFFFFFEEFFFEFF9BFFFFFFFF?9=BB<-;ADA.BFFFBDFBBB99;FFFBFFBBFF/
@M00262:65:000000000-A4NV9:1:1101:8804:7642 1:N:0:1
AGGCTAACCTCTTGCCGCTTCACTCGCCGTTACTGGGGCAATCCCTGTTGGTTTCTTTTCCTCCGCTTATTGATATGCTTAAGTTCAGCGGGTATTCCTACCTGATTCGAGGTCAACTCTAATAAAATTGGGGTTGTTTTACGGCAGTGGCCGCCGTCACGTTCCCGTTGCGAGGTTGTGCTACTACGCAGGGGAGGCCGCGACGAGGCCGCCAATTCATTTCGGGGGCGGCGAGGGGCGCCAGGCCCCTG
+
BBBBBBFFFFFFGGGGGGGGGGHFFGGGGGGGGG5GFEG2CGHHHHHHBFFEEFHHGHHHHHGHGGGGGHGFB5EFHHHHHGHHHHHHHFGGGGHHHHHHHHGHHHGHGGEFEHHHGHBFHHHHHHFGHHHHGDGGDHHGHHGGGGGHGGGHGCGG@C.:ACCGFHGHHDFGGGG9CF.CBBFGGB09-DBBF;.9;9A>=>@DF==DFFFFF-9BFFBBFFFB-:9-;B-=D;=@CF-@-9ADEAADF?.
@M00262:65:000000000-A4NV9:1:1101:5587:7665 1:N:0:1
AGTCACTACTGTTACCGCTTCACTCGCCGTTACTGAGGCAATCCCTGTTGGTTTCTTTTCCTCCGCTTATTGATATGCTTAAGTTCAGCGGGTAACCCTACCTGATCCGAGGTCAACCGAAGGAAGACGGGCCCCGAAGGGTCGCCTGGAGGAAGACCAGCGCCGACGAGTCCGTCCCGAGCGGGTGACAAAGCCCCATACGCTCGAGGACCCGACGCGGCGCCGCCACTGCCTTTGGGGCGTGTCCCCGG
+
CCCCCFFFFFFFGGGGGGGGFGHHHGGGGGGGGHHHHGGGHHHHHHHHHHHGHHHHHHHHHHHHGGGGGHHHHHHHHHHHGHHHHHHHHGGGGGHHGHHHHHHHHHHHHGGGGHHHHHGGCCGHHHHHGGGGGGGGGGGGGHHGGGGHHHHGGHGHHHHGHGGGGGGGGGGGGGGFFFFFFFFFF9CFFFFFFFFFFFFFFFFEFF;DFFFFFFFFFFFFFFFFFBFFFFFFFFFFFFF;DFFFDFFFFCF
@M00262:65:000000000-A4NV9:1:1101:24692:7701 1:N:0:1
AGGCTAACCTCTTGCCTCTTCACTCGCAGTTACTAGGGGAATCCTTGTTAGTTTCTTTTCCTCCGCTTATTGATATGCTTAAGTTCAGCGGGTAGTCCTGCCTGATTTGAGGTCAAATCGTGAGAGCGGGTTTGTGTTCAAGGCTGGCCCAGGTAGGAAGCAGGTAAGACATGTATGTGTATCATACCGACAACGAAGCCGTGACGCCGATCCATTTCAGAGAAGCAAAGCAAAGCAAAGGGGTTACCTGC
+
AAAAAFFFFFFFGBDA1GGGD3G3FFEAFGHDGH2GHC??EEDAAEHAGDHHHHHHHHHGHBHFGGGEFHHH2FGHHHGHGHGGFGHHHGGC>EFFFGGHFFFGBGHBHHGHHEGBFHDCHHEGFGEE/<//EC@F<@FHFGFHGAC?0<ACC1?DF1FCGFHFAGHHF1GFB0<GHHH0DBDGF00FC.CCCA?ECC-CAAAEACG@-A-AB9F9BFBFFB-F/FBF/;B/FFFE/;;FB?=---BFFFF
@M00262:65:000000000-A4NV9:1:1101:9711:7719 1:N:0:1
ACAGCAGACTGTTGCCGCTTCACTCGCCGTTACTAGGGGAATCCTTGTTAGTTTCTTTTCCTCCGCTTATTGATATGCTTAAGTTCAGCGGGTAGTCCTACCTGATTTGAGGCCAGATAATAAAAAGTCATGTCCACGAGGTGGAACTTGTATTGGAAAGCGGACAAGCGTCCTAGAAACGAGGCCACTCCGAAGAATGTCCTTAGCGAAATACTTATTACGCCAAGTCAAACCAAGTCTCCACGACAGAT
+
ABBBBFFFFFFFFFFDEEEGFFHHHCEGCGGGCHHBHC2E2GGHGHHHHHHHGHHHGHHHHHHHEEGGCHGHGHHHGHFHHHHHHHHHHGCEGGEGGHGHHHHFHHHHHGFHGGGFCG4DFH3GDFGHHHGHHHHFHF/BFDGGHEFHHHHFGHHE1GGHHGGG?@GFHAGGGCHH0GFHG?CGGGFGGGGGG?A9/BFGGGGGBFGF?-AFFFFFFFFFFAFFF-AFFFFFFFEEFFFF9/;..-@DFB/
@M00262:65:000000000-A4NV9:1:1101:24347:7735 1:N:0:1
ACATTGGCGATGAAGAACGCAGTGAACCGGGATTCATTCGAAAACCACCCGCCCCCACGGCCCCGTCGTCATCGACATCGAGAACATCACGACGCACTACGTGATGGGAGAAGAGACCGTTCATGCTTTGCGCGGGGTGTCGCTCCTGATTCATCGCAACGAATACCTCGCCATCATGGGACCGAGTGAAGCGGTAAGAGGCCAATGTAGATCGGAAGAGCACACGTCTGAACTCCAGTCACGAGTGGATA
+
AABBBFFBD2>A5BBGEGCEG?AGHFHHG2AEA3355DA5B11AFF1FE1AEEGGGCGECGEEGG?EE>//0BFFEEEHGGA?EB0?B1?C//</CDCFGDFG/?<GFBFDCGGFGBFC<AC<DDD0DGGHC?C@DGBB@FG?:.9;BF/FFFFFFB.A=?EEEEFF/BEB<AAFFFFFFFFF?BBEEBFFFBB.A?B/;:.9EFFFBFBBBF999AA...9AB.@.:.ABF//9/B/;/:B?.@9:.///
@M00262:65:000000000-A4NV9:1:1101:10045:7753 1:N:0:1
ATTGAGGACTGTTGCCGCTTCACTCGCAGTTACTAGGGGAATCCTTGTTAGTTTCTTTTCCTCCGCTTATTGATATGCTTAAGTTCAGCGGGTAGTCCTACCTGATTTGAGGTCAAGTTCATAACAGTGCACAAGGCAGTCCGAAGACGGTTAGAAGCAGAAGCACTTGGTCTCTGCGATAGCATAGATAGATTTATCAAGCCAAAGCCGATCCCCATTAAGTTCTGCTAATGCATTTAAGAGGAGCCAGT
+
CCBBCFFFCFAFGGGGCEGGGGHHHGGEGGHHHHHHHHGGGHHHHHHHHHHHHHHHHHHHHGHHGGGGGHHHHEHHHHHHHHGHGHGHHGGGGGCHHHHHHHHHHHHHHHGHHHHHHHHHHGHHHHHHHHHHHGHGHHGHHHGDGFGHGGGGGHHHHHHHFCGHHHHHHHHHHHHGHGGHGGHFHHHFHHHHHHGFHFHFHHGHGHHGFGGGGGGGGGG0FGGGGGGGGGFGGGGGGGBBFFBEFFEFFF/
@M00262:65:000000000-A4NV9:1:1101:13665:7775 1:N:0:1
AGAGTCAAGATGAAGAACGTAGCGAATTGCGATATGTAATGTGAATTGCAGAATTCAGTGAATCATCGAATCTTTGAACGCACATTGCACCCTCTGGTAATCCAGAGGGTATGCCTGTTTGAGTGTCATTAACAACATCAAATCCAGATTTTGCTCTGTGATTTGGACTTTGAAGGCTTTGCTGACTGTTAAAGTCAGCTCCTTTTAAATGCATTAGCAGGTTGCAAACAACTGGCCCCAGTTTGATAGAC
+
BBBBAFFFFFFFGGGGGGCGGGGGGAGHHHGGHGGHHHHHGHHHGHHGHHHHGHHHGHHHHHHHHHHHHFHGHHHHHHHHGGGGHHHHHHHGHHHHHHHHHHHHGFHGGEHHHHHHHHHHHHGHHHHHHHH4GHGHGHHHHGHGHHHFHHHHHHHGHHHHHHHHHHFHGHHHDHHFHHHHHFHHFHHHHHHHDGHHHGHHHHGHHHGHFHHGHHHHHGHHGHHHHHGFHHEHHHHHHHGGGGFFFFFGGG0
@M00262:65:000000000-A4NV9:1:1101:4790:7780 1:N:0:1
AGTCACTAGATGAAGAACGTAGTGAAGGTGGCAACTACGAGGCTTTCCTCAATGATCAATTCCAGGTAACGGTAACGATAGATGTAGTAAGCGAGCAGGGCTGAAGGCAATAGTGAGCCGAGGTTTGCAATCGTTTTTAAGTACAGCCCGAGCTGCGTACCTTCGCCCAGACCGAGTGCCAGGGCTGCCAGGATGACGATCCCAATCGCCACGAGTGAAGCGGCAACAGGCCAATGTAGATCGGAAGAGCC
+
BBBBBFFFFFFFGGGGFGGGFGFHHHGHHHAFGHHHHHEFGGFHHHHHHHHHHHFFHHFHHHHHHHHHHHGGGEGHGFH?EGHFHFHHHHHHGGGGGHHGGHGHHHHGGHHHHHHHHHHGGCGGHHGHHHGHGHHGGGH<GHHHHHHHGGCGGGHHGGGGGGHHFGGGGFHGHGFGGHHHHHGGGGGGGGGGGGGGGGGGGGGGFGFGFFFFF;-AFFFFFFFFFAFFFFFFEEFFBFFFFFFF.EFFFF.
@M00262:65:000000000-A4NV9:1:1101:14882:7782 1:N:0:1
ACAAGCTACTCTTCCCGCTTCACTCGCCGTTACTGAGGGAATCCTTGTTAGTTTCTTTTCCTCCGCTTAATTATATGCTTAAATTCGGCGGGTAGTCTTACCTCATTTGAGATCTTGAGTGTTTGTTGGGCGAGCGAACAGCTTGGAGACCAAGAAGCAACGCAAACCGGATACATTTACGGCCATGACGAATCAAGACCCACTCACTCCCTTCGAAAACGGAACATTTAGAAACCGACACTCCAAGAGGC
+
BBCCCCFFFFFFGGFGGGGGGGHHHGGGGGGGGHHBGGGGGGHHHHGHHHHHHHHHHHHHHHHHGGGGGHHHHHHHHHHHFHHHHHGHGGGGE?FGFFGEBGBG2?GH3BFEHF2F222DFGHHFHHFEGH//ADGC?CCFGBGFDCFCEE/GHHGFFHGHGG-CAFG?C@?DFFFFGBFGGFF-/9BBDACEF0BBB/BEED.:9909;./;BE:AAFF;D.ED/:BFFFBFF/F-9---0//9F0..;.
@M00262:65:000000000-A4NV9:1:1101:12764:7784 1:N:0:1
GTAATGTGAATTGCAGAATTCAGTGAATCATCGAATCTTTGAACGCATATTGCGCCCTCTGGTATTCCAGAGGGCATGCCTGTCCGAGCGTCATTACCATCTTCAAGCACAGCTTGGTTGTTGAGCCAAATTGTCCTCTAATGGACAGGTTCGAAATGCAGCGGCGATGCCAAGTTTGGTGCCCGAGTGTATGGGGCTTTGTCACACTTTGGTGGCCCAGCTGGTGTTCAGTCTTCAAACCTTAAACTAAG
+
A>ABCFFFFFFFGGGGGGGGGGHHHHGHGHHHHHHHGHHHGHGHHGCGGHHHHGGGGGHHHHHHHHHFHHEHGGGFFHHHHGHHHGGGGGGGGGHHHHHHHHHHHHHHFHHHHHHBFHHGGHHGHHHHHHHHHHHHHHHHHHHHHFHGGHHHGGHGHHHHHFGGGGFGGGHHHHHHHHGHGHHHG?EEHHHGGGGGGGGGGGGGGGGGGGGGAEDFFGA.AFFE9BEFFFFFFFFFBFFF.9BFB00BF00
@M00262:65:000000000-A4NV9:1:1101:12827:7799 1:N:0:1
GCCTCCCAGGATACTGGAAGGCGCAATATGCGTTCAAAGATTCGATGATTCACGGAATTCTGCAATTCACATTACTTATCGCATTTCGCTACGTTCTTCATCGAATCTGTAGATCGGAAGAGCACACGTCTGAACTCCAGTCACGAGTGGATATCTCGTATGCCGTCTTCTGCTTGAAAAAAAAAACATATATCATACTCCTACTTCGTCTTACTATTACTAGTCCTCCCCACAACTTCACTTCTCTCCTT
+
ABBBBBBFFBAFGGGFFC4GCGGGGGGHHDHABEGHHHHHHHHGHHHBHHEHHHGGGGHHHHHHHHHHHHBGHDGHHHHH1E1EFHHHGGGGGHHHGHHHHHHHHHGHHHHGGHH/EG/EHHHHHFHGHHHGHHHHHHHGHHGHGEGEHGHHFHFHHHGDCGHFDDGFGGDDFHHHACGHA@C@--..00090000;00:C000;00./.9900000009000009///.9.....//:////////////
@M00262:65:000000000-A4NV9:1:1101:19990:7813 1:N:0:1
AGTGGTCACTCTTGCCGCTTCACTCGTCGGTGCTTCCGGCAGAGCATCTGCCACTGGCGGCGCCGTTTCTTTCTGCGGCGCTTCTTTTGCTGCCGGTTCCTCTTCCGGCGCTGATTTTTCCGCGCTCGCTGCCTGCGTGAACGGTGGGTTAACCGCGGGCGCCGGCTCGCGTGACGCCGCCTCCTCGGATTTCTTTCCCGACGAAGAGTCTGACTTTTGCGCGTCTGGATCCCGCTCGATATCGGCGCGCG
+
AA>>1FD3CF1FFGGGEEEE?DHFFFA0AA0B01ABAA///E//F1FB111EGFHEE//E??@/>>EFFF1B>2>1</E/@//<?FGB1F111?///?FB1F1=11<<---<<.000<:::..--:A--;AC.00:-;.9.9.;.;--;--9;/9--;-----9--9--;---;---------9-9--;;ABB///9//;;@@-9--;;/:/;9/99//99-@@@--///9-----;--/--/---9-9-9
@M00262:65:000000000-A4NV9:1:1101:6699:7842 1:N:0:1
ACAGATTCGATGAAGAACGTAGTAAAATGCGATAAGTAATGTGAATTGCAGAATTCCGTGAATCATCGAATCTTTGAACGCACATTGCGCCCTCTGGCATTCCGGAGGGCATGCCTGTCCGAGCGTCATTGCACCCCTCAAGCGCGGCTTGTGTGTTGGGTCTCGTCCTCCGGGACGGGCCCGAAAGGCAGTGGCGGCGTCCGTTTTGGTGCCCGAGCGTATGGGAAGTCTTATACCGCTCAAGCGGCCCG
+
BBBBAFFFBFFFGGCDGGGG4EFFHHHHHHGEGGGHHHFHHHHHHHHHHHHGGHHGHHHGGGHGHHHHHHHGHHHHHHHHGGGGHHHHGGGGGHHHHHHHHHHHGGGGGGGHHHHHHHHHGGGGGGGGHHHHHHHGGGGHHGHGGGGGGGGHHHHHHHHGGHHHHGGGGHHGGG@GG@GGGGG<BBFFFFFFFFEBBBBBBBBEFFF?BA.BFFF??B<.DDFFFBFFFF/FFFFEFFB?BDFFFFBB?B-
@M00262:65:000000000-A4NV9:1:1101:7217:7849 1:N:0:1
ACAGCAGAGATGAAGAACGTAGTGAAATGCGATAAGTAATGTGAATTGCAGAATTCCGTGAATCATCGAATCTTTGAACGCATATTGCGCCCTCTGGTATTCCGGAGGGCATGCCTGTCCGAGCGTCATTACTATCTTCAAGCACGGCTTGTGTGTTGAGCACTTGTTCTTTAAATGGTCAGGCTTGAAATGCAGTGGCAATGCTGCATCTGGTGAGATCGGAAGAGCACACGTCTGAACTCCAGTCACGA
+
AAAAAFFFABFFGGF1FFFGAGGHDGHHHHGGHFGHHHFGHHHFHHHHHGHHHHHHHHHGGGHHHHHHHHHGHHHHHHHGGGGEGHGHGGGGGHHHHHHHHHHHGGGGGGGHHHHHHHHHGGGGGGGGHHHHHHHHHHHHHHGGHGGGGGGHHHHHHGGGHDHHHFGHHHHHHHFHFH0DDFHHHHG.GFHHHFFHFGGGFHFGGBFFGGGGGFFFFGGFGGBFGEFGBFFF@FEFFFFFFFFEFFFFFF-
@M00262:65:000000000-A4NV9:1:1101:10773:7849 1:N:0:1
ACCGCTTCACTCGCAGTTACTAGGGGAATCCTTGTTAGTTTCTTTTCCTCCGCTTATTGATATGCTTAAGTTCAGCGGGTAGTCCTACCTGATTTGAGGTCAAGTTCATAACAGTGCACAAGGCAGTCCGAAGACGGTTAGAAGCAGAAGCACTTGGTCTCTGCGATAGCATAGATAGATTTATCAAGCCAAAGCCGATCCCCATTAAGTTCTGCTAATGCATTTAAGAGGAGCCAGTGATTCCACCAGCA
+
ABBBCCCCFFFFGGGGFGGGGFHHHGGGFHFFFHHHGHHHHGHHHHGHHHHGGGGGHHFHHHHGHHHGHHHHHHHHGGEEEFGHHHGHHHHHHHHHHGHHHFFHHHHHHGEHGHHHHHHHFHHHHDHHHGGGGGHGGGGGHHFHHHHHHHHGHHHHHGHHHHGHGGHGGHFHFHDGHHFHHHGHHHGHHGHFHHHHGGGGGHGGGGGFGFGGGGGGFGGGGGGGGGFGGGEFGGGGGFGEFGGFFFFFFF/
@M00262:65:000000000-A4NV9:1:1101:16047:7852 1:N:0:1
ACAGATTCGATGAAGAACGTAGCGAAATGCGATAAGTAATGTGAATTGCAGAATTCAGTGAATCATCGAATCTTTGAACGCACATTGCGCCCGCCAGTATTCTGGCGGGCATGCCTGTTCGAGCGTCATTTCAACCCCTCGGGCCCCCGTGCCCGGCGTCGGGGCTCTCCCTCGCGGGAGGCCCCCAGAGAAAGTGGCGGGCCCGCCGCGGCCCCGAGCGCCGGCGTAAAATTTTCGCTCCGGTACCGCGG
+
AAAABFFFBFFFFGGBGGGGCGGGEGGAFGE2F2FGFBFHHDEFHHHHHEHHHFHHHHGHFHHHFHFHHHGGHHGFGFFFEEG@HDEHGGGEEEG/EGEHHFHGHHGGGG@GHGGHEFGHG/FDGFE/CGHHFHHHGGGGCGGGGGGDCDDGHG?DG@-;BBB?;BAF/BFFFB<@-BB;?FEFBB-:.9./9/;/9A---9;;--;->BB<-9@B---9@-------;A/;B//;-9.9..9-;9F.-9@
@M00262:65:000000000-A4NV9:1:1101:22417:7853 1:N:0:1
AGCACCTCGATGAAGAACGCAGCGAAACGCGAAATGTAATGTGAATTGCAGAATCCCCGTGAATCATCGAATCTTTGAACGCACATTGCGCCCCTTGGTATTCCATTGGGCATGCCTGTTCGAGCGTCATTTGTACCTTCAAGCTTTGCTTGGTGTTGGGTGTTTGTCCCCGTCTCTGTGCGGACTCGCCTAGAATTCATTGGCAGCCGGCAATCTGGTGTTGGAGCGCAGCACAATTTGCGCTTTCCCCC
+
ABBCCCFFCBFFGGGGGGGGCGGGGGGGGGCEEFHHBGHHHDFGFFHHHGHHFHHHHGGEGGGHHHHHEGHHGHHHGHHHGGGGGHHHHGGGGGHGHHGFHHHHGFFHHEHHGEHHHHHHHGHHGGGGGHHHHGHHHGHHHHHHHHHHHGHHGGGHGHHGEDCGHHHHHHHGGGHHHGHHHGAGGGGGGGGGGGGGGGGGGGGGGFFFFFAFFFFFFFFFAFEEFFFFFCFFFFFFFFFFFFFAFFFFFFF
@M00262:65:000000000-A4NV9:1:1101:22550:7864 1:N:0:1
AATCCGTCCTCTTGCCGCTTCACTCGCCGTTACTGAGGCAATCCCTGTTGGTTTCTTTTCCTCCGCTTATTGATATGCTTAAGTTCAGCGGGTATCCCTACCTGATCCGAGGTCAACCTTAGAAAGATTCTCCCTGAGGGGAGGCAGACCGTGTTCCGTAAACCCATGTGTCCGATACGTGTCCCGTGAAGAACTCAGCGTACCGGGGGTCCAACGAGGACGCCGTCATTGTCTTTGGGTGGGGAAGGAGC
+
A@ABBA34AADFGFFEEE?EGBGFHG?AEEDAFDG53AA21B3F3FG35AEBAG55DEG5E5DF?>1>EGHD5F44@444B3B4F4F441//>>GF4?3D0GHHHF4GHGCC?GHB10FHF11?1<0@FH2210FCF0//>//??F.<0<-<<..0=.0<<.0G.C:/;CCCCA..:-ACF//0:@EDEEFF/;CFFF/.;.-..@-9@-A9:/;AAD;-;=-;-;;..9////9B//A.9@--.;99.99
@M00262:65:000000000-A4NV9:1:1101:16090:7875 1:N:0:1
CATTTTTCGAAAGACTGGGATCACCACAAAGAGGATCCAAGACTATCAATTCCACTAAACTCAACAAAAAAATTGAGTTTTGTGAGATAAGATCGGAAGAGCACACGTCTGAACTCCAGTCACGAGTGGATATCTCGTATGCCGTCTTCTGCTTGAAAAAAAAAAAAACACCCACAGAAACTTATCGACAGTCTTTAATAACAATGACGGAATACCAGCTGGTTATCACAAGATAAGATGTATGACACCGG
+
CCCCCFFFCCFCGGGFGFGGGFHHHHHHCHHHHHHHHHHHHGHHHHHFGHGHHGHHHGEHHHEFHFHFHGCGHHHHHFHHHHHHFHHHFFHGHHHGFGGHHHHHHHGHHHGHGHHHHGGHHHHGGGGHGFGGHFHHHEGHHHHGGGHGHHHHHHGHGEH0CD-@--::.:..9....000/00009..-;-0;00;0;0;00000000.-...0900:.90//00000000::0000000000000;0.--
@M00262:65:000000000-A4NV9:1:1101:13799:7884 1:N:0:1
ACCACTGTGATGAAGAACGTAGTGAATTGCGATATGTAATGTGAATTGCAGAATTCAGTGAATCATCGAATCTTTGAACGCACCTTGTGCCCTTTGGTATTCCGAAGGGCATGCCTGTTTGAGTGTCATTAATATCTCAACCTCTGAACCATTGTGGTTTTTTGAGGCCTTGGATGTTGGAGGTTTATGCTGGTGGAATCACTGGCTCCTCTTAAATGCATTAGCAGAACTTAATGGGGATCGGCTTTGGC
+
?ABBBFFFFFFFGFGGGGGGGGEGHBGH4GECHGGHHHHGGHHHHHHGHHHHHFHHGHHHHHHHFEHHHHHGFHHGHHHHGGCGHHHHHHHHHHHHHFHHHHHHEGGCFFEFHHGHFFHHHGA?BGGHFHFHHHHGHHHDHHHHHHHGHHAGHHHFGGGHGGGGE/GGGHGHHEHHHHHEGHDDHFCGGGHHHHHGHBGHHGHHEEHHGBGHH:0GGHGHHHG0GC0//;BGGFBFBFG.DGGGGGGGBE/
@M00262:65:000000000-A4NV9:1:1101:19018:7892 1:N:0:1
ACAGATTCCTGTTACCGCTTCACTCGCAGTTACTAAGGCAATCCCTGTTGGTTTCTTTTCCTCCGCTTATTGATATGCTTAAGTTCAGCGGGTATCCCTACCTGATCCGAGGTCAAACTTTAGAATTGGGGGATTTAATTTGTAGCAGAAGCCTCTCATGTCCAGAAGTGAAACATAACGTTGATTACTACACTGAATGGAAGACAGGACTTCGCCATTGCATTTCGGACAGGAAGAAGGCATGCTCAATC
+
BAABBDDFFFFFGGGGGGGGGGHHHFGFGGHHHHH5GHFFHHG2BGHHHGHGHHHHHHHHHHHHGGGGGHHHGHHHHHHHHHHHHHHHHGGGGGGFHHHHHHHHHHEEGEEFGHEHHGBGHHGFDHHHHGG@<CGHFHFHFFHHFHHGHFFHGHHHHHHHHHHEFGHGFFG1GHFHHEFGGGG.GGHHB<DCCFHHFFHGBGFFHHGGFGGGGGGBDFGFFGGGGGF-ABA.EFFFAFFFFFFFFFFEBFE
@M00262:65:000000000-A4NV9:1:1101:7016:7909 1:N:0:1
AGAGTCAACTGTTACCTCTTCACTCGCCGTTACTAGGGCAATCCCTGTTGGTTTCTTTTCCTCCGCTTATTGATATGCTTAAGTTCAGCGGGTATCCCTACCTGATCCGAGGTCAAAAGTGAAAAATGACTTACTGGATGCTAGTATTTCAGGCTAGAATCGCAAAATGTGCTGCGCTTCAATACCAAAACACTGGCTGCCAATTGCTTTAAGGCGAGTCCAAACACCAGGGAGTGGACAAACACCCAACA
+
BBBBBFFFFFFFGFGFGGGGGGHHHGFGGGGFGHHHHHFGGHHGHHGHFHHGHHHHHHHHHHHHGGGGGHHHHHHHHHHHHHHHHHHHHGGGGGHHHHHHHHHHHGFHHGGGGGHHHHHFGHHHHHHHHHHFHHHHGHHHHHHHHHHGHHHHHHHHHHHHHGGGGGHHHHHGHHHGGGGGHGHHHHHHHHHHHHHGEBEGHHFHHHHHGGGGG0FGGG?FFGEBFGGGGGGBEDFFEFFFFFFFFFFFFF?
@M00262:65:000000000-A4NV9:1:1101:8614:7948 1:N:0:1
ACGTATCACTGTTGCCGCTTCACTCGCCGTTACTGAGGGAATCCTAGTTAGTTTCTTTTCCTCCGCTTAATTATATGCTTAAATTCAGCGGGTACTCCTACTTCATTTGAGGTCGCTGCGTTCAGAGAACACCAGCCGAGTCCGATCATTCAACCGACACAGCCATGAAATAACAAGGGCAATTCAACTCGAATCGACCAACAAGGAAAGGACACTCAAAGAAGCATGCCTCGCAAAAGGCGCAACTTGCG
+
ABBAAFFFFFFFGFFGFGGGGGHHHCEEGGGGFHDDGDFFFGGFBBHD5FGGFHGFHHHEHF5FEA1EGHHFGHDHGHGHGHFHHFGDG>@EGGFHBGF3?FDGHHHHHEFFHH?@EGFGGGGHGEFHGFHH?G0GFG@F<FGDFGGGHHF1<GFDGCFGHHHHHHHFGBGHHHHEHEFGGGGGFGFFGGFEGGDFGGFFGGGGGGGBFFF.ABABBFFBBFFBFFFBFFFFDFFFFBFAEFFF->BF//-
@M00262:65:000000000-A4NV9:1:1101:11861:7967 1:N:0:1
ATAGCGACCTTTTGCCTCTTCACTCGCCGTTACTGAGGCAATCCCTGTTGGTTTCTTTTCCTCCGCTTATTGATATGCTTAAGTTCAGCGGGTATCCTTGTCTGATTTGAGGTCAAACTTCAGTGTCTGATGTGGCTTTGCGCCGCCGTATCCTTTCGCTCGGGCCGCGGACGGTGTTAATTTTCCACTCCGTTGTCCCATGTGGCGGGGAGTTCCAGCGGTCGGGCTGCAACGTCTTTAAGGCGGGGGGG
+
CCCCCCCCCCFFGGGGGGGGGGHHHGGGGGGGGHHHHGGFHHHHHHHHHEHGHHHHHHHHHHHHGGGGGHHHHHHHHHHHFGHHHHHGHGGGGGHHHHHGHHHHGHHHHHGHHHHHFHHHHHHHHHHHHGHHHFFHHHHHH?DDGGGGG.GHHHHHHGGGHGGGGGGGGGAGA?AGGGGGFFFFFFFFFFFFEFFFFFFFFFFFFFFFDA-@./0B09;BA.>ACAC;../09-.;/;B0:0F9-CF--:9
@M00262:65:000000000-A4NV9:1:1101:16851:7969 1:N:0:1
AGCAGGAAGATGAAGAACGTAGTGAAATGCGATACGTAATGCGAATTGCAGAATTCAGTGAATCATCAAATCTTTGAACGCATCTTGCGCTTTTGGGATATGCCCGGAAGCATGCCTCTTTGAGTATCGGTTCTAACTTCACTCGTCTGCGTGCTGAAAAGCGCGTTTCGACGGAAAATGGTGAGATCGGAAGAGCACACGTCTGAACTCCAGTCACGAGTGGATATCTCGTATGCCGTCTTCTGCTTGAA
+
AABABBBFFCFFGGGFGGGGGGAGEGGHHGGGHGGGGGHGHGEEEEHHHHHHHHHFHHHHHHHHGHHHHHHHHHHHHHHHGGGGHGHGGGGGGGHGGHHHHHHHHGGGCGHHHHHHHHHHHGGEFGHHGCEGGHGHHDGHHHHHEGEHEHGGGGGH1FGBHHGGGDCGHGEGGGCE@HGHHCCHGEFGGFGEGEGGFGGGGGGGGBFGBFGFFFFFFFD?FFF//;/://AA?FFFBBDBFEFFFBFFFFB
@M00262:65:000000000-A4NV9:1:1101:5688:7982 1:N:0:1
AGCACCTCGATGAAGAACGCAGTGAAATGCGATAAGTAATGTGAATTGCAGAATTCAGTGAATCATCGAATCTTTGAACGCACATTGCGCCCGCCAGTACTCTGGCGGGCATGCCTGTTCGAGCGTCATTTCAACCCTCAAGCCCCGGGCTTGGTGTTGGGGCCCTGCGGCTGCCGCAGGGCCCCGAAATGGAGTGGCGGGGTCCGCGGGGACTCCCAGCGGCGGAAAATCCTATCTCCCCACGGGGGGGG
+
BBBBBBFFBBFFGGG5GGGGFGEHHHHHGHGGHFGHHHHHHHHFHHHHHHHHHHHHHHHHHHHHHHHHHHHGHHHHHHHHGFGGHHHGGGGGGGGGGHHHGHHHHHGGGGGGGHHFHHHHGHHGGGGGHHHHGHHHGHHHHGHGHGGGGGGHGFGGHGHGGFFDGGGGAAGGGFGGFFFFFFFFAFBAFFFFEBBFEEFA---..------;-.9;../.-;------.///////////...-9-->---
@M00262:65:000000000-A4NV9:1:1101:3919:7984 1:N:0:1
GATGAAGAACGCAGCGAAATGCGATAAGTAATGTGAATTGCAGAATTCAGTGAATCATCGAATCTTTGAACGCACCTTGCGCTCCTTGGCATTCCGAGGAGCATGCCTGTTTGAGTGTCGTTGAATTCTCAGAACCCTCCTCACAGGTGGGTTCGGATTGGTGGAGGATGCATTGGACTTGGACCTTTTGGCTCCCATTGCTTTGCTTCTCTGAAATGGATTGGCCTTACGGCTGCGCCACGAACCTTGTC
+
AABBBFFFBFBAGA2AEEAGFBEE2AEGDGAD5DDFFHHHGGHHFHHHHFFEGHHHFGGH3GHEGHFFFHGHECGEGF@GEEEEGHHHHHGHHFDG?@EEGHHBHF3F?FGFHFGGHHHGF?HFHHGFFGFHEFCCD0GG0FFGFHEGGGCEGFC?AEE<F1>DGHGGGC/0=DGFECHHHFEHFHFC0;:/;:CABFBF009;09F;CG0BBFB00C9BF0BABFFBCFEA--@A-@.9.@;.B;FFF9/
@M00262:65:000000000-A4NV9:1:1101:10776:7988 1:N:0:1
AGATCGCAGATGAAGAACGCAGCAAATTGCGATATGTAATGTGAATTGCAGAATTCAGTGAATCATCGAATCTTTGAACGCACATTGCGCCTTCCGGTATTCCGGAAGGCATGCCTGTTCGAGCGTCATATAAACACCTCAAGCATGAATTTATTCTTACTTGGTATTGGTCAAGGATTGAGCTAGCCTTATTCCTGTCCGAAATGCAATGGCGAAGTCCTGTCTTCCATTCAGTGTAGTAATCAACGTTA
+
BBBBBBBBBBFFGGGGGGGGGGGAFHHHFHGGHGGHHHHHHHHHHHHHHHHHHHHHHHHHHHHHHHHHHHHGHHHHHHHHGEEEGHFHGGGGGHHGGGGGHHHHGGGGGGHHHHHHHHHHGHHGGGGGHHHHGHHHHGHHHHHHHHHHFHHHGHHHHHHHHHHHHGHHHHHHHFHHHHHHHHHHGHHHHHHHHGHHHHGHGAGFHHGHFHHGGGGCGGGGGGGGGGGGGGGGGGGGFGFFFFGGFFFFFFF
@M00262:65:000000000-A4NV9:1:1101:20650:8003 1:N:0:1
AGCAGGAAGATGAAGAACGCAGCGAAAAGATTCAAGACAATGGAAACTGACTTAGAAGCAGAGCGCATCCAGTCGCGAGTTCACACTTTTTATGAAAATTCTTTGTGGCACTGACTTCTCGATCCATGCGAGTGAAGCGGCAAAAGTTCCTGCTAGATCGGAAGAGCACACGTCTGAACTCCAGTCACGAGTGGATATCTCGTATGCCGTCTTCTGCTTGAAAAAAAAAAATAACTTTAATAGATTGACAG
+
BBCCCCCFFFFFGGGGGGGGGEGGGGGGHGHHHGHHCHHHHGGGFHHGEHHGHFHEHHHHHEFEGGGGGHHHHHGGGGGFAGHHGHHHHGHFHHGFGHHHHHHHHHHGGHHHHHHHHHHHGHHHGHHHHGGGGHHHHHGGGGGHFHGHHHHHHHHHHHGHGGGGHHHHHHHGHHHGFHHHEGHHHHGGGGGGGGGGFFFFFGEGGGGGGGGGFFFFFFFFFFFB.DA=9-:.;////://///////////
@M00262:65:000000000-A4NV9:1:1101:17132:8006 1:N:0:1
AAGACGGACTTTTCCCGCTTCACTCGCAGTTACTAGGGGAATCCTTGTTAGTTTCTTTTCCTCCGCTTATTGATATGCTTAAGTTCAGCGGGTAGTCCTACCTGATTTGAGGTCAAGTTCATAACAGTGCACAAGGCAGTCCGAAGACGGTTAGAAGCAGAAGCACTTGGTCTCTGCGATAGCATAGATAGATTTATCAAGCCAAAGCCGATCCCCATTAAGTTCTGCTAATGCATTTAAGAGGAGCCAGT
+
BCCCCCCCCCFFGGGGGGGGGGHHHGGGGGHHHHGHHHGGGHHHHHHHHHHHHHHHHHHHHHHHGGGGGHHHGHHHHHHHHGHHHHHHGGGGFGGHHHHHHHHHHHHHHHGHHHHHHHHHHHHHHHHHHHHHGHHHHHGHHHGGGGGHGGGGGHHHHHHHHHHHHHHHHHHHHGHHHGGHGGHHHHHHHHHHHHHHHFHHHGGHHHGGGGGGGGGGGGGGGGGFGGGGGGGGGGGGFFFFFFFFFFFFFF0
@M00262:65:000000000-A4NV9:1:1101:6041:8016 1:N:0:1
AGATGTACGATGAAGAACGCAGTGAAATGCGATACGTAATGTGAATTGCAGATTTCAGTGAATCATCGAATCTTTGAACGCACATTGCGCCCGCTAGTATTCTGGCGGGCATGCCTGTTCGAGCGTCATTTCAACCATCAAGCGCCTGCGCTTGTGTTGGAGCCCTGCGGCTGCCGCAGGCTCCCAAACCCAGTGGCGGGGCCGAGATCGGAAGAGCACACGACCGGAATCCAGTCACGAGTGGGTATATC
+
BCCCBFFFBBCCGGGGGGGGGGEHHHGHHHGGHFEGHHHGHHHHHGHHHHHHHHHHHHHHHHHHHHHHHHHGHHHHHHHHGGGGHHHHGGGGG?GGGHHHHHHHGHGGGGGHHGHHHHHFGHHDGFGGHHHFGHDHFHFHGHHADFGHHGGGGGHH:GFEFCGGEHHHGGGGCEGAGGGGG.AF?FFFEFDFFFFFEFFF---9-9-.;A....;.9/.;.--9-;-;-.::9///:/.;@.;E../////
@M00262:65:000000000-A4NV9:1:1101:18250:8033 1:N:0:1
ATATGCTTAAGTTCAGCGGGTATCCTTACCTGATCCGAGGTCAAATCTTAGATTTTTTTTAAGGTTTAATCGACGAAAATGCCGGCTGAGCCACTAAAGCGTGTGACGAAGCTCCATACGCTCGGGCATCAGCATCAGGACTCGGCATCGCCATTGCATTTTAAGCCTGTCCACCAAAAGGACAATCGACTCAACAACCAAGCCCAGTGCTTGAAGGTAGTAATGACGCTCGGACAGGCATGCCCTCCGGA
+
AAAABFFFFFFFGGGGGGGGGFHHHHDGHHHHHHGHHGGAAGBFFGFHHGHHHHHHHGGGHGHFGHHHGGHGHGEGGGGHGHHGGGGGGHHHBGHHFHHHD/CEHHHGGGGGHHHHHHHHGGGGGGGGHHHHHHHHHHHHHHHGGGGGHGGGGGHHHHHHHHGHHHHGGGGGGGGGGGGGGGGGGGGGGGGGEGFFFFFFFFFFFFFFFFFFFFFFFFFF;FFFFFFFFFD;CFFFFFFFFFFBFFFFF;.
@M00262:65:000000000-A4NV9:1:1101:17450:8042 1:N:0:1
CTTAGATGAAGAACGCAGCAAAGTGCGATAAGCAATGCGAATTGCAGAACCGTGAGTCATCAGATTTTTGAACGCAACTGGCGCTGGCTGGGTCTCCAGCCAGCATGCTTGTTTCAGTGTCTTGTTTTCTCCTCACCTAAAACTTAATGCGAGAGATGCCCTTCTCTTGCCAAGCATGAAAGCACTCTGCGCTCTGCGAGCGGCTTCTTGACTCGTTCAAGGGTCGCACTCAATGCAGCCGTCACATTTAA
+
BBCCCFFFFFFFGGGGGGGGGGFFGGFAGGGHHHHHHHGGGGHHHGHHHHHGGHGGFHHHHHHHHHHHHGGGHHGGGGHHFHFGGGGGHGGGHHHHHHHHGGHEHHHHHHHHHHHHHHHHHHHHHHHHHHHHHHHHHHHHG2GHHGHHHHGDG@DGHHHHHHHHHHHHHGHGHHGGHEFFGHHHHHHHHHGGGGHHHGFAGGAGGGGGGGFGGFFFFFEBFFDFFFFFFFFFFFEFBFFFFADDFFFFFEB
@M00262:65:000000000-A4NV9:1:1101:19027:8045 1:N:0:1
ACGCTCGAGATGAAGAACGTAGCGAAATGCGATAAGTAATGTGAATTGCAGAATTCCGTGAATCATCGAATCTTTGAACGCACATTGCGCCCGCCAGTATTCTGGCGGGCATGCCTGTTCGAGCGTCATTTCAACCCTCAAGCCCCCGGGCTTGGTGTTGGGGCTCGGCCCGTCCCTAGCGGCGCGCCGTCCCCGAAATCTAGTGGCGGTCACGCCGGAATCCCCCGCGGTGGAATTTAAACCCCCAACCG
+
CCCCCCCCCBCFGGGGGGFGGGGGGEGHHHFEHGGHHHHHHHGGGHHHHHHGHHHHHGGGGGGHHGHHHHGGHHHHHHHHGCFGHHGHGGGGEEEFGGHHHHHHHHGGGGGGHGHHHHHHGHHGGGGGHHHHGHHHGHHHHHGFHGGGFGGGHGG;EFGGGGGGGFGGGFFFBFFFFFFFFFFF;DCFA=@DFFF;BA?BFFFFFEEBD9-.0...----.0009.----;-..9000000B/..--...-
@M00262:65:000000000-A4NV9:1:1101:14594:8066 1:N:0:1
CTCTTGCCGCTTCACTCGCCGTTACTAAGGCAATCCCTGTTGGTTTCTTTTCCTCCGCTTATTGATATGCTTAAGTTCAGCGGGTATCCCTACCTGATCCGAGGTCAAATCTTAGATGATATAAAGACAAATGCCGGCTGGGCCACCAAAGCGTGTGACAAAGCTCCATACACTCGGGCACCAAACTCGGCATCGCCACTGCATTTCGAGCCTGTCCATTAAGGACAATCGGGCTCAACAAACAAGCTGCG
+
BBBBBFFFBBBBC5GGG2AE2AEAEGFFHHHF2BFGFFHHHHHAAFGGHHFGFHHF1BFE1GEDFGHHHFHHH5FEGHFGHGGCGGHHHGHHHFHHFGGHFG?GE0334FGHGFGHHHHHHHHFHEHGFHHHHFGCGG?@DGGHGFHHHEFHGGGDGDHHHFGHEHHHHGFHE0GEDGGGGGFCGGFGGGGGBFDGGFGGGGGGGGGFEFFBFFBFFBFFF/BFBFB9FFFA;BBEFFFFFFFFEFEFFF?
@M00262:65:000000000-A4NV9:1:1101:5871:8066 1:N:0:1
ACAGATTCCTGTTACCGCTTCACTCGCCGTTACTGGGGCAATCCCTGTTGGTTTCTTTTCCTCCGCTTATTGATATGCTTAAGTTCAGCGGGTATCCCTACCTGATCCGAGGTCAACCGGTAAAAATTGAGGTTCGACCAGCGCCGTCGGGCCGCTTGAGCGGTATAAGACTTCCCATACGCTCGGGCACCAAAACGGACGCCGCCACTGCCTTTCGGGCCCGTCCCGGAGGACGAGACCCAACACACAAG
+
AABBBFFFFFFFGGGGGGGGGGHHHGGGGGGGGHHHHGGGCHHHHHHHHFHGHHHHHHHHHHHHGGGGGHHHHHHHHHHHHHHHHHHHHGGGGGFHHGHHHHHHFHFHGGGGGHHHHHGCGGGGHHHFGHHHHHHGFGGGHHGGGGCGGGGGGGGGGE?FGGGGGGFGFGGGGGGGGGGGGG?FADFFFFFFFFEFADFF;FFFFFFFFFFFFFFFDADCFFFFFFFFCAAAFFFCFFFFFF?D?AADAA.
@M00262:65:000000000-A4NV9:1:1101:9362:8066 1:N:0:1
AAACATCGGATGAAGAACGTAGTGAAGCAGACAGAGAGACAGAGAGCGAACTGACCTTTGGGTTTTTTCAGGAATCCACGCGACGACACAATATTGGAAGTCTGGATGCTTCGGTGTGGAAGCGAGTGAAGCGGCAAAAGCGATGTTTAGATCGGAAGAGCACACGTCTGAACTCCAGTCACGAGTGGATATCTCGTATGCCGTCTTCTGCTTGAAAAAAACAACATACATCTCTACAGTCCCACTCTACC
+
@BBBBBFBBAADGGGGGGFGFGGHBHHHBGHHHHBFHGGHHHFHFGFGG?EFHFHHGHHFFGEAFGGGHHHFGHHHHGGGGGEGGGGGGHGHHHHHH3GCGHHHGHHHGHHHGGGGGGF2FGHGGGGHHFHGCCGGGFHHHGGHGHHHHFHHHHGAEGHHHHGGGGGGGGGGGGGGGGGGGGGGGDEGFFFFF/BFADFFFFFFFFFFFFFFFF.B//;->..9.9//////////////////9.;////
@M00262:65:000000000-A4NV9:1:1101:17316:8077 1:N:0:1
AGTGGTCAGATGAAGAACGCAGCAAAATGCGATAGGTAATGTGAATTGCAGAATTCCGTGAATCATCGAATCTTTGAACGCATATTGCGCCCTCTGGTATTCCGGAGGGCATGCCTGTCCGAGCGTCATTACTATCTTCAAGCACGGCTTGTATGTTGAGCATTTGTTCTTTAAATGGACAGGCTTGAAATGCAGTGGCAATGCTGCATCTGGTGTCTGAGCGTTATGGGGCTTTGTCACTCGCTTCGTTG
+
BBBBBFFFFBFFCFGGGGGGGGGCHFFHHHGGGDGFBFHHHGGHHHHHGGHHEHHHHHHGGEBHGHHHHHHGHHHHHHHHGGGEHHHHGGGGGHHHFFEGHHHHGDCEGGGHHHHHGHHHGGGGGDGGHHHHHHHHHHHHHHHHHGGGGGGGHHHHHFBGG1GGGFGHHHHHHEHGGH0GHFGGHHGHHHHHHFFCCGEHHGB/CBF9FGGGF0C./C00BFDFG..FFGB.=EFFBBBFFF.@EE?=.B.
@M00262:65:000000000-A4NV9:1:1101:14683:8090 1:N:0:1
AAGACGGAGATGAAGAACGTAGCAAAATGAGGGCGACGCCGATTGGAAACAGCGCCACCAGTTGCTCAAGCGCGGGCCGCAAGCGGCGCGGCGAGTTGAGCAGCCATAGCGCGACGCCAATCAGCAACAGAGCAAAGCCGGTATTGGGCGCAACGCGATTGCCGGCGAGTTGCACACCAAACAGGACCTGGTCAACGCGAAGGTTGTGACCAATGAAATAGCCAGTGAGTGTGATCACACCCAGCGCGATG
+
BABBBBCCCCFFGGGGGGGGGGGCHHGHHHHCGGFGGGGGGGGGGHB5GGBHHGGGGGHGHHHFHHHHHHFGGGGGGGGGGGGHGGGGGFGGCGGGGHHHGHGGGGGEGGGGGGGGFFFFFFFFFFFFFFFFFFFFFFFFF@DFFFFFFFFFFFFFCABEFFFFFFFAF>EFFFFFFFFFFFFFFFFFFFFFFFFFFFFFAAFBFBADBBFFFFFFFFFFFFFFFBBFFFFFFFFFFFFFFFFFFFFFFFD
@M00262:65:000000000-A4NV9:1:1101:20345:8108 1:N:0:1
ACACGACCCTGTTCCCGCTTCACTCGCAGTTACTAGGGGAATCCTTGTTAGTTTCTTTTCCTCCGCTTATTGATATGCTTAAGTTCAGCGGGTAGTCCTACCTGATTTGAGGTCAAGTTCATAACAGTGCACAAGGCAGTCCAGATCGGAAGAGCACACGTCTGAACTCCAGTCACGAGTGGATATCTCGTATGCCGTCTTCTGCTTGAAAAAAAAAAAATTAGCAGCACTTCATCGGGATCGACTTTGAT
+
AABBBBBBBFFFFFDGFGGGGGHHHEEEEEHHHHHHGGGAEHFHFHHGFGHHHHGFHHHGHHFHGGGGGHHHEHHHHHHGHFFGGFFHGEEEG?FHHHHHGHFHHFFHHHGGFHHGHHHHHHHHHFGGHHHHFHGEEHGGHHHFFGGHGGGGGHHHFCGGHHHGHGHFHHHHHHGHGDDGHGFHHH0CG:EDFHHEDCCFEFGGEBFF?990.;BG=-9-./99///.;.///9///9--.9..-9.////
@M00262:65:000000000-A4NV9:1:1101:5884:8108 1:N:0:1
CTGTTACCGCTTCACTCGGGCGATCACGTGCCGGCTGATCTGCGCCTTTTCCAAGTGCGAGGTCTGCAAATCGATGAATCGGCCCTGACCGGCGAATCACTGCCGGTGCAGAAAAATATCGATGCTCTGATCCTTCAGACTGTATTGGCAGACCGGAAGAATCTCGCGTTTGCCGGGACACTAGTAACCCGGGGACAGGCCGAGGGACTTGTTTGGGCGACGGGCGACCAAACTGAAACCGGCCGGATCGC
+
AAAAAFFFADDAGGGCGAE0EEEFFGGGH/EGEGCEAGDEDDGEEEGFFHDFEGHE11E//>EHHFHFHHHHGFHHEHHHHGG/>GHGBG@EEGCC@CHHHFHH?@@CCCGBC1<FFHHGGHFFCHHFHFD0GFHHDGHHEHHHHFC0CGFEFEGG??BGFFFFFFEG@GGGGGG@;@9-FFBBFFFFFF?@@;;@EEEEF@-@@@BEFFFFFFF---9@@@<@@@-@>-;EEF//;BBF-9;@@??B-AB
@M00262:65:000000000-A4NV9:1:1101:18081:8111 1:N:0:1
AGGTACAGATGAAGAACGCAGCGAAATGCGATAAGTAATGTGAATTGCAGAATTCCGTGAATCATCGAATCTTTGAACGCATATTGCGCCCTCTGGTATTCCGGAGGGCATGCCTGTCCGAGCGTCATTACTATCTTCAAGCACGGCTTGTGTGTTGAGCATTTGTTTTTTAAATGGACAGGCTTGAAATGCAGTGGCAATGCTGCATCTGGTGCCCGAGCGTTATGGGGCTTTGTCACTCGCTTCGTTGG
+
AABBAFFFFFFBFGGGGGGGGGGFEEHFGE2FEDFF5GGFFGFFHFFFHHGHHGHHHFFEFHHFHHGEGHGHHHHHGHHGCGGHFFHGGGGGHHHGGFGGFHGGGGGGGGHHGHHGHHHGGCDGDG?FHHHHHHHGHHHFHFFHGGGGDGCGHHHHHBFHHHHHFFHFHGGACHHEFHHFGGGFHAFGGGGGGGGFGE/CFGGFFGFFGGFGFGFGGG;AF=DFAEFFFFFFEFFFFFFFFEFFFFFFFEF
@M00262:65:000000000-A4NV9:1:1101:24596:8115 1:N:0:1
AGCACCTCCTGTTGCCGCTTCACTCGCAGTTACTAGGGGAATCCTTGTTAGTTTCTTTTCCTCCGCTTATTGATATGCTTAAGTTCAGCGGGTAGTCCTACCTGATTTGAGGTCAAAATGTCAATTAAGTGCTGTCCCTCTTAAAGGACGGTTAGAAGCTGAAGTCCCATTCTATAAGCTGCTTCACGGCTATGGCGTAGATAATTATCACACCAAAGACGGTCCACAAGGGTTTTCCGCTAATGCATTTA
+
AA1A1111>CFFF1FGGGGGAFHGEFEEEEB2GHHHGHCEEHBFDGHGG2DBFHFHGHHHFFHHEGGGGHHFFHGHHHHHHHGFHHHHHGGG>EGHGHHHGHHHHHBFGHGH>GGHGGHHH2>>ED1BE2E12FG11BD001F2B11<0<B/?AGGF1G1?D1F1?<11<F111=DDGH1FC1=1<D<<A@EHF0.A.;:C000::CG0C:GB?E..BFB.CE.;BBFFFGG99..;/;9-9-///;////
@M00262:65:000000000-A4NV9:1:1101:4766:8125 1:N:0:1
AAGACGGACTCTTGCCGCTTCACTCGCCGTTACTAAGGCAATCCCTGTTGGTTTCTTTTCCTCCGCTTATTGATATGCTTAAGTTCAGCGGGTATTCTTGCCTGATCCGAGGTCAGTTTGATAAAAGAGGTTTTATGGCTAAAAATGCTGATTGGAGCCAACGGAGCGAGTGACAAAGCCCCATAACGCTCGGGCACCAGATGCAGCATTGCCACTGCATTTCAAGCTTGTCCATTTAAAGAACAAATGCC
+
AABA?3AADBFFGFGGGGGGFGGFHGGGGEG?FGHFFE3AGHHHHHHHHHHEHHGHGGHGHHDGGGGGGGHFFHFEGHFHHHFFGGFHGAEEGGHHBGFF3GBGBBGFHGGGGHHH3?3D3B3BB3FGHHCGFG2@2CGCGFFHHFHGHHBFHFFFH0FFGEDG.<@<@DFHH00CF//C...:GGGC-.E?AA@-C9FF.;00F09.BFF//;//;BBFFFFFFBFFBFFFBBFFFFFEFB..BFFFBF/
@M00262:65:000000000-A4NV9:1:1101:12177:8129 1:N:0:1
AAACATCGGATGAAGAACGTAGCGAATTGCGATATGTAATGTGAATTGCAGAATTCAGTGAATCATCGAATCTTTGAACGCACCTTGCGCCCTTTGGTATTCCGAAGGGCATGCCTGTTTGAGTGTCATTAATATCTCAACCTCTGAACCATTGTGGTTTTTTGAGGCCTTGGATGTTGGAGGTTTATGCTGGTGGAATCACTGGCTCCTCTTAAATGCATTAGCAGAACTTAATGGGGATCGGCTTTGGC
+
ABCCCFFCCBCCGGGGGGGGGGGGGCEHHHGGDGGHHHGHHHHHHHHHHHHGHHHHHHHGHHHHHHHHHHHGHHHHHHHHGGGGHHHHGGGGGHHHHHHHHHHHGGGGGGGHHHHHHHHHHHGHHHHHHHHHGHHHHHHHHHHHHHHHHHHHHHHHGHGHGGGGGGHGGHHHH0GHHHHHHHGGHHGHHHHHHHHGHGGHFHHHHHGGGGGGGGGGGGGGGGGGGGGGGGGGGGGGFGGGFFFFFFFFFFB
@M00262:65:000000000-A4NV9:1:1101:9489:8156 1:N:0:1
AGTCACTACTCTTACCGCTTCACTCGCCACTACTAGCGGAATCCCTGTTGGTTTCTGTTCCTCGCCTTATTGATATGCTTAAGTTCAGGCGGTGTCCCTACCTGATCTGAGGTCAAGATCTCGATTCTTTAGGGTCGCATGAACGGTCTATGTCCCAGAGGATCTCGTCCGCTCAACTTGACCGATGGATTCAAGGCCACGTCGACGAGTGGTCGACGACTGCCCAACACGCCGACGACAAAGTTCGCCGT
+
AA>>AD3DFF1FGGGGGGGGGFHHHGGE0EHHHHHH0EE?EGGHHHGHFGHGHHFHEDGGHHH/AEEEHHHGFHHHHHGHHHFGGGHGHGEE>>EFHFHGFHFHHHHHHBFGHHHEHFBGGHHHEHHHHHHFBCGHCCCCAGGGHGEFGFHHHHGHGHFHEFHHHGHGGGCGCGGGGHHFFHHG-AFGGFGGFGGGGGEG?EG@??@@@9AEBB@@@?@@ABF/-BABA?B<E==@;@@@?BF9BFA@F@-
@M00262:65:000000000-A4NV9:1:1101:11662:8166 1:N:0:1
AATGTTGCGATGAAGAACGTAGTGAAATGCGATAAGTAATGCGAATTGCAGAATTCCAGTGAATCATCGAATCTTTGACCGCACATTGCGCCCGCTAGTACTCTAGCGGGCATGCCTGTTCGAGCGTCATTTCAACCCTCAAGCCCTGCTTGGTGTTGGGGCCCTACGGCTGCCGTAGGCCCTGAAAGGAAGTGGCGGGCCCGCTACCACCCCCAGCGTAGTAGAATCCTATCTCCCTAGGGGGGGGGGGG
+
ABBBAFFFBDBBGGGGGGGGGGFHHHHHHHGGHGGHHHHHHHGGGGHHHHHHHHGHHGHGHGHHHHHHHHFHGHHHHHBG0EEGCHHHHGGGGGGG/EGHHHHHHHHGGGGFHHHHHHHHHGGFGGGGDFHHHHHHHGHHHHHHGHHHHHHHGGGHGHHGGGGGHFHGGGGGGGGGGGGGGGGGBFFGGGGGGGGEBF-@--99---.9/..9--.99.;>.9B////;///;99//./.;A.@D---9@-
@M00262:65:000000000-A4NV9:1:1101:12237:8170 1:N:0:1
AATGTTGCGATGAAGAACGTAGTGAAATGCGATAAGTAATGTGAATTGCAGAATTCCGTGAATCATCGAATCTTTGAACGCATATTGCGCCCTCTGGTATTCCGGAGGGCATGCCTGTCCGAGCGTCATTACTACCTTCAAGCACTGGGCTTGGTTGTTGAGTCGATTGTCCTTTTGGTGGACAGGCTTAAAATGCAATGGCGATGCCGAGTCCTGATGCTGATGCCCGAGCGTATGGAGCTTCGTCACAC
+
BBBBAFFFBDBBGGFGFGGGGGBFHHGHHHGGCFGHHHHHHHHHHHHHBHGHHHGHHHHGGGHHHHHHHHHGHHGFHHHHGGGGHHHHGGFGGHHHHFHHHHGHCGGGGGGHHHHHGHHHGGGGGGGGHHHHHHHHHHHGHHGHHGHHHHHGGGHHGGGHHEGHGAEHGHHHHHHHHGHGGACFGGGHGFHHHHHHHGGFFGGGGGDFFGGGGGGGGGGGFFFFFFFFFCFFFAAAFFFFFFFFFFFFFFF
@M00262:65:000000000-A4NV9:1:1101:5131:8182 1:N:0:1
ATCCTGTAGATGAAGAACGCAGCGAACTCGATTCAGGCCGAAAACTCTGGCCGCGTTGCGGTTCGGTCCACAGACTTTATTCTGCGGTCCGCGCGACTTTCAAGCCCATCCTCGCGTTTCTACGAGTGAAGCGGCAACAGTACAGGATAGATCGGAAGAGCACACGTCTGAATCCAGTCACGAGTGGATATCTCGTATGCCGTCTTCTGCTTGAACTAATAACACCTCACCTTCCGCTATTTGTAGCTGTT
+
BBBBA4FDFFFFGGGGCGEGGGGGGGCHFAFFGGHF33EE220ECGAG533FA0>0>EEG@>EFE/??EE@3F3?F?G4F4?G44>/?<E@DC@?D@BAH<11?FFE/GHHHF.CCCGGHHFGEAE<C00<0ACD;-:.;;CC0BF.:0/9FFE?..;.:BB?9F@.EF.BFBFF/B99/BAA-999/B/B/BBFA.;FFFBDBFEFF/FF//.;//;//9/;;9./9/..;///9.;9.///;///9/9;
@M00262:65:000000000-A4NV9:1:1101:18184:8195 1:N:0:1
GCACCTCCTGTTCCCGCTTCACTCGCCGTTACTGAGGTAATCCCTGTTGGTTTCTTTTCCTCCGCTTATTGATATGCTTAAGTTCAGCGGGTATCCCTACCTGATCCGAGGTCAACCTGATAAAATAAGGGGTTGTTGGCCAGCCTCCACCCGGAGCCCTGTAGCGAGGAGTATTACTACGCTTAGAGCCGGATGGCACCGCCACTGATTTTAAGGCCTGCCCGGAGGCGAGAGCCCAAGACCCAGCCAAG
+
BBBBBFFBFFFFGGGGGGGGGGHHDFGEEF?FHHHHGFAGHFHHGHHHHHGHHFFHHHDHFGHGGEFEHHHHHGHHHGHBFGGHGHHGGGGECHFHHHHHHFHHHHHHCGGGHBGHGHHHHHHHHHHHHHHGGGGGHHHGHGGGGHHHHHGGGGGGGGGHHGHHHG@CGGGGHFHHHGEHGGGGFFGGGGGGGGFGGGGGFFFFFFFFFFFFFFFEFFFFFFFFFFFFFF@FFFFFFFFFFFFFEEFF?F.
@M00262:65:000000000-A4NV9:1:1101:12780:8208 1:N:0:1
ACATTGGCGATGAAGAACGCAGTGAAATGTGTGACGTCCTTCGAAATGATGCCTGTATTTCAAAAAAAATGGCTTTGGCAACAGAAACATTTTTTTTATATATTGGTCGACCTCGGATCAGGCAAGATTACCCGCTGAACTTAAGCATATCAATAAGCGGAGGAAAAGAAACCAACAGGGATTACCTCAGTAACGGCGAGTGAAGCGGCAACAGGCCAATGTAGATCGGAAGAGCACACGTCTGAACTCCA
+
?AAAAFFFDBBBGGGGGFGGGGAA5GFGGHFDGDAAFEFFHHH2GEHFFDAEGGDFHHFHFHG5BGECEHFBGFCGHGEFEHFECHCGFHHHHHCFG/GHHBDHH3FGFCGCDFE?DGCFFFHHG/0FF<F10?C<-EGGH1GFFBFHFHHFDGHHGHGGC@@CGFGCCHFFHEFGGFGF?C9FFGGGGGGGBFGFGFFA999BFF=C-9;E.BFEFFFEFBBFFFFFFBFDF.BF?B.B.ABA/BFFFFF
@M00262:65:000000000-A4NV9:1:1101:4806:8226 1:N:0:1
ATTGAGGAGATGAAGAACGTAGCGAAATGCGATACGTAATGTGAATTGCAGAATTCAGTGAATCATCGAATCTTTGAACGCATATTGCGCTCTTTGGTATTCCGAAGAGCATGCTTGTTTGAGTATCAGTAAACACCTCAAAGCTTTTGGATTTTTTTTTTTGAAAGCTTTGGACTTGAGCAATCCCAACACCAATCTTTTTCAGATCGGCGGCGGGTTGCTTGAAATGCAGGTGCAGCTGGACTTTCTCC
+
BBBBA4CFAAFFGGGGBGEEGGGGGGGHHHF2GEEGHHHFHHFHHHHHHHHHHHHHHHHHHHHGHHHHGHHGHHHHGHHHG?F?FGHHGGCFHGHHHHHHHHHH?EG/CGHHHHHHHHHHHHFHHHHHFGFHGHFHGHHHG1FFHHHHGG1FGHHHGGCGGG-C00DGHHHHHHHGHHGFFGHHHHGGGGGFFEGGGGGGGGG00BFGGAGB<BB?BBF-AFFFFF/BFFFF?;F/9BBFE..;;FB/999
@M00262:65:000000000-A4NV9:1:1101:19619:8242 1:N:0:1
AGCAGGAACTTTTGCCTCTTCACTCGCCGTTACTAGGGCAATCCCTGTTGGTTTCTTTTCCTCCGCTTATTGATATGCTTAAGTTCACCGGGTAGTCCTACCTGATTTGAGGTCAAACTTGTTTGTTGTGTTGTAAGGCCGAGCCAATAATACCAAACATTTGCTACCAGACTATTCAACGAGTTGGATAAACCTAATACATTGAAAAAGTCTTGAAGCACTATCTAGTACTACTCATGCCAATACATTTC
+
BBBB?4AFFBFDFBBGGGFFGFHCHDEEEEEEFFFHCH22CGF2EGFB5GFEFGGADHHB3G5FEEG?GHGB5FFHHFDBFFFEGFH33>//EE?GD4FGCGFHF3GFGDCHFGHBFGGFG3FFFG?0FFG?/??FB22?BBGGGFCFCDGFG1<1F/<FGHHFHH101F0FFHHB1<DDDA..CFCGHB<00CCGFHFH0CCB::CGHA0;9BFGGFEGBFB09FFB099;F0CFFBF0:B9BFGGGGG0
@M00262:65:000000000-A4NV9:1:1101:6525:8263 1:N:0:1
ACATTGGCGATGAAGAACGTAGCGAATTGCGATATGTAATGTGAATTGCAGAATTCAGTGAATCATCGAATCTTTGAACGCACCTTGCGCCCTTTGGTATTCCGAAGGGCATGCCTGTTTGAGTGTCATTAATATCTCAACCTCTGAACCATTGTGGTTTTTTGAGGCCTTGGATGTTGGAGGTTTATGCTGGTGGAATCACTGGCTCCTCTTAAATGCATTAGCAGAACTTAATGGGGATCGGCTTTGGC
+
CCCCCFFFCCCCGGGGGGGGGGGGGGGHHHGGHGGHHHHHGHHHHFGHHHHGHGHHHHHHHHHHHHHHHHHGHHHHHHHHGGGGHHHHGGGGGHHHGHHHHHGHGGGGGGGHHHHHHHHHHHGHHHHHHHHHHHHHGHHHHHHHHGHHHHHHHHHHGHGHGGGGFEGGGHHHGFHGHHHHFHGDHHHHHHHHHHHGHHHHGHHHEGGGGGGGGBFFGGGGGGGGGGGFFGGGGGFGGGGGFFFFFFFFFFB
@M00262:65:000000000-A4NV9:1:1101:12142:8264 1:N:0:1
ATTGAGGAGATGAAGAACGTAGCGAATTGCGATATGTAATGTGAATTGCAGAATTCAGTGAATCATCGAATCTTTGAACGCACCTTGCGCCCTTTGGTATTCCGAAGGGCATGCCTGTTTGAGTGTCATTAATATCTCAACCTCTGAACCATTGTGGTTTTTTGAGGCCTTGGATGTTGGAGGTTTATGCTGGTGGAATCACTGGCTCCTCTTAAATGCATTAGCAGAACTTAATGGGGATCGGCTTTGGC
+
A>AAA111AAFFFFGFGGGGGGAEGGGC11A0FEEFGFFGG2D22DDFBDGDFBF1FDEG122BGFGHFFG/2E2ADDGFF@E>FCHFEGGGCFCDGHHGBHHFEC@EGEA>F1FDHH<DGDGFG1FGH2FFDDFBFHH2FGFHGFFF1GFGHHHHF0?0FFCCCF0<FGHBBFDFHFHAHFACHHHFGEFHFHFCC:CHHEFGHG/CEGGFGFGG00B0BB00/0C/BBFGG0BFF.CAEGFF;-@FBF/
@M00262:65:000000000-A4NV9:1:1101:6222:8265 1:N:0:1
AGCACCTCGATGAAGAACGTAGTGAATTGCGATATGTAATGTGAATTGCAGAATTCAGTGAATCATCGAATCTTTGAACGCACCTTGTGCCCTTTGGTATTCCGGAGGGCATGCCTGTCCGAGCGTCATTACTACCTTCAAGCACTGGGCTTGGTTGTTGAGTCGATTGTCCTTTTGGTGGACAGGCTTAAAATGCAATGGCGATGCCGAGTCCTGATGCTGATGCCCGAGCGTATGGAGCTTCGTCACAC
+
A@AAAAFF11FFCBA1AGGGGABB33BBF1BE00AGHFHGDG2A2F2F1FFB0GFAEHHFHB2GBFBGGFHGBGGHFHBGEAE>FFFECBGFGHHHG?@FGGFHGCGGEGEGHFHBGGFHEEGGGGFFHHHHHDGHGDHGFGFHHHHHGG0G@CHEC</FBFGD@EEHA<FFDGHHHGHGGHGHEGEFHFHHGHHHFHBGH/-9-.999-9E/;;FG0CFE0FFFGGGG;-@@-;AFFFFFABF@FBAABB
@M00262:65:000000000-A4NV9:1:1101:19320:8268 1:N:0:1
ACCTCCAACTGTTGCCGCTTCACTCGCCGTTACTGGGGCAATCTTAGTTAATTTCTTTTCCTCCGCTTAGTGATATGCTTAAGTTCAGCGGGTGATCCTGCTTGATTTCAGATGCAAGAAGAGTTTAGAGGTCTAAGCACTTGCAGATAAACTGCGCTGACTTTGCTCTCAATGAGTTCACACTGTAAACAATGTGACGACTGCAGTGAGTGTGGCCTTAACCGAAGTCAAGCCACCTGCGAAGCTCAGAG
+
BBBBBBFFFFFFGGGGEGFFGGHHHGGGGGGGGHFHGGGAGHHHHFHHHHGGHHHHHHHHHHHHGGGGGHHH5FHHHHHHHHHFGHHGHGGGGGEHHHHHHHHHEHHHGHHHFHHHHHHHHHHHHHHHHHHHHHHHHHGHGHHHHHHHHHGHHHGGGGGGHHHHHFGHHHHHHHHHHHHHHHHHHHHHHHHHHHHHHGFEGGGHHGFHHHHHGGBEGFGGGFFGGADGGGFFGGGGGGFFF-@FFFBBFFF
@M00262:65:000000000-A4NV9:1:1101:24036:8277 1:N:0:1
ACATGACCGATGAAGAACGTAGCGAAATGCGATAAGTAATGTGAATTGCAGAATTCCGTGAATCATCGAATCTTTGAACGCATATTGCGCCCTCTGGTATTCCGGAGGGCATGCCTGTCCGAGCGTCATTACTATCTTCAAGCACGGCTTGTATGTTGAGCATTTGTTCTTTAAATGGACAGGCTTGAAATGCAGTGGCAATGCTGCATCTGGTGTCTGAGCGTTATGGGGCTTTGTCACTCGCTTCGTTG
+
BBBBBFFFBADBFFGDGGGGGGGGGFGHHHGFHGGHDDFGFGHFHHFHHGHHHHHHHHGFEFHHHHHHBFHGHHHHHHHHEEGGHHHGGGGGGGHHHHHHHHHHGFFGGGFFHHFHHHHFGGGGGDGGHHHHHHHHFHHHHHHHHGGGGGGGFHHHHHHHHHGHHHHHHHHGHFEGHHHHHGGGHHGHHGGGFBFFFGABFGGGGGBFFFFFG;F?FFGBFFGDD.EFFFFADFFFB9BFFFFFFFF=BFB
@M00262:65:000000000-A4NV9:1:1101:16554:8278 1:N:0:1
AGGCTAACGATGAAGAACGTAGCAAAATGCGATACGTAATGCGAATTGCAGAATTCAGTGAATCATCAAATCTTTGAACGCAAATTGCGCTCTTGGGTAGCCCTAGGAGCACGCCTCTCTCAGTATTGGTTCAAAAACCTCTCAGCAGCGTATGAAAATTACGTGTTGGCTGGATAATGAGAGTCTAATCCTCACAGATTAGTCTCTTTAAATACATTGAGTGAGTATTCATTTTTACACTTTTCTTTAAT
+
BBBBAFFFAABBGGGGGGGGGGGFHHHHHHGEFGGGHHGGGHGEEFHHHHHHGFHHHHGGHHHHHHHHHHHHHHHHHHGHGGGEHGHHGGGGEHHHHGHECGFHHGFFHHHFGGGHGHHHHHHHHHGBHGGHHHFGHGGHHHHDGHDFHGGFGH1FGBFHHHGGHGHHHHHGGGHHFHHHFHHHFEHHHHHHHHHHHGHHFHHHHHHHHHF0CCHHGGGGGFGBFB9FGGFFGGGGGGGGGGGGGGGGBBF
@M00262:65:000000000-A4NV9:1:1101:5161:8283 1:N:0:1
ACAGATTCGATGAAGAACGTAGCGAATTGCGATATGTAATGTGAATTGCAGAATTCAGTGAATCATCGAATCTTTGAACGCACCTTGTGCCCTTTGGTATTCCGAAGGGCATGCCTGTTTGAGTGTCATTAATATCTCAACCTCTGAACCATTGTGGTTTTTTGAGGCCTTGGATGTTGGAGGTTTATGCTGGTGGAATCACTGGCTCCTCTTAAATGCATTAGCAGAACTTAATGGGGATCGGCTTTGGC
+
BBBBBFFFBBFFGGFGGGGGA4FEEAEHGHGGHGGHHGHGGHHHBGHHHHHHHHHHHHHHHHHHHHHHHHHGHHGFHFHHGGGGHHHHGHHHHHHGHHHHHHHHGGGFGGGHHGHHHHHGHHGHHHHHHHHGHHHHHH4FGFHHHHHHFFHHHHHGGGGHGGGGEFGGGHHHG1GHHHHGHFGGHHHHHHHHHHHGHDGHHHHGHEHHGHHHHHH0GHGGGGFGGGGEGGGGGGGGFFB.DGGD@GGFFF/
@M00262:65:000000000-A4NV9:1:1101:7095:8307 1:N:0:1
ACACAGAACTGTTACCGCTTCACTCGCCGTTACTGAGGCAATCCCTGTTGGTTTCTTTTCCTCCGCTTATTGATATGCTTAAGTTCAGCGGGTATCTCTACCTGATCCGAGGTCAACCTTAAGAGTTGGGGGGTGCTAGCGAGCATCCACGCGGACTCTGTAGCGAGAAGAATTACTACGCTGAGAGCCACGCGGCGCCGCCACTGCGTTTAAGGGCTGCCTGACGGCAGGCCCCAAGACCACGCGAGGCG
+
A3AABC@4CFFFG5GG?EGGGGHHHGGGGGGGGHHHHGGGGHHHHFHHHH1EGHHHHHHHHHHHGGGGGGHHHGHHHHHHHGHHHHHHHGGGGEFHHHHEGHHHHHDFFEGEFG3G3BFGGHHB1FD1G@C/99-9CBBFB-BBBFFF/999BB-@>FFEFEFFB;B-.//BBFFFFFFFBF.AFB/AFBF-9--9@?9-@@;DFFFBFFBE/:B.999EFFFBF?-9BB;D..;DDE?FFBADDBB?;B-
@M00262:65:000000000-A4NV9:1:1101:10257:8310 1:N:0:1
AGCAGGAACTCTTGCCGCTTCACTCGCCACTACTAGGGGAATCCCTGTTGGTTTCTGTTCCTCGCCTTATTGATATGCTTAAGTTCAGGCGGTAGTCCTACCTGATCTGAGGTCAAGTCAGAGATTTAAAGTCCACACACGGTCTGTCCTAATGGAGCTCGTCCGCGTATAAGACCGATGACTTTGAGGCTACGTCCGGGGACGACGCCCAATACAAACTCGATAGAGTTTATGGTTTTAAATGACGCTCA
+
BBBBBBBFFFFFGFFGEGGGGGHHHGGG?EGFHHHHHHGGGHHHHHHHHHHGHHHHHGHGHHHAEEGGHGHHHHHHHHHHHHHHHHHHHHGGGGGHHHHHHHHHHHHHHGHGHHHGHHHHHHHFHHHHGHHHHHHHHGGGGGGGGHFGHHHHHHHHGHHHGGGGGCD@CGHBGHHHGGGGHHHHHHGGGGEGGGFGGGGCGGFF=DFFFFDABBFFFFFFFF?FEFBFBFFFFFFFFFFFBFFF/BDB9AA
@M00262:65:000000000-A4NV9:1:1101:4789:8318 1:N:0:1
ACCTCCAACTTTTGCCGCTTCACTCGCCGTTACTAGGGCAATCCCTGTTGGTTTCTTTTCCTCCGCTTATTGATATGCTTAAGTTCAGCGGGTATTCCTACCTGATCCGAGGTCAAATCTTGTTTAGGTTTAACTTACTTAGTTTAAAGGCAAATGCCTGCTGGGCCACAAAGCGTGTGACAAAGCCCCATATACTTGGGCACCAACTTGGCATCGCCATCGCATTTCAAGCCTGTCTGGATGGACCGACC
+
BBBBBBFBFF5DF5FGEEEGGGHHHGGGGGGGGHHHHF2FDHHH3GHHHFHGHHHHHHHHHHHHGGGGGHHGGHHHHHHHHFHHHHHHHGGGGGHHHHHHHHHFBG4?0EGG/FHHFB1BGG1B02B1B?G121@211>>2@@F22@@1FFG?C111111<111..<.<F.CF/...<<<DD0<CB.:..:/0000000../.:.;9CB00/0CF..:9E/.C.;900;//9;/.;/9//B//.;/.9;B-
@M00262:65:000000000-A4NV9:1:1101:5258:8327 1:N:0:1
AGAGTCAAGATGAAGAACGTAGCGAAATGCGATAAGTAGTGTGAATTGCAGAATTCAGTGAATCATCGAATCTTTGAACGCACATTGCGCCCTTTGGTATTCCTTAGGGCATGCCTGTTCGAGCGTCATCTAAACCTTCAAGCCCTGCTTGGTGTTGGGTGCCTTTCCCGCCCCCGCGCGTGGCCTCACCTCAAATCCATTGGCGGCCCCCGTTTCGGCCACGAGCGCGGCCGAACCCCGAACTCTTGAGC
+
BABBBFFFFBFFGFGGGGGGGGGGCGGHHHGGHGAHHHCHCHHCHHHHHHHGGHHHHHHGFFHHHHHHHFHGHHHHGHHHGGGFGHHHGGGGGHHHHHHHHHHHHHHF1BFG0GC43BBF//2//?</???FG3GCGDGHB@FEE<@CGDH/2/?<FG//?>0111>GG.ADGGC-::--;A--9;A/C.9A/90;;90;0909?;@CFFF-../:.-;.-.-----9----99@--.;->-;.9//;//9
@M00262:65:000000000-A4NV9:1:1101:17242:8336 1:N:0:1
ATAGCGACGATGAAGAACGTAGCGAAATGCGATAAGTAATGTGAATTGCAGAATTCAGTGAATCATCGAATCTTTGAACGCACATTGCGCCCTCTGGTATTCCGGAGGGCATGCCTGTTCGAGCGTCATTTCAACCCTCAAGCACTGCTTGGTGTTGGGGCACCGCCTGTAAAAGGGCGGGCCCTGAAATCTAGTGGCGAGCTCGCCAGGACCCCGAGCGTAGTAATTATATTTCGTTCTGGAAGGCCCTG
+
CCCCCCBBCCCCGGGGGGGGGGGGGGGHHHGGHGGHHHHHHFHHHHHHHHHHHHGHHHHHHHHHHGHHHHHGHHHHGHHHGGGGHGHHGGGGGGGHHHHHHHHHFGGGGGGHHHHHHHHHGHHGGGGGHHHHHHHHGHHHHHHHHHHHHHGGHGHGHHGGGGGGGGGGHHGHHHFDGGGGFFFFFFFFFFFFFFFFFFFFFFFFFFFFFFFFFFFFFFFFFDFFFEFFFFFFFFFFFFFFFEFFFFFFFFF
@M00262:65:000000000-A4NV9:1:1101:12818:8356 1:N:0:1
ATTGAGGACTGTTGCCGCTTCACTCGCCGTTACTGAGGCAATCCCTGTTGGTTTCTTTTCCTCCGCTTATTGATATGCTTAAGTTCAGCGGGTAGCCCTACCTGATCCGAGGTCAACCGGAAGAGGCACACCCCGAAGGGCTGCCTAAAGGGAAGACCAGCGCCGACCGAGTCCCTCCCGAGCGGGTGACAAAGCCCCGTACGCTCGAGGACCCGACGCGGCGCCGCCACTGCTTTTGGGGCGTGTCCCCG
+
BCCCCFFFCFCFGGGGGGGGGGHHHGGGGGGGGHGHHGGGHHHHHHHHHHHGHHHHHHHHHHHHGGGGGHHHHHHHHHHHHHHHHHHHHGGGGGFHHHHHHHHHHHHHHGGGGHHHHHGFGGGHHHGGHGHGGGGFCGGGGHGGHHHHGHGCHFFHHHHHHGGGGGGGGGDGGGGGGGGGFFFFFFFFFFFFFFFFFBADAFFF.DF=DDAFFFFFFFFFFFFFAAFFADBBFBBFFF;DCFFFF./BFF-
@M00262:65:000000000-A4NV9:1:1101:4436:8358 1:N:0:1
GCTGAATGAAGTTGAGAATTTAATGACACTCAAACAGGCATGCTCCTCGGAATACCAAGGAGCGCAAGGTGCGTTCAAAGATTCGATGATTCACTGAATTCTGCAATTCACATTACTTATCGCATTTCACTACGTTCTTCATCCTTGTACTAGATCGGAAGAGCACACGTCTGAACTCCAGTCACGAGTGGATATCTCGTATGCCGTCTTCTGCTTGAAAAAAAAAAAAATACCTTACCCTAGAAACTCTC
+
BBBBBFFFFFFFGGGGGGGGGBFHHHGGHHHHHHHHHHGHHHH5GHHHGGGGGFHHHHHGHGGGGGGGGEHHGGGGHHHHHHHHGHHHHHHHHHHHFHHHHHHHHGHGHFGHHHHHHHHHGHGGGGHHHHHHGGHHHGHHGHHHHHHGFHHHHFHHHGGGGHHHHHHHGHHHGHGHHHHHHHGHHGFGEHGFFHHFHHHEGHHHECCFGGHHHGHGHFFBFF?D@-A---./:/99/9///..////////
@M00262:65:000000000-A4NV9:1:1101:19227:8365 1:N:0:1
ACCTCCAGATGAAGAACGCAGCGAAATGCGATAAGTAATGTGAATTGCAGAATTCCGTGAATCATCGAATCTTTGAACGCACATTGCGCCCCCTGGCATTCCGGGGGGCATGCCTGTCCGAGCGTCATTTCTGCCCTCAAGCCCGGCTTGTGTGTTGGGTGCGGTCCCCCCGGGGACCCGCCCGAAAGGCAGCGGCGACGTCCGTCCGGTCCTCGAGCGTATGGGGCTTTGTCACTCGCTCGGGAAGGACC
+
CCCCCCFFFFFFGGGGGGGGGGGEGGHHHGFHEGHHHHHHHHGHHHHHGFHGHHHHHHGFGHHGHHHHHHGHHHHHHHHGGGGHHHGGGGGGGGGHHHHHHHGGGGGGGGFGGGGGGGGGGGGGFFFFFFFFFFFFFFFFFFFFFFFFFFFFFFFFFEFFFFFFFFFFFDFFFFFFFFFDFFFFF-CDFFFFFFFFFFCFFFFFFFFFFFAFFFFFFFFFFDFFFFFFEFFBFBFFFFF?AFA;>-ADFFF
@M00262:65:000000000-A4NV9:1:1101:12937:8366 1:N:0:1
AGCAGGAAGATGAAGAACGTAGTGAAATGCGATAAGTAATGTGAATTGCAGAATTCAGTGAATCATCGAATCTTTGAACGCACCTTGCGCTCCTTGGTATTCCGAGGAGCATGCCTGTTTGAGTGTCATTACCATCTTCAAGCACAGCTTGGTTGTTGAGCCAAATTGTCCTCTAATGGACAGGCTCAGATCGGAAGAGCACACGTCTGAACTCCAGTCACGAGTGGATATCTCGTATGCCGTCTTCTGCT
+
CCCCCCBFFFFFGGGGGGGGGGFGFHHHHHGGHGGHHHHHHGHHHHHHHHHHHHHHGHGHHHHHHGHHHEHGHHHHHHHHGGGGHHHHGGGGGHHHHHHHHHHHGGGCFHHHHHHHHHHHHHGHHHHHHHHHHHHHHHHHHHHHHHHHHHHGHHGGHHHHHHHFHHHHHHHHHHHHHHGHHHGGGGHHHHHHHGGGGHHHHHHHGHHHGHHHHHHHHHGGGGFGEGGGGGFBFFGGDGGGFGDGFFFFFFF
@M00262:65:000000000-A4NV9:1:1101:17445:8367 1:N:0:1
AGATCGCACTCTTCCCGCTTCACTCGCCGTTACTGAGGTAATCCCTGTTGGTTTCTTTTCCTCCGCTTATTGATATGCTTAAGTTCAGCGGGTATCCCTACCTGATCCGAGGTCAACCTGTAAAAATTAGGGGTTGCTGGCAAGTAAACCTACCGGACTCAATCGCGAGGAGTATTACTACGCGTAGAGCCGACAGGCACCGCCACTGACTTTAGGGGCCGCGAGACCGCGAACCCCAATACCAAGCGAGA
+
CCCCCBCCCCFFGGGGGGGGGGHHHGGGGGGGGHFFHGHGHHHHGHHHHHHGHHHHGHHHHHHHGGGGGHHHFHHHHGHHHHHHHHHHHGGGGGHHHHHHHHHHHHHHGGGGGHHHHHHHHHHHFFHHHHHHCGGGGHHHGHGGHHGHHHHHHHGGGGGGHHHHGGG?GGGGGBFHHGGGGGGGGGGGEGGGCGFFFFFFFFAFFFFFBFFFFFFFEFFFFFFFFCFFFFF=FCAFF?DFFFFFFFFFDF-
@M00262:65:000000000-A4NV9:1:1101:18199:8397 1:N:0:1
AACTCACCGATGAAGAACGTAGCGAATTGCGATATGTAATGTGAATTGCAGAATTCAGTGAATCATCGAATCTTTGAACGCACCTTGCGCCCTTTGGTATTCCGAAGGGCATGCCTGTTTGAGTGTCATTAAATTCTCAACTTTGAAACATTCTTTTGTTTCTAAAGCTTTGGACTGTGGAGGCTTGCCGGCATTTATGATGTCAGCTCCTCTTAAATGCATTAGCAGAACCCTTTTTGTTTAAAGGACTG
+
BAABBFFFBBBBGGG5GGEGCFGGEECHHGGGHGEHGHHFHHHG5FGHHHHHHHGHHHHHHGHHHHHHHHHGHHHHGHHGGGGGHGFHEGGGGHHHGHHHHHHGGGCGGGGHHHHHHHHHHGGHHHHHHHHFHHHHHHHHHHHHHHHHHGHHHHHHHHHHHHHGFHFGGHHHH1GHHHHHHHGGGHGFHCGGGGHHGEHHHGHHHFHGHGGGGGFFFFFGGFGGGGGEFFGGGGGGGGGGEFFFFFFFFFF
@M00262:65:000000000-A4NV9:1:1101:19473:8422 1:N:0:1
AGCAGGAACTGTTGCCTCTTCACTCGCAGTTACTAGGGGAATCCTTGTTAGTTTCTTTTCCTCCGCTTATTGATATGCTTAAGTTCAGCGGGTAGTCCTACCTGATTTGAGGTCAAGTTCATAACAGTGCACAAGGCAGTCCGAAGACGGTTAGAAGCAGAAGCACTTGGTCTCTGCGATAGCATAGCTAGATTTATCAAGCCAAAGCCGATCCCCATTAAGTTCTGCTAATGCATTTAAGAGGAGCCAGT
+
AABB@ABFFFBFDFDDGGGGGFHHHGGFGGBFHHHHBEDE?GFHFHFHHFHHHHHHHHHFHFBGGGGGCHHBAGHFGBGHHHHHHGGGGGGGG?EFEDGHHHHHFFGHH4FGGHH3GHGHFHFGFHHDB3FFHBGHHFDHHHG/CBDH/AEG?FFFHHH0CCGGGFGHGHHHBGDFFD?C.AG<0=D/=GDGHGHBGFH0FFEHB//:FFCGCFGGFGGBF0;BFGGFFBFFGFGGFGGFFFGGF.AEF?/
@M00262:65:000000000-A4NV9:1:1101:23404:8437 1:N:0:1
AAGGTACACTGTTGCCTCTTCACTCGCCGTTGCTGAGGGAATCCTAGTTAGTTTCTTTTCCTCCGCTTAATAATATGCTTAAATTCGGCGGGTAGTCTTACCTCATCTGAGATCTTTTGTATGGTTTGCTGGCGCCATGACGGGTTATCGTTCCAAGAACCCGATGGACCTCGGCCGACAGTGCTGATTTCAGGAGATGCGTACGAGCCGCAACTCCCATTCTCCCCACAAGTGTGAGATGTAGAAACCGA
+
BBBBBFFFFFFFGGFGCGGGGGHGHGGGGEG2EFBGHGC2GGGCG5FFFGGFGHHHHHHFHHDGGGGGGHHBDGDGFHFGHF5GGGFHGGGC</??BFF44FF22B3DF?GB?2?G3BD2>@2FDFH/2F<G?/<C/?111.<->F.<1<CG.C0D<.CGHC@;C.:/C/;:.:EGC-@BDFCF000CFG00;FBE.BFB-DFF-?A9BAA;@=FBFEBBFFFEB/ABD.../;/:/9;FB/9B9BF/;--
@M00262:65:000000000-A4NV9:1:1101:17951:8493 1:N:0:1
ACGTATCACTTTTACCTCTTCACTCGCCGTTACTAAGGCAATCCCTGTTGGTTTCTTTTCCTCCGCTTATTGATATGCTTAAGTTCAGCGGGTATTCTTGCCTGATCCGAGGTCAGTTTGATAAAAGAGGTTTTATGGCTAAAAATGCTGATTGGAGCCAACGGAGCGAGTGACAAAGCCCCATAACGCTCGGGCACCAGATGCAGCATTGCCACTGCATTTCAAGCTTGTCCATTTAAAGAACAAATGCT
+
CCCCCFFFFFFFGGGGGGGGGGHHHGGGGGGGGHHHHHHHHHHHHHHHHHGGHHHHGHHHHHHHGGGGGHHHHHHHHHHHHGHHHHFHHGGGGGHHHGHHHHHHHHHHHGGGGHHHHHHHHHBHHFGGGHHGHGHHHHHHHEBGHHHHHHHHHHHHHHGFGGGGGGGGGGGGHHHFHHHHHGGHHHHGGGGGGDGAGGFGGGGGFGGGGGGGGGGGGGFFGGGFBFFFFFFFFFFFFFBFFFEFFFFFFE9
@M00262:65:000000000-A4NV9:1:1101:4791:8495 1:N:0:1
ACGCTCGAGATGAAGAACGCAGTAAAATGCGATAAGTAATGTGAATTGTAGAATTCAGTGAATCATCGAATCTTTGAACGCACATCGCGCCCTTTGGTATTCCGAAGGGCATGCCTGTTCGAGCGTCATTATCACCCCTCAAGCCCTCGGCTTGGTGTTGGACGGTTTGGTGGAGGCCCCCTCGGGGGTTCCTGCCCCTCCCAAAGACAATGACGGCGGCCTCGTTGGACCCCCGGTACACTGAGTTCTTC
+
BBBBBBBBBBBFFGGFGGGGGGGGHHHHGGCAGGGHHHHHHHHHHHHHHHHGHHHHHHHHHHHGHHHHFHHGHHHFHHHHGGGEGCEGGGGGGHHHGHHHHHHGGGGGGGGGHHHHFHHHGHHGGGGGHHGHHHHFHGFGGFHHGHHHGGGGGGGHGHGHHHHGGGGGCGHGGHHCGGGGGGGGGGGGFFFFFEFFFFFFFFFFFFFFFBFFBFFFFFFFFFFFFFFFFFBDFFFF-@FFBFF//;BFFFB
@M00262:65:000000000-A4NV9:1:1101:20627:8514 1:N:0:1
ACACGACCGATGAAGAACGTAGCGAACAACGATAGCGGCGCCGCAGCCAAAATCGCGCGCGAGTCTGATGTGGCGATCGTCTGTGTTGGCAATCATCCGAACGGCGGATTCGACACGCAGTGGGCGAAGGTTTCAGTGCCGAGTGAAGCGGGAACAGATCACGTTAGATCGGAAGAGCACACGTCTGAACTCCAGTCACGAGTGGATATCTCGTATGCCGTCTTCTGCTTGAAAAAAAAAAGCAGATCGTA
+
BBBBBBBBBBBBFGGGGGGGGGFGEEG22GGGFFGFGGGFGGGG@EGHGFFHHHGGGGGGGFCDHGHHHHHHGHGCGGGHHHGGGFHHHFGFHHHGHHGGDGGGGGF@DGGGEGGAACGGEBFG.B;DAFBFFFFFFFFFA@>A9FFFFDFF;D?.9BFFBFAFFFE/9BEDBED?FBBFFF=9EFFFEFFFF/FBBBFA.B9.A9///;BF.EDBFFFC.9AEFFFF/FF./FF?DFCC;..///9/.9.
@M00262:65:000000000-A4NV9:1:1101:20340:8523 1:N:0:1
AGTACAAGCTGTTGCCTCTTCACTCGCCGTTACTAGGGCAATCCCTGTTGGTTTCTTTTCCTCCGCTTATTGATATGCTTAAGTTCAGCGGGTCCTCCTGCCTGATCCGAGGTCAACCTTGCGAATATTGCGGTTTGACGGCTGGGAACAAACCCGCGGCACGCCCTGAGCGAGGCAGGTGAATACTGCGCTCGGAGTGCCAGCGGGCCCCGCCACTGGTTTTCAGGGCCTGCGGGCAGCCGCAGGTCCCC
+
ABAABFFBAFFFGGGGGGGGGGHHHFGGGGGGGHHHHHHGGHHHHHHHHGHGHHHHHHHHHHHHGGGGEHHGHHHHHHHHHHHHHHHHHGGGGGHHHHHFHHHHHHHHHGGGGHHHHHHHHHGG@FGHFFHFGGGGGGHGCFGGGGEHGHHHHGGGG?-AFGGGGAGEGGGGCFAFAFGABBFFFFFFF?--DA-DC9AFFEFEAC--@FF-DF-DFFF;BFEFFFFFDDFEF;ADF-ADE--@>@F9FAF
@M00262:65:000000000-A4NV9:1:1101:9578:8556 1:N:0:1
ACACGACCCTCTTCCCGCTTCACTCGCCGTTACTAAGGCAATCCCTGTTGGTTTCTTTTCCTCCGCTTATTGATATGCTTAAGTTCAGCGGGTATTCTTGCCTGATCCGAGGTCAGTTTGATAAAAGAGGTTTTATGGCTAAAAATGCTGATTGGAGCCAACGGAGCGAGTGACAAAGCCCCATAACGCTCGGGCACCAGATGCAGCATTGCCACTGCATTTCAAGCTTGTCCATTTAAAGAACAAATGCT
+
BBBBBBBBBFBFGGGGGGCGGGHGHGGGGGGGGGFHHFHHAGFHHHGHHHHGEHHGHGHGHHHHGGGGGHHHHHHGHHHHHFHHHHHHHGGGGGHHGHHDGHHHHHHHGGGGGHHHHHHHFHHFGGHGHHHHHGFGHHHFHHF<GHHHHGHHHHHHHGGFHGGGFGGGGGGHHFGHHCFHHGGFHHGGGGGGGGGGGGFGFFFGBGFFFFFFFEFFFFEFFFFFBFFFFFFFFEFFFFFFFFFFFBFFFE/
@M00262:65:000000000-A4NV9:1:1101:5085:8572 1:N:0:1
AGGCTAACCTTTTACCGCTTCACTCGCCGTTACTAAGGCAATCCCTGTTGGTTTCTTTTCCTCCGCTTATTGATATGCTTAAGTTCAGCGGGTATTCCTACCTGATCCGAGGTCAAATCTTAGGCTTTTAAATCGACAGAATGCCGGCTGGGCCACCAAAGCGCGTGACAAAGCTCCATACACTTGGGCACCAAACTCGGCATCGCCACTGCATTTCGAGCCTGTCCATTAAGGGACAGGGCTCAACAAAC
+
BCCCBFFFFFFFGGGGGGGGGGHHHGGGEGGGGHHHHFHHGHHHHHGHHHHGHHHHHHHHHHHHGGGGEHHHGHHHHHGHGFHHHHGHHGGGGGHHHHHHHHHHGHHHHGGGGHEHHHHHHFEFHHHHHHHHHHGHGGGHHHHHHGGGGGGGHHGGHHECHHGGGGGGGCHBGFFHHGHFFGGGGFGGGGGGF9EGGGBFEGGGDFFFFFFFFFFFFFEFFFFFFFFFFFBF/B..E.AEEFFFFFF/A..
@M00262:65:000000000-A4NV9:1:1101:15714:8572 1:N:0:1
ATTGAGGAGATGAAGAACGTAGCAAAACGCGATAGTTAATGTGAATTGCAGAATTCAGTGAATCATCGAGTCTTTGAACGCACATTGCGCCTTTTGGTATTCCGAGAGGCACGTCTGTTTGAGCGTCAGCCAAACCCTTCCGGCCTCCGGTTTTTTTCGAACCGCGGGGACACGGGCATGCTGGCGTAGGGGACGTCGGCCGCCGCGCTTCGGTGCGGATCATGGCCTTCCCCCGCTTAAACCTGTGGAAG
+
BCCCCFFFCCFFGGGGGGGGGGGGHHHFGGGEGGGHGHGHHHHHHGHHHHHGGHHHGHHGHHHHHGHHHGHHHHHHHHHHGGCEGHGHGGGGGHHHGGHHHGHHGGEEFGGHGHHHGHHHHHGHGGGGGHHFHHHGGHGHHGGGGGHHGGGGGGGGGHGGFHGCFGGG?CGEFFFFF;BFFFFBDFFFFFFBDCFFFFFFFFFFCFFFFFFFFEDFFFB;FFFFFFFFFFFFF?FFFF./BFFF?:BF/BF
@M00262:65:000000000-A4NV9:1:1101:12582:8583 1:N:0:1
AAGGTACACTTTTCCCGCTTCACTCGCCGTTACTAAGGCAATCCCTGTTGGTTTCTTTTCCTCCGCTTATTGATATGCTTAAGTTCAGCGGGTATTCCTACCTGATCCGAGGTCAAATCTTAGGCTTTTAAATCGACAGAATGCCGGCTGGGCCACCAAAGCGCGTGACAAAGCTCCATACACTTGGGCACCAAACTCGGCATCGCCACTGCATTTCGAGCCTGTCCATTAAGGGACAGGGCTCAACAAAC
+
ACCCAFFFFFFFGGGGGGGGGGHHHGGGGGGGGHHBHHHHHHHHHHHHHHHGGHHHHHHHHHHHGGGGGHHHHHHHHHHHHHHHHHHHHGGGGGHHHHHHHHHHHHHHHGGGGHHHGHHHHHHFHHHHHHHHHHGHGGGGHHGHHGGGGGGGHHDGHEGHHGGGGGGGGHFHHHHHHFHHGFFGGGGGGGGGGGGGGGDGGFGGGFFFFFFFFFFFFFEFFFFFFFFFFFFB09FEF.AFFFFFF0FFAF.
@M00262:65:000000000-A4NV9:1:1101:14123:8593 1:N:0:1
GATGAAGAACGTAGCGAAATGCGATAAGTAATGTGAATTGCAGAATTCCGTGAATCATCGAATCTTTGAACGCACATTGCGCCCGCCAGTATTCTGGCGGGCATGCCTGTCTGAGCGTCATTTCAACCCTCATGCCCCTAGGGCGTGGTGTTGGGGATCGTCCAAGGCCCGCCCGGGACGGCCTGCCCGCAACTCTAGTGGCGGCCCCGCCGTTGGCTCCTCTTATAAGTCGTGATCTTCCCCACCGGGGG
+
BACCCFFFFFCBGGGGGGGGGGGEGGGHHHHHHHHHHHHHHGHFHHHH5FGGGGHHHHHHHHHGHHHHHHHHGGGGHHHHGGGGGG//E3BGHH4GG3EEECGHHHHHHHH2FGHHGGGAHH1GF1FGGHHF1=G1F...00>0ACG-<E.::.--.;E./;D.00.;99CA--A--=9@->-.;.:..----/0;00;0A.B--;--@----.;.00:.0;F000:0000.9.;/000:B//:..:---;
@M00262:65:000000000-A4NV9:1:1101:23012:8597 1:N:0:1
ACACAGAACTGTTGCCGCTTCACTCGCAGTTACTAGGGGAATCCTTGTTAGTTTCTTTTCCTCCGCTTATTGATATGCTTAAGTTCAGCGGGTATTCTTGCCTGATCCGAGGTCAGTTTGATAAAAGAGGTTTTATGGCTAAAAATGCTGATTGGAGCCAACGAAGCGAGTGACAAAGCCCCATAACGCTCGGGCACCAGATACAGCATTGCCACTGCATTTCAAGCCTGTCCATTTAAAGAACAAATGCT
+
BBBBBFFFFFFFGGGGGGCGGGHHHGGGGGHGHHHHGGGGGHHHHGGHHGHHFHHHHHHHHHHHGGGGGHHHHHHHHHHHHHHHHHHHHGGCGGHHHHGHHHHHHHHHHGGGGHGEHHGHHHHHHHHGHHHHHGHGHGHHHHHBGHHHHHHHHHHHHFGFHGGGGGGCFCCHFHHHHGHHHGGHHHHGGGFGGGGGGGGGGGGGGGGGEFFGFGGGGGGGGFFGGGGFFFFFFFFFFFFFFFFFFFFFFF:
@M00262:65:000000000-A4NV9:1:1101:3770:8601 1:N:0:1
GCCTAGCGCTTGTGTTGGAGCCCTGCGGCCGCCGCAGCCTCCTAAAATCAGTGGCGGGCTCGCCATCACGCTGAGTGCAGTAGTATTCTTTTCCCTCCTGTTGTGTAGCGGGTAACCAGCCGTAAAAAAACCCATATTCAAAGGTTTACCTCGGATCAGGTAGGAATACCCGCTGCACTTAAGCATATCCATAAGCGGCGGAAAAGAAAACCACAGGGATTGCCCTAGTAACGGCGAGTGAAGAGGCAAGG
+
ABBBAFFBDBBBGGGGG4CGFGGHGHGCFGGGCGGGGGHGHHHDEG3GHHHHHHGGGE//?<//<?2BG/B/B/B2D22?22>>2>F22?2>>211?C011F1GDF<>><>D<-/0D0..C-:AEGGFC-:.C.//;F000;090C09;000...99;/B///A///B//;.;>-.;B/B/9/:B//9/////;/;@D--@-9;B/.AF./999......9./;B/..;///.9--9--9////;A...9.
@M00262:65:000000000-A4NV9:1:1101:25502:8614 1:N:0:1
AGAGTCAAGATGAAGAACGTAGCGAAGGGCGATCGATTGAGTATCTTATAGGGTTCGGTGAATCCTTGCTTATTCGCAACAAGCCCCGCTTCTATAGGCTGGAGCAGCGACGCCAGAACAGGCAAGAGGGAGAGCTAGATCGGAAGAGCTGACGTCTGAACTCCAGTCACGAGTGGGTATCTCGTGGGCCGTCCTCTGCTTGTAAAAACTGCAAGACGAAGAAGATTGGTCAAAGAGATGGAGGACCAGAG
+
AA?AA1@DDDFDBADGFGGGGC00AAA0BF0/A////2/1B12ABE22D221000B///A/B2@1F2F11F21220/B/>>FF////>>///1BE2>B1F0/B00?0B///>////<00?F///0/<</..<...<>11<0<<.<<.</0/<CA..:CC0/0:;:/00;0.9A....999000;9..;..9-;--9/:/://9//9/9-/;/9//-----9-/9////-//;////--//;;----9:---
@M00262:65:000000000-A4NV9:1:1101:9235:8623 1:N:0:1
AGAGTCACTTTTGCCGCTTCACTCGCCGTTACTGGGGGAATCCTTGTTAGTTTCTTTTCCTCCCCTTATTAATATGCTTAAATTCAGGGGGTTGTCTCGCTTCATCTCAGATCAAAATTCAGACTACAATAAATTGAAGCCGATTGCGACAGTTAAGTCGCGGTACATGAGACATATTCAAACACACCAATCTTAGACTTTAGTAGCTGCAGAAAGTTACACGTAAATGAGACCAATAAAGGCCAGTATTC
+
CCCCCFFFFFFFGGGGGGGGGGHHGGGGGEGGHHGHGGGGHHHHHHHHHHHHHHHHHHHHHHHGGHHEHHFHGEGHHHHHDFHHHHHHHGGGGCFHHHHGGHGHHHHHGHGHHHGHHHHHHHHHHGHHHHHHHHHHHHHHHGGFGGHGGGGGHHBHHHHGGGGGGGHHHGGGHHGFHHHHHHHHHHGGGGGGGGGFGGGGGGGGGGGGGGGGGFGGGGGGGGFFFFEFFFFFFFFFFFFEFFFFFFFFFFB
@M00262:65:000000000-A4NV9:1:1101:23010:8640 1:N:0:1
AGAGTCAACTGTTGCCGCTTCACTCGCCGTTACTGAGGCAATCCCTGTTGGTTTCTTTTCCTCCGCTTATTGATATGCTTAAGTTCAGCGGGTATCCCCGCCTGATCCGAGGTCAACTGGTCAAAAAGTTTGAGGCGAATCAACTCCAAGTGAGTCATCACGGATGGTCAATTGCCGACAATATTGGAATCCTGCCCACGACAGTGACTCAAATCCAAGCCAAGCTTGATAGTTTAATGACGCTCGAACAG
+
AAA?AFFFFFFFGGFBEAEFFFHHHGGCGGGGGHFEGF2CFHFHHHF3FGEEHHHHHHHHHHHFGGGDGGHHDHFHHHHHHGHGHBGFHDGGEGHHHHFEGEGHFHHHHGGGDHHHEGHGDGHFFGHGDHFHEGHGGGGGGHHHHHHFFHFGHHHGHHHEFGGGGGGFHBFHHHEFGGCGGGGGGGGGFFGEGEFGGGG@-?@;BFFFFFFFEFFFFFFEFFFFFF/BFFFFBFFFFFEFFFDDD;BFFBB
@M00262:65:000000000-A4NV9:1:1101:4849:8644 1:N:0:1
CAAGCTAGATGAAGAACGCAGCGAAATGCGATAAGTAATGCGAATTGCAGAATTCCAGTGAATCATCGAATCTTTGAACGCACCTTGCGCCCTTTGGTATTCCGAAGGGCATGCCTGTTTGAGTGTCATTAATATCTCAACCTCTGAACCATTGTGGTTTTTTGAGGCCTTGGATGTTGGAGGTTTATGCTGGTGGAATCACTGGCTCCTCTTAAATGCATTAGCAGAACTTAATGGGGATCGGCTTTGGC
+
BAAABFFFFFFFGGGFCECCGGGG?EHHHGECFGHHHGHHHGCGEHFGHFHHHHGHBHHHFHHHHGHHHFHGHHHHGHHHGGGGHHHHGGGGGHHHGHHHHFHHGGGGEFFHHHHHHHHHGHEHHHHHHHHHHHHHHHFFHHHHHGHHHHHHHHHHGHGFGGGGCFEEGHHGHHHHFHGFFB?FHHHHHHHHECGGGHHHGGFFGGGGGGGGB0FFFGGBFGGFFBBFFGGGGEFFCF?ADFFD;E?FBFB
@M00262:65:000000000-A4NV9:1:1101:24264:8653 1:N:0:1
ATTGAGGACTCTTGCCCCTTCACTCGCCGTTACTAAGGCAATCCCTGTTGGTTTCTTTTCCTCCGCTTATTGATATGCTTAAGTTCAGCGGGTATTCTTGCCTGATCCGAGGTCAGTTTGATAAAAGAGGTTTTATGGCTAAAAATGCTGATTGGAGCCAACGGAGCGAGTGACAAAGCCCCATAACGCTCGGGCACCAGATGCAGCATTGCCACTGCATTTCAAGCTTGTCCATTTAAAGAACAAATGCT
+
A3AAAFFFBFFFGGGGGGGGGFHHHGGGGGGGGHHFHBC2GHH2FHHHHHHEFGHHHHHGHHHHGGGGGFHGFHHHHHHHHHHGHFHHHGGGEFHHGHHGGHHHGHHHHGGGEHHBGHBHHGHFHHGFHHGB3CGHHHEFHHHGF0FDBGFGHHHGHFFCHGCGDGGCDF-CBFFGHHFF.;EFGH/EF.C@AGGADEGGG0FBBB/ABFGGG;F/FF/BFFFFFFFE/B.BFFFFFFFFFBABFBFBFB;
@M00262:65:000000000-A4NV9:1:1101:13435:8673 1:N:0:1
GTCACTAGATGAAGAACGTAGCGAATTGCGATATGTAATGTGAATTGCAGAATTCAGTGAATCATCGAATCTTTGAGCGCACCTTGCGCCCTTTGGTATTCCGAAGGGCATGCCTGTTTGAGTGTCATTAATATCTCAACCTCTGAACCATTGTGGTTTTTTGAGGCCTTGGATGTTGGAGGTTTATGCTGGTGGAATCACTGGCCCCTCTTAAATGCATTAGCCGAACTTAATGGGGATCGGCTTTGGCT
+
A>AAAFFFFFFF1D1CA111A10AAAFA1AAGAADGHF22GF22GFFGGHFHGEFBDGHFFHBGHHFHHH?GHHFGEHE>EEGHHHGG//ECFFFHEBFGFFF?CEEGGEGFFHHBGHFBFA>EGF2FGFDG>GHFFFBGHHHHH1@GFGFBBFHGFFHGGGCFF0FFHHCG1>CCFHFCGCAGDGGHFFFEFFG.CHG0/C:FE.;=.9BBF0CB00F9F99//9--:A9C0B0/AB--AB->A99BBBF
@M00262:65:000000000-A4NV9:1:1101:5394:8678 1:N:0:1
AAGGTACACTTTTGCCTCTTCACTCGCCGTTACTGAGGTAATCCCTGTTGGTTTCTTTTCCTCCGCTTATTGATATGCTTAAGTTCAGCGGGTATCCCTACCTGATCCGAGGTCAACCATAGAAAAATTTGGGTTTTGGCAGAAGCACACCGAGAACCTGTAACGAGAGATATTACTACGTTCAGGACCCAGCGGCGCCGCCACTGATTTTAGAGCCTGCCATTGCTGACATGGACTCAATACCAAGCTAA
+
?AABBFFFFFFFGGGGGGGGGGHHHGGGGGGGGHHGHGGHHHHGHHHHGHHGGHHHHHHHHFHHGGGGGHHHHHHHHHHHDHFHHHHEHGGGGGHHGHHGHHHHHHHGHGGGFHHHHHGGHHHHHGHHHHHHGFGGGHGB<DFHHHHHHHGGCCFGHHHHHHHGGCGFCGHHHHGHHHHDGHHHGE:EHGHHHGGGGGGGFFFFFFFFFFFFFFFFFFFFFFFFFFFFFFFFFF/BFF/FFFFBFFFFF/9
@M00262:65:000000000-A4NV9:1:1101:11454:8686 1:N:0:1
AGCCATGCGATGAAGAACGTAGTGAAGTGCGATAAGCAATGCGAATTGCAGAACCGTGAGTCATCAGATTTTTGAACGCAACTGGCGCCGACTGGTCCTCTAGTCGGCATGCTTGTTTCAGTGTCTCTTTTTCTCCTCACCCAAATCATAATGCAAGAGATACCCTTCTCTTGTTAAATATGAAAGTACTCTGTACCTGCAAGTGAGACTGAATCCGTTCGGACTCACACTCAATGCAGCAATCACATTTT
+
AAAAAFFFA1AABDFFGGGG0AAFEFDBFFEGGFGGGFGHFFEEEGEHEGHFE0FEFH/ABFG2DEGFHHHGFEGBCGGEGGHFHHCEGGGGGCFHHHHGHHEHHCEG/@GGHDGHHHHFH>FGHHFHHHFGC>FFFGFHHHGC<FF<FGGHFHHHFGFEHFHHFHHHHHHHHFHFBBGHDG00CGGFHHHBCGHHFHGHFFCCG0C0FGGGFGGFBEBGG-.@AGEGFFFFGFFFFFFFF-;F9F/9BFB
@M00262:65:000000000-A4NV9:1:1101:16231:8706 1:N:0:1
ACAGCAGACTGTTACCGCTTCACTCGCAGTTACTAGGGGAATCCTTGTTAGTTTCTTTTCCTCCGCTTATTGATATGCTTAAGTTCAGCGGGTAGTCCTACCTGATTTGAGGTCAAGTTCATAACAGTGCACAAGGCAGTCCGAAGACGGTTAGAAGCAGAAGCACTTGGTCTCTGCGATAGCATAGATAGATTTATCAAGCCAAAGCCGATCCCCATTAAGTTCTGCTAATGCATTTAAGAGGAGCCAGT
+
ABBABFFFFFFFGGGGGGGGGGHHHGGGGGHFHHHHGHGGGGHHHHHHHHHFHHHHHHHHHHHHGGGGAGHHHHHHHHHHHFHHHHHHHGGGGGGHHHHHGHHHEHHHHGGHHHHHHHHHHGHHHHGHHHHHGHHHHHGFHHGCGGFHGGFGDHFHHHHHHGHGFHGHHHHHHHHHHGCHGGHHHHFHHHHHHHHHHHFCHHGHHCGHHG-BCGGGGFG0CFFFFFGGGFFGGGGGGGGFFBFF.AE?FA/
@M00262:65:000000000-A4NV9:1:1101:12327:8714 1:N:0:1
AAGAGATCGATGAAGAACGTAGCAAAATGCGATAAGTAATGTGAATTGCAGAATTCAGTGAATCATCGAATCTTCGAACGCACCTTGCGCTCCTTGGTATTCCACGGAGCATGCCTGTTTGAGTGTCACGTAAACCCTCACACCTGCGATGTCAAAGTCGTGGGAGGTGGACTTGGACCGTGCCGTAGTCGGCTCGTCCTTTGAAATGCATTAGCTTGCGCTGGTTAGAGTGCTCGGCATGGTGTGATAAT
+
AAA@AFFFAAABBFA1FG?GGGG3DFFGHHGGCEGHHHHHHHDFGHHHEHHHHHHGFHHHHHHGGFHHHHHGHHHHGHHGGGGEHHHHGGGGGHFHFDGGHHHHGGG/EEFHHHHGGHHHHBFGHHHHHGHHHHHHGHHGHHHGHHHGGHGHHGHEFHHGGGGGHFG.GFHHHHHGHHHGGHGGCC?FGFGGGGG@GBGGGGGGGGGFGGGGGGGGGGG@@@@<9BBABFFFFFFF@F-@-F99ABFFBFF
@M00262:65:000000000-A4NV9:1:1101:6767:8723 1:N:0:1
ACGCTCGAGATGAAGAACGTAGCGAAATGCGATAAGTAATGTGAATTGCAGAATTCCAGTGAGTCATCGAATCTTTGAACGCACATTGCGCCCTTTGGTATTCCGACGGGCATGCCTGTTCGAGCGTCATTATCACCCCTCAAGCCCTCGGCTTGGTGTTGGACGGTTTGTTGGAGGCCCCCTCGGGGGCTCCTGCCCCCCCCAAAGCCAATGACGGCGGCCTCGTTGGACCCCCGGTACACTGAGTTCTT
+
AAA1>1DDAAAFGGGDGGGGGGCGGGEHHHGGHGGHGHHHHDFGHHHHHHHHHFGDF2A21B1GHH2FB00B/@@DBF110B///BB1F/>?EE0FD0?EE2FFH//>//><B0<BF1B1B/?0?<C/<FFDGH1GGHCFGA<1FCGHC-<.FC-.<.CEH<G/C@;.A./:;GF/A?..;A-.-.-9-;;AA///A-----9@F-B-A-9B9/9--99---A--:---;;--9--9---//99///9;/B
@M00262:65:000000000-A4NV9:1:1101:3674:8728 1:N:0:1
AGCACCTCCTTTTACCTCTTCACTCGCAGTTACTAGGGGAATCCTTGTTAGTTTCTTTTCCTCCGCTTATTGATATGCTTAAGTTCAGCGGGTAGTCCTACCTGATTTGAGATCAAGTTCATAACAGTGCACAAGGCAGTCCGAAGACGGTTAGAAGCAGAAGCACTTGGTCTCTGCGATAGCATAGATAGATTTATCAAGCCAAAGCCGATCCCCATTAAGTTCTGCTAATGCATTTAAGAGGAGCCAGT
+
BAAABBFFBFFFGFGGGGGGGGHHHGGCEGHFHHCGHGFGGHHH5GHHHFGHHHHHHHHHHHHHGGGGGHHHHGGHHHHHHHHHHHHGHGGGGGG@GHHHHHHHHHF4GHGEHHHHGGHFHHHHHHHHHHEFGHFHHHGHHGG?/</@EGDGGHFBDGHHFFFHEFFHHHHHHHHHHGDAEAFH0DDFBDGFHGHHHGFBGFEHCGH/:DCGGGGAB/FFGFFFGGEFGGFGFBGGG0BFFEBE?9AEFF9
@M00262:65:000000000-A4NV9:1:1101:11852:8737 1:N:0:1
ACCACTGTGATGAAGAACGTAGCGAAATGCGATAAGTAATGCGAATTGCAGAATTCCAGTGAGTCATCGAATCTTTGACCGCACATTGCGCCCTTTGGTATTCCGAAGGGCATGCCTGTTCGAGCGTCATTATCACCCCTCAAGCCCTCGGCTTGGTGTTGGACGGTTTGGTGGAGGCCCCCTCGGGGGCTCCTGCCCCTCCCAAAGACAATGACGGCGGCCTCGTTGGACCCCCGGTACACTGAGTTCTT
+
ABBBBFFFFFFFGGGGGGGGGGGGGGGHHHGFHGGGHHGHHHGGGFEHHHHHHHHHHFFGGFHGHHHFHGEHGHHHHH5E>>>ECHHHHGGGGGHHHHHHHHHHHG/EFGGGHHHHHHHHHGGHGGGGGHHHHHHHHHGGGGHHHGHHHGGGGGGGHGHGHHHHGGGGGGGCFGGHGGFGGGGGGGGGFFAFFFFFFFFFFFFFF.FFFFFFFFFFFFFADFFFFFFFFFFFFFFFFFAFFFFFFFFFFFF
@M00262:65:000000000-A4NV9:1:1101:11639:8747 1:N:0:1
ACGTATCAGATGAAGAACGTAGTGAAATGCGATAAGTAATGTGAATTGCAGAATTCCGTGAATCATTGAATCTTTGAACGCATATTGCGCCCTCTGGTATTCCGGAGGGCATGCCTGTCCGAGCGTCATTACAATCCTCAAGCACAGCTTGTTTGTTGAGCCCTGTCCCTTAATGGACAGGCTCGAAATGCAGTGGCGATGCCGAGTTTGGTGCCCAAGTGTATGGAGCTTTGTCACGCGCTTTGGTGGCC
+
CCCCCFFFFFFFGGGGGGGGGGGHHHHHHHGGHGGHHHHHHHHHHHHHHHHHHHHHHHHGGGHGHHHHHHHHHHHHGHHHGFGEGHGHGGGGGHHHHHHHHHHHGGGGGGGHHHHHHHHHGGGGGGGGHHHHHHHHHHHHHHHHHHHHHHHHHHHHHHHGHHGHHHHHHHHHGHHHHHHGGGHHGGHGHHHHHHHHGGCGGGGG?FGGGGGEEGGGFFGGGFFGGFFFFFFFFFFFFFFFFFFFFFFFFFF
@M00262:65:000000000-A4NV9:1:1101:22952:8756 1:N:0:1
AGGCTAACGATGAAGAACGCAGCGAAATGCGATAAGTAATGTGAATTGCAGAATTCAGTGAATCATCGAATCTTTGAACGCACATTGCGCCCTTTGGCATTCCGAAGGGCATGCCTGTTCGAGCGTCATGATCAAATCTCAAGCCTTGCTTGGTATTGGGTTTTCGTCTCCCTCGTCTCTGTACAGGTAGTGACGTGCCTGAAAATCAGTGGAGGTGCCTCAATAGACTCAAGCGTAGCAGACTGGAATCG
+
BBABBFFFBBBBGGGGGGGGGGGGGGGFHHGEHE2GDGHGHHHHHHHHHHHHGHHHHHHHHFHHHHHHHHHGGHHHHHHHGGGGHHHHGGGGGHGHHHHHHHHHGGGGGGGHHFHHHHHHGHGGGGGGHHHHHHHHHBHHFHFHGHGHHGHH?1FGHFHHGGGGBDHGHCGHHHGHGFHHHHHGHHGHHHHHH:A;DGHHGBB9BBFFGFFFFGGGGGFFG/CFFBFFB00BFGDAADEFFFFFFE////.
@M00262:65:000000000-A4NV9:1:1101:7784:8757 1:N:0:1
AAGAGATCGATGAAGAACGTAGCGAAATGCGATACGTAATGTGAATTGCAGAATTCAGTGAATCATCGAATCTTTGAACGCACATTGCGCCCGCCAGTATTCTGGCGGGCATGCCTGTCCGAGCGTCATTTCAACCCATCAAGCCTAGCGCTTGTGTTGGAGCCCTGCGGCCGCCGCAGCCTCCTAAAATCAGTGGCGGGGTCGCTATCACCCCGAGGGGAGGAGTATTTTTTTCACTCCTGTTGTGTTGG
+
BCCCCFFFCCCFGGGGGGGGGGGGGGGHHHGGHGGGHHHGHHHHHHHHHHHHHHHHHHHHHGHHHHHHHHHGHHHHGHHHGEFGHHHHGGGGGGGCEHHHHHHHHHGGGGGHHHHGGHHHGGGGGGGGHHHHHHHHGGHHHHHHGHHHGGGGGGHHHHHHHHHGGGGGGGGGGGGFFFFFFFFFFFFFFFFEFFFFFFF=-9.--.../09/.--::-;-9--.A/:0;090-9/0000B000;0/.::..
@M00262:65:000000000-A4NV9:1:1101:22076:8766 1:N:0:1
ACATTGGCCTCTTGCCGCTTCACTCGCCGTTACTAAGGCAATCCCTGTTGGTTTCTTTTCCTCCGCTTATTGATATGCTTAAGTTCAGCGGGTATTCCTACCTGATCCGAGGTCAGATCTTAGTTTAAGGTTTGAAGACTGCACACCAGCTGGGCCACCAAAGTGTATGACAAAGCCCCATACACTCGGGCCCCAAACTTGGCATCGCGGCTGCATTTCGAGCTTGTCCATTAGCGGACAATTTGGCTCAA
+
AAAAAFBFBF1@111AEEEE?FDGHECGCEEG/D221F0FGH1F11B1A1A/BFDGFDBG1AE0EECECHGH2FHHHDGHB11B2B@21E@?E@12B>BF10FF011B0E?EE0101><F12B22F2>11>1><11@GBGC011@G/<?/F<0</FC.<..<<1>=F11<F00/C/C..<//<000/..---;-..;?000CBFFB..----;-://:/9-;--/;9B/9/;9F/;--9--B/9;/////9
@M00262:65:000000000-A4NV9:1:1101:8307:8787 1:N:0:1
ACCACTGTGATGAAGAACGTAGCGAAACGCGAAATGTAATGTGAATTGCAGAATCCCCGTGAATCATCGAATCTTTGAACGCATCTTGCGCCCTTTGGTATTCCGAGGGGCATGCCTGTTTGAGTGTCGCATTACTCTCAACCCTTGACCGATGATCGGCTTGGGCTTGGACCGTGGCCGAACGCGGCCGGCGCCGTAGACGTCTGGCCCGGCCGAAATGAATGCGGAGCGAATGCGCGACCGCGACGACC
+
AAABBFBD55DF5A5F4GEGGCGGG?EGGEEG2EEGHFHHGHFFHHHHEHHFFHHCFCE1A?1DFGHGFBCGFHGHHHG3?E@G?@DGHGEG@@GHEBGHD?DGHA<<CCCGHGHHBHHHHHGG1GHDAH</CGDHHHHHHHHGGFHHHGG@GFHGHFDDGGCA.CGECCFHFB9.BBFBG?B-DB<=BB-BB-9--...99;DFEFFFF9>B?B>==FFFE/B9D-9;=9--@//9.BB--9@9@@?-99
@M00262:65:000000000-A4NV9:1:1101:10856:8796 1:N:0:1
AGGCTAACGATGAAGAACGTAGTGAAGTGCGATAAGTAATGTGAATTGCAGAATTCCGTGAGTCATCGAATCTTTGAACGCAAATTGCACTCTCTGGTATTCCGGAGAGTATGCCTGTTTGAGGGTCAGTTTAAATAAAAATCGATGTGTCGCTTTTGTGACGCTTCGGAATTGGGTCACCTTGATCTCTGGGTTAAGAGGCCTAAAATTGATACCTTTCCGAGCATCTTGGACGTACGTAACCTCTCAAG
+
BBBBBFFFBBBBGGGCGGGGGGGHGHHHHHGFDGGHHHHHHHHGHEHHHHHHHHHHGHGGGGHHHHHHHHHGHHHHHHHHGGGEHHHHHHHHHHHHHHHHHHHHGGGFGFGHHHHHHHGHHHGHGGHHHHHHHHGHHHHHFHHGFHHHHHHGHGHGHHHHEGGGGGGGGGGGGFHEGHHHHHGHBGHHHHHHHHGHGHHFHGGHBG0CGHH0GHHHGGHFB?E?DFGGGGGEBFDDEGFFGFGFFFFFFFB
@M00262:65:000000000-A4NV9:1:1101:14890:8797 1:N:0:1
AACGTGATGATGAAGAACGCAGCGAATTGCGATATGTAATGTGAATTGCAGAATTCAGTGAATCATCGAATCTTTGAACGCACCTTGCGCCCTTTGGTATTCCGAAGGGCATGCCTGTTTGAGTGTCATTAATATCTCAACCTCTGAACCATTGTGGTTTTTTGAGGCCTTGGATGTTGGAGGTTTATGCTGGTGGAATCACTGGCTCCTCTTAAATGCATTAGCAGAACTTAATGGGGATCGGCTTTGGC
+
BABBAABFFFFFGGGGGGGGGGGGEEGHHHGGHGGHHHHHHHFHHHHHHHHHHHHHHHHHHHHHHGHHHHHGHHHHHHHHGGGGHHHFGGGGGHHHHHHHHHHHFGGGGGGHHHHHHHHHHHGHHHHHHHHHHHHHHHHHHHHHHHGHHHGHHHHHGHGHGGGGGGHGGHHHHEHHHHHHHFGGHHHHHHHGFGHGHGHHHHHHHHGGGGGGGFGEBFGGGGGGGGGFFFGGGEFFGGGGDFFFFFFFFFB
@M00262:65:000000000-A4NV9:1:1101:8462:8809 1:N:0:1
AGCAGGAACTGTTGCCGCTTCACTCGCTGTTACTAGGGCAATCCCTGTTGGTTTCTTTTCCTCCGCTTATTGATATGCTTAAGTTCAGCGGGTATCCCTACCTGATCCGAGGTCAAACGTTTGAATAAGGCTTCATGGACGCCGACGTAGAAGGGAGAGACGCAAATTGTGCTGCGCTCTACCACCAGTACGTTGGCCGCCAATCGCTTTCAGGCGAGTCCTTTGCAGGACAAACGCCCAACACCAAGCAG
+
BCCCCCCFFFFFGGGGGGGGGGHHHGGGGGHHHHHHHHHGGHHHHHHHHHHGHHHHHHHHHHHHGGGGEHHHHHHHHHHHGHHHHHHHHGGGGGHHHHHHHHHHHHHHHGGGGHHHHHGHHHGHHHHHHHHHHHHHHHHHGGGGGGGGHHGHHHGGGGGGHGGGGCHHHHHHHHHGGGGGGGGGGGGGGGGGGGGGGGGGFFAFFFFFFFFFFFFFFFFFFFFFFFFFFFFFFFFFFFFFFFFEFE.FEFF
@M00262:65:000000000-A4NV9:1:1101:15503:8814 1:N:0:1
ATCCTGTACTGTTCCCGCTTCACTCGAGGATGGTTGTAGCCGAGCGCATTCACACCGATACCCGCCAGCAGATCCAGATATCGCTTGTTTACTACGTTCTTCATCACAGTGGTAGATCGGAAGAGCACACGTCTGAACTCCAGTCACGAGTGGATATCTCGTATGCCGTCTTCTGCTTGAAAAAAAAAACAACAGGAAGAACGTATACATGCAGAAACAGTAATGCTGCGACATAAGAATAAAGTGTACAA
+
CCDDDFFFFFFFGGGGGGGGGGHHHGHGGGHHGGHGGHHHHGFGGGGGGGHHHGHGAAEFGHHCGGGGGHHHHHHHHHHGHHGGHHGHHHHHHGHGHHHGHHHHHHHEGGHHHHHHHHHGGGGHHHHHHHGHHHGFHHHHHHHHHHHGGGGHGGFGHHHHHGGHHHHGGGHGHHHHHHFHHHGHGGGAF.;..9/../..//.9.;:00:00::0/0/;/000000000---9.0:00000000;000000
@M00262:65:000000000-A4NV9:1:1101:6914:8819 1:N:0:1
AAGGTACAGATGAAGAACGTAGTGAATCGAGGCCCAGCAGGATGAGATGGCCGGTTCGCGCAGCCGCGAAGTGCGACACCTCCATGTCGTAGTGAAGGATGAAGTCCGGCCCCGATGCCGGGTGGTCGCGACCCGTGAAGAAGAGCGCATCGTCGGCGTAGCCTTCGCCCCAGACGAGTGAAGCGGCAACAGTTCCTGCTAGATCGGAAGAGCACACGTCTGAACTCCAGTCACGAGTGGATATCTCGTAT
+
ACBCAFFFFFFFGGGGGGGGGGFHHHHHHHGGGGGGHHHHHGHHGGFGHHGHGGGGGGGGGGGGHGGGGGGFHHGEGGGGGHHHHHHHHGHGGHHBGHHHHHHHHHHGGGGGGGGGGGHGGGGGGGHGGGGGGGGDFGEFGGGGGGGGGGGGFFFFFFFFFFFFFFFFFFFFFFFFAFFFFFFFFFFFFFFFFFFFFFFFFFFFFFFFFFFFFFFFFFFFFEFFFFFFFFFFFFF?CDAFFFFF0FFFFFB
@M00262:65:000000000-A4NV9:1:1101:18497:8825 1:N:0:1
ACCACTGTCTTTTCCCGCTTCACTCGCCGTTACTAGGGTAATCCCTGTTGGTTTCTTTTCCTCCGCTTATTGATATGCTTAAGTTCAGCGGGTATTCCTACCTGATCCGAGGTCAACCTTGAGAAATAAAGGGGTGAAAACCGGGCCACACAACTACCAGATGCGTGCTGTGATAAGCTCGTTGCATATAGAGTCTGTATGACACCGGTTATTGTCTTTTGGACCTGTCACCAGCTGGCAAAGGGCCCAAC
+
BCCCCFFFFFFFGGGGGGGGGGHHHGGGGGGGGHHHHGGFHHHHHHHHHGHGHHHHHHHHHHHHGGGGGHHHHHHHHHHHHHHHHHHHHGGGGGHHHHHHHHHHHHHHHGGGGHHHHHHHHHHHHHHHHHHHGGGGHHHHHGGGGGGGGGGGGGHHHHHHHGHHGGGGGHHHHHHHHHHHGGGGGGGGGGGGGGGGGFGGGHGGGGGGGGGGGFFFFFFFFFFFFFFFFFFFFFFFFFFFFFFFFFFF?E.
@M00262:65:000000000-A4NV9:1:1101:17393:8830 1:N:0:1
ATTGAGGAGATGAAGAACGTAGCGAATTGCGATACGTAATGTGAATTGCAGAATTCAGTGAATCATCGAATCTTTGAACGCACCTTGCGCCCTTTGGTATTCCGAAGGGCATGCCTGTTTGAGTGTCATTAATATCTCAACCTCTGAACCATTGTGGTTTTTTGAGGCCTTGGATGTTGGAGGTTTATGCTGGTGGAATCACTGGCTCCTCTTAAATGCATTAGCAGAACTTAATGGGGATCGGCTTTGGC
+
AAAA@FFFBAFFGGGGGGGGGGGGGGGHHHGGHGGGHHHGHFGHHHHHHHHHHHHHHHHHHGHHHHHHHHHGHHGHHHHHGGGGHHHHGGGGGHHHHHGHHHHHGGGGGGGHHHHHHHHHHBGHHHHHHHHHHHHHHHGHHHGHHHHHHHGHHHHHGGFHGGGGGGHGGHHHHHHHHHHHHHGGGHHHHHHHHHHGHHHHHHHHHHGGGGGGGGGGGGGGGGGGGGGFGGGGGGGGGGGGFFFFFFFFFFB
@M00262:65:000000000-A4NV9:1:1101:6439:8833 1:N:0:1
AGATGTACCTGTTGCCGCTTCACTCGCAGTTACTAGGGGAATCCTTGTTAGTTTCTTTTCCTCCGCTTATTGATATGCTTAAGTTCAGCGGGTAGTCCTACCTGATTTTAGGTCAAGTTCATAACAGTGCACAAGGCCGTCCGAAGACGGTTAGACGCCGAAGACCTTGGTCTCTGCGATAGCATAGATAGATTTATCAAGCCAAAGCCGATCCCCATTAAGTTCTGCTAATGCATTTAAGCGGAGCCAGT
+
CCCCBFFFFFFFGGGGGGGGGGHHHGGAFGHHHH55BFAEGHHGF5FGH5BGHHHHHHHHHHHHGGGGGFHHHHHHHHHHHGHHHHGHHGGGG/1FGHH4GGHHHHHHGHH3G?3F3?FF4B44B?F?FG4F320////<<?B/CF?2//??/011/-----<./<<G00<=00000AECFA00;C00<000=0900;F090.///:/.--9-A9./9000;9B0;:0B00000000;0000-;-;@A/.0
@M00262:65:000000000-A4NV9:1:1101:17245:8853 1:N:0:1
ATTGAGGACTTTTGCCGCTTCACTCGCCGTTACTAGGGCAATCCCTGTTGGTTTCTTTTCCTCCGCTTATTGATATGCTTAAGTTCAGCGGGTATCCCTACCTGATCCGAGGTCAAGCGTGAAAATATAGGCTTCATGGACGCCCGCAATACACAGCGAAGCGCGCAAAATGTGCTGCGCTCAAACACCAGATTGCCGGCTGCCAATTGGTTTGAGGCGAGTTCACGCGTTGCAGCGGAACAAACACCCAT
+
AAAABF4CAF@FGGGGEGGGGGHHHGGGGGGGGHHHHFHDEHFHHHHHHHHGHGHHHHHHHHHHGGGGGHHHHHHHFHHHHBFGHHHHGGGGEEHEFHHHHHHFHHHHHFGGGHHH11/?//FBGHDF22FFFH01@21<F@C/A@?CCGFHFFEFC-<-<-:@C-A9?/0FFEFGGG@@-C.BFFFG?.AABFFFFB-9-9:9//9;F/9.ADFA.A?BBBFFFFFF?--@D/9FB?B;?BBFFFFDFE9
@M00262:65:000000000-A4NV9:1:1101:16104:8854 1:N:0:1
AGCAGGAAGATGAAGAACGCAGCGAAATGCGATAAGTAATGTGAATTGCAGAATTCAGTGAATCATCGAATCTTTGAACGCACATTGCGCCCCCTGGCATTCCGGGGGGCATGCCTGTTCGAGCGTCATTTATACCAATCTAGCCTGGCTAGGTGTTGGGCTCCGCCGTCTGGCGGGCCTTAAAACTAGTGGCGGGGGCCCTCCGCTCCTCGCCGCGTAACATTCTTCCCTTTTGGTCCCGGGGGGGGGGG
+
BBB@BBBBCFFFFGFFGGGCGGGGFFGHHHGGHGGHHHHHHHHHHHHHHHHHHHHHHHHHHHHHHHHHHHHFHHHEFHHHGGCGHHHGGGGGGGGGHHHHHHHHG?FCFGGGGGGGGGGGGFGGGGGFFFFFFFFFFFFFFFFFFFFFFFFFFFFFFFFFFFEFFFFFFFFFFFFCCCFFFFF/9FFFFBFFEAC---;;-.9....-./..-----9-../9://///./9//9;9//.9-;@C--;---
@M00262:65:000000000-A4NV9:1:1101:16653:8861 1:N:0:1
ACATTGGCGATGAAGAACGTAGTAAAGCGCGAAATGTAGTGTGAATCGCAGAACATTGTGAATCATCGAATCTTTGAACGCACATTGCGCCTCCAGTAACTTGGAGGCATGCCTGTCTGAGCGTCATTTAAAACCATAAACTCTATCGAGTTTGTATTGGGCGTCGTCCCCGGACGTAGCCTCAAAGTCATCGGTCTTATACGCGGACGAGCTCCATTAGGACAGACCGTGTGTGGACTTTAAATCTCTGA
+
BBBBBFFFBBBBGGGGGGGFGGGHHHGGGGG?EEHHHHFHFFGGHHHHGGG?HHGHHHHHHGHHHHHHHEHGHHHHHHGFG@EEGHHHGGGGGHHHHHHHHHHHHFGGGHGHHHFHHHGHHHGGGGHHHHGHHHGHHHHHHHHHHHHGHGHGGHHHHHFGHHGGGGGGGGEGCGGGGHGGGGGFGEGGGGGGGGGGGGGGGGGGGFFFFAFFFFFFFFFFFFFFFFFABAE.AFFFFFFFFFFFFFFFFFB
@M00262:65:000000000-A4NV9:1:1101:13756:8887 1:N:0:1
ACCTCCAACTCTTCCCGCTTCACTCGCCGTTACTAAGGCAATCCCTGTTGGTTTCTTTTCCTCCGCTTATTGATATGCTTAAGTTCAGCGGGTATTCTTGCCTGATCCGAGGTCAGTTTGATAAAAGAGGTTTTATGGCTAAAAATGCTGATTGGAGCCAACGGAGCGAGTGACAAAGCCCCATAACGCTCGGGCACCAGATGCAGCATTGCCACTGCATTTCAAGCTTGTCCATTTAAAGAACAAATGCT
+
BAABBBFFFFDFGGGGGGGGGGHHHGGGGGGGGHHGHHHHHHHHHHHHHHHGHHHHHHHHHHHHGGGGGHHHHHHHHHHHHHHHHHHHHGGGGGHFHGHFHHHHHHHHHGGGGHHFBFG3DGGGGFHFHHFHHGGGFFHGH22FGGHHGHDFHGH1FCFFFGGGGGGGGG@CGHHHBCGFHG?GBGHD?DGG?@C?EE?FAFFGBFGGGGGFFGFFFF/9FFFFFF/FFFFFFFFFFFFFFB.9/BFFFF9
@M00262:65:000000000-A4NV9:1:1101:26132:8895 1:N:0:1
ACGACGGACTCTTGCCTCTTCACTCGCCGTGACTGAGGCAATCCCTTTTGGATTCTTTTCCTCCGCTTATTGATATGCTTAAGTTCAGCGGGCATCCTTATCTGATCCGAGTTCAAATCTTAGATTTTTTTTAAGGTTTAATCGACGAAAATGCCTGCTGAGCCACTAAAGCGTGTGACGAAGCTCCATACGCTCGGGCATCAGCATCAGGACTCGGCATCGCCNNTNNATTTTAAGCCTGTCCACCAAAA
+
>1>1AD1A@>CD111A1B1FA3B3FA0A0//AAAD1F/A/0B1BAG111BE11B12AFG2BABF///B/BF12B2B2B2@GG12B2221//>//BB0BB21B222BDFH////1B22BFBGBD1FG21FGG@HFBBGHHHHFH.F-<-<.@DGBG0<.C0DAGCGEGCB0;C.CAEEGG?E?.90CFFG0BFBE9AA--99B//BFFFBBBB-FFF-A--B-BB##:##-;9-;F/9FFBA9BBFFF--;9
@M00262:65:000000000-A4NV9:1:1101:19129:8956 1:N:0:1
AACGTGATGATGAAGAACGTAGCGAAATGCGATAAGTAATGTGAATTGCAGAATTCAGTGAATCATCGAATCTTTGAACGCACATTGCGCCCCCTGGTATTCCGGGGGGCATGCCTGTTCGAGCGTCATTACAACCCTCAAGCTCTGCTTGGTATTGGGCTCTGCCGGTCCTGGCAGGCCTTAAAATCAGTGGCGGTGCCATTCGGCTTCAAGCGGAGTAATTTTTTTCGCTTTTGGGAACCCGGGGGGGG
+
ABBCCBBFFFFFGGGGGGGEGGGGGGGGHHGFHGGHHHHHHGHFGHHHHHHHHHHHHHHHHHFHHHHHHHHGHHHHHHHGGGGGHHHHFGGGGGGGHHFHHHHHGGGGGGGGGGGGGGGGGGGGGGGGGGGGGGFFFFFFFFFFFFFFFFFFFFFFFFFFFFFFFFFFFFFFFFFFFFFFFFBFFBBFFFFFFFFF@--9//;//.-9-.////.--9.;;/;/;;-;/-..AE//-9./...::-----:
@M00262:65:000000000-A4NV9:1:1101:5679:8966 1:N:0:1
ACAGCAGAGATGAAGAACGCAGTGAAGCGCGAAATGTAGTGTGAATCGCAGAACATTGTGAATCATCGAATCTTTGAACGCACATTGCGCCTCCAGTAACTTGGAGGCATGCCTGTCTGAGCGTCATTTAAAACCATAAACTCTATCGAGTTTGTATTGGGCGTCGTCCCCGGACGTAGCCTCAAAGTCATCGGTCTTATACGCGGACGAGCTCCATTAGGACAGACCGTGTGTGGACTTTAAATCTCTGA
+
BBBBBFCFACDFFGGGFGEFCE2AGFGHGFGGGGDF5EHFFGHFHHFHEFGGHFFHHHHHHFDFH5@GGBG1FGFHHHHFDE>>G4B3?>?A>FFGF?4B4FGHHHGGGHHH3FGB3FFDGBBDD?GHHHF2@DEEHHHBGHBFHGFGHG1FHGFGHDGFEHC@DGCG.AEGGGGC.C..BFFBF09BF0BFG?EDDEFGFFE?AADF;B;-:FFFFFBFFFFFFFF?-DE..9F.FBBFFBFFFEFFFB/
@M00262:65:000000000-A4NV9:1:1101:12976:8987 1:N:0:1
ACAGCAGACTGTTGCCGCTTCACTCGCCGTTACTAGGGGAATCCTTGTTAGTTTCTTTTCCTCCCCTTAATAATATGCTTAAATTCAGGGGGTCTTCCCACTTCATCTGAGGTCTAATTCATAGATGTCCAGAGACGTTCCCCCGAAAACATGATTAGCAACAACCAAGCCGAAACTTAATCACTACCTCACATGCTCTCAAGTTCACAACTCTGTTCATTTGTTTCTTTTGGCTGCAGTAACATAGGGTT
+
ABABBFFFFFFFGCGGGGGGGGHHHGGGGGGGGHHHHHFGGHHHHHHHGHHHHHHHHHHHHHHHGGHHHGHHGHHHHHHHHHFGHHHHGHGGGGHHHHHHHHHHHHHHHGHGHHHHHHHHHHGGFHHHHHHHGHHHGGGHHHHGGGGGGHHHHDGHGFHHHHHGHGFHHGGGGGGGHHG0GFFHGFHCGHHHHHHGGGGGGFFFGGFGGGGGGGGGGGGGGGGBFBFGGGGGGEFFFFFFFBFFFFFFFFF
@M00262:65:000000000-A4NV9:1:1101:17375:8992 1:N:0:1
AAACATCGGATGAAGAACGCAGTGAATTGCGATATGTAATGTGAATTGCAGAATTCAGTGAATCATCGAATCTTTGAACGCACCTTGTGCCCTTTGGTATTCCGAAGGGCATGCCTGTTTGAGTGTCATTAATATCTCAACCTCTGAACCATTGTGGTTTTTTGAGGCCTTGGATGTTGGAGGTTTATGCTGGTGGAATCACTGGCTCCTCTTAAATGCATTAGCAGAACTTAATGGGGATCGGCTTTGGC
+
ABBBBFFBBAABBFBBAF?F2EGGFHHHCHGEH2AFGBGGBFGFFGFHEHGHGG5GFGDGHHEFDHHHGBFFGHHGHHEFF0EEHHHHHHHHHHGHFFHHHHGFEECD?FEHHBFGFHHHHHFHHHHHHHHHHHHHHHHHGGGFHF1GHHAFGFGFGHGHGGGGGGE/FCGHGBGFHHFEFGFGHHFHHHGBGFBDG0CHFHHBGAHHEHHGHCCBG0BFGGBBF00//CFGF9CF0CD?EGGGGGBFBF/
@M00262:65:000000000-A4NV9:1:1101:3801:9012 1:N:0:1
ACTGTTACCGCTTCACTCGCCGTTACTGAGGCAATCCCTGTTGGTTTCTTTTCCTCCGCTTATTGATATGCTTAAGTTCAGCGGGTATCCCTACCTGATCCGAGGTCCAACTTATTATTTTATTTGCAGGACCTACAATAGTTTCTCCAAAGCGAGTCCAGTCTGCTACGCTTGAGTCTATTGAGGCACCTCCACTGATTTTCAGGCACGTCACTACCTGTACAGAGACGAGGGAGACGAGAACCCAATAC
+
BBBBBFFBFABBGGGGFGGGGGEEEFHHHFGGGFHGFHHHFGHHA1GHEHFGGHHHHGGGGGHGDDHHG5DFGFGF@FHBGHEEE/ECGGHGFHHHG33B?G/EEEGHGFHHHDGHHHHHBGFHHGEHCCFGHHGFFGHHGHFHGHHGBFD0CDFC@HHHHFFHHHHHHA?EGGA<GHHHHHHHHEEEGEHGACGHF0GFHHHGHEFGGGGGGFGGGGGGBFGF0FBBFDCG;CFDDFFFA?DB.AE?FB/
@M00262:65:000000000-A4NV9:1:1101:5640:9015 1:N:0:1
AATGCCGCATCTGGTGCCCGAGCGTTATGGGGCTTTGTCACTCGCTCCGTTGGCTCCAATCAGCATTTTTAGCCATAAAACCTCTTTTATCAAACTGACCTCGGATCAGGCAAGAATACCCGCTGAACTTAAGCATATCAATAAGCGGAGGAAAAGAAACCAACAGGGATTGCCTTAGTAACGGCGAGTGAAGCGGCAAAAGTAGTGCTAGATCGGAAGAGCACACGTCTGAACTCCAGTCACGAGTGGAT
+
AABBAFBBBABFGGGFGGGGAEGGFE?GGHHFFGHHHGHHHHHGGGHGGFHGHHGHGHHHHHHHFHHHFHHHHGHHHHHHHGHHHHHHFHHHHHHHHHHHHHGGGGGHHHHHHGHHHHHHGDFGGGHHGGHHHHHHHHHHHHHHHHGGGGGGHHHHGFHHEHHGGHHGGHHHGHHHHHHHHHGGGGGG@EFF0;A@DFFFFF:FB/;BFF///BEDFFFFF./9.9@AAFF/FFBFFFBBB9/D.-..;9/
@M00262:65:000000000-A4NV9:1:1101:15125:9089 1:N:0:1
ACCTCCAAGATGAAGAACGCAGCGAAATGCGATAAGTAATGTGAATTGCAGAATTCAGTGAGTCATCGAATCTTTGAACGCACATTGCGCCCTTTGGTATTCCGAAGGGCATGCCTGTTCGAGCGTCATTATCAAAGTATCAAGCTTGGCTTGTCGTTGGGCCCTTTGTCACCTGGTGACAGGTCCAAAAGATAATGACCGGTGTCGTAAAGACTCTATATGCAACGAGCTTATAACAGCACGCATCTAGT
+
BBBBB@FFFFFFGGGGGGGGGGGGGFGHHHGGCEGHHHHHHHHFHHHGHHHHHHHHFHGHHHHHHHHHHHHGHHGHHHHHGGEEHHHHGGGGGHHHHHHHHHGHEGFGGGGHHHHHHHHHGHFDGGGGHHHHHHHHHHHHHHHHGHHHGHHHGHHGFGHHGGHGHHGFHHFGHHHHHHHHHHGHHHHGHGHGHHFHHHHHGGBADFDGGGGGGGGGGGGGGGGGFBDGFCDEFFFFFFFEBFFF-AFFFFB
@M00262:65:000000000-A4NV9:1:1101:6567:9092 1:N:0:1
ACGTATCACTGTTGCCGCTTCACTCGCCGTTACTGAGGCAATCTTAGTTAATTTCTTTTCCTCCGCTTAGTGATATGCTTAAGTTCAGCGGGTGGTCCTGCTTGATTTCAGATGCAAAGAAAGTTTGCGTGACTAAGCACTGGCAGCGGCTGCTGCACTGCCTCTGCTCTCAATGAGTTCACATTGTGAGCAATGTGACTGCTGCATTGAGTGCGGCCCTCGATCGAGTCGAAGCCACTCGCAGAGCGCAG
+
BBBBAFFFFFFFGFGG?EEGGBGHHGGGGGGGGHHFFGGCGGHHHFDGHHHDFHHHHHHHHHHHDGGGGHGHFHDHHHHHHHHHHHHEHDFGGE@FHHHHHHHHHHHHHHHFHHHHH3GFFBGHHHGHGGGGGHHHHHHHHHHHHGGGGGGGGHHHEHFHHHHHHGHHHHHFFHGHHHHHGHHHHGHFFHHGHHHHHHHHGGGGGGGGGGGGGGG-AFGGGAFFFFFFFFFFAFFFFFFFFFFFFFFFFFD
@M00262:65:000000000-A4NV9:1:1101:17977:9094 1:N:0:1
ACAAGCTAGATGAAGAACGTAGCGAAATGCGATAAGTAATGTGAATTGCAGAATTCAGTGAATCATCGAATCTTTGAACGCACATTGCGCCCGCCAGTATTCTGGCGGGCATGCCTGTTCGAGCGTCATTTCAACCATCAAGCCCCCGGGCCTGTGTTGGGGACCTGCGGCTGCCGCAGGCCCCGAAAACCAGTGGCGGGCTCGCTGTCACCCCCGCCGTAGGTGGTTTCACCCCCCCCCGGGCGCGGCCC
+
BBBBBBFFFFFFGGGGGGGGFGGGGGGGHGGFHGGHHHHHHBGGHHHGHHHHHHHHHHHHHHHHHHHHHHHGHHHHGHHHGFGGHHHHGGGGGGGGGHHHHGHHHHGGGGCHHFHHGHHHGHHGGGGGHHHHGHHHFHHHHHHGHGGCGGGGGGGFFGGHGGGGGGGGGAG-?FGGFA;FFFFFF-@=FFFFFFFFEFFF--A-9..;//9BFF;---;-...//..../9:/.--@AF;--:-----:--
@M00262:65:000000000-A4NV9:1:1101:9586:9112 1:N:0:1
AGCAGGAACTGTTGCCGCTTCACTCGCCACTACTGGGGGAATCCCTGTTGGTTTCTATTCCTCGCCTTATTGATATGCTTAAGTTCAGGCGGTAGTCCTACCTGATCTGAGGTCGAATTCGAGTGGCTTTAGGGTCCCTTGAACGGTTCCTCCCCTGCGGAAGCTCGCCCGCTCACCATGGACCGATGGGTTTGAGGCCACGTCGACGGAGACCCCGTCGACGAACGGCCCAAGACACGACCGTGGACCGG
+
ABCCCCCFFBFFGGGGGGGGGGHHHGGG?EHHHHHFHGGGGHHHHHHHHHHGHHHHHHHHHHHEEEGGHHHHHHHHHHHHHGHFHHHHHHGGGGGHHHHHHHHHHHHHHHHGFHGGGHHHGHHHHFGHHHHHHHHHHGHHGHFHHGDGGHHHHGGHGHGGGGGHHHGGGGGGGGGGGBGGGGGGGGCGGGFFGFFFFFFFFFEADFFFFDDDFFFFFDFFFFFCFFFDDFFFEFFFFFF-=DBAEF;BBBA
@M00262:65:000000000-A4NV9:1:1101:17796:9113 1:N:0:1
ACCTCCAACTTTTGCCGCTTCACTCGAGAAGGCTCGAAGCCACGGCCTCGATTGTCGAAGGGGCATTGCCCTCCAGTCGGTTGTTCACGAACAGGAACGCCGGAGTCTTCGACGCTTTGGCCGCCTCCGCCAGCTTCCGTAGCGCCTCGCGGGTCGCCGGATTGGGTTCCTTGACTGTCAGGTATGGTTCGAAAGTCTTTGCTACGTTCTTCATCTTGGAGGTAGATCGGAAGAGCACACGTCTGAACTCC
+
BBBBBBFFFFFFGFFGGGCEGCHHHGGGCEHHDFHGGHDCH2G??AAEHGCGHGHHGAAFGEGEEFHHGHGFF?GFHHGG>EFEHFHHH?EG/GEFBGFGGCGGGEFGHHH/?CGCGGBGGHG@CGGGGFGGGGHFGHG::EFGGGGGFGFAGFFFF?BF=DFFFFFFFFFFFFFFFFF/9FFFFBB:FFA?ADD:FFFFFFFFFAFFFFBFBBFFFFEFBDDFFFFFFFD.DFFFF.FFFAEF./99BBF
@M00262:65:000000000-A4NV9:1:1101:16134:9117 1:N:0:1
ACCACTGTGATGAAGAACGTAGCGAACTGCGAAATTTAATGCGACCCGCAACACGTGAGTCATCGAGTCTTTGAACGCATATTGCACCCGACGGGCTTCCGGGTCTTGTCGGGTCTGCCTGTCTGAGTATCAGCACGGACCCAACAGCTGCCAAAGATTACTCTTGTGGCGGTTGTTGGGGGTCGTTTTTTTTTCTCTTTTTATTGGGAGAGGACCCCTCCGGACTCCCGCCACCCGGGGGGGTCTCGTTT
+
CCCCCFFFFFFFGGGGGGGGGGGGGGGHHHGG2AGHHGHFHHGGGGGGGGCFHGGG1?EEGFHHHHFGHHHHHBFHHGGGGHHHGGHHGGGGGFGGGHHH?CCGGHHHHGGGGHGHHHHHHHHHHHHHHHHHGHHHGGGGGGHHGGHHHHHHHFFHHHHFHHHHHGGGGGGG-:-...9-9--.;-9..9---:90009B99.0000...........;...-.--/:9:---9..;--;---999:/..;
@M00262:65:000000000-A4NV9:1:1101:15478:9136 1:N:0:1
AGCACCTCGATGAAGAACGCAGCAAATTGCGATATGTAATGTGAATTGCAGAATTCAGTGAATCATCGAATCTTTGAACGCACATTGCGCCCGCCAGTATTCTGGCGGGCATGCCTGTCTGAGCGTCATTTCAACCCTCAAGCAACTTCTGCTTGGTGTTGGGGATCGGCCGTTAAACGCCGCCCCCGAAATCTATTGGCGATCTCGCTGTAGCTTCCTATGCGTAGTAGTAACATCTCGCATCTGGAGAG
+
BCCCCCFFCBFFGGGGGGGGGGGHHHHHHHGGHGGHHHHHHHHHHHHHHHHHHHHHHHHHHHHHHHHHHHHGHHHHHHHHGEEEGHGHGGGGGGGCEHFHHHHHHHGGGGGHGFHHDGHHHHHHGGGGHHHHGFHHGHHGHHHHFHHHHHHHHHHGHGEDEHGGGGGGGGGGGGDGFGEGGAFGFFFFBDFFFFFBFBBFFCFEFFFFE.:FFFFFFFF/;/9AA9BAFFFFFFFFFB99A-D-:/B/;9D
@M00262:65:000000000-A4NV9:1:1101:22325:9141 1:N:0:1
AAGGACACGATGAAGAACGTAGTGAATTGCGATATGTAATGTGAATTGCAGAATTCAGTGAATCATCGAATCTTTGAACGCACCTTGCGCCCTTTGGTATTCCGAAGGGCATGCCTGTTTGAGTGTCATTAAATTCTCAACTTCAAAATTCTGTTTTGAAGCTTGGATGTTGGAGGGTTTGCGGGCAATATTGATTGTCAGCTCCTCTTAAATGCATTAGCAGAACTCGTACGTTCGGCTCTGGTTTGATA
+
BBBBBFFFBBBBGGGGGGGGGGGHGHHHHHGEGEGHFHHHHGHGGHHHHGHHHHHHHHHHHHHHGHHHGHHGHHHHHHHHGGGGHHHHGGGGGHHHHHGHHGHHGDGGGGGHHHHHHHHHHEGHHHHHHHHHHHHHHHHHHHHHHGHEGHFHHHHHHHAGHGHHHGHHHHHGHEFGGGHGGHGGGGGGHHHHHFHHHHHHHFEHHHHHGGFGGGGGGGFBFFGGGGGFGFGGGGGGG-@ADFFFFFEF/F/
@M00262:65:000000000-A4NV9:1:1101:17406:9144 1:N:0:1
AAGAGATCGATGAAGAACGCAGCGAAACGCGATAGGTAATGTGAATTGCAGAATTCCGTGAATCATCGAATCTTTGAACGCACATTGCGCCTTCTGGTATTCCGGTAGGCATGCCTGTTTGAGCGTCAGCAAAACACCCTCAGCATGAGTATTTTTTTTGTATTCAACGCTGGTCTTGGGCAGCGGATGCCGGTGGTTATTCTTTCCACCTGTGCCCTCCCTAAACTTGCTGCACGACCGCAAGCCCCTTC
+
AA@AAFFFAAAFG111EFEGGGGGGCGGGGGCG?/G1GHFHFGHFHFGHGHHHGHHHHHGGGHH1FHFC0FEHHHFHEHHGGC/FGFHGGGGGGHHHGHFHHHHG@ECGHGHGFHHHHHHHGFGGGGGGHHBG0GHHGGHHGGHBGFHHDGGHHHHGGGGH0DHHFFCEGG?-CHHHGHGGBBG@--A@GGGGG?FFFFFFFFFFFFFFFFFBFFF/FFFFBFF/BFFFFFFFEFE-@@?@?@@FFFFFFF
@M00262:65:000000000-A4NV9:1:1101:8289:9148 1:N:0:1
TGTGCCCGCTTCACTCGCCGTTACTGGGGCAATCCCTGTTGGTTTCTTTTCCTCCGCTTATTGATATGCTTAAGTTCAGCGGGTATTCCTACCTGATCCGAGGTCAACCTTGAGAAGGGGGGTGCTTCACGGCAAGAACCCGCCGCACGTCCAAAGCGAGATGTATTACTACGCTCGGTGTGACAGCGAGCCCGCCACTGTTTTTAAGGGCCTGCGGCAGCCGCAGGGCCCCAACGCAAGCCGGGGGCTTG
+
CBCCCFFCCCCCGGGGGGGGCGGGHHHHGFFGHHHHHHHHHHGHHHHHHGFHHHHGGGGGHHHHHHHHHGHHHHHHHHDHGEG>@HHHHHHHHHHEHHHGEGGGHH3FHHHHHHHHHHGGGGCGGGGGGGGGGFFFFFFFFFFFFFFFFFFFFFFFFFFFFFFFFFFFFFFFFFFFFFFFDFFFFFFFFFFFFFFFFFFFBFFFFFFFBAFFFFFFFFFFFFFFFFFFFFFFFFFFFADFFFFFFFFFDE@
@M00262:65:000000000-A4NV9:1:1101:22759:9150 1:N:0:1
AACGCTTACTCTTGCCGCTTCACTCGCCGTTACTAGGGCAATCACTTTTGGTTTCTTTTCCTCCGCTTATTGATATGCTTAAGTTCAGGGGGTATTCCTACCTGATCCGAGTTCAACTTTTTGGGAGTTGCGCCATTGGCGCTATGGGGCTAGAGGCGAAACTGCGCCACGGCCGCCTGAGCGTTAAAGTTAGGTAACTACTGCGCTCTGGGCCGGACGGGTCCGACGCTAAATTTGGGGGCCTGCGTGAG
+
AA1>1>>AFB1D1DBFAEEEGBGFC0A0E0AA/AA10/0/AB111D111FEE/F121DG2A11BB/>>EDF12FBG2F2F@112B22B10>/>/12BBD21BBDHGHBF<E//B221BB2GG/</</<0@1/>///?<1FCC?-<1<F<.-0<00<<--@?-00;.-:.9A@-99--.9/C/-99--/;/9//-/9/9BBBB//9-9A-9/9-;->-----9--;----:-9//;///;-9----9--;;;
@M00262:65:000000000-A4NV9:1:1101:23969:9164 1:N:0:1
AGTCACTACTCTTACCGCTTCACTCGCCACTACTGGGGGAATCCCTGTTGGTTTCTATTCCTCGCCTTATTGATATGCTTAAGTTCAGGCGGTAGTCCTACCTGATCTGAGGTCGAATTCGAGTGGCTTTAGGGTCCCTTGAACGGTTCCTCCCCTGCGGAAGCTCGCCCGCTCACCATGGACCGATGGGTTTGAGGCCACGTCGACGGAGACCCCGTCGACGAACGGCCCAAGACACGACCGTGGACCGG
+
>>AABFFFCFCDGFG42EAEEGHFDFEE2EFHHFG3AE2A2FFGHHHFGFEGGHHHGHHHHHH1EEEGBFFF5BGHFHHHGBEHGH4GDG?EE//FGFHHHHFGCGHHH4F/GHGCFHHFA?FD?FGHHH111<FF/FHHF1FG0/?FFFHGHGGG>.-A-<ACGFDG@A@CG:.090;0/0;BB-9..9CEC;9EBEE.E=9EB-9-9.:>EFEF-AD--@9->@-A;@;DEEA99.:-9@-:;9.BF;B
@M00262:65:000000000-A4NV9:1:1101:18354:9170 1:N:0:1
AGCCATGCCTCTTACCGCTTCACTCGCAGTTACTAGGGGAATCCTTGTTAGTTTCTTTTCCTCCGCTTATTGATATGCTTAAGTTCAGCGGGTAGTCCTACCTGATTTGAGATCAAAAAAAAAAAAGGTCATGAAAGTTTGTCTCACTGAGACGATTGGAAGCCAAACCGACACTTCGCAGACCATGGCATAGATAATTATCACGCCAAAATACCGCAAAGATGGTTCTACGCTAATGCATTTTAGGAGAG
+
AABBBFFFFFFFGGGGGGGGGFHHHGGEEGHHHHHHBHFEGHFFGHHFHFGFHHHHHHHGHHHHGGGGGHHHHHHHHGHHHHHHFHHHHFGGGGGHHHHHHHHHHGGHHHGHHHHHGHHGGGGGGGDD?F?G1FDFFHHGBGDHFB<DFF11<A@EEECDGGECGHFHC@C-:@FFGEDD.-FAF0BFE/9FBFFFFGBBB0CB.A.D-FE9/9F?BD--;//99:BFF/BACEAA9B/99BF////FF?.
@M00262:65:000000000-A4NV9:1:1101:21641:9176 1:N:0:1
CTTTTACCGCTTCACTCGCCGTTACTAAGGGAATCCTTGTTAGTTTCTTTTCCTCCCCTTATTAATATGCTTAAATTCAGGGGGTTGTCTCGCTTCATCTCAGATCAAAATTCAGATAACAATAGCTCGAAAGCTGCGCTATCATATGGTGTGCTCACGCAATTATTCTACTAGGTCGACCGTTCAACTAGCTAACACTTTATTATCACAACAGCAGATAAACGTAGAAATAAGACCACAAGGGCCAGTAT
+
BBBBBFFFBDDBGGGGGAEFEGGGGHHGE3GAHFHFFHGHH5FADGFHHGFHHGFHGGHHHHHFGGFHHHHHGHHGHFHHBF?CCEFGGHHHGGHGEGHEEFGDGFHGGHHHHGHHHHHHHHHEGHGHGGHGGHHGHGGGGGHHHHHHHDFHGHHHHGHHGGGHHHHHGHHHHGFDDFGGGGGGHGHHHGH/GF0//9CFFGGGGFFFBFBFGGGGGBFFGGFGAFFEFFFFFFFF.FFFFFFDEFFFFFF
@M00262:65:000000000-A4NV9:1:1101:21763:9205 1:N:0:1
AGATGTACGATGAAGAACGTAGCGAATTGCGATATGTAATGTGAATTGCAGAATTCAGTGAATCATCGAATCTTTGAACGCACCTTGCGCCCTTTGGTATTCCGAAGGGAATGCCTGTTTGAGTGTCATTAATATCTCAACCTCTGAACCATTGTGGTTTTTTGAGGCCTTGGATGTTGGAGGTTTATGCTGGTGGAATCACTGGCTCCTCTTAAATGCATTAGCAGAACTTAATGGGGATCGGCTTTGGT
+
3AAAADFB>AABGBA544E44A2AA?EAFFAA22EBDGBGHGG55DFHEDGHA5DD5DAG55F5EAD33A3B5DFBGF3FE?003BB3EE1/>FGHHHF4F@FFAEEE?/?BFDGFGHFDGGFFGHHHG2FGBF222FGHE000@FGF1/0@FFGHGHGEF?CC<.<F.FGFGCDGGE0.<CD<<DGGHGHHFGF..0;0<CBCHCHGCFF90CBBF0;FGF09/;CB/9;090;FG.EAGGBF;?B///.
@M00262:65:000000000-A4NV9:1:1101:16917:9228 1:N:0:1
ACATTGGCCTGTTGCCTCTTCACTCGCAGTTACTAGGGGAATCCTTGTTAGTTTCTTTTCCTCCGCTTATTGATATGCTTAAGTTCAGCGGGTAGTCCTACCTGATTTGAGGTCAAGTTCATAACAGTGCACAAGGCAGTCCGAAGACGGTTAGAAGCAGAAGCACTTGGTCTCTGCGATAGCATAGATAGATTTATCAAGCCAAAGCCGATCCCCATTAAGTTCTGCTAATGCATTTAAGAGGAGCCAGT
+
BBBBAFFFFF@FFGGGGGGGGGHHHGGGGGHFHHHHGFGGGHHHHHHHHGHHHHHHHHHHHHHHGGGGGHHHHHHHHHHGGFGHHHHHGGGGFGGHHHHHHHHHHHHHHHGHHHHGHHHHHHHHHHHHHHGHGGHGHHGHHHGGGGGFEGGGGHHHHHHHHHHHGHHHHHHHHHHHHG-GDFHHHBGHGHHHHHHHHHHHHHGFCCHEHGGGGGGGGGGFFGGGGGGGGGEGFFFFGGGGGGGGGGGFFF/
@M00262:65:000000000-A4NV9:1:1101:20517:9242 1:N:0:1
GATGAAGAACGTAGCGAAATGCGATACGTAATGTGAATTGCAGAATTCAGTGAATCATCGAATCTTTGAACGCACATTGCGCCCGCCAGTATTCTGGCGGGCATGCCTGTTCGAGCGTCATTTCAACCATCAAGCCCCAGGCTTGTGTTTGAGCCCTGCGGCTGCCGCAGCCTCCTAAAAGCAGTGGCGGGCGCGGCGTTACACCCGGTGCAGCAGATTTCTCTTTCGCCTTGGCGTGGGGTGGGGTCGCC
+
>AAA1B1FBFAAGFFAE00GFGG?E?EGHCCFGFEFBGFFFCGHHHGFDFHFG2FGGFFHHHHFGHFHHHFG?//@FHFFCEAEECECE11@FHHHHBE/EC<CGFFFHBG2C/F/ACF/?FFHGFHHEHFDHF1FH?..<.<C-<C/</C0:0::GHGCCC--.99@---E/99FBBFFGG//9BFE-@-@--@---;---/;9--;;@-::/--/:/99;/9///9----://--;--9---@;---99
@M00262:65:000000000-A4NV9:1:1101:6376:9244 1:N:0:1
AAGGACACGATGAAGAACGTAGCGAATTGCGAAACGTAATGTGACTTGCAACCCTCGTGAATCATCGAATCTTTGAACGCATCTTGCACTATTCGGCTTCCCCGGATAGTATGCCTGGTTGAGTGTCTGTGTATCTCTCCTATATCAATCTAGATCGGAAGAGCACACGTCTGAACTCCAGTCACGAGTGGATATCTCGTATGCCGTCTTCTGCTTGAAAAAAAAAACTCACTCTTTTATGCACCTCCCCC
+
ABABAFFFA?ABBGAB4GEGGF2EEAAGHFFG2AAFHHHGGHFHFHHHEHDB1AFFAFFBCGHFFHFEGH1GGHFFGH1>EAEHHBBFDGHHHHHHGGEGHHBEC<EEHBEHBHHFHH?FDFHHHHHGGGF>FDFGGGHFHHHFDHHGHHH1GFFGHGDFDGHHHHFGGGHHGHHHHGHHHGFHFF.CA.ECCC:CGHFEDBBFFGGB.EGGEFG0C.90;9@----./////://///9////9/;.9..
@M00262:65:000000000-A4NV9:1:1101:13192:9262 1:N:0:1
AGGCTAACGATGAAGAACGCAGCGAAATGCGATAAGTAATGTGAATTGCAGAATTCAGTGAATCATCGAATCTTTGAACGCACATTGCGCCCCCTGGCATTCCGGGGGGCATGCCTGTTCGAGCGTCATTTATACCAATCTAGCCTGGCTAGGTGTTGGGCTCCGCCGTCTGGCGGGCCTTAAAACTAGTGGCGGGGGCCTTCGGCTCTACGCGGAGGAAATTTTTCGCTATATGGGGCGGGGGGGTGCTG
+
BCCCCFFFCACCGGGGGGGGGGGGGGGHHHGGHGGHHHHHHHHHHHHGHHHHHHHHHHHHHHHHHHHHHHHGHHHHHHHHGGGGHHHHGGGGGGGGHHHGHHHHGCGGGGGGGGGGGGGGGGGGGGGFFFFFFFFFFFFFFFFFFFFFFFFFFFFFFFFFFFFFFFFFFFFFFFFFFFFFFFFFFFFFFFFFFFF--9:@.00..-../09.----;-.//09B0;/-:..;00;B..;-@-:=@---.:0
@M00262:65:000000000-A4NV9:1:1101:8345:9264 1:N:0:1
ACGTATCAGATGAAGAACGTAGCGAAATGCGATACGTAATGTGAATTGCAGAATTCAGTGAATCATCGAATCTTTGAACGCATATTGCGCTCTTTGGTATTCCGAAGAGCATGCTTGTTTGAGTATCAGTAAACACCTCAAAACTCTTGATCTTTTTCAAGCGTTTTGGACTTGAGCAAACCCAACGCCTTTTCTTTTAAGATCTGTTGCGGCGGGTTGCTTGTAATGCAGGGGCAGCTGGACAATCTCCT
+
BBBBBFFFFFFFGCFDGGGGGG2EFGGHHHGEDEEGHHHGGHHFHHHHHHHHHHHHHHHHHHGHHHHHHHHGHHHHHHHGGEGGHHHHGGGGHHHHHHHHHHHHGGGGHHHHHHGHHHHHHGGHHHHHEHHHHHFHGFFGH?GFHHHHGHHHHHHHHHHHFHGGGGGGGGHHHHEHHHHHGGCF.DGCGHGHHHHHGGHHHFCHHHHHHHGFGGGD@A;9FBF.;////:/.----9.;/..;9A//;://
@M00262:65:000000000-A4NV9:1:1101:4009:9276 1:N:0:1
AACGCTTAGATGAAGAACGCAGTGAAATGCGATACGTAATGTGAATTGCAGAATTCAGTGAATCATCGAATCTTTGAACGCACATTGCACCCGGTGGTATTCCGCCGGGTATGCCTGTTCGGGCGTCATTTCAACCCTCAGGCCCCCCTCCTCACGGGGGGAAGGGCCTGGTGTTGGGGATCTACGGGCCCTTCTGGCGCCCGTAGTCCCCTAAATCAATCGGCGTGCGCGCTGTACGTTGCCCCCTGCGT
+
BCCCBBBBFFFFGFGCGFGGGGEGFFHGGCEGFEEGHHHGHGGHHHHHHHHHHGHGHHHHHHHHHHHHHHHGHGGHHFHHGCFEHGHHGHHGGGEEGGHHHHHHGGGGGEGHHHHHHHHFGCGGGGGGHGHFHHHHGHHHHHHFGD?DGGGGGHHHGGGGFFFFFFFFFEF;BEFFFFFFFFFFFFFFFFFEFEFFFF>?CCFFFFEFEFFFEFFFFFFFFFDFA--DA@FAFFDFFEB/.AFFFAFFFF.
@M00262:65:000000000-A4NV9:1:1101:12948:9276 1:N:0:1
AAGAGATCCTTTTACCGCTTCACTCGCCGTTACTAGGGCAATCCCTGTTGGTTTCTTTTCCTCCGCTTATTGATATGCTTAAGTTCAGCGGGTATTCCTACCTGATCCGAGGTCAACCTAAGGAGTATTAGGGGGTTTAGCGGCAAGAACCCGCCTGGAGCCTCCGAACGAGGGCGCGTTTTACCGCGTGTTACTGCGTTCAGGGTCCCGACGAGCCCGCCGATTGGCTTGGGGGCCCCGAACCGCTAGGC
+
CCCCCFFFFFFFGGGGGGGGGGHHHGGGGGGGGHHHHHHGGHHHHHHHHHHGHHHHHHHHHHHBGGGGGHHHHHHHHHHHHHHHHHHHHGGGGGHHHHHHHHHHHHHHHGGGGHHHHGHCFHHFHHFGHDHFHGGGGGHGHGGGGGGHGHHGGGGGHHHHHGHGHGGGGGGGGGGGGGFFFFEFFFFFFFFFBFFFFFFFFFFFFFFFFFFFFFFFFFFFFFBFFFFFFFFAFF;DCCDCC9CBCB-@DF/
@M00262:65:000000000-A4NV9:1:1101:7058:9284 1:N:0:1
AAGGTACACTTTTGCCGCTTCACTCGCAGTTACTAGGGGAATCCTTGTTAGTTTCTTTTCCTCCGCTTATTGATATGCTTAAGTTCAGCGGGTAGTCCTACCTGATTTGAGGTCAAGTTCATAACAGTGCACAAGGCAGTCCGAAGACGGTTAGAAGCAGAAGCACTTGGTCTCTGCGATAGCATAGATAGATTTATCAAGCCAAAGCCGATCCCCATTAAGTTCTGCTAATGCATTTAAGAGGAGCCAGT
+
BCCCAFFFFFFFGGGGGGGGGGHHGGGGGGHGHHHHHHGGGHHHHHHHHHHHHHHHHHHHHHHHGGGGGHHHHHHHHHHHHHHHHHHHHGGGGGGHHHHHHHHHHHHHHHGHHHHGHHHHHHHHHHHHHHHHHHHHHHGHHHGDGGGHGGGGGHHHHHHHFHHHHHHHHHHEHHHHHGGHGGHGHHHHHGHHHHHHHHHHHHGHHHHHHGGGGGGGGGGGGGGGGGFGGGGGGGGGGGGGGEFEFFFFFF0
@M00262:65:000000000-A4NV9:1:1101:24623:9285 1:N:0:1
AGATCGCACTGTTGCCGCTTCACTCGCCGTTACTGGGGCAATCCCTGTTGGTTTCTTTTCCTCCGCTTATTGATATGCTTAAGTTCAGCGGGTATTCCTACCTGATCCGAGGTCAACCTTTGAATATGGGGGTTTTTACGGCTGGTTACCCGCTACACAACAGGAGTGAGAGGAATACTACTGCACTCAGCGTGATAGCGAGCCCGCCACTGATTTTAGGAGGCTGCGGCGGCCGCAGGGCTCCAACACAA
+
AABBABBABBFDGFGGGGAEGFHGHGGGGGGGGHHHHGCEGHHHHHHHHGHEHHHHHHHGHHFHGGGGGHHHEHHHHHHHGHHGHHHHHGGGEFHHGHHGHHHHHHHHHGGGGHHHHHHHHHHGHHGHHHGGCGGGGHHGGGGGGHGFGHGGGGFGHGHEDHHHFEGGHHGGGFGGFFGFFGEGGGGGGGGG?EDFGGGGFA;;?BAB-.FFFFFFFFFFFFFFFFE;DC>=DCFF@CFF.A;A/BF.E.;
@M00262:65:000000000-A4NV9:1:1101:22528:9291 1:N:0:1
AGCCATGCCTGTTACCGCTTCACTCGCCGTTACTGAGGCAACCCCTGTTGGTTTCTTTTCCTCCGCTTATTGATATGCTTAAGTTCAGCGGGTATCCTTACCTGATCCGAGGTCAAATCTTAGATTTTTTTAAGGTTTAATCGACGAAAATGCCGGCTGAGCCACTAAAGCGTGTGACGAAGCTCCATACGCTCGGGCATCAGCATCAGGACTCGGCATCGCCATTGCATTTTAAGCCTGTCCACCAAAAG
+
B3ABBFFFFFFFGGGGGGGGGGFFHGEGGGGFGHHHCFFGHCFEEGGHHHGAHHHHHHHGFHHHGGGGGHHFHHHHHHEHGHHHHHBGHGGGGGHHHHHHHHHGHHGHH?EF?GHFHHFFHHHFHHHGFGGGGHEDGHFF1FGFGGGGGGHHHHGG@@CHHHGHGHEHFGH.:ED?FG?9BFAFFGBFBBFGE.--@@DFFB/FFFFFFFFFFFFFFFFF?DF.AFFF/FFFFBFFFFFEBFBFFF?E.99
@M00262:65:000000000-A4NV9:1:1101:20155:9294 1:N:0:1
AAGGTACACTTTTACCGCTTCACTCGCAGTTACTAGGGGAATCCTTGTTAGTTTCTTTTCCTCCGCTTATTGATATGCTTAAGTTCAGCGGGTAGTCCTACCTGATTTGAGGTCAAGTTCATAACAGTGCACAAGGCAGTCCGAAGACGGTTAGAAGCAGAAGCACTTGGTCTCTGCGATAGCATAGATAGATTTATCAAGCCAAAGCCGATCCCCATTAAGTTCTGCTAATGCATTTAAGAGGAGCCAGT
+
BBBBBFFFFFFFGGFGGGGGGCFFGFEGGAG5FFHHFHGEEFHGFEFHEGFHHHFFGHHHGHFHGGGGGBEF55FGHHGHBFGFGG5DDE?EFGGHHGGGHGHFFHHGGFGGHGCFDFGHGHHFH33?FGHGFGFHFGGHHHG/<BDHDDGGGGFFGFFGH0GHFFGGHEGGGHHHHG-<.CGFHFHGHEHFFHHHHGFHHECGHHGHFGGGGGFEBFG0FFBFFGGGFFGFGB;FGGGGFFFGFFEFFF9
@M00262:65:000000000-A4NV9:1:1101:24659:9300 1:N:0:1
AAGGTACAGATGAAGAACGTAGTGAATTCAATAGACACCACTGCGGATTTGCCCCTTAAGCCGTGCAAATCCCTTGGTTCACACCGGTGAGCTCCATGCCCAACGAACTTTCAAGCGCCGTAACGTCTCTTGGCTTGAAGAAATATTGTCGTCACATCTTTCTGTGCGCTGACCAAAGCGAACCGCAGTGCGCGCCGCGAGAACAGACCTTGGCCTCGTGGGAGTTCCTGAAGAACCGCCTGAAGGAACTT
+
AA@AAF1DFB1D311BBFEGGGG0GFHHDA3FG1FFDBFHHGGH0///ABFGGGGHF1B1BF/AEE/DAAFFB1BEFFFFF1@G//>EEEGFFFBBDDBFE1?/?E/>CDE122DF??EB//CBC0GHHBF<DCFA/0<F1<GDHHFFHH/<FC.D11FF<GHH1>1<-<AFB//.</GCCCCC-9@?EF09A@AA@@@@<-9BFFFF-/B9BB//A--;-@A9AF/B////;BF---@@?-9/9B9/-//
@M00262:65:000000000-A4NV9:1:1101:20981:9307 1:N:0:1
AAGGTACACTCTTACCGCTTCACTCGCCGTTACTGAGGTAATCCCTGTTGGTTTCTTTTCCTCCGCTTATTGATATGCTTAAGTTCAGCGGGTATCCCTACCTGATCCGAGGTCAACCATAGAAAAATTTGGGTTTTGGCAGAAGCACACCGAGAACCTGTAACGAGCGATATTACTACGTTCAGGACCCAGCGGCGCCGCCACTGATTTTAGAGCCTGCCATTGCTGACATGGACTCAATACCAAGCTAA
+
AAA@AFFFFFC1EGB1AF1EEBFFFFCEGGGCGFHDBCBABGFFFHFHFFGFHHEFHGHHHBFGGGGGEGHHBGHGHGHHGFF2FGFD1AEEECGHHBHDEFHHHHEGHGG?EGFD<GEFHHFFFHHHHHGGCEFCEHGHGGGFHGHHHHGGGGCFGAGHHHGFAEE-<@G.CGG0GHHGFFBC0BFEEG.E.AGGG?@??@-AFFFFFF9//;;/99AFFBBFFFFFFFFFFBBBFB/FFFBFBBFEFFF
@M00262:65:000000000-A4NV9:1:1101:14079:9310 1:N:0:1
AATGTTGCCTTTTGCCGCTTCACTCGCCGTTACTGAGGCAATCCCTGTTGGTTTCTTTTCCTCCGCTTATTGATATGCTTAAGTTCAGCGGGTATCCTTGTCTGATTTGAGGTCAAACTTCAGTGTCTGATGTGGCTTTGCGCCGCCGTATCCTTTCGCTCGGGCCGCGGACGGTGTTAATTTTCCACTCCGTTGTCCCACGTGGCGGGGAGTTCCAGCGGTCGGGCTGCAACGTCTTTAAGGCGGGGGGG
+
ABBBBFFFFFFFGCGGEFFGGFHHHFGGCEGGGFBGHFGGGHGHHGHHHHGF1GHFHFEFHHHHE?EG?B@GFGHHHHHHHHHFFFF@EEF?EEHHFHHGHGGHHGHHGHFHHFBGHFHHEGHFGHHHHHGDGGGHFFC2GGGGGGGGGGHFHGGHHGGGGGGGCGCDFFGGCGDGFDGBFFGFF/FFFEFFAFFFFFFFFF.AEF9-B@-@9//;BFFAD9@@F-9-DFFFF>;AFAFB:BB/@>=----
@M00262:65:000000000-A4NV9:1:1101:19022:9325 1:N:0:1
AACAACCAGATGAAGAACGTAGTGAAGTGCGATAAGCAATGCGAATTGCAGAACCGTGAGTCATCAGATTTTTGAACGCAACTGGCGCCGACTGGCTATCTAGTCGGCATGCTTGTTTCAGTGTCTTATTTTCTCCTCACCCAAATCATAATGCGAGAGATACCCTTCTCTTGTTAAATATGAAGGTACTCTGTACTCTGCAAGTGGGACTGTTTACAGTCTCGCACTCAATGCAGCAGTCACATTTTCCA
+
BCCCCCCCCFFFGGGGGGGGFGFGGHHHHGGGHGGHGHHHHHGGGGHHHHHHGHHGFHEGHHBHHFHHHHHHHGGHHHGGGGHHHHGGGGGGGGHHHHHHHHHHHGGGGGHGHGHHHHHHHHHHHHHHHHHHHHGHHHHHHHGHHHHGHHGHHFGEGGGGHHHGHHHHHHHHHHHHHHHGFHHHGGGHGHHHHHHHHFHHGGGGFGGGGGGGGGGGGGGGGFGGGGGGGGFFFFFFFFFFFFFFFFFFFF0
@M00262:65:000000000-A4NV9:1:1101:12743:9367 1:N:0:1
AAGGACACGATGAAGAACGTAGTGAAATGCGATAAGTAATGTGAATTGCAGAATTCCGTGAATCATCGAATCTTTGAACGCATATTGCGCCCCCTGGTATTCCGGAGGGCATGCCTGTCCGAGCGTCATTACTATCTTCAAGCACGGCTTGTGTGTTGAGCATTTGTTCTTTAAATGGACAAGCTTGAAATGCAGTGGCAATGCTGCATCTGGTGCCCGAGCGTTATGGGGCTTTGTCACTCGCTCCGTTG
+
CCCCCFFFBCCCGGGGGGGGGGFHGHHHHHGGHGGHHHHHHHHGHHHHHHHHHHHGHHEGFGHHHHHHHHHGGHHHHHHHGCGGHHHHGGGGGGGGHHHHHHHHGGGGGGGHHHHHHHHHGGGGGGGGHHHHHHHGHHHHHHHHHGGGGGGHHHHHHEHHHGHHHHHHHHHHHHGFHHHFHHHHHHGFHHHHHGE0:FEFGGGGGGGGGGGGB;;FGGGGFAADFFFFFFFFFFFFFFFFFFFFFFFFFFD
@M00262:65:000000000-A4NV9:1:1101:9708:9404 1:N:0:1
AACAACCAGATGAAGAACGCAGCGAAATGCGATAAGTAATGTGAATTGCAGAATTCAGTGAATCATCGAATCTTTGAACGCACATTGCGCCCCTTGGTATTCCGAGGGGCATGCCTATTCGAGCGTCATTATCACCCCTCAAGCCTAGCTTGGTGTTGAGACCTGCTGTCAAGGCAGTCTCTAAAATCAGTGGCAGTGCTGTCAGGCTCTAAGCGTAGTAAATTCATCGCTATAGACACCTGGTGGCCACT
+
ABBBBBBBBFFFGGGGGGGGGFGGGGGHHHGGHGGGHHHHHHHHGHHHHHHHHHHHGHHHHHGHHHGHHHHGHHHHHHHHGGGGHHHHGGGGGGHHHHHHHHHHGGGGGGGHHHHHHHHHHHHGGGGGHHHHHHHHHGGGHHHHGGHHHHHHGHGHGHHHHHGHGHHHHHHGHHHHGHHHGHFHFGHHHHHHFGGGGGGGGGFGGFGGGGGGGGGGGGGGGBFFFFFFFFFFFFBFFFFFFEFFFFFFFF/
@M00262:65:000000000-A4NV9:1:1101:10509:9406 1:N:0:1
GTACAAGGATGAAGAACGTAGTGAAATGCGATAAGTAGTGTGAATTGCAGAATTCCGTGAATCATCGAATCTTTGAACGCACATTGCGCCCTTTGGCATTCCTTGGGGCATGCCTGTTCGAGCGTCATCTCAAAACTCAAGCACCGCTTGGTCTTGGGCGACCGTCCCGCCTCGCGCGCGGACCCGCCCCAAAAGCATTGGCAGCCGGCGCCCCGGTCCTCGAGCGCAGCAGATCGCGCCTCGAGCCGGGC
+
AABBBFFBFFFFGGGGGEEFFFFDDFFHFEEEGGHFHHFGFGFHHHHGFHBGHHHHGFFGEHGFHHHBGHGHHHHFHHGFGEEHHHHGGGGGHHGFHDFGHHHHGHHGGGHHHHHHHHGDHHGGGGDHGHHHHHGHHHHCGHHHHGGGGGGHFHHGFGGGGGGGGGGGCGGGGGGGGGGCGGGGGABDFFFFFFFEFFFEFFFDFFAFF-@;DFFF@FABF?DDFFF;=D.9/9BED=CF.::.DFFFC--
@M00262:65:000000000-A4NV9:1:1101:11943:9426 1:N:0:1
ACAGATTCCTTTTCCCGCTTCACTCGCCGTTACTGAGGCAATCCCTGTTGGTTTCTTTTCCTCCGCTTATTGATATGCTTAAGTTCAGCGGGTAACCCTACCTGATTCGAGGTCAAACCTAGCTAAATGCGTAGTTGCAGTTTAGCGGCTGGACAGCGCTACGGCCCGATGCGAGAAATCACTACTACGCAGGGGGCAACGTACAGCGCGCACGCCGATTAATTTAGGGGACTGCAGGCGCCAGAGGTGCC
+
ABCBCFFFFFFFGGGGGGGGGGHHHGGGGGGGGHHHHGGGHHHGHHHHHHHGHHHHHHHHHHHHGGGGGHHHHHHHHHHHHHHHHHHHHGGGGGHHGHHHHHHHHHHHGHGGGHHHGHGHHHHHHHHHHHGGDGGHHHHGHHHHHHGGGGGGHHGFHGGGGGGGGGGGGGGGGGGGGGGGGGFGGGGGGGGGGGGFFFFFFFFFFFFFFFFFFFFFFFFDFFFFFFFFFFBCFFFFFEBCFFDC?EF;EFF
@M00262:65:000000000-A4NV9:1:1101:25475:9431 1:N:0:1
AACAACCACTGTTACCGCTTCACTCGCCGTTACTAGGGCAATCCCTGTTGGTTTCTTTNCCNNNGNNTATTGATNNNNNTAAGTTCAGCGGGTAGCCNNNNNTGATCCGAGGTCAAAAGTGAAAAATGACTTGCTGGATGCTAGTATTTCAGGCTAGAATCGCAAAATGTGCTGCGCTTCAATACCAAAACACTGNCTGCCAATTGCTTTAAGGCGAGTCCAAACACCAGGGAGTGGACAAACACCCAACA
+
AAAA?1A1AFFFG3FFEGGGGGHHHGGGGAEFFHHFHG0CFHHH1GHGGDHFHHHHHH#BB###/##B??FGHH#####B?BFFGHHHHGGGEG/1B#####???C/1BCCG/FHHHH0<1FGHH0AGF1DHFHFHCC1F0GGD1<D1<FGGEGFGGHGHGAEF?-GBD0=0=G:CGGCA00<;/CC0..AAFG9#.9.9.BBF000;F;BF00C?;--9:/BFEAFFEFE-;9-9-;9BA-E--;A9-BA
@M00262:65:000000000-A4NV9:1:1101:11843:9436 1:N:0:1
ACATTGGCGATGAAGAACGCAGCAAAATGCGATAAGTAATGTGAATTGCAGAATTCAGTGAATCATCGAATCTTTGAACGCACCTTGCGCTCCTTGGTATTCCGAGGAGCATGCCTGTTTGAGTGTCATTAAATTCTCAATCCTCACAACTTTGTGTTGTTTGAAGATTGGATGTGGAGGTCTATGTGGGTTTCACCTACTCCTCTAAAATGTATTAGCTGGAATGCCTTTGCATAGCCAACTATCAGTGA
+
BBBBBFFFBDD2GGGFGGAEGFGHHHBGHHGGHGGHHHGGHFHHHHGHHHHHHHHHHHHHHHHHEHHFHHHGHHHHHHHGGGGGHHHHGGGGGHHHHHHHHHHHGGG/EGHHHHHHHHHHGHGHHHHHHHGFHHHHHHHHHHHHHHHH2EHHHHHHHHHHHHHHFHFGHHHFGFHHE<FDAGHHHHHHHGGGGFGHGEHHHHHHHHHGFHCFGHHHGGHGGEE/FGGGGGGGGGGGBFFGFGGGGGGEFG0
@M00262:65:000000000-A4NV9:1:1101:21087:9439 1:N:0:1
AAGAGATCCTGTTGCCTCTTCACTCGCAGTTACTAGGGGAATCCTTGTTAGTTTCTTTTCCTCCGCTTATTGATATGCTTAAGTTCAGCGGGTAGTCCTACCTGATTTGAGGTCAAACGTTCAAAAAGTTGTCCACAGGGGACAGTTAGAAGCTGAACATACAGAGAGCAGCCTTCGTCTATGGCGTAGACAATTATCACACCGGCGACGGACCGCAAACGGTTCCGCTAATGCATTTCAGGGGAGCCGAC
+
AA3AACFFFB4FFDGGGGGGGCHFHD22AAAF5A5DEGG2EGCHHHEA5FFBAF5DFHHFFGDGD1AEGHHG5F5DFHHGHFFDFDBFG1>/>/?FFFH43FGHF3FHH4FBFGHFHF>BFGF4DG//GGHFHHHGFHEGCDCGFGFDDGFHHHHHHBDGGFFFBGHGFHHHHHGHHHGHHBGHHCGGCAGFGGHHHH0:CHGG-CB@BG?FG@B;;?-FD..;.BA?DB.FFEFFFFFBBFF-.-;A-@B
@M00262:65:000000000-A4NV9:1:1101:21281:9457 1:N:0:1
AAGACGGACTGTTACCGCTTCACTCGCCGTTACTAAGGCAATCCCTGTTGGCTTCTTTTCCTCCGCTTATTGATATGCTTAAGTTCAGCGGGCATTCTTGTCTGATCCGAGGGCAGTTTGATAAAAGAGGTTTTATGGCTAAAAATGCTGTTTGGTGCCAACGGAGCGAGTGACAAAGCCCCCTAACGCCTGGTCACCAGATGCAGCATTTCCACTGCATTTCAAGCTTGTCCATTTAAAGAACAAATGCT
+
AAAA111>ADAFFFEFFEAEGFGFHF0EA0/EF222AF0F01BFC1FFG1E1BB011BFFG1EGECEA/DE122@@DGG2G@@BB2GG1?EE//BB22>G>FG11BG1</<?///?FGF>D2221>GC</101?11?1?FG11<1<11>11<><...>0<1C.-..-----.;:G0CG/C.:-99/C.--.;./00;90..CC0FBFFFFFFBFBFFF/BF/FFFFFF/BFF/B9F/FB///-BF--BFB/
@M00262:65:000000000-A4NV9:1:1101:17137:9486 1:N:0:1
ACTATGCACTGTTGCCGCTTCACTCGCCGTTACTGAGGCAATCCCTGTTGGTTTCTTTTCCTCCGCTTATTGATATGCTTAAGTTCAGCGGGTATTCCTACCTGATCCGAGGTCAACCTGAGAAGATAGAAGTCAAGACCGGCCCGGAGGGTCCTTGAAACTCGACGCGTGCTCGTTAAAAGCTCGTTGCACCGAGGGTCCCACGGACGCCGTCATTGTCTTTGAGACCAGTTGGTCGCACGACTAACACG
+
BCCCCFFFFFFFGGGGGGGGGGHHHGGFGFGGGHHFHGGGHHGHHHHHHHHGHHHGHHHGHHGHGGGGGHHHFHHHHHHHHFGGGHHHHGGGGGHHHHHHGHHHHFGHHGGGFHHHHHHHGHFHHHHHHHHHHHHHHHHHGGGGGGGGGGGGHHHHHHHHHHFGHGGGCFGGGGGGGGGGGGGGGGGGGGFFFFCCCFFFFFFFFFFFFFFFDFDFFFFFFFFFFFFFFFFFFFFFFFFFFFDFFFFFFE?
@M00262:65:000000000-A4NV9:1:1101:8881:9505 1:N:0:1
AGCCATGCGATGAAGAACGTAGCGAAATGCGATAAGTAATGTGAATTGCAGAATTCAGTGAATCATCGAATCTTTGAACGCACCTTGCGCTCCTTGGTATTCCGAGGAGCATGCCTGTTTGAGTATCATGAAATTCTCAATCCTGTTTTTAGCTCTTGCAGCTGGTTCAGGCTTGGATTGTGGGAGGTTTTTGTGGGTTTACTTAACTGAATCTACTCCCCTAAAAACTATTAGCTGGAATGCCTTTGCAA
+
BBBBBFFFBBBBGGGGGGGGGGGGGGGHHHG?GGGHHHHHHHHGHHHHHHHHGHHHHHHHHHHHHHHHHHHGHHHHHHHHGGGGHHHHGGGGGFHHHHHHGHHHGFGCGHHHHHHHHHGHHHGGDHHHGGGGDGGHHGHHDGHHHHHGHGEC2GHHHHBFHHHHHHHH1GHGHHGG1<FHHHGDCGGDHFGGGHHFGGGGFGHHF0GGFFGGGGGFGFFGDGFBBFFGGGBFFFFFGGGGGFFFFFFFFFF
@M00262:65:000000000-A4NV9:1:1101:14529:9515 1:N:0:1
AGATCGCACTGTTGCCGCTTCACTCGCCGTTACTGAGGTAATCCCTGTTGGTTTCTTTTCCTCCGCTTATTAATATGCTTAAGTTCAGCGGGTATCCCTACCTGATCCGAGGTCAACCTGTAAAAATTAGGGGTTGCTGGCAAGTAAACCTACCGGACTCAATCGCGAGGAGTATTACTACGCGTAGAGCCGACAGGCACCGCCACTGATTTTAGGGGCCGCGAGACCGCGAACCCCAATACCAAGCGAGA
+
BCCCCCCCCCFFGGGGGGGGGGHHHGGGGGGGGHHHHGHHHHHHHHHHHHHGHHHHHHHHHHHHGGGGGHHHHGHHHHHHHHHHHHHHHGGGGGHHHGHHHHHHHHHHHGGGGHHHHHHHHHHHHHHHHHHHGGGGHHHHGHHGHHGHHHHGHHGGGGGHHHHHGGGGGGGGHFHHHHGGGGGGGGGGGGGGGGFFFFFFFFFFFFFFFFFFFFFFFFFFFFFDFAFFFFFAFFFFFFDFFBFFFFFFFF-
@M00262:65:000000000-A4NV9:1:1101:24879:9519 1:N:0:1
AAGACGGAGATGAAGAACGTAGTGAAAAGACCATTCCCATCCCGGGCTTCAAGACCGTGGCGCAGGTACATGAAAATGCAACGGCCATGCAATTGGGTCCGCTGACACAGGATCAAGTGAAGGATATCGATATGTCGTTGGGAAGATGATTTTTTGCGGCATGTCATTCTGAGCTGCGTAGCAGCGAAGAATCTCTACGATCATCTGAGCGACCCTTCGCGCTCAGGATGACATGCTATGCAAAAGAGGAA
+
B@ABAAB3A2CFFCEGGGGGGGFFHCHBGFCHFHCGHFFFH2E22200F25553BF0A1AE0>>E0F@GF4B@3F3GD@4EGGEE@EGGFF3FH3C?>?G?EGGD0BG0F?CFGHHHHFEFFGGHFFF//?F/?F1?FDHHGGGAH1FHF1GFBCCDDC?C?GG0GGHFFC00:0C:B.;?9CFEG?BBDB009B00;EFFFDBF/BFF/@=--99/.9.-@B.D/BBBBBFBBFFFFFF//9/.;.B.9.
@M00262:65:000000000-A4NV9:1:1101:5755:9536 1:N:0:1
ATCCTGTAGATGAAGAACGTAGTAAAATGCGATAAGTAATGTGAATTGCAGAATTCCGTGAATCATCGAATCTTTGAACGCATATTGCGCCCTCTGGTATTCCGGAGGGCATGCCTGTCCGAGCGTCATTACCACCTTCAAGCACGGCTTGATTGTTGAGCCTAGTTGTCCTTTAATGGACAGGCTTGAAAAGCAGTGGCGATGCCGAGTTTGGTGCCCGAGCGTATGGAGCTTTGTCACTCGCTCCGTTG
+
@ABCCFFFFFFFGGGGGGGGGGGHHHHHHHGGHGGHHHHHHGHHHHHHHHHHHHHHHHIGGGHHHGHHHHHGHHHHHHHHGGGGHHHHGGGGGHHHHHHHHHHHGGGGGGGHHHHHHHHHGGGGGGGGHHHHHHHGHHHHHHHHHGGGGGGHHHGHHEHHHHHHHHHHHHHHHGHHHHHHHGGGGHHGGHGHFFHH0CCED??ADFADDEGGGG.CFFGGFFAF.ADFF/9BFFFFFFFFEFAB?AAF.F9
@M00262:65:000000000-A4NV9:1:1101:24597:9555 1:N:0:1
AGGCTAACCTGTTACCGCTTCACTCGTTTTAGGACGCGCTACCAAGCGACTGGCCCGCGATATCGCCTTGGTCCGACATTTAAACGCTCTGGCAACAGTCGGCAATGTCCAACGCATGTCTCCTGCAGGCGTAGTTTTGCTACGTTCTTCATCGTTAGCCTAGATCGGAAGAGCACACGTCTGAACTCCAGTCACGAGTGGATATCTCGTATGCCGTCTTCTGCTTGAAAAAAAAAAAACTACATACGCCA
+
A?ABBFFFFFFFGFGGGGFGGFGHHGFFGGD3FDFGGGGGGGHHHACE1EEEAAFGEEE>EEEHGGGGGEHHGGGFCFGHHHHHF?EEGHHHGHHHFHHHDCC@FHHHHHHHHAGGGGHHHHHHFHGGHGGEGGGHHHHHHHHGHHHGHHHHHHHHHGHFGGGGGGGGGGGGGGGGGGGGGGGGGGGGFFFFFFFFFFDFABB/BBFFFFFFFEF=.-AEFEFFFFF?;:BF@CC--9-./://9:F.:-.
@M00262:65:000000000-A4NV9:1:1101:20104:9558 1:N:0:1
AACGTGATGATGAAGAACGTAGCAAAATGCGATACGTAATGCGAATTGCAGAATTCAGTGAATCATCAAATCTTTGAACGCAACTTGCGCTCCCGGGTAGGCCCGAGAGCACACCTCTTCGAGTGTCGTTTCTAACCAAACTCGTCTGCGTGCTTTTCGAAGTACGTCGAGACGGAGAATGAGGCGTCTCTGCTGCGGGGGTCGAACGAAAGGCCCCGTTGGTGGAGTCCCTTTAAGGACATAAAGCTTCA
+
BBCCBBCFFFFFGGGGGGGGGGGHHHFHHHG?HGCGHHHGHHGGGGHHHHHHEHHGEHHHHHHHHGHHHHHHHHHHHHHHGGGGHHHHGGEGGGGGGEFAFHGGGGG?EFHHFHGHGHHHHHHHHHHGGGGHHHGHHHHHHHHGHGAFGCGGGGHHHB-.CEEHHGHHCC@CAFDAEAFFGGGGGACB9B9BFG00@DFAFFFFB?FCA.DDFFED;BFFDF9A;.9:BBFFFFFFBFFFFFBB9B/FFF;
@M00262:65:000000000-A4NV9:1:1101:14178:9582 1:N:0:1
AACGCTTAGATGAAGAACGTAGCGAAATGCGATAAGTAATGTGAATTGCAGAATTCAGTGAATCATCGAATCTTTGAACGCACATTGCACCCGGTGGTATTCTGCCGGGTATGCCTGTTCGAGCGTCATTTCTTCCCTCAGCCCCGGCCGCTTAGGCGGTCTCGGGCGCTGGTGTTGGGACCTACGGGGCTGTTCCGCAGCGTCGTAGCCCCTAATTTCATCGGCGTACACGCGTACGTTGCCCCCTGCGT
+
CCCCCCCCFFFFGGGGGGGGGGGGGF2AGHGGHGGHHHHHGHHDHHHHHHHBGHHHHHHHHHHHHHHGHHHGHHHHHHHHGGEFHHHHHHHGFCGGGEFHHHHHHHGGGEFHGHHHHHHHGHHGGGGGHHHHHHHHHHHHFGHGGGGGGGGGGGHHHGGGGGHHGGGGGGGGCFGGGGGFGDGGFFFFFFFFFFFFFFFFFFDFFCFFFFFFFEBFFFFFFFFFFFFFFFFFFFFFFFFFEDFFFFFFFFA
@M00262:65:000000000-A4NV9:1:1101:21595:9586 1:N:0:1
CAGCAGAGATGAAGAACGCAGTGAAACGCGATATGTAATGTGAATTGCAGAATTCAGTGAATCATCGAATCTTTGAACGCACATGGCGCCTTCCAGTATCCTGGGAGGCATGCCTGTCCGAGCGTCGTTTCAACCCTCGAGCCCCCGTGGCCCGGCGTTGGGGATCTGCCCAGGCAGTCCCCGAAAACCAGTGGCGGACCCGTTGGGCCCTTCCTTTGCGTAGTAACATCTGCCTCGCATCGGGAGCCTGC
+
BBBBBFFAFFFFGG5GGGGGGGHFHGHGGGEEGFHHHHHHGHHHHHHHGGDHHHHHHHHHHHHHHHHHHHGHHHHHHHHGEGEHHHHGGGGGHHHGHHHHHHHGGHGGGGHHGFHHHHHGGGGGGGGGGGHHHHHGHHGGGGGGGGGGGGGHHGGGGGCFHGGGGGGGGGGGGGGGGGGGGGGAGCFFFFFFFFFFFA;CFFDFBFFFFFFFFFFFFFFFADFAFFBFFFBFFFFFDF;9DFFF-:.AB..
@M00262:65:000000000-A4NV9:1:1101:4126:9591 1:N:0:1
ATAGCGACCTTTTCCCGCTTCACTCGCCGTTACTGAGGCAATCTTAGTTAATTTCTTTTCCTCCGCTTAGTGATATGCTTAAGTTCAGCGGGTGATCCTGCTTGATTTCAGATGCAAAGAAAGTTTGCGTGACTAAGCACTGGCAGCGGCTGCTGCACTGCCTCTGCTCTCAATGAGTTCACATTGTGAGCAATGTGACTGCTGCATTGAGTGCGACCCTCGATCGAGTCGAAGTCGCTCGCAGAGCGCAG
+
BCCBCBBBBBFFGGGGGGGGGGHHHGGGGGGGGHHFHGGGHHHHHEGHHEFFHHHHHHHHHHHHGGGGFGHHHHFHHHHHFGHHHHBDGGGGGGGHHHHHHHHGHHHHHHGHHGHG3GHHGHHHHHHHGDGGGHHHHHHHGHHEFGGGGGGGGHHHHHHHHHHHHHHHGHHHHHHFFHGHGHHFHHHHGHHHGHGHGFFGEFGGGGFGGGEFGGGBGGGGGGFFFF.AFFFFFFFFFFFFFFFD=EFFF;9
@M00262:65:000000000-A4NV9:1:1101:20647:9600 1:N:0:1
AGGCTAACCTTTTGCCGCTTCACTCGCCGTTACTAAGGCAATCCCTGTTGGTTTCTTTTCCTCCGCTTATTGATATGCTTAAGTTCAGCGGGTATTCCTACCTGATCCGAGGTCAACTCTTATTAAGGGCTTAATCGTCAGAATGCCGGCTGGGCCACCAAAGCGTGTGACAAAGCTCCATACGCTTGGGCATCAAACTCGGCATCGCCACTGCCTTTCAATCCTGTCCACCACGGGTCAATTTGGGCTCA
+
BBBBBFFFFFFFGGGG2EEGGGHHHGGGGGGGGHB5FGHGHHHHHHHHHHHGHHHHHHHHHGHHGGGGGHHGHHHHHHHHHHHHHHHHHGGGGGHHHHHGHHHHGH4GHGGGGHHG3BGFFHHFHGF20??/22@@///?/<21<11<CG--..>..FC<C./<.EGG.0C0G/G:00//<C/.CE..9.C/9/0CB09C.CF?DFGAA.C/FF///:9////.9B9/;//;..;-9-;./;//9B.A9E9
@M00262:65:000000000-A4NV9:1:1101:4470:9626 1:N:0:1
ACAGATTCCTGTTGCCTCTTCACTCGCCGTTACTGAGGCAATCCCTGTTGGTTTCTTTTCTTCCGCTTATTGATATGCTTAAGTTCAGCGGGTATCCCTACCTGATCCGAGGTCCAACTTGATTGTTTTATTAGCAAAACCTACAGCAGCCCTCCAAGCGCAAGTCAGTCTGCTACGCTAGAGTCCATTGAGGCATCGCCATTTCTTTTTAGGCACGTCTCAACTAGCCGCAATGGCGGGAGACGAAAGCC
+
BCCCCFFFFFFFGGGGGGGGGGHHHGGGGGGGGHHHGGGGHHHHHHHHHHHGHHHHHHHHHHHHGGGGGHHHHHHHHHHHHGHHHHHHHGGGGGHHHHGHHHHHHHHGHGGGGHHHHHHHFHHHHHHHHHHHHHHHHGGHGHHHHHHHHGHGHHGHHHGFGGGGHHHHHHHHHHHHGGFGGHHHHHHFHHHHEGGHHGDGDGGGGGGGGGGGGGGGGGGGFFGGGGGFGGFFFFFFFFF;-@.A.-;D.:F
@M00262:65:000000000-A4NV9:1:1101:16236:9639 1:N:0:1
ACGCTCGAGATGAAGAACGTAGCGAAATGCGATAAGTAATGCGAATTGCAGAATTTCCGTGAGTCATCGAATCTTTGAACGCACATTGCGCCCATTGGTATTCCGATGGGCATGCCTGTTCGAGCGTCATTATCCTCCCTCAAACCTCGTGTTTGGTGTTGGACCGTGTTAGTCGTGCGACCAACTGGTCTCAAAGACAATGACGGCGTCCGTGGGACCCTCGGTGCAACGAGCTTTTAACGAGCACGCGT
+
BBBBABBBBABBGFGGGGGGGGGGFGFDHHGGHGFHFHHHFGGE?AGHHHHHHHHHHHGHGGGHHFHHEHBHGHHHGGHHGGGGCFFFHGGGGCHHHHHGHHHFHGGGG/FGHFHHHHHHHDHGGGGGDHHHHHHHHHGHHGFHHFGHEGHHGGHGGCGDGHHHHGGHHHBFCHFG?ED?CDCGGGGGGGGGGBBFFFGFFG0FAGGFFFFFF?CFEFDFFFFF.DCFBFFFFFDFFFFFFFFFAAFFFF-
@M00262:65:000000000-A4NV9:1:1101:5382:9649 1:N:0:1
ATCCTGTACTGTTCCCGCTTCACTCGCCGTTACTAAGGCAATCCCTGTTGGTTTCTTTTCCTCCGCTTATTGATATGCTTAAGTTCAGCGGGTATTCTTGCCTGATCCGAGGTCAGTTTGATAAAAGAGGTTTTATGGCTAAAAATGCTGATTGGAGCCAACGGAGCGAGTGACAAAGCCCCATAACGCTCGGGCACCAGATGCAGCATTGCCACTGCATTTCAAGCTTGTCCATTTAAAGAACAAATGCT
+
CCCCCFFFFFFFGGGGGGGGGGHHHGGGGGGGGHHHHHHHHHHHHHHHHHHGHHHHHHHHHHHHGGGGGHHHHHHHHHHHFHHHHHHHHGGGGGHHHHHHHHHHHHHHHGGGGHHHHHHHHGHHHHHGHHFHHGHHHHHHHHHHHHHGHHGHHHHHHHGHHGGGGGGGGGEHHHHHHGHHHGGHHHHGGGGGCAGGGGGGGGGGGGGGGGFGGGGGFFFFFFFFHFFFFFFFFFFFFFFFFBFFFFFFFF0
@M00262:65:000000000-A4NV9:1:1101:8952:9651 1:N:0:1
AACAACCAGATGAAGAACGCAGCGAAATGCGATAAGTAGTGTGAATTGCAGAATTCAGTGAATCATCGAATCTTTGAACGCACATTGCGCCTTCCGGTATTCCGGAAGGCATGCCTGTTCGAGCGTCATCAAACCTCTCAGAAACAGCTTTATGTTGTGTCTGGAATTGAAGTAAGAGAGTCACAAGTTGATTCTCTGCTTTGAAACTCAATGGCAAATTATGCTCTGCATTTTTAACGTAGTAACATTAC
+
CCCCCCCCCFFFGGGGGGGGGGGGGGGHHHGDCEFGHHHHHHGHGHHHHHHHHHHHHHHHHGHHHHHHHHHGHHHHHHHHGGGGHHHHGGGGGHHGGGGGHHHHGEGGGHHHHHHHHHGHGHHGGGGGHHHHGHGHHHHHHHGHHHGHHHHHHHHHHHGHHHHHBCGHHFHHHHHHHHGGHHHHGHHHHHFHHHHHHHHHHHHFFHHHGGGGGGGGGGGGGGGGGGGGGFGGGGGGGGGBFFGG/FFFFE/
@M00262:65:000000000-A4NV9:1:1101:14051:9668 1:N:0:1
ACACAGAACTTTTGCCGCTTCACTCGCTGATATACCAAGGTGCGATTCAGCAGATCCCGCAGTCGCTCTACGAGGCCGCACAACTCGACGGCGCGGGCCGGTGCCGCAAGTTCTTCGCCATCACGCTGCCTCAGGTGCGCTACACGATCGTCACGTCCTCGACGCTCATGGTGATCGGTTCACTACGTTCTTCATCTGATACGTAGATCGGAAGAGCACACGTCTGAACTCCAGTCACGAGTGGATATCTC
+
BBBBBFFFFFFFGFGGGGGGGGHHHGGFDFHHGHHHHHGGHGFFGHHHHHHHHGHFHHEEGFGHGGGHHHHGGGG/FEGGGFCEHHGGGGGG/CCDCGGG@-AGFCG?@@GHHHHHHGGGGHHHFGD.CFGGGGGFGGGGG?CGGGCGGGFEEFFFFFFFFFFAFFF?FFEFFFFFFF.AEFFFFFAFBFFFFFFF/B//BFFFEAAFFFF?AFFFFFFEFAFFBE9FFFFFFFFFFFF.:9AABF/9/;9
@M00262:65:000000000-A4NV9:1:1101:3863:9679 1:N:0:1
AACGCTTACTGTTGCCGCTTCACTCGCAGTTACTAAGGCAATCCCTGTTGGTTTCTTTTCCTCCGCTTATTGATATGCTTAAGTTCAGCGGGTATCCCTACCTGATCCGAGGTCAAACTTTAGAATTGGGGGATTTAATTTGTAGCAGAAGCCTCTCATGTCCAGAAGTGAAACATAACGTTGATTACTACACTGAATGGAAGACAGGACTTCGCCATTGCATTTCGGACAGGAAGAAGGCATGCTCAATC
+
BBAA@BBBFFFFGAFFAEEGGBE5AF?AEA5FEGGCFFB2FHAAFGCFFGFAFHDGHHHEGG5FE?EGGGHFFHFFGHFFGHHGGDEFGAEE>EGHFHHD0GBHFHGGHFGGGHHFFGHHHHHHFHHHFHGG?EHD1DGHHHGHHHFFFFGHGHHHBFHHFGF1<GBG<F10GHHHFGGDFBGHHEEGHHCCHHH0B0CGFBGHFCG9AGFGGGGGGFFFGGFBG0/A?B@A?.9AABFF?FFF//:B/F/
@M00262:65:000000000-A4NV9:1:1101:13099:9685 1:N:0:1
AAGAGATCCTGTTGCCTCTTCACTCGCCGTTACTAAGACAATCCCTGTTGGTTTCTTTTCCTCCGCTTATTGATATGCTTAAGTTCAGCGGGTATTCCTACCTGATCCGAGGTCAACATTCAGAAGTTGGGGTTTAACGGCGTGGCCGCGACGATTACCAGTAACGAGGGTTTTACTACTACGCTATGGAAGCTCGACGTGACCGCCAATCAATTTGGGGAACGCGAATTAACGCGAGTCCCAACACCAAG
+
BBCBCFFFFFFFGGGGGGGGGGHHHGGGGGGGGHHHHHHHHHHHHHHHHHHGHHHHHHHHHHHHGGGGGHHHHHHHHHHHHGHHHHGHHGGGGGHHHHHHHHHHHHHFHGGGGHHHHHHHHHHHGHHHHEGGGGGHGHGGGGGGF?H-@@--:-;C.:GCGGHF0A.9AD:ADEB0;00:;FFAE.C0CBFB?:F?AB>-9EFF=DF-;FF0B0FFFFFFEFFFFA>BDEBFB9@B-;CFFF0:AEFFE9.
@M00262:65:000000000-A4NV9:1:1101:13436:9691 1:N:0:1
ACGTATCACTGTTACCGCTTCACTCGCCGTTACTGAGGCAATCCCTGTTGGTTTCTTTTCCTCCGCTTATTGATATGCTTAAGTTCAGCGGGTATCCCTACCTGATCCGAGGTCAAGCGTGAAAAATAGGCTTGATGGACGCCAACGTACTGGAGAACTGCGCAACATGTGCTGCGCTCTTCGACCAGTATGCCGGCTGCCAATTGCTTTAAGGCGAGTCCACGCGCACGGCGGGACAAACACCCCACACC
+
A1A>1@13@DFFFGFGCECGGFEFHCGEGEEECGEDGC/CGFFBGHFGHEFAFGDADGHGFGHHEF?EGHGGBGFGBGFF2DDFFGHHE>>EEECBGGGBGH1EHHFDG/<EFH1BFF/??CCFBG0GH11GFG0D210F@CC/<FE<FAFHH0FCFC0DGCG-A-.;CHGHEHBCG-CGBB.EF-?ACCFGEF?@@@@GF//://9BBFF//;F9@<=FBFFBF<;?-@@>9-9-9:9FEFF??---;B-
@M00262:65:000000000-A4NV9:1:1101:25423:9697 1:N:0:1
AAGAGATCGATGAAGAACGTAGCGAAACGCGATAGGTAATGCGAATTGCAGAATTCCGTGAATCATCGAATCTTTGAACGCACATTGCGCCTTCTGGTATTCCGGTAGGCATGCCTGTTTGAGCGTCAGCAAAACACCCTCAGCATGAGGATTTTTTGTATTCAACGCTGGTCTTGGGCAGCGGATGCCGGTGGTTATTATTCTTTCCGCCTGTGCCCCTCCCTAAACTTGCTGCACGACCGCAAGCCCCT
+
BBBBBFFFBBAFFFGFGGGGGGFCFEEEFGGEGFGG5FEGFFGGFG1DFGHFFGHFGGGGGGFGHHHHFCGFHHFHHGGHGGG/BFHBEGGDDHGHFGFHHFHHGGFGGGHHHGBFFFFFFFGHGGGGGFFFGHHCFGDAGFHHGHEGH0<FGHHHCC<<DGFGB0D@FGGCCGFFHHFC:EBC-9-BBFAD?ECFEGGFFEFFFFEFDFFFFFFFFBEEDDEFBF/;//FBFFBF9?DD-;B@AAF..AA
@M00262:65:000000000-A4NV9:1:1101:21514:9701 1:N:0:1
AATCCGTCGATGAAGAACGCAGCGAAACGCGAAATGTAATGTGAATTGCAGAATCCCCGTGACTCATCGAATCTTTGAACGCATCTTGCGCCCTTTGGTATTCCGAGGGGCATGCCTGTTTGAGTGTCGCATTACTCTCAACCCTTGACCGATTATCGGCTTGGGCTTGGACCGTGGCCGAACCTGGCCGGCGTCGTAGACGTCGGGCCCGGCCGAAATGAATGCGGAGCGAATGCGCGACCGCGCCGCCC
+
AAAAAAAFD1A311BACGGCFCGGEAEGG?EE//FGAD2DGHEDGH2F11EF0FH11//>>//BFGGHBG0BEGFHHH110EEEEGBGFGGCCEHFF0?GD>F>0/<BC/>CHCGFDDHHHF1FGHDG/?CA.F1FGFC<<<C<G//DGFGGCGGFBA?CGG-9.FGGGFEBFGGGG?F--A?9--AFA;-@@9-@@;E?B-----;@@@@-;;--9@;B///;/A@-@=?9@=F/A-9-@@@-@--9---
@M00262:65:000000000-A4NV9:1:1101:21767:9741 1:N:0:1
ACAAGCTAGATGAAGAACGTAGCGAACTGCGATACGTAGTGTGAATTGCAGAATTCAGTGAATCATCGAATCTTTGAACGCAAATTGCGCTGTCGGGTATTCCTGACAGCATACTTGGCTGAGTATCATCTGGACAAATCACACATCTTTTTGTGTGGACATGAGGCGTCACATTGCGCATGCGATGGGTCCCTTTAAATTCAGATAGGTAAAGGATACTGGCGTCCTTGAACCACTAGCGTGGCAATTGT
+
CCCCCCFFFFFFGGGGCGGGGGGGGGGHHHGGHGGGHHFFHHGHHHHHHHHHHHHHHHHHHHHHHHHHHHHGHHHHHHHHGGGGHHHHGGGGGHGGGHGHHFHHHHGFFHFHHHHHHHHHGHHHHHHFHHHHHHHHHHGGFHHHGHHHHHHHGHHHHGGHHHHHHHGGGCGGHHHHHGGGGGGGEHGGHHHHHHGGGGFFGEGGFFGGGFGFGGGGGGGGGFGG:DFFFFFFFFFFFFBFFDFFFFFFFF9
@M00262:65:000000000-A4NV9:1:1101:12562:9761 1:N:0:1
CGTATCAGATGAAGAACGCAGTGAAATGCGATAAGTAATGCGAATTGCAGAATTCCAGTGAGTCATCGAATCTTTGAACGCACATTGCGCCCTTTGGTATTCCGAAGGGCATGCCTGTTCGAGCGTCATTATCACCCCTCAAGCCCTCGGCTTGGTGTTGGACGGTTTGGTGGAGGCCCCCTCGGGGGCTCCTGCCCCTCCCAAAGACAATGACGGCGGCCTCGTTGGACCCCCGGTACACTGAGTTCTTC
+
CCCCCFFFFFFFGGGGGGGGEEGGGHH5FAEGGGHHHHHHHGGGGGHHHHGHHHHHHHHHHHHHHHHHHHHGHHHHHHHHGGGGHGHHGGGGGHHHHHHHHHHHGGGGGGGHHHHHHHHHGHHGGGGGHHHHHHHHHGGGHHHHGHHHGGGGGGGHGHGHGHHGGGGGGGHGGEHGGGGGGGGGGGGGFFFFFFFFFFFFFFFFFFFFFFFFFFFFFFFFFFFFFFFFFFFFFFFFF;DBFFFFFFFFFFF
@M00262:65:000000000-A4NV9:1:1101:19869:9773 1:N:0:1
AGGCTAACCTTTTCCCGCTTCACTCGCCGTTACTAGGGCAATCCCTGTTGGTTTCTTTTCCTCCGCTTATTGATATGCTTAAGTTCAGCGGGTATTCCTACCTGATCTGAGGTCAACCTTGGAAAGTTGGGGGTTTAACGGCAGGGGCTCGTCGCTCTCCGATGCGGAATATCACTACTTCGCAGAGGAGGCCACGACGGGGCCGCCACTAGATTTTGGGGCCGGCCGTCCCCCGCGGGCTTTTGCCGATC
+
ABBBBFFFFFFFGGGGGGGGGGHHHGGGGGGGGHHFHFHGCHHHHHGFHHHEHHHHHHHHHHHHGGGGEFHHHHGHHHHHHFHHGHFGHGGGGFHHHHHHGGHHHHHHHFHFGHHFHHHHHHGGHHHGHHGCGFGGHHHGGGG?CCG-@H-<.-:A:.0;A;:..?B--:0FBFFFBF090;A?:-CE..A.A.9---9;B-:@-:--;B/:/;9B/;-.9.:-;-99:-AD..--:-:9-AF/9//----
@M00262:65:000000000-A4NV9:1:1101:6479:9799 1:N:0:1
ACGTATCACTGTTACCGCTTCACTCGCCGTTACTAGGGCAATCCCTGTTGGTTTCTTTTCCTCCGCTTATTGATATGCTTAAGTTCAGCGGGTATTCCTACCTGATCCGAGGTCAAATCTTAGGCTTTTAAATCGACAGAATGCCGGCTGGGCCACCAAAGCGCGTGACAAAGCTCCATACACTTGGGCACCAAACTCGGCATCGCCACTGCATTTCGAGCCTGTCCATTAAGGGACAGGGCTCAACAAAC
+
CCBBCFFFFFFFGGGGGGGGGGHHHDGGGGGGGHFHHHHGGHHHHHHHHHHGHHHHHHHHHHHHGGGGGHHHHHHHHHHHHHHHFGGHHGGGGGHHHHHHHHHHHHHHHGGGGHHHFGHHHHGHHHHHHHHGHHGHGGGHHHHHHGGGGGCGHHGGHHHHHHGGG-CGGGHFFHHHHHHHGGGGGGGGGGGGEGGGGGGDGADGGFFFFFFFFFFFFFFFFFFFFFF0FFF0BFFFFFEFFFFFFEFB?A.
@M00262:65:000000000-A4NV9:1:1101:15797:9802 1:N:0:1
GATGAAGAACGCAGCAAACGGGCAACCATGGATAGAGACCGGCGGCGACATCGGGCATGCTCGAGAAGGTGTTTTCGAGTACGAGCGCTTGGGCACCGTTCGCACTTGCGAGTGCCACCGCTACAGCGCCACCGAGTGAAGCGGCAACAGTCTGCTGTAGATCGGAAGAGCACACGTCTGAACTCCAGTCACGAGTGGATATCTCGTATGCCGTCTTCTGCTTGAAAAAACAACAAAGTCTACCTGACTCT
+
AAABBFFFFFBBGGGFGGGFCE?EFHHGHGHGHCFHHFFEAEFCFEFFEGEGFGGGGHHGHHGFFAEHH3BFDHGBCGHGGGDFDDCFFGGG/?FFFCFFHDGDFCHHE-CGCHFHHHHGGDGGHGGCGGGGGGGGEGGFGGGGFAFFFFFFFFFFFFFFFFFFF?9AAFFEFFFF.EBEFFFFFFFFFFFFFDFFFF/BBFFFFFFFFFFFFDCAFFFFFFFF;/BB.9.9;....//////:9FFF//9
@M00262:65:000000000-A4NV9:1:1101:18166:9825 1:N:0:1
ACACAGAAGATGAAGAACGTAGTGAATTGCGATATGTAATGTGAATTGCAGAATTCAGTGGATCATCGAATCTTTGAACGCACCTTGTGCCCTTTGGTATTCCGAAGGGCATGCCTGTTTGAGTGTCATTAATATCTCAACCTCTGAACCATTGTGGTTTTTTGAGGCCTTGGATGTTGGAGGTTTATGCTGGTGGAATCACTGGCTCCTCTTAAATGCATTAGCAGAACTTAATGGGGATCGGCTTTGGC
+
BBBBBFFFFFFFCCFFGGGGGGGGCGFHHHFGHEGHBHBGFHHFHHHHEDFHFHFHHEHHHFGHHGHGEFHGHHGFHGHHGGGGHHHHHHHFHGHHFHHHHHHHGGGGGGGHHHHHHHHHHHGHHHHHHGHHHHHHHHGFFHGHHHHHHHHHHHHHGHGHGGGGFGHGFHGHHBGGHGHEBG?FGHHHHHHHHHFGHGHHHHHGHHGGEGHHHGGHHHHHHHFFGGGFFFGFGFGFG?DGGGF??EGEFGB
@M00262:65:000000000-A4NV9:1:1101:8461:9831 1:N:0:1
CAAGCTACTGTTGCCTCTTCACTCGCCGTTACTAGGGGAATCCTTGTTAGTTTCTTTTCCTCCGCTTATTGATATGCTTAAGTTCAGCGGGTAGTCCTACCTGATTTGAGGCCAGATAATAAAAAGTCATGTCCACGAGGTGGAACTTGTATTGGAAAGCGGACAAGCGTCCTAGAAACGAGGCCACTCCGAAGAATGTCCTTAGCGAAATACTTATTACGCCAAGTCAAACCAAGTCTCAAAGACAGATC
+
AABABFFFFFFFGGGGGGGGGGHHGGGAEF2FHHHHHGGGHHHHHHHHGHHHHHHHHHHHHHHCGGG1GHHHHBHHHHHHFHHHHHHHGGGGFCGHHHHHHHHEHHHHHGEGFEEGHF4GHHHHHGHHHHHHHHHHGGGGDHGHHHHHHHHHHHHHHGHGGGCGGHHHGGGGGGHHHHHGGGGGGHGHHHGGGGGGGGFGGGGGGGGGFGEBFGGGGGGGFFFFAEFFFFFFFFFFFFFFFBFFFFFFFFF
@M00262:65:000000000-A4NV9:1:1101:16758:9840 1:N:0:1
AAGACGGAGATGAAGAACGCAGCGAACCGGAGATGGCGGAGCTGGAGCAGCGACTGGGGATCGGATATCAGGCCCCAAACCTACCCCAAACCTACCCCACAACTACCCCACAACTACCCCACAACTACCCCACAATGACTCCAAAATGATCCCACTATCACCCCACGACAACTCCCGTTCAAGGCTGTGAGAAGACCTCTGCGACCACACGATTCGAAGTGGAAAGAGCGGTCCCCAACCGGTTACGAGGG
+
@BBBBBBBBBFFGDGDGGGGCGGFCGGGGGGGGGGGHGGC@EGFGGHHGHGGFGGFHHGFGGGGFEEGFHGHHGGGGGFEGHHBGHHGGHHGHGEHFHGGCC/1F1GFHDF.>AFHFFHHGGDHDFFHGHG.<CCFHFHFHH/GFGC:0CCHH0CA/9F00CFG.E--9--./C0CD.ABF/BFFFEAFEFEFBF/BBFB/B;CCA>E..--.9BFF?E.9BFF/./..@-.@>.;.A?D---9.9A.A-9
@M00262:65:000000000-A4NV9:1:1101:12961:9840 1:N:0:1
AGTACAAGCTTTTGCCGCTTCACTCGCCGTTACTGGGGCAATCCCTGTTGGTTTCTTTTCCTCCGCTTATTGATATGCTTAAGTTCAGCGGGTATTCCTACCTGATCCGAGGTCAACCTTGATAAGATGGGTGCGAGGCAAGCCCACGCCGGCCGTCCTGAGCGAGAAGAAACTACTGCGCTCGGAGACCTAGCGTGTCCGCCACTGGATTTAAGGGACTGCAGACGCAGAGCCCCAACACCAAGCCAGGC
+
ABABCFBFBFFFGGGGGGGGGGHHHGGGGGGGGHGGGGGGGHHHHHHHHHGGHHHHHHHHHHGHGGGGAGHHGHGHHHHHGHHHHHGHHGGGFCHHHHHHHHHHHHHHHGGGGHHHHHHHHHHGGFGHHHFHGGGDGGGGHFHGHHGGGGGGGGGGGFEGCGHGGG?.FFFFGGGGGGGGGGGGFFFA?FFFFFFDFFFFFFFFFFFFFFFFFFFFFFFFFFFFBFAFA;=EFFFFF.AEFFE?FEFFFFF
@M00262:65:000000000-A4NV9:1:1101:15502:9853 1:N:0:1
GTTATGAACTTGACCTCAAATCAGGTAGGACTACCCGCTGAACTTAAGCATATCAATAAGCGGAGGAAAAGAAACTAACAAGGATTCCCCTAGTAACTGCGAGTGAAGCGGCAACAGGTACATCTAGATCGGAAGAGCACACGTCTGAACTCCAGTCACGAGTGGATATCTCGTATGCCGTCTTCTGCTTGAAAAAAAAAAATAAAATGAAACTAATGTCTTCATGATCTGAAAGTCCAAATCAACCTACC
+
AAAABFFFFFFFGGGGGGCGGGHHGGHHGHHHBHHHGGGGGHHHHEFGHHHGHHHHHGFHHGGFGGGFHHHGHFHGHHHHGHEHHHHHHHHGFHH4FGHHEGGGHHDHHGGGGGHHHGDGHHHHHHHHHHHGGGGGHHHHHHGHHHGHHHHGHHHHHHHG?EEHGHHHHHHHHEGGHHHGGGHGHHHHHHHHGF0C@B@?-;.:00000000:09000000:09000:90000000000000000/./0/;
@M00262:65:000000000-A4NV9:1:1101:16538:9862 1:N:0:1
GTGGTCACTGTTCCCGCTTCACTCGCCGTTATTAAGGCAATCCCTGTTGGTTTCTTTTCCTCCGCTTATTGATATGCTTAAGTTCAGCGGGTATTCTTGCCTGATCCGAGGTCAGTTTGATAAAAGAGGTTTTATGGCTAAAAATGCTGATTGGAGCCAACGAAGCGAGTGACAAAGCCCCATAACGCTCGGGCACCAGATGCAGCATTGCCACTGCATTTCAAGCCTGTCCATTTAAAGAACAAATGCTC
+
AAAABFFFFFFFGGGGGGGGGGHHGGGGEGFHHHHHHHHHHHHHHHHHHHGHHHHHHHHHHHHGGGGGHHHGHHHHHHHEGHHHGEHHGGGGCHHHHHHHHHHHGHHHGGGGHFHHHHHHHHHFHHGHHHHHGHHHHHHHHHHHHHHHHGHHHHHHHGHHGGGGGGGGGEHHHHHHHHHHGGHHHHGGGGGGGGGGGGGGGGGGGGGGGGGGGGGGGGGGGFFFFFFFFFFFFFFFFFFFFFFFFFFFFFF
@M00262:65:000000000-A4NV9:1:1101:9013:9864 1:N:0:1
AGCACCTCGATGAAGAACGTAGCAAATTGCGATATGTAATGTGAATTGCAGAATTCAGTGAATCATCGAATCTTTGAACGCACCTTGTGCCCTTTGGTATTCCGAAGGGCGTGCCTGTTTGAGTGTCATTAATATCTCAACCTCTGAACCATTGTGGTTTTTTGAGGCCTTGGATGTTGGAGGTTTATGCTGGTGGAATCACTGGCTCCTCTTAAATGCATTAGCAGAACTTAATGGGGATCGGCTTTGGC
+
BBCCCCFFCCFFGGGGFGGGGGGHHHHHHHGGHGGHHHHHGHHGHHHHHHHHHHHHGHGHHHHHHHHHHGHGHHHHHHHHGGGGHHHHGHHHHHHHGHGHHHHHGGGGGGGGGGHHHHHHHHGHHHHHHHHHGHHHHHHGHHHHHHHHHHHHHHHHGHGHGGGGEFHGGHHHHBFHHHHHEHGGHHHHHHHHGHHGHFHHHHHHHGHHGHHHHHFFGGGGGGGGGGFFGGGGBCFGGGGFGGGFGFAFFF9
@M00262:65:000000000-A4NV9:1:1101:6513:9865 1:N:0:1
ACGTATCAGATGAAGAACGTAGCGAAGGAGTTGCAGCGGTGGCTTGATCGTGCTTCTGTGCGGACGCTTTACATTCAGAAGGCGAGTCCCTGGGAGAATGGCTATGTGGAGAGCTTCAATGGCAAGTTGAGAGACGAACTGTTGAACAGGGAGTTGTTCCTGAGCGTTCCCGAAGCACGGTTCGTGTTGGACGAGTGAAGCGGTAACAGTCGAGCGTAGATCGGAAGAGCACACGTCTGAACTCCAGTCAC
+
CCCCCFFFFFFFGFGGGGGGGGGGGGGGCHHHHHHHHGGGGGHHHGEHHGHHGGHHHHHHHGGGGGGGGGHHHHHGHHHHHFHGGGGHHHHHHEHFGHHHGHHEGHHHHHHGGHHHHFFHHHHHHGHHHHHHHGHGGGGHHHHHHHHHHHGGGGHHHHHHHHGHHGGGGHHGGGGGHGGGGGGGGGGGGGFGGGGGGFBFFFFFFFFFFFFFFFFFDFFFFFFFAFB?FEFFFFFFFFFFFFFFFFBFFFF
@M00262:65:000000000-A4NV9:1:1101:21449:9904 1:N:0:1
ACCTCCAACTTTTGCCGCTTCACTCGCCACTACTGAGGGAATCCCTGTTGGTTTCTGTTCCTCGCCTTATTGATATGCTTAAGTTCAGGCGGTGTCCCTACCTGATCTGAGGTCAAATCAGAGGTTTATGGTCTCCAAGCCGGTCAGTCCTAATGGATCTCGTCCGCACTTTCGACCGATTCGTTCGAGGCGATGCCCTGACGTGCGAGGCCCAACACAGACCCGATCGGGCCTATCGACTTAAATGACGC
+
CCCCCCFFFFFFGGGGGGGGGGHHHGGGGGHHHHHFHGGGHHHHHHHHHHGGHHHHFHHHGHHDGGGGHHHHHHHHHHHHHHHHHHHHHHGGGGGHHHHGHHHHHHHHHHHGHHHEBHHGH3GFHHHHHHHHHHHHHGHGGGGGGGGHHHHHFGHFGGHHHFGGGGGFGGHHHGEGGGCGGHGHGGGGGGGGGGBGGGGGFFFFFFFDFFFFFDEFFFFFFFFFFDCFFFAF>F9FFD.@FFBBFF9BF9D
@M00262:65:000000000-A4NV9:1:1101:19115:9904 1:N:0:1
AAGACGGACTTTTGCCGCTTCACTCGCAGTTACTAGGGGAATCCTTGTTAGTTTCTTTTCCTCCGCTTATTGATATGCTTAAGTTCAGCGGGTAGTCCTACCTGATTTGAGGTCAAGTTCATAACAGTGCACAAGGCAGTCCGAAGACGGTTAGAAGCAGAAGCACTTGGTCTCTGCGATAGCATAGATAGATTTATCAAGCCAAAGCCGATCCCCATTAAGTTCTGCTAATGCATTTAAGAGGAGCCAGT
+
ABCCCCCCCCFFGGGGGGGGGGHHHGGGGGHGHHHHHHGFGGHHHHHHHHHHHHHHHHHHHHHHGGGGGHHHHHHHHHHHHGHHHHHHHGGGEGGHHGHHHHHHHHHHHHGHHHHHHHHHHHHHHHHHHGHHHHHHHGGHHHGGGGGHGGGGGHHHHHHHHHHHHGHHHHHHHHHHHGGHGGHHHGHHHFHHHHGHHHHHHHGHHHGGGGGGGGGFGGGGGGFFGGGGGGEFFGGGFFFFFFFEFDFFFF0
@M00262:65:000000000-A4NV9:1:1101:16453:9906 1:N:0:1
ATTGAGGAGATGAAGAACGCAGCGAAATGCGATAAGTAATGTGAATTGCAGAATTCAGTGAATCATCGAATCTTTGAACGCACATTGCGCCCGCCAGCATCCTGGCGGGCATGCCTGTTCGAGCGTCATTTCGACCATCAAGCCGGAGGCTTGTGTTGGGGACCTGCGGCTGCCCGCCGGCCCTGAAAACCAGTGGCGGGGGCCGCTGGGCCCCCCCGCGCCGGATTCACCCGCCTCGCCCCGGGGGGGGG
+
AABCCFFFCCFFGGGGGGGGGGGGGGGHHHGGGGGHHHFHHHHFHHHHHHHHGHHHHHFHHHHHHHHHHHHGHHHHHHHHGGGGHHFHGGGGGGGGGGHHHHHHHGGGGGCHHHHFHHHHGHHGGGGGHHHGHGGGGHHHGHHGGGGGGGHHGHHGGGGGGEAFGFG?FGGFAFFFF-9;BFFEFFBFF/AEE9FFEFF=F>-;-9--9...-:;--:-------.:///9.--:...--.--:-------
@M00262:65:000000000-A4NV9:1:1101:23729:9907 1:N:0:1
AAGACGGAGATGAAGAACGTAGTGAAATGCGATAAGTAACGCGAATTGCAGAATTCAGTGAATCATCGAATCTTTGAACGCACATTGCGCCCGCCAGTATTCTGGCGGGCATGCCTGTCTGAGCGTCGTTTCGACCCTCGCGCCCGGCTTCTGTCGGGGGCGGTGTTGGGGATCGGCCACACCCTTCCGTGGGAGGCCGGCCCCTAAATTCAGTGGCGACCACGCTGTAGCCTCCCCTGCGTAGTACTAAA
+
AAB?AAAAA?FFGFGGFGCGG4AF6A5AGFGGGGGHGGFGFEEEAEEHFGHDFGHFFFHHHHHHHHHHHCGGHHHHHHHHGEGFHFHFGGECGGGCEFGFHHHHFHGGGGCFHGHH1FCGD<DG?D.C@GGEDEGCDFECGGGCG@BGG@FFGBB?@9ABB?B-@.AE.=BEDE?F<DBF..;DA/B/;/.-9AA>A?BBB<?B.A.BFFF//FFFF;;=;-A.?FD.;B/9BFEFDFE?@.9=./////:
@M00262:65:000000000-A4NV9:1:1101:18683:9926 1:N:0:1
ACAGCAGACTGTTGCCGCTTCACTCGCCGTTATTAGGGCAATCCCTGTTGGTTTCTTTTCCTCCGCTTATTGATATGCTTAAGTTCAGCGGGTATTCCTACCTGATCCGAGGTCAACCTTTGGTTAGATTTAGGGGGTTTAGCGGCCGGATAGACCCACCGCGGATGATTTCACCGAGCGAAATAATACTACTGCGCTCAGTGTCCGGGCGGTCCCGCCGATGGACTTGAGGGCCCTGAGGTTGAAAAACT
+
BBCCBFFFFFFFFGGGGGGGGGHHHGGGGGGGGHHHHGHGGHHHHHHGHHHGHHHHHHHHHHHHGGGGGHHHHHHHGHHHHHGHHHGHHGGGGGHHHEFFHHGHHHGHHGGGGHHHHHHHHHHHHHHHGHHHEHHGGGGGHHHGGGGGGCEGHHHHHHGGGGGGGGGGGGGGGGGGACGFFACEFFFFFFFFFFFFFADFFFFFFFFCFFFFFF;FFFFFFFFFFFFFFBFFDFFFFFFFFFFF/B9B.D9
@M00262:65:000000000-A4NV9:1:1101:17611:9931 1:N:0:1
AGTCACTAGATGAAGAACGTAGCAAAATGCGATACGTAATGTGAATTGCAGAATTCAGTGAATCATCGAATCTTTGAACGCATATTGCGCTCTTTGGTATTCCGAAGAGCATGCTTGTTTGAGTATCAGTAAACACCTCAAAGCTTTTGATTTTTTTTTAAAAGTTTTGGACTTGAGCAATCCCAACACCAATCTTTTTCAGATCGGCGGCGGGTTGCTTGAAATGCAGGTGCAGCTGGACATTCTCCTGG
+
ABAAAFFFFFFFGFGGGGEGFGFFBGHHHCGEDDCGEHHAGDGGGHHGHHGHHHDFHHGGHEGHFFHHHHHGHHGHHGGHGCF?GHGHGGGGHHHHHGGHHGHHGGGGHHFHGFHHHHHGH3FHFHHHHHGHHHHHGHHGH2GHHHHHHGHHHHHGGGGHHHHHGGHHHC1CFHHHGGHGHHFHFBDEGFHHHGBHHHHHGFCGFADAGAGFFFFECFFFFFFFFFFFFFFFFFBFBFFAFFFFFEFF///
@M00262:65:000000000-A4NV9:1:1101:23075:9945 1:N:0:1
ACGTATCACTCTTGCCGCTTCACTCGCCGTTACTAAGGCAATCCCTGTTGGTTTCTTTTCCTCCGCTTATTGATATGCTTAAGTTCAGCGGGTATTCTTGCCTGATCCGAGGTCAGTTTGATAAAAGAGGTTTTATGGCTAAAAATGCTGATTGGAGCCAACGAAGCGAGTGACAAAGCCCCATAACGCTCGGGGACCAGATGCAGCATTGCCACTGCATTTCAAGCCTGTCCATTTAAAGAACAAATGCT
+
AAA>ADFFFFBFGGGGGGGFGBHHHGGGCGGGGHFCGGHGHHHHHHHFHHHGHHGHHHHGHHHHFEGGGHHHHGHHGHHHGFBGHHEGFFGGGEGHH2GEFHHHHHHDGFCGGGHFHDG11F2FFD1/BFCGGF2GBFCF1FG1FGBFFFEFHHHEG0?FGFCFFCG-CC-GHFGHF/CGH?EG:CB?@ECG?A-;AFEGGGFFF9BFFBBFFFFFFB/B/;BFFFFFFA;FFBBB/FF/:/-BFF-;/B/
@M00262:65:000000000-A4NV9:1:1101:20120:9949 1:N:0:1
ATGCCTAACTTTTGCCGCTTCACTCGCCGTTACTAAGGCAATCCCTGTTGGTTTCTTTTCCTCCGCTTATTGATATGCTTAAGTTCAGCGGGTATTCCTACCTGATCCGAGGTCAAATCTTAGGCTTTTAAATCGACAGAATGCCGGCTGGGCCACCAAAGCGCATGACAAAGCTCCATACACTTGGGCACCAGATGCAGCATTGCCACTGCATTTCAAGCTTGTCCATTTAAAGAACAAATGCTCAACAC
+
BB@AAFFFFFFFGDFGEG2E?BGFHCEEFEDAFFHBFGCFGHFFHH3BFFGEHHHHHHHBHF5GE1EEGHHG5GFHFFHFFGFGG4FEDE/EFEGHFHGF?GFHGFFHHEEGEHFFHGHHHEHFGHFHHBGHHHGHGGCFHHGGHGGGGCDGHHDE0C.C<CFGGGGFH0GGHGF:FHHHH0CGHGCFGGGFFGABFFBBFFGFF0BFGGBBFFGGFEFBFFFBFBBFFFFBBF/BFF/FFFFFFFEFFB.
@M00262:65:000000000-A4NV9:1:1101:6001:9959 1:N:0:1
AACGCTTACTGTTCCCGCTTCACTCGCCGTTACTAGGGCAATCCCTGTTGGTTTCTTTTCCTCCGCTTATTGATATGCTTAAGTTCAGCGGGTATCCCTACCTGATCCGAGGTCAAGTCGTGAAAGGTCTTGCTGGAGCGCGGATCCGCCGGGCCTCCGAGAAGCGCAAATGTGCTGCGCGAGGGGGCCGGCACGACCGCCGCCAATGACTTTGAGGCGAGTCCGCGCGCGAAAACGGCGGGACAGACGCC
+
BABBBBAAFFFFGFFGEGGCGGHHHGGGGFGGGHHGCCCFGHHHBHFHGFHEEGHFHHHGHHHGGGGGGHHFFFHHHHHHGFHHHHFFHGGGEGHHGHHHHHHHGGFFHGGCFHFHHGEGC/GA3DC2@GHFGHGBF0F@DGCDGGH.ED@FGGGGHHGGGADGGGAGFBGGFGGGBFFBFF;FFFFAFFFFFFDF-@-@BFF=CF/BF/BFFFFFFFC=C9F/DFFFAFA9BB;FFD;CA---;./A---
@M00262:65:000000000-A4NV9:1:1101:11125:9962 1:N:0:1
AAACATCGGATGAAGAACGTAGCGAAATGCGATAAGTAATGCGAATTGCAGAATTCAGTGAGTCATCGAATCTTTGAACGCACATTGCGCCCTTTGGTATTCCGAAGGGCATGCCTGTTCGAGCGTCATTATCAAAGTATCAAGCTTGGCTTGTCGTTGGGCCCTTTGTCACCTGGTGACAGGTCCAAAAGATAATGACCGGTGTCGTAAAGACTCTATATGCAACGAGCTTATAACAGCACGCATCTAGT
+
BBBBBFFBBBBBGGGFGGEGGGGGGGGHHHGDHGGHHHHHHHGGGGHHHHHHHHHHHHHHGGGHHHHHGHGGHHGHHHHHGGGGGHHHGGGGGHHHHHFHHHHGGGGGGGGHHHHHHHHHGHHGGGGGHHHHHHHFHHHHHFGGHHHHGHHHGHHGGGHHGHHGHHHHHHHHHHHHHHGHGHFCHHHEFHHGHHHGHGGGGFDDDBDFGGEFBFGGGGGGGGGGFFFFFFFFFFBBFFFFFFFFFFFFFF/
@M00262:65:000000000-A4NV9:1:1101:18937:9967 1:N:0:1
AATCGCACTGTTGCCGCTTCACTCGCCGTTACTGAGGCAATCCCTGTTGGTTTCTTTTCCTCCGCTTATTGATATGCTTAAGTTCAGCGGGTATTCTTGCCTGATCCGAGGTCAGTTTGATAAAAGAGGTTTTATGGCTAAAAATGCTGATTGGAGCCAACGGAGCGAGTGACAAAGCCCCATAACGCTCGGGCACCAGATGCAGCATTGCCACTGCATTTCAAGCTTGTCCATTTAAAGAACAAATGCTT
+
ABBBAB?DDFFFGFGGGGGGGGHHGGGGEGGGHGGHGG2GHHHHHFGHGHFGHHHHHHGHHHHGGGGDHHHHHHHHHHHHGFGHHHEGGGGGGFHHHHHHHHHHHHHHEEGEHFGHHFHFGHGHHGGHHHHHGHHHHHHGHGGHHHHHGHHHHEHHFFHFGDDGGGGCDGHGHHHHGHHHGGHHHHGADFFGGGGGGGGGGFBFGGGGGGFFFFFFF/BBFFFFFFFFEFFFFFFFBFBFFFFFFFFFFFF
@M00262:65:000000000-A4NV9:1:1101:17917:9982 1:N:0:1
AACGCTTAGATGAAGAACGCAGCGAAATGCGATAAGTAATGCGAATTGCAGAATTCCAGTGAGTCATCGAATCTTTGAACGCACATTGCGCCCTTTGGTATTCCGAAGGGCATGCCTGTTCGAGCGTCATTATCACCCCTCAAGCCCTCGGCTTGGTGTTGGACGGTTTGGTGGAGGCCCCCTCGGGGGCTCCTGCCCCTCCCAAAGACAATGACGGCGGCCTCGTTGGACCCCCGGTACACTGAGTTCTT
+
BCCCCCCBFFFFGGGGGGGGGGGGGGGHHHGGHGGHHGHHHHGFGGHHHHHHHHHHHGHGHHHHHGHHHHHHGHHHHHHHFGGGGHHGHGGGGGHHHHGHHHHHHGGGGGGFHHHHHHHHHGGHGGGGGHHHHHHHHHGGGHHGHGHHHGGGGGGGHGHGHHHHGGGGGGFHGGGHGGFFFGGGGGGFFFFFFFFFFFFFFFFBFAFFFFFFFFFD@DFFFFFFFFFEFEFFDFFFABFFFFFFEFBFFFF
@M00262:65:000000000-A4NV9:1:1101:3996:9982 1:N:0:1
ACAGATTCGATGAAGAACGTAGTGAAATGCGATAAGTAATGTGAATTGCAGAATTCAGTGAATCATCGAATCTTTGAACGCACATTGCGCCCGCCAGTATTCTGGCGGGCATGCCTGTTCGAGCGTCATTTCAACCCTCAGGCCCCCAGTGCCTGGCGTTGGGGATCGGCGCGGCGCCCTCCGGGGCGCTGCCGGCCCCGAAATTCAGTGGCGGTACCGCTGTAGCCCCTCTCCGCGTATTTGCACAAACC
+
ABA@?FFFBBDF5GGGGGGGGABFGHHHHHGGHGGGHGGHFHHHFFHHHGHHFHFHHHHHHHHHHHGHHHHGGHHHFHHGGGA0FHFHGGGGG?EGFHEHHHHHHHGGGGGHHECFFHG2CGHFG?D/FDDBFGGH?GEHF00<ADG@EC0DHF0<CDGGGH?@.;E???B9??A;D-@DFBA@-B-999@AFC;---99-9-:FB/9;BFE=B-../:9--.//99:..9.//..---.//////;:.9.
@M00262:65:000000000-A4NV9:1:1101:7332:9987 1:N:0:1
CGATGAAGAACGTAGCGAATTGCGATATGTAATGTGAATTGCAGAATTCAGTGAATCATCGAATCTTTGAACGCACCTTGTGCCCTTTGGTATTCCGAAGGGCATGCCTGTTTGAGTGTCATTAATATCTCAACCTCTGAACCATTGTGGTTTTTTGAGGCCTTGGATGTTGGAGGTTTATGCTGGTGGAATCACTGGCTCCTCTTAAATGCATTAGCAGAACTTAATGGGGATCGGCTTTGGCTTGATAA
+
ABBBBBFFFFFBGGGGGFGGGGHGEFEGHHHHHHGHHHHHCHFFHBFHHHHHHHHHFHHHHGHHGHHHHHHGGEGFGHHHFFFGFGFHHGHFGGGHHCDFFGGEHHGFHHFHHHFGHFHHHHGHHHHGHHHH4GAGHHGHFFACGHHHHGHGHGGGG/FHGEHFGH1?GGGHHHGGGHHBHHHGHFHH?.DGFHHHHH.;GFHHHHF0CCGHHHFHHHEGGGFGGEFGEFFDGGGGGGADFGGGFFF;BBB
@M00262:65:000000000-A4NV9:1:1101:18487:10000 1:N:0:1
ATGCCTAACTGTTACCGCTTCACTCGCCGTTACTAGGGTAATCCCTGTTGGTTTCTTTTCCTCCGCTTATTGATATGCTTAAGTTCAGCGGGTATTCTTACCTGATCCGAGGTCAACCTTGAGAAATAAAGGGGTGACAACCGGGTCATATAACTACTAGATGCGTGCTGTTATAAGCTCGTTGCATATAGAGTCTTTACGACACCGGTCATTATCTTTTGGACCTGTCACCAGGTGACAAAGGGCCCAAC
+
CCCCCFFFFFFFGGGGGGGGGGHHHGGGGGGGGHHHHHGHHHHHHHGHHHHGHHHHHHHGHHHHFGGGGGHHHHHHHHHHHHHHHHHHHGGGGGHHHHHHHHHHHHHGHGGGGHHHHHHHHHHGHHHHHFGFDGGGHHHHHGGGGGGFHHHHHHHHHHHHHHHHGGGGGHHHHHHFHHHHGGGHGHHHHHHHGGGGGGGGGGGGAGGADFFFGFGFFFFFFCFFFFFFFFFFFFFFFFFFF.FFDFFFFFF
@M00262:65:000000000-A4NV9:1:1101:16621:10001 1:N:0:1
GATGAAGAACGTAGCGAAATGCGATACGTAATGTGAATTGCAGAATTCAGTGAATCATCGAATCTTTGAACGCATATTGCGCTCTTTGGTATTCCGAAGAGCATGCTTGTTTGAGTATCAGTAAACACCTCAAAACTCTTGATCTTTTTCAAGCGTTTTGGACTTGAGCAAACCCAACGCCTTTTCTTTTAAGATCTGTTGCGGCGGGGTGGTTTGACTTCCGGTGCAGCTGGACAATCTCCTGAGCTAAA
+
AAAA?FDFBFAAGFF1E?ECFFFEEGCFGFAFF2AD2DFGB1CGFHHGFGHGHGHHFFHHHFFGGGHHHHFHGCEGHGGD/E@?GFHFB/BGHHBG/EEEHHHFHHHEGEGHHDEHHHHHHFFBGGHH?HEHGFHHHGHHHGHHHHGHHGFFHDECGGGHGBFGF1?CGHHGFF<FHGCGGFGHGHHGHHHHHHHFHHHHHHC-@A@;-;9-----/:////;@9--9//9/9-;99//9/:/:/;/;9//
@M00262:65:000000000-A4NV9:1:1101:21700:10010 1:N:0:1
AGATGTACCTTTTGCCGCTTCACTCGCAGTTACTAGGGGAATCCTTGTTAGTTTCTTTTCCTCCGCTTATTGATATGCTTAAGTTCAGCGGGTAGTCCTACCTGATTTGAGGTCAAGTTCATAACAGTGCACAAGGCAGTCCGAAGACGGTTAGAAGCAGAAGCACTTGGTCTCTGCGATAGCATAGATAGATTTATCAAGCCAAAGCCGATCCCCATTAAGTTCTGCTAATGCATTTAAGAGGAGCCAGT
+
BBBBBFFFFFFFGGFGGGGEGGHHHGGFGGHHHHBFHHGDGHHGHHHDGHGHHHHHHHHGHHGHGGGGGGHHHHHHHGHHFHHHHFGHHGGGE>FHHHHHFHHHHGGFHFGHHHHFHHHHHHHHGHHHHHHFHGGHHHGHHHGGGGGHGGGGGHHGFGHHGHHFHHHHHHDGHHHHHGCF.AGHFHHHHHHHHHGHHHHGFFGHBGFHFGGGGBFEGFGGGFGGGGGGGGGGGGGGFGGGGGG9FFFEBA9
@M00262:65:000000000-A4NV9:1:1101:9010:10012 1:N:0:1
AGGCTAACGATGAAGAACGCAGTGAAATGCGATAAGTAATGTGAATTGCAGAATTCCGTGAATCATCGAATCTTTGAACGCATATTGCGCCCTCTGGTATTCCGGAGGGCATGCCTGTCCGAGCGTCATTACAATCCTCAAGCACAGCTTGTTTGTTGAGCCCTGTCCCTTAATGGACAGGCTCGAAATGCAGTGGCGATGCCGAGTTTGGTGCCCAAGTGTATGGAGCTTTGTCACGCGCTTTGGTGGCC
+
BBBBBFFFBBBBGGGGGGGGFEEHGHHHHHGEHGGHHHHHHHHCHHHHHHHHHHHHHHHGGGHHHHHHGHHGHHHHHHHHGGGGHHGHGGGGGHHHHHHHHHHHGGGGGGGHGHHHHHHFGGGGGGGGHHHHHHHHHHHHHHHHHGHHHHHHHHHHHHHHHHGHHHFHHHHFHHHHHHHGGGHHGGHGHHHHHHHF?GADAGFA?BFFGFGEGFFF/AEFB:BFFFFFFFFF/BFF/DFAFFFFFFEEFFF
@M00262:65:000000000-A4NV9:1:1101:3530:10013 1:N:0:1
AAGGTACAGATGAAGAACGCAGCGAAATGCGATAAGTAATGTGAATTGCAGAATTCAGTGAATCATCGAATCTTTGAACGCACATTGCGCCCCTTGGTATTCCGGGGGGCATGCCTGTTCGAGCGTCATTTCAACCCTCAAGCTTAGCTTGGTATTGAGTCCATGTCAGCAATGGCAGGCTCTAAAATCAGTGGCGGCGCCGCTGGGTCCTGAACGTAGTAATATCTCTCGTTACAGGTTCTCGGTGTGCT
+
AABBADDFFFFFGFGFGGGGCGGGGGCGHGGGHGGHGHHHHDGFHHHGHHFGHHHHHHHHHHHHHHHHHHHGHHHHHGHHG0>EGGHHGGGGGHHHHHFGHHEHFGGGGG?FGGGGGGGGGGGGGGGGGGGGGFFFFFFFFFFFFFFFFFFFFFFFFFFFBF9BFFFFFFFFFFFFFFFFFFFFFFFFFFFFFFFFA@BDCFFFFFFBFEFFFFBF.:FE9B0B9B0FFFDEFE.BFF0BBFFFE:.9AB0
@M00262:65:000000000-A4NV9:1:1101:7000:10013 1:N:0:1
AGCACCTCGATGAAGAACGCAGCGAATTGCGATATGTAATGTGAATCGCAGAATTCAGTGAATCATCGAATCTTTGAACGCACCTTGCGCCCTTTGGTATTCCGAAGGGCATGCCTGCTTGAGTGTCATTAATATCTCAACCTCTGAACCATTGTGGTTTTTTGAGGCCTTGGATGTTGGAGGTTTATGCTGGTGGAATCACTGGCTCCTCTTAAATGCATTAGCAGAACTTAATGGGGATCGGCTTTGGC
+
CCCCCCFFCCFFGGGGGGGGGGGGGGGHHHGFHGGHHHHHHGHHHHHHGGGGHHHHHHHHHHHHHHHHHGHGHHHHHHHHGGGGHHHHGGGGGHHHHHHHHHHHGGGGGGGHHHHHHHHHHHHHHHHHHHHHHHHHHHHHHHHHHHHHHHHHGHHHGHGHGGGGGGHGGHHHHHHHHHHGHHGFHHHHHHHHHHHGHGHGGGGGGGGGGGGGGGGGGGGGGGGGGGGGGGGGGGGFFFFFFFFFFFFFFF0
@M00262:65:000000000-A4NV9:1:1101:18644:10020 1:N:0:1
ACACAGAAGATGAAGAACGTAGTGAATTGCGATAAGTAATGTGAATTGCAGAATCCCGTGAATCATCGAATCTTTGAACGCATATTGCGCCTTCTGGTATTCCGGAAGGCATACCTATTCGAGCGTCATTGCATCTCTCAAGCGCGGCTTGTGTGTTGGATAGCTTTATTTCGCTCGTCGCGGAATATAGCCTAAAGGCAGTGGTGACGTCGCGGTATCAAGACGCCCGAGCGAACAGATTTTGCTTTTGC
+
BBBBBFFFFBFFGGGGGGGGGGGHGHFHHHGGHGGHHHFHHHHHHHHHHHHHHGHHHGHGGGHHGFHHHHHGGHHHHGHHGFGEFHHGGGGGGHHHHHHHHHHHCFEGGHHHGHHHHHHHHGHGGGGGHHGHHHHHHHHHGHHGGGGGGGGHHHHHHHHHGFHHHHHHHHHHGGGHGGGGGGGDFGGGGFGGGGGBFFEFBFGFGAGGGFDFFFFFDEFFFFFFFCACFFFFFF-@>E9BFFFEFFFFFEB
@M00262:65:000000000-A4NV9:1:1101:23070:10038 1:N:0:1
AGTGGTCAGATGAAGAACGCAGTGAAGAAGTGGCAGATCACCCGGGCGCAGCAGGACGAGTTCGCGGTGAAGTCGCAGAACAAGGCCGAGGCGGCGATGAAGGCCGGCAAGTTCAAGGACGAGATCGTGCCGGTGACGATCAAATCGCGTAAGGGCGACATCGTGGTCGACACCGACGAATATCCGAAGGCCGGAGTGACCTTGGACTCCATCGCCAAGCTCCGGCCCGCCTTCGACAAGGAAGGCAACGT
+
ABABBFFFFFFFGGGBGGGGGEGHHFHGGHF4GFHGGCHHHHH22EEGGGFGGFCAGGFGGGH1EEG>/FFHHHGGGGGHHHHEHHHGEGFDGGCFGGGGHFFHHFGGGGGCGGFHFHGFFGGGAFFGGGEFGCGGGGGGGGFFFFFFFDFFFFF?FFFFFEFAFDEFFFFFFFFFAFFFEFFFFFFF;FFFFF;DAFBFB/FFFFBFFFFFFD9ADFFEFFFDBC;=CFD.A/;EEFA.EFB?DFF.:D9
@M00262:65:000000000-A4NV9:1:1101:21080:10042 1:N:0:1
CTGTTGCCGCTTCACTCGCCGTTACTAAGGCAATCCCTGTTGGTTTCTTTTCCTCCGCTTATTGATATGCTTAAGTTCAGCGGGCATTCTTGCCTGATCCGAGGTCAGTTTGATAAAAGAGGTTTTATGGCTAAAAATGCTGATTGGAGCCAACGGAGCGAGTGACAAAGCCCCATAACGCTCGGGCACCAGATGCAGCATTGCCCATGCATTTCAAGCTTGTCCATTTAAAGAACAAATGCTCAACACCC
+
AA11>BFFDDDA1BGFFEGGG0E00DFBGCCCC1BA1BFGBHE/FHHFGHHDBGGGC//AEGGGHHFBGHGHDFG2@@GHG?>?C/BGEGHGHHGHBDGFH?EG/01<>FGGDGHGFHHFGH1BFAGHBGG0FFFF@C1F2DFGGHFHHFGBFF?@C?<<@-AHG0DFCB/.::CB/C/:-..--@AGBE?AFBF09CB.BBF0B00/;BBBF///9FFFFEF/BFFE/9///BA-;BAFFBBBFB-/---
@M00262:65:000000000-A4NV9:1:1101:11338:10045 1:N:0:1
AACGTGATCTTTTACCTCTTCACTCGCAGGCATTGCGTCGGCAGCTTGAAACCGTCGAATAAAGCGCACAAGAAAAAGCCCGGCTGCGAAGTCCGGGCTTTTTCTTTGGGCGGCGTTCAGCCCCCGGGGTTGGTCACCTGAATGAACACTGCATAGGCCCCGAGCAGGATCCAGAACGTGGCGAATATCCACGGCGTGCGCACCGAAAACAACAGCGATTTGCGATAGCCCTTATGGCTGGACTCCATCTC
+
BBBABBBFFFFFGGGGGGGGGFHHHGGCEEEFHHHFGEGGGEE?EHHHGH5FGGGGC01FFHFBFEG?EE2BC3BBF?GFGCEFFEE<EEEF?FFGGGGHHBHGHFHHHCCGGGCGGE/0=GDDGG?C?DFACABBBBFFFFBFFGGGGGGFFFFFFBFADCAAC=FEFFFFFBFFFDAEAFCF-@EBFFBBFFFFFFFFFFB@FD--@FFFFFFFFFFFFFFFAFFDBFFFFFFFBFFF?AFFFF/;9BB
@M00262:65:000000000-A4NV9:1:1101:10721:10046 1:N:0:1
AGTCACTACTGTTACCGCTTCACTCGCATGGATCGAGAAGTCAGTGCCACAAAGAATTTTCATAAAAAGTGTGAACTCGCGACTGGATGCGCTCTGCTTCTAAGTCAGTTTCCATTGTCTTGAATCTTTTCGCTGCGTTCTTCATCTGTACCTTAGATCGGAAGAGCACACGTCTGAACTCCAGTCACGAGTGGATATCTCGTATGCCGTCTTCTGCTTGAAAAAAAAACATTTTTCATCCCTTTCCTTTT
+
AA>>AF3D1B1DEGDFCEC1E1GFHCEAEEGH1BEFFHGG1B212D11DC0FGHEGAB2FFHF2D1D1ABD2F1F1AB/>/>E>/F01FHGGG??GHHBGHHGH2GBGFGH22FFGHHBGHHE1>>BGGHF/<ECGC/<?/1F>F2FGF<GDGHHFFGGCE/<CGF<<GFHCHEHG00/DDCC/DBG<EACCHGHEH0;;GGCCB90FGGGGGGEGBF0CFBB0.@9@=--//////;///-/////9///
@M00262:65:000000000-A4NV9:1:1101:3917:10047 1:N:0:1
CGTATCACTTTTGCCGCTTCACTCGCCGTTACTAAGGCAATCCCTGTTGGTTTCTTTTCCTCCGCTTATTGATATGCTTAAGTTCAGCGGGTATTCCTACCTGATCCGAGGTCAAATCTTAGGCTTTTAAATCGACAGAATGCCGGCTGGGCCACCAAAGCGCGTGACAAAGCTCCATACACTTGGGCACCAAATTCGGCATCGCCACTGCATTTCGAGCCTGTCCATTAAGGGACAGGGCTCAACAAACA
+
CCBCCFFFFBFFGGGCGGGGGGHHGFGGFGGGHHHHHHHHHHHHGHHHHHGHHHGHHHHHHHFDGGGGHHHHHBGHHHHFFHHHHHGHGGGGGHHHHHHHHHHGHHHHFGGEHFFFHHGHGHHHHHHHFHHHHGGGGGHHHHHGGGGGGGGHHGGHHGAHHGGGGGGGHHFBFHHHHGHGGGGGGGEGGGGGE.FGFGGGGGGGGFFFFFFFFFFFFFFFFFFFFFFFFFFFFFFFFFFEFFFFFFFFFFF
@M00262:65:000000000-A4NV9:1:1101:15145:10059 1:N:0:1
AATCCGTCCTGTTGCCGCTTCACTCGCCGTTACTAGGGCAATCCCTGTTGGTTTCTTTTCCTCCGCTTATTGATATGCTTAAGTTCAGCGGGTATTCCTACCTGATTCGAGGTCAACCACTAAAAAGATGGGGTTTTCCGGCAGGTCAACGTCCCACACCCAGAACGAGAAGTAACTACTGCGTTCGGTTTTGGGGCGCCGCCGCCGCTTGCTTTGGGAGGCTGCAGCGCAGTCCTCCAACGCCAGGCTGG
+
CCCCCCCFCCFFGGGGGGGGGGHHHGGGGGGGGHHHHHHGGHHHHHHHHHHGHHHHHHHHHHHHGGGGGHHGGHHHHHHHHHHHHHHHHGGGGGHHHHHHHHHHHHHHGHHGGHHHHHGGGHHHHHGGHHHHGGGGGHHGGGGGGHHHHHGHHGGFHGGGGGHHHHGGGGGHHGHHHHHGGGGGGGGGGGGFFCFGGFFFFFFFFFFFFDEEFFFFFFEFFFFFFFFFFFACFFFFFFFEFFFFFFEFFFF
@M00262:65:000000000-A4NV9:1:1101:17979:10106 1:N:0:1
GAAGATGAAGAACGTAGCGAAATGCGATAAGTAATGTGAATTGCAGAATTCAGTGAATCATCGAATCTTTGAACGCACCTTGCGCTCCTTGAGATCGGAAGAGCACACGTCTGAACTCCAGTCACGAGTGGATATCTCGTATGCCGTCTTCTGCTTGAAAAAAAAAAATCCCTTTTTAATCTCACCCCCCTCTCCTTCCATCACTCCTCCAGCCTATATATCCCGCACCCGTCTCCTACCACACGCTGCTC
+
A>AAAFFFFFBFGFGGGGGCFGHHHGCGEGHHHHHHHGGFHHHHHHBFHHHHHHHGHHGHFHHHHHGHHHHHGHHFGGGHFFHGGGGGHGHEEHHHGFGGGHHHHHHHGHHHG3GHHHFHHHHHHGGGGHGFHHHHHHHGGHGHHFDFHGHHFFFHG0FBFF-@@C--.//0000:0.00;0000.;9---.//;000/000000/./:/9/9.9:/9/////9.----.-;.;B//;/.//9.--.9./;
@M00262:65:000000000-A4NV9:1:1101:7799:10118 1:N:0:1
AGTACAAGGATGAAGAACGTAGTGAAATGCGATAAGTAATGTGAATTGCAGAATTCCGTGAATCATCGAATCTTTGAACGCACATTGCGCCCGCCAGTATTCTGGCGGGCATGCCTGTCCGAGCGTCATTTCAACCATCAAGCCCCGGGCTTGTGTTGGGGCCCTGCGGCTGCCGCAGGCCCTAAAAACCAGTGGCGGGCTCGCTAGTCCCTCCGCGCGTAGTAGGTTACACCTCGCCCCCGGCGTGCTGG
+
BBBBBFFFBFFFGGGGGGGGGGGHFGHHHHGGHGGHHHHHHHHHHHHHHHHHHHHHHHHGGGHHHHHHHHHGHHHHHHHHGEEEHHHHGGGGGGG?EHHHHHHHHGGGGGGHHHHHHHHHGGGGGGGGHHHHHHHHGHHHHHHGHGGCCCFHGHHHHEHGGGGGGGGGDDCGGGGGFAFFFFE.BFFFFF?EFFFFFF---;>@..;;9///;:..--9-;9.///;;////;/9.;-;-99;----..//
@M00262:65:000000000-A4NV9:1:1101:9587:10121 1:N:0:1
ACATTGGCGATGAAGAACGCAGCGAAATGCGATAAGTAATGTGAATTGCAGAATTCCGTGAATCATCGAATCTTTGAACGCACATTGCGCCCGCCAGTATTCTGGCGGGCATGCCTGTTCGAGCGTCATTTCAACCCTCAAGCCCCCGGGCTTGGTGTTGGGGCTCGGCCCGTCCCTAGCGGCGCGCCGTCCCCGAAATCTAGTGGCGGTTCACCCGGACCCCCCCTCGGAGGTAACTTACCCCCCCGCCG
+
CCCCCFFFBDBCGGGGGGGGGGGGGGGHHGGGHGGHHHHHHHHGHHHHHHGGHHHHGHHGGGHHHHHHHHHGHHHHHHHHGGGGHHHHGGGGGGECEHGHHHHHGHGGGGGHHGHHHHHHGHHGGGGGHHHHHHHHGHHGHHHGHGGGGGGGGGGGGGGGGGGGGGGGGFFAFFFFFFFFFFFAB@DFF;DDFFF;-:AFFFFFFFFFF--;000.;-9--.9----.-.9:-.;0900;0:/9------;
@M00262:65:000000000-A4NV9:1:1101:4464:10125 1:N:0:1
AGAGTCAACTGTTGCCGCTTCACTCGCAGTTACTAAGGGAATCCTTGTTAGTTTCTTTTCCTCCGCTTATTGATATGCTTAAGTTCAGCGGGTAATCCTACCTGATTTGAGGTCAAGACTTAAATATATTGCCTGACGGCAAGTCCAAAGACAATTTGCAGCGGTCAAAACTACTAGCGACAGCACAGATGATTAAGTCTATCAAACTGGGGCCAGTTGTTTGCAACCTGCTAATGCATTTAAAAGGAGCT
+
BBBBBFFFFFFFGGGFGGEGGGHHHGGGGGHHHHHHHHHHFHHHHHHGHHHHHHHHHHHHHHHHGGGGGHHHHGHHHHHHHGHHHHHHHGGGGGHHHHHHHHHGHHHHHHGHHHHGHHHHHHHHHHHHHHHHHHHHHGGGGGGHHHHHHHHHHHHHHHHHHHGGGGGHFGHHHHHHHHGGGGGHHHHHHHHHHGHHHHHGHHGHHHHHHGGGBCGGBFFGGGGGGGGGGGGGGGGGGGGGEFFFFFFFFFF
@M00262:65:000000000-A4NV9:1:1101:13109:10131 1:N:0:1
GATGAAGAACGTAGCGAAGCGCGAAATGTAGTGTGAATCGCAGAACATTGTGAATCATCGAATCTTTGAACGCACATTGCGCCTCCAGTAACTTGGAGGCATGCCTGTCTGAGCGTCATTTAAAACCATAAACTCTATCGAGTTTGTATTGGGCGTCGTCCCCGGACGTAGCCTCAAAGTCATCGGTCTTATACGCGGACGAGCTCCATTAGGACAGACCGTGTGTGGACTTTAAATCTCTGACTTGACCT
+
BABCCFFFFFCCGGGGGGGGGGGAE?G5FGHGHHHHHHHHGGGGHGFHHHGHHFHHHHHHHHHGHHHHHHHHGGGEHHHH>EFGGHGHHGHGHHHH3F/EGHGHHHHHHHHHHHGGGGHHHHGHHHGHHEHHHHHHGHHGFFHGHHHHHHHHHHGGGGGGGGHGGCGGGHHGHGGGGGEGGGGGGGGGGGGGEGGGGF;FC;DFFFFFFFFFFFFBEFFFFFFFEFFBFFFFFFFFFFFFFFFFFFFFFF/
@M00262:65:000000000-A4NV9:1:1101:25388:10139 1:N:0:1
AAGACGGACTCTTGCCGCTTCACTCGCCGTTACTAGGGTAATCCCTGTTGGTTTCTTTTCCTCCGCTTATTGATATGCTTAAGTTCAGCGGGTATTCTTACCTGATCCGAGGTCAACCTTGAGAAATAAAGGGGTGACAACCGGGTCATATAACTACTAGATGCGTGCTGTTATAAGCTCGTTGTATATAGAGTCTTTACGACACCGGTCATTATCTTTTGGACCTGTCACCAGGTGACAAAGGGCCCAAC
+
BCBBBB@ADBFFGGGGGGGGGGHHHGGGGGGGGHHHHHCGFHHHHHHHHHHFHHHHHHHHHHHGGGGGEHHHHHHHHHHHHHHHHHHGGGGGFGHHHHHHHHHHGGHHHGGGFHHHHHGHHHHHHHHHFHHHGGGGHFHHHGGGDEGHHHHHHHHHHHHHGGHGGGGCEHGHHHHHHGHHGCFHEGGGFGGGGGGGGFFGFGGGGGGGGAFFFFFFFFFFFFFFBFFFFFFFFFFFFFFFFFFF?EFFDFA
@M00262:65:000000000-A4NV9:1:1101:5313:10163 1:N:0:1
ACACAGAACTGTTCCCGCTTCACTCGCCGTTACTGGGGCAATCCCTGTTGGTTTCTTTTCCTCCGCTTATTGATATGCTTAAGTTCAGCGGGTATTCCTACCTGATCCGAGGTCAACATTTCAGAAGTTGGGTGTTTTACGGACGTGGACGCGCCGCGCTCCCGGTGCGAGTTGTGCAAACTACTGCGCAGGAGAGGCTGCGGCGAGACCGCCACTGTATTTCGGGGCCGGGATCCCGTCTTAGGGGTTCC
+
BBBBB?@FFFFFGGGGGGGGCDEAGFEGGGGGGHFGA2EEGHHHHHHHHHGGHHHHFFHHHHHHGGGGGHFHHHHFHHFFGDHHHHHFFGGG@@HHHHFHHHFFGHFHHGGGGHHHGFCBFGGHDFHHFGFG/BCGHHGBEDG@?DDGGH-CGGGGGGGG.CAD?@@B@.-9;B9DBFGFFFFFFFFFB-BB.A.DFFFFFB<BB?B?FFB<BBFFFFBFFFFE-.@?>BBBBFFFFFEA9E/9FAADBFF
@M00262:65:000000000-A4NV9:1:1101:9025:10173 1:N:0:1
AGAGTCAACTCTTGCCTCTTCACTCGCCGTTACTGGGGCAATCCCTGTTGGTTTCTTTTCCTCCGCTTATTGATATGCTTAAGTTCAGCGGGTATTCCTACCTGATCCGAGGTCAACATTTCAGAAGTTGGGTGTTTTACGGACGTGGACGCGCCGCGCTCCCGGTGCGAGCTGTGCAAACTACTGCGCAGGAGAGGCTGCGGCGAGACCGCCACTGTATTTCGGGGCCGGGATCCCGTCTTAGGGGTTCC
+
ABBBBFFFFF4FGFGFGFGGGGHHHGGGGEGFGHEFHG?CFHHGHHHHHHHGHHHHHHHHGHHHGDGGGHHHHHGHGHHHFHHHGHGGHGGGGGHHHHHGHHHHHHHHG?E/EHHHHFGHGHHFFFBGGDGGGGG/FGHHFGGGGAAAAG--CDC@CGGGDFEG?@BBBDB-;/FBBBB0.90CFFFDB-9=A?EDDF?.A--BB;B-AE=B?BFFBB/9//;F?D-@-;---9AFFD9DF.9//.;.;AB
@M00262:65:000000000-A4NV9:1:1101:9932:10176 1:N:0:1
AGTACAAGGATGAAGAACGCAGCGAAATGCGATAAGTAGTGTGAATTGCAGAATTCAGTGAATCATCGAATCTTTGAACGCATATTGCGCTTCCTGGTATCCCGGGGAGCATGCCCGTTTCAGCATCATTAAAAATCTCAAGCATCTCTTTTGCTGTAAAAGGCAATCGGGCTGACTGGTTTTGGGTGTTTCCTTTTTTGGTCCCGAATCGTTTGTGTTTCGGGGAACGAAAATCACCTTTGAATGAATCG
+
@AABCBFFBFFFGGGGGGGGGGGGGGGHFCEAGGGFHCHFGHGFHHGHHFGHHHHHHHHHGHHHHHHHHHHGHHGHHHHHGGGGHHGEGCFGGHHHHHHEHHHGGGGGFGHHHHHHGGFHHGHGFGHHHHHFFHFHGHHHHHHHHHDHHFHGGEFFGBFGBGFHHHHHGGCGGGHHHHE=DGECC?AEDGFHHHHGGGGG?EGGGGDDGGFGGGFFFFFFFFFFA=FFF?:A-FFFFFFFFFFBFFFF/FA
@M00262:65:000000000-A4NV9:1:1101:7234:10180 1:N:0:1
ACACGACCGATGAAGAACGTAGCGAATTGCGATATGTAATGTGAATTGCAGAATTCAGTGAATCATCGAATCTTTGAACGCACCTTGTGCCCTTTGGTATTCCGAAGGGCATGCCTGTTTGAGTGTCATTAATATCTCAACCTCTGAACCATTGTGGTTTTTTGAGGCCTTGGATGTTGGAGGTTTATGCTGGTGGAATCACTGGCTCCTCTTAAATGCATTAGCAGAACTTAATGGGGATCGGCTTTGGC
+
AABBADBBD?D?DGFFFGEGGGGGGGGHHHGGFEGHFHGFHHHHGHHHFHGFHHHHHBGHBGGHHHHHHEHGHHHHHGHHDEGGGHFFHGHHGHHFHHHHHHHHGEEFGGGGHGHHHHHHHBCHEHHFFHFHGHHHHHHHHHHHHFGHFHHGHGFHFFGHGGGGFGGGGHHFF0DGHHHHGHGGFHFHHHHHGHGDHHHHFGGGGGFFGGGGGFGBFGFGGEF0:BFFBFFGGEFFFFFFFFDABEB/B/B
@M00262:65:000000000-A4NV9:1:1101:15526:10184 1:N:0:1
AGCCATGCCTTTTACCGCTTCACTCGCCGTTACTAGGGCAATCCCTGTTGGTTTCTTCTCCTCCGCTTATTGATATGCTTAAGTTCAGCGGGTATTCCTACCTGATCTGAGGTCAACCTTGGAAAGTTGGGGGTTTAACGGCAGGGGCTCGTCGCTCTCCGATGCGGAATATCACTACTTCGCAGAGGGGGCCACGACGGGTCCGCCACTAGATTTAGGGGCCGGCCGTCCCCCGCGGGCTTTGGCCGATC
+
CCCCCFFFFBFFGGGGGGGGGGHHHGGGGGGGGHHHHHHGGHHHHHHHGGHGGHHGHGHGHHHHGGGGGHGGGHHEHHHHGHHHHFHHHGGGEGHHHGHHHHHHHHHHHHHGHHBGHHHHHGHFHHHHHHGGGGGGHHHGGGGGGGG--C@-<--...:::-...9@-99FB0;;B0FFG0C.9.-9C.-@-:.9--@9@D-9A@CD-90/:0;BF0009A-9-;-:---AA.;-:-@C--;B0;09@---
@M00262:65:000000000-A4NV9:1:1101:18149:10199 1:N:0:1
AATCCGTCCTTTTGCCGCTTCACTCGCCGTTACTAGGGCAATCCCTGTTGGTTTCTTTTCCTCCGCTTATTGATATGCTTAAGTTCAGCGGGTATTCCTACCTGATCCGAGGTCAACCTTCAGACGTGGGGGGTTTAACGGCGTGGCCAGGCTTTGTTCCGTTGCGAGGTTGGTTTATTTCTCAGAGGCGTACTGCGCGACCGCCACTGGATTTCTGGGATGGCGCGCCCCGAGGGCCGGGCCTAGCCCCC
+
AAAAA?>BAAFFGGGGGGGGGGHHHGGGGGGGGHHGHDGGGHHHFHHHHFHGHHHHHHHGHHHHGGGGGHHHHHHHGHHHHHHGHHHHHGGGG?GGHHHFHHHHHHF4FEFEEGFFGCGHHHG?2<<?F?//;9@A//99-9-9---./9:.FBF/;.//;//..--9@9B9>..:////9/;////;.-;B-.//A---@B----.9/.9B9FB///.;F...-.->B------;..;----./9;/;A-
@M00262:65:000000000-A4NV9:1:1101:8224:10241 1:N:0:1
ATTGAGGAGATGAAGAACGCAGCGAAATGCGATAAGTAGTGTGAATTGCAGAATTCAGTGAATCATCGAATCTTTGAACGCATATTGCGCCCTCTGGTATTCCGGAGGGCATGCCTGTCCGAGCGTCATTGCTACCCTCAAGCGCAGCTTGTTTGTTGAGCCCGATTGTCCTTAATGGACAGGCTCGAAATGCAGTGGCGATGCCGAGTTTGGTGCCCGAGTGTATGGAGCTTTGTCACACGCTTTGGTGG
+
BCCCCFFFCCFFGGGGGGGGGGGGGGGHHHGFHGGHHHHHHHHHHHHHHHHGGHHHHHHHHHHHHHHHHHHGHHHHHHHHGFGGHHHHGGGGGHHHHHHHHHHHGGGGGGGHHHHHHHHHGGGGGGGGHHGHHHHHHHHHHHHGGGGGHHGHHHHHHHHHHHGGGGGGHHHHHHHHHHGHHGGGHGGGGGGGGGGGGGGGGGBDGFAFEEFFFFFFFFFCAEFFFFFFBBFFFFFFFFFFFFFFFFFFE?D
@M00262:65:000000000-A4NV9:1:1101:4983:10246 1:N:0:1
ACAGATTCCTTTTCCCGCTTCACTCGCCGTTACTGGGGCAATCCCTGTTGGTTTCTTTTCCTCCGCTTATTGATATGCTTAAGTTCAGCGGGTATCCCTACCTGATCCGAGGTCAACCGGTAAAAATTGAGGTTCGACCAGCGCCGTCGGGCCGCTTGAGCGGTATAAGACTTCCCATACGCTCGGGCACCAAAACGGACGCCGCCACTGCCTTTCGGGCCCGTCCCGGAGGACGAGACCCAACACACAAG
+
BCCBBFFFFFFFGGGGGGGGGGHHHGGGGGGGGHHHHGGGGHHHHHHHHHHGHHHHHHHHHHHHGGGGGHHHHHHHHHHHHHHHHHHHHGGGGGHHHGHHHHHHHGHHHGGGGHHHHHGG@@FHHGHHHHHGHHH?CFGCHHGGGGDGGGGGGGGGGEFFGGGGGGGGGGGGFGGGGGGGGG.ABFBFFFFFEFFFFDFFBFFAFFFFFFFFFFFFF;D;FDFDFFFF9BFAFFFF;D?FFFFFFFFFF..
@M00262:65:000000000-A4NV9:1:1101:22281:10255 1:N:0:1
ATTGAGGACTCTTGCCGCTTCACTCGCAGTTACTAGGGGAATCCTTGTTAGTTTCTTTTCCTCCGCTTATTGATATGCTTAAGTTCAGCGGGTAGTCCTACCTGATTTGAGGTCAAGTTCATAACAGTGCACAAGGCAGTCCGAAGACGGTTAGAAGCAGAAGCACTTGGTCTCTGCGATAGCATAGATAGATTTATCAAGCCAAAGCCGATCCCCATTAAGTTCTGCTAATGCATTTAAGAGGAGCCAGT
+
AABBBFFFCFFFGGGGFGGGGGHHHGGGGGHHHHHHFHFCGHHHHHHGHHGHHHHHHHHHHGHHGGGGGHHGFHGHHGHHHGHHHHHHGGGGGGGHHHHGHHHHHHHHHHGHGHFHGHHHHHGHHHHHHHEHHHHHHHGHHHGGGGGHDDGGGHHHHFHGGHHFFHHHHHHHHHGGHG?GGGGHHHHFHHGFFFHHHHFFHHACHHHGGAGGGGGGGBFFGGGFGGGFFGFGFGFGFGGGGGF??.E?FF/
@M00262:65:000000000-A4NV9:1:1101:8324:10260 1:N:0:1
ACAGATTCGATGAAGAACGCAGTAAAGCGCGAAATGTAGTGTGAATCGCAGAACATTGTGAATCATCGAATCTTTGAACGCACATTGCGCCTCCAGTAACTTGGAGGCATGCCTGTCTGAGCGTCATTTAAAACCATAAACTCTATCGAGTTTGTATTGGGCGTCGTCTCCGGACGTAGCCTCAAAGTCATCGGTCTTATACGCGGACGAGCTCCATTAGGACAGACCGTGTGTGGACTTTAAATCTCTGA
+
CCCCCFFFCFFFGGGGGGGGGGGHHHHHGGGGGGHHHGHGHFHHHFHHGGGGGHHHHHHHHHHHHHHHHHHGHHHHHHHHGEFEHHHHGGGGGHHHHHHHHHHHHHGGGHHHHHHHHHHHHHGGGGHHHGHHHHGHHHHHHHHHHHHGHGHGHHHGHHHHHHGGGGGGHHHGGGGGGHHEHHHHHHGGGGGGGGGGGGGGGGGGGGFFFFFFFFFFFFFFFFFFFFFFFFFFFFFFFFFFFFFFFFFFFF/
@M00262:65:000000000-A4NV9:1:1101:11965:10292 1:N:0:1
AGATCGCAGATGAAGAACGTAGCGAATTGCGATATGCAATGTGAATTGCAGAATTCAGTGAATCATCGAATCTTTGAACGCACCTTGCGCCCTTTGGTATTCCGAAGGGCATGCCTGTTTGAGTGTCATTAATATCTCAACCTCTGAACCATTGTGGTTTTTTGAGGCCTTGGATGTTGGAGGTTTATGCTGGTGGAATCACTGGCTCCTCTTAAATGCATTAGCAGAGCTTAATGGGGATCGGCTTTGGC
+
ABBBBBBBBBFFGGGGGGGGFGGGGEEHBHGGHGCHBHGHHFHGHHFHGHHHHHHHHHHHHHHHHHHHHHHGHHGHHHHHGGGGHHHHGCDGGFHHHHHHHHHGGGGGGGGHHHHHHHHHHHGHHHHHHHHFHHFHHHHHHHHHGFFHGHHGHHHHGHGHGGGGFFHGGHHGG0DFGHGHHHGGHHGGGHHGHGHFHHHHHGHHGGGGEFFFGGGFGGGGGGGGGGGGEBFFGFFFFGG.AEFFFFFFFFB
@M00262:65:000000000-A4NV9:1:1101:8796:10294 1:N:0:1
AACTCACCGATGAAGAACGTAGCGAAATGCGATACGTAATGTGAATTGCAGAATTCAGTGAATCATCGAATCCTTGAACGCACATTGCGCCCGCTGGAATTCCAGCGGGCATGCCTGTTCGAGCGTCATTTCACCCCTCAAGCTTTGCTTGGTGTTGGGGCACTACCAGTAAAACGGTAGGCCCTGAAATTCAGTGGCGGGCTCGCTAAGACTCTGAGCGTAGTAGTTTTCCACCCCGCTTTTGGAGGATT
+
ABCCCFFFCBCCGGGDGGGGGGGGGGGHHGGDEFGGHHHGHHHHHHHHHHHHGHHHHHHHHHHHHHHHHHHGHHHHHHHHGGGGHHHHGGGGGGGGG0GHHHHHHHGGGGGHHHHFHHHHGHHGGGGGHHHHHHHHGGGHHHHHHHHHGHHGGFHGHHGGGGGHFHHHGHGHGHHGGGGGGGGGGGGGGGGGGGGFGGGFD--:--9.:/99/F9/9F/:.;;;9BB/F//9//..--;-.:/:;BBF.//
@M00262:65:000000000-A4NV9:1:1101:13862:10309 1:N:0:1
ACACGACCGATGAAGAACGTAGCGAAATGCGATAAGTAATGTGAATTGCAGAATTCCGTGAATCATCGAATCTTTGAACGCATATTGCGCCCTCTGGTATTCCGGAGGGCATGCCTGTCCGAGCGTCATTACTATCTTCAAGCACGGCTTGTATGTTGAGCATTTGTTCTTTAAATGGACAGGCTTGAAATGCAGTGGCAATGCTGCATCTGGTGCCCGAGCGTTATGGGGCTTTGTCACTCGCTTCGTTG
+
BBBBBBBBBBBBGGGGGGGGGGGGGGGHHHGGHGGHHHHHHHHGGHHHHHHFHHHHHHHGGGHHHGHHHHHGHHHHGHHHGGGGGHGHGGGGGGHHHHHHHHHHGGGGGGGHHHHHHHGHGGFGGGGGHHHHGHHHHHHHHHHHHGGGGGGG0DGHHHHHHFHHHGHHFHHHGHHHFHHHGAFGGGGAFGG0CFGGGGGFGGFFGFFEGGGGFFFFGFFAAFF9DD./BFFA-EFFFFFFFFFFFEA=FFF
@M00262:65:000000000-A4NV9:1:1101:12235:10321 1:N:0:1
AACAACCACTGTTGCCGCTTCACTCGCCGTTACTAAGGCAATCCCTGTTGGTTTCTTTTCCTCCGCTTATTGATATGCTTAAGTTCAGCGGGTAGTCCTACCCGATTTGAGGTCAAGTTCATAACAGTGCACAAGGCAGTCCGAAGACGGTTAGAAGCAGAAGCACTTGGTCTCTGCGATAGCATAGATAGATTTATCAAGCCAAAGCCGATCCCCATTAAGTTCTGCTAATGCATTTAAGAGGAGCCAGT
+
AABBBBBBBFFFGFGGGGGGGGHHFAGGGGGGGHHHHGHHHHHHHHHHHGHGGHHHHHHGHHHHGGGGGHHHHHHHHHHHGGGHHHHHHGGGEGGHHHHGHHHGGGGGHHGHHHHHGGHHHHFHHHFHHEFFHFHFHHGFGHGGGFGGFD?FDHGFHHHHHHHHGGHHHHFHHHHHHGCGEGGFFFFHHFHHHGHHHHG0FFGBFGFGEGGGGGFEGGGBBGGGFFFFFF/9/BBFFFFFFEF?FFFEFF/
@M00262:65:000000000-A4NV9:1:1101:23416:10327 1:N:0:1
AGGCTAACCTGTTGCCTCTTCACTCGCCGTTACTAAGGAAATCACTGTTGGTTTCTTTTCCTCCGCTTATTGATATGCTTAAGTTCAGCGGGTATTCCTACCTGATCCGAGGTCAAATCTTAGGCTTTTAAATCGACAGAATGCCGGCTGGGCCACCAAAGCGCGTGACAAAGCTCCATACACTTGGGCACCAAACTCGGCATCGCCACTGCATTTCGAGCCTGTCCATTAAGGGACAGGGCTCAACAAAC
+
1AAA1C1BCBCB1A1DBF1AF3B310E0AEAE0A221B100A11BFEAABEA/FFG1DG2GFFEE//ABAF12DF2D2FFDDF@F2@2@A//E/1D22F@1F1GFHHGH/E//BF1F2<GHGBBGH0BF2F1DF/0<E<FG1B1CCGCGCFGAECEG.<<F0.CGCCCG0;///:://C0/00:C:C.FB?AAEEEF0;.9@@F.9.9.BF/BFFF/;--9>/-9/;BF//F//9-99--9B-E9F-/-99
@M00262:65:000000000-A4NV9:1:1101:17533:10334 1:N:0:1
ACAGCAGAGATGAAGAACGTAGCGAAGCGCGAAATGTAGTGTGAATCGCAGAACATTGTGAATCATCGAATCTTTGAACGCACATTGCGCCTCCAGTAACTTGGAGGCATGCCTGTCTGAGCGTCATTTAAAACCATAAACTCTATCGAGTTTGTATTGGGCGTCGTCCCCGGACGTAGCCTCAAAGTCATCGGTCTTATACGCGGACGAGCTCCATTAGGACAGACCGTGTGTGGACTTTAAATCTCTGA
+
BBBBBFFFBFFFGGGGGGGGCGGFEFEGGGGEGEGFHHFHFGHHHHHHGGGGHHFHHGHHGHHHHGHHGHHGHHHHGHHHGGGEHGHHGGGGGHGHHHHHHHHFHHGGGHFHHHHHHHHFHHGGGGHHHHGHHHGHGHHHHHHHHHHGEGHGHHHGGHHHHHGGGGGGGGHGGGGGGGGGGGGFGGGGGGGGGGGGGFFFGGGGFF;F;-@DFFFBFFFEFFFFF9AEFFFFFFFFFFFFFFFFFFFFFE/
@M00262:65:000000000-A4NV9:1:1101:8070:10335 1:N:0:1
ACTGTTGCCGCTTCACTCGCCGTTACTAAGGCAATCCCTGTTGGTTTCTTTTCCTCCGCTTATTGATATGCTTAAGTTCAGCGGGTATTCCTACCTGATCCGAGGTCAAATTTTCAAAAGTTGGGGGTTTTACGGCAAGAGCACCGCTAATCCTTCCAAAGCGAGGTGGTAAACTACTACGCTCAGAGTCTTAGCGAGCCCGCCACTGAATTTCAGGGCCTACCGTTTTACTGGTAGTGCCCCAACACCAA
+
AAAAAFF1D1DDGGGGGGEEEE0E0FFHBGFHFHGGFFFHHGFAFHHEGGHGFAAFAE?/AAFAGHHGHFBGH2FDFGEDDHGGCEEHHFFHHGHGFGHFGA>E?GFGFHHGH>FHHG1FBFD<@/BCGGGDHCCCGGFGGGGFG-C@CFGFHGFF/000//:.:-:.::CHGGGFGGGFB?.9E/FGG0BFFFFA?-9-;==>--BBBBFF9:FBFFFFFBFF?A9B-F///9BB/9BBB/AB99E-9--
@M00262:65:000000000-A4NV9:1:1101:14638:10335 1:N:0:1
AACGTGATGATGAAGAACGTAGTGAAATGCGATAAGTAATGTGAATTGCAGAATTCCGTGAATCATCGAATCTTTGAACGCATATTGCGCCCTCTGGTATTCCGGAGGGCATGCCTGTCCGAGCGTCATTACTATCTTCAAGCACGGCTTGTATGTTGAGCATTTGTTCTTTAAATGGACAGGCTTGAAATGCAGTGGCAATGCTGCATCTGGTGCCCGAGCGTTATGGGGCTTTGTCACTCGCTTCGTTG
+
AABCAACFFFFFGGGGGGGGGGFHHHFHHHG?HGFHHHHHHHHHHHHHHHHHGHHHHHIGGGHHGGHHHGHGHHHHGHHHGGGGHHFHGGGGGHHHHHHHHHHHGGGGGGGHGHHHHHHHGGGGGGGGHHHHHHHHHHHHHHHHHGGGGGGHBGFGHHFHGHHHHHHHGHHHHHHGHGHHHGGGHHC:GHHFF0G;CFGFHGHGHHFBFEFFFBBFGFGDGGAFGFFFFFFF;E/9;BBFBFFA.AAFFF/
@M00262:65:000000000-A4NV9:1:1101:7913:10345 1:N:0:1
AGATGTACCTGTTGCCGCTTCACTCGCCGTTACTAAGGCAATCCCTGTTGGTTTCTTTTCCTCCGCTTATTGATATGCTTAAGTTCAGCGGGTATTCTTGCCTGATCCGAGGTCAGTTTGATAAAAGAGGTTTTATGGCTAAAAATGCTGATTGGAGCCAACGAAGCGAGTGACAAAGCCCCATAACGCTCGGGCACCAGATGCAGCATTGCCACTGCATTTCAAGCCTGTCCATTTAAAGAACAAATGCT
+
AAAAADB5DBDFFFFGCEEFEFHHHFGGGFEFGDGF3EBGHHHFFGGGFHHGGHFHFFFHHHHHGFGAEGHFFFGGFGHHF5FBFFGF@EEGGGGHEHDGGGHHFHHHHCFCEHHHHHHHEGHHHHHGHHHHDFHGB2/<GHH2FGHFGFHFHF0<FBFCGFACFD?FGG@GFFHFFFHFEDDHHHGGGA?CCGGGGGFFGGFBBFFFFGBFBFGGGGBFFFF9FFF9/FFF/9BFFBFFFBFFF.9/B//
@M00262:65:000000000-A4NV9:1:1101:17204:10353 1:N:0:1
AGGCTAACCTGTTCCCGCTTCACTCGCAGTTACTGGGGGAATCCTTGTTAGTTTCTTTTCCTCCGCTTATTGATATGCTTAAGTTCAGCGGGTAGTCCTACCTGATTTGAGGTCAAGTGTCAAGTTTCTATGCCTCTCAGAGAGACAGTCCATAGTGGACCATTAGAAGCTGAAACAATAGGGTCACTAGCGACAGTCAGTACAGATAAGTGTTTATCAAACTGAAGCCAGTTATGCAAGGTTTCTGCTAA
+
AABBCFFFFFFFGGGGGGGGFGHHHGG2EAFGHHBFFEECGHHHHHFHHHHHHHHHHHHBHHHGEGGEEHHHFGEHFFHHGGFHFGHHHGGGGGGHHHFHHHHDFHHHHHGGHHHHGHHHHHHFHHGHHHHEGHHHHHHBGHHGGHHHHHHHHHGHHFHHHEHHHHBFBGHHHHHGHHHHHGEHGHHHHHECCGGGGF0CCHHFB0GG0CCG<FFFGGGGGGGGGBFGGBAFFEGGGGBFABBFGGGGGGB
@M00262:65:000000000-A4NV9:1:1101:22540:10356 1:N:0:1
AGTACAAGCTGTTGCCTCTTCACTCGCCGTTACTAAGGCAATCCCTGTTGGTTTCTTTTCCTCCGCTTATTGATATGCTTAAGTTCAGCGGGTATCCCTACCTGATCCGAGGTCAAATTTTGGGGAAATATAAAGACAAATGCCGGCTGGGCCACCAAAGCGTGTGACAAAGCTCCATACACTCGGGCACCAAACTCGGCATCGCCACTGCATTTCGAGCCTGTCCATTAAGGACAATCGGGCTCAACAAA
+
BBBBBFFBAFFFGGGGGGGGFGHHHGGGGGCEGHHHHHGHHHHHHHHGHHGGHHHHHHHHHHGHGGGGGHHHGHHHHHHHHFHHHHHFHGGGGGHHHHHGHHHHHHGHHGGGFHHFHHHEGGDGGGFHHFHHDGHHHHGHFHHHGGGGGGGGHDGHGEAFHFADDEFEGHGHGHHHHHHGHHGHGGCGGGFGGGEGGGGGGGGGGBGGGGFFFFFFFEFFFFFFFEFFFB/;;BFFFBBAD;DFFBBFBAA
@M00262:65:000000000-A4NV9:1:1101:20443:10368 1:N:0:1
ACGCTCGACTGTTGCCGCTTCACTCGCCGTTACTGGGGCAATCTTAGTTAATTTCTTTTCCTCCGCTTAGTGATATGCTTAAGTTCAGCGGGTGGTCCTGCTTGATTTCAGATACATGAAGAGTTTGGTGCTCTAAGCACTTGCAGACTAGCTGCGCTGACTCTACTCTCAATGAGTTCACATTGTGAGAAATGTGACTGCTGCATTGAGTGCGGCCCTCGATCAGATCGGAAGAGCACACGTCTGAACTC
+
BBBBABDBDBBFGGGGGGGGGFHHHGEEGE?EGHGHGGGFCGGHGAGGFGEGFHHHHHHEHHHHGGGGGHHFEGHHHHHHHHFHHFHHGGE?E/EGGHHHHHHHAEGGFHHHHHHHHHHFHHHHHHFEGFHGHHGFHHHHGFHHHHHHHHGGHHHGGGGGHGGHGHHHHHHHHHHHHHFHHHHHHFHHHHGHHHHHHHHHHHGBGEFGGGFGGGGGCAGFDGFF?FFBFFF?EFFFBFF.FCFFFABFFBF
@M00262:65:000000000-A4NV9:1:1101:5064:10388 1:N:0:1
ACCTCCAACATCCAAGGCCTCAAAAAACCACAATGGTTCAGAGGTTGAGATATTAATGACACTCAAACAGGCATGCCCTTCGGAATACCAAAGGGCACAAGGTGCGTTCAAAGATTCGATGATTCACTGAATTCTGCAATTCACATTACATATCGCAATTCGCTGCGTTCTTCATCTCTGCTGTAGATCGGAAGAGCACACGGTCTGAACTCCAGTCACGAGTGGATATCTCGTATGCCGTCTTCTGCTTG
+
CCCCCCFFFCFFGGGGGGGGGGHHGHGGGHGGGHHGHHHHHHHGBGGHGHHGHHHHHHHHHHHHHFHHHHHGHHHHHHHHHFEGGGHHHGGHGHGGGGHHHHBGHGFGGHHHHHHHHGHGHHHHHHHHHHHHHHHHHHHHHHHHHHHHHHHHHHGGGGGHHGGGGGFCFGGHHHHHHHHHHHHHHHHHHHGGGGHHFHHHHGGEGGHFHHHGGGGGGGGGGGGGGGGGEBFGGFGGGGGGAFFFFFFFFFF
@M00262:65:000000000-A4NV9:1:1101:9477:10390 1:N:0:1
ACACAGAACTGTTGCCGCTTCACTCGCAGTTACTGGGGGAATCCTTGTTAGTTTCTTTTCCTCCGCTTATTGATATGCTTAAGTTCAGCGGGTAGTCCTACCTGATTTGAGGCCAAGTGGTCAAAAGCGAATGCCTCGATTGAGACAGTCCCGATTCTCGGGACGATTAGAAGCATGGGCACGGCAGTAGGGCACAGTTCAATCTTATCAAACTGAAGCCGGTTCTGCATAGTTCCCCTTGCTCATGAATT
+
@AACCFFFFFFFGGGGGGGGGGHGHGGEGGHHHHHHHGGCFFHHFHHHHHGHHHFHHHHHHHHGGGGGGHHHHHHHHHHHHHHHHFFHHGGGGGGHHGHHHHHHGHHHGEFHGGHHHHF3FGFHFHHFGGGGHHHHHGGHGGHHHHHHHHHHGAFGGHHGGGGGGGGHGHHFHHGHHHHHHGFGGGGFFGGGG?GGFGEGGGGGGFBFGGGFGGGFFFFFFFCDEFFFFFFFFFFFFFFFFFFFFFFFFFF
@M00262:65:000000000-A4NV9:1:1101:10553:10393 1:N:0:1
ACGTATCACTGTTGCCGCTTCACTCGCCGTTACCAGGGCAATCCCTGTTGGTTTCTTTTCCTCCGCTTATTGATATGCTTAAGTTCAGCGGGTATCCCTACCTGATCCGAGGTCAAGTCGTGAAAGGTCTTGCTGGAGCGCGGATCCGCCGGGCCTCCGAGAAGCGCAAATGTGCTGCGCGAGGGGGCCGGCACGACCGCCGCCAATGACTTTGAGGCGAGTCCGCGCGCGAGAACGGCGGGGCAGACGCC
+
CCCBCFFFFFFFGGGGGGGGGGHHHGGGGGGGGHHHGGGGGHHHHHHHHGHGHHHHHHHHHHHHGGGGGHHHHHHHHHHHHHHHHHHGHGGGGGHHHHHHHHHHHHHHHGGGGHHHHHFGGGGGFHGHHHHFHHHHHHHGGGGGGGHHGGGGGGGGHHGGGGGGGGGGAFGGGGGGGGGGFFFFFFFFFFFFFFFFFFFFFFFFFFFFFFFFFFFFFFFFFFFFFFFFFFFFFFFFFFFFFF---:..--;
@M00262:65:000000000-A4NV9:1:1101:5363:10433 1:N:0:1
GATGAAGAACGTAGCGAAATGCGATAAGTAATGTGAATTGCAGAATTCAGTGAATCATCGAATCTTTGAACGCACCTTGCGCTCCTTGGTATTCCGAGGAGCATGCCTGTTTGAGTATCATGAAATTCTCAATCCTGTTTTTAGCTCTTGCAGCTGGTTCAGGCTTGGATTGTGGGAGGTTTTTGTGGGCTTCGCACTAGAAGTCGGCTCTCCTAAAATGCATTAGCGTAGAACCATCTTTGCGGTATTTT
+
CBACCBFFFFAAFGGGGFFGGGGEHFGHGGGHHGFHHHHHHHHHHHHHHHHHHHHHHHHGHGHGHHHHHHHHGGGGHHHHGGEGGHHHHGFHHHHHGGGCGHHHHGHHHHHHHHGHHGHHHHHHHHHHHHHHHHHHHHHHHGHHHHHHHGHHHHHHHGHHHEHHHHGGGHHHFGGGCFDAGHGGGHHGGGHHGGGGGGEHHHFFHGGGGGGGGGGGGGGGFGGFFGGGGGGGFFFFFFFFFFFFFDFFFFF
@M00262:65:000000000-A4NV9:1:1101:13158:10435 1:N:0:1
AAGGTACAGATGAAGAACGCAGCGAAATGCGATAAGTAATGTGAATTGCAGAATTCAGTGAATCATCGAATCTTTGAACGCACATTGCGCCCCTTGGTATTCCGGGGGGCATGCCTGTTCGAGCGTCATTTCAACCCTCAAGCTTAGCTTGGTATTGAGTCCATGTCAGCAATGGCAGGCTCTAAAATCAGTGGCGGCGCCGCTGGGTCCTGAACGTAGTAATATCTCTCGTTACAGGTTCTCGGTGTGCT
+
BCCCBFFFFFFFGGGGGGGGGGGGGGGHHHGFHGGHHHHHHHHHHHHHHHHHGHHHGHHHHHHHHHHHHHHGHHHHHHHHGGGGHHGHGGGGGHHHHHHHHHHHGEGGGGGGGGGGGGGGGGGGGGGGGGGGGGFFFFFFFFFFFFFFFFFFFEFFFFFFFFFFFFFFFFFBFFFFFFFFFFFEBBFFFFFFFFFFFFFFFFFFAFFFFFFFFFFFEFFAFFF09BB::FDEEAFFFFBFBFFF?AAD?BF
@M00262:65:000000000-A4NV9:1:1101:12430:10442 1:N:0:1
AAGAGATCGATGAAGAACGTAGCGAAATGCGATAAGTAATGTGAATTGCAGAATTCCGTGAATCATCGAATCTTTGAACGCACATTGCGCCCCCTGGCATTCCGGGGGGCATGCCTGTCCGAGCGTCATTTCTGCCCTCCAGCCCGGCTGGGTGTTGGGCGCTGTCCCCCCGGGGACACGCCCCAAAGGCAGTGGCGGCGCCGCGTCGGGTCCTCGAGCGTCTGGGGCTTTGTCACCCGCTCGGGACGGAC
+
BBBBBFFFBBBFGGGGFFAGFAFFGFEHHHGGHGGGGFHHHHHFHHHHHHHHHHHHHHHGGGFHHHHHHHHGHHHHHHHHGGGCHHFHGGGGGGGGHHHHHHHHGEGFGGGGGGGGGGGGGGGGGGGFFFFFFFFFFFFDBFFFFFFFFFFFFFFFFFFF=AFFFFFFFFFFF;FFF.FDFFFFF..BBAFDFFFFFFFFF--@A;DC=DE-E9BA.ADFF.AEFFFFFFF/FFBFFFFF-99-=-@=C.9
@M00262:65:000000000-A4NV9:1:1101:19022:10455 1:N:0:1
AGTACAAGGATGAAGAACGCAGTGAAATGCGATACGTCATGCGAATTGCAAAAACCAGTGAGTCATCAAAATTTTGAACGCACCTTGCACTTCCCTCTGGGGAGTATGTCTGTTGGAGTGTCTGTTCATCCCCACAAATGTTTTCTATTCTATTCTATTGTAATGGAAAGTATTTGCGTCGGTCTTGAGATGTTCTTGTAACTCTGATGCACCTAGATGAAATCACACTTGTCGTTTCCGCTTCTTTTCTG
+
ABBBBFFFBFFFGGGGGGGGGGGHHHHHHHGDHGGGHHGHFHFGGGHHFHHGHHGGHHHHFEGHHHHHBGHHHHHHGHHHGGGGHHHHHHHHHGHHHHHGHGEEGEHHHHHHHHHHHHHHHHHHHHHHHHHHGHGGFHHHHHHHHHHHHHHHHHHHFHHHHHGGHHFDHGGHHHHHGGGGGGGGGHHHEEHHHHHHHHHHHHHHHHHHGHHHHHHGGGGGGGGGGGGGGGGGGGGGGGGFGGGGGFFFFF/
@M00262:65:000000000-A4NV9:1:1101:17658:10461 1:N:0:1
AAGACGGACTGTTGCCTCTTCACTCGTGTGGAACGTGGCGACCCTCGGGATCGCGATGGTGCTCTTGTCACTCGTTCTGAACGATGCGTCTGCTGTCGAAGTGGAATCCTGCAATCTATCGGCCCGGTTGTCGAGTAAGGTTGCCTTCTTACCGTTGCTGTGTAGAACGACATTCGGGTGTTCACTGCGTTCTTCATCTGCGATCTAGATCGGAAGAGCACACGTCTGAACTCCAGTCACGAGTGGATATC
+
AAABBBABDBBFGGGGGGGFGGHHHGFGGHGGFHFHGGGGFGGGHHGGGGGGGGGCGGGFGHDHHHHHHHHHHGHGHGHHGHHGHGGGGGGGHHHHHGHFEFHHHHHHHHHGGHHHHHHHG?DGGGGGGCGH?EGHAGHHHGHHHHHFHHFHHFGGGGHHHFFHHHHGGGGGGGGGGGEGGGGGGGGGGGGGGGGFFGFEEFAFFFFFFFFFFFFAAFFFF.ADFFFFBFFFFFEFFFFBD.@DFFB/FF/
@M00262:65:000000000-A4NV9:1:1101:5350:10472 1:N:0:1
GATGAAGAACGCAGCGAAGAGCATTCCGATCTCGACAGCGACAGTCAGATCGGCTAGCACAGTAAGGCCAAACGTCATCATCCACACAATTATGTCCGCTTTCGACAGTTTGAGTATTGTCCTTACCTCGCGCCACTCACTCATGTTGTAGGCCACTACAAAAAGGATCGCTGCCAACGTAGCCAGCGGGATAAAGCGCGCGAGTGAAGAGGCAACAGATGTCCTTAGATCGGAAGAGCACACGTCTGAAC
+
BCCCBFFFFFBCGGGGGGGGFFGHHHHHGGGHHHHGGGHGGGGGHHHHHHHHGGGGCED3FCHHHFHFHAGHHGFHEFHFHHHFHHGEGGHHHHFHHFCEGGHGGG?CGFHEBF3DGHGHGHHHHFHHHAFGGGGGHFGFHHHHH1FGFHHHHHHGHHHHHHHGGGHHHGGGGGHBHGACGAEGGGGAGFCFGFGFFGGFFF;ABF/BFFFFFEF?.FBFFBFFFFFFFBFFDFFD?F.BF.AD;ABFBFB
@M00262:65:000000000-A4NV9:1:1101:23893:10485 1:N:0:1
GGCAATCCCTGTTGGTTTCTTTTCCTCCGCTTATTGATATGCTTAAGTTCAGCGGGTAGTCCTACCTGATTTGAGGTCAAGTCAAAAAGATATGCCTCCAGAGAGACAGTCCAAAAGGATGGACCATTAGAAGCTGAACAAATGACCTTTCAGCAACGGCATAGATAGTATTATCAAACCAGAGCCGAACGTACGAGTTCTGCTAATGCATTTAAGAGGAGCTGACAATCAATATTGCCCGCAAACCCTCC
+
ABBBBFFFFFFFGGGAGGGGFGHHHHHHEEEGEGFGGHHHHHHHHHGGGHHBGFCGGCGHHGHGGHHHGHHHHHFHHHGHFHHHHHHHGGHHHHHHHHHHE3F21EGHHFHHHBGEHGHHHGHHEHHEHHHHHHHHHGHHGGHHHHFHHHHHHHHHHGGGGDFEHHHH<GHGGHHHHHHGHHGCBC@CDCGHHHGGGGGHGHHHHHHHGHGGGFFBBFFFGGGGBFFBFBFGGBFGGG0BEFFBDFEFFFD
@M00262:65:000000000-A4NV9:1:1101:17927:10489 1:N:0:1
ATCCTGTACTCTTGCCTCTTCACTCGCCGTTACTAAGGCAATCCCTGTTGGTTTCTTTTCCTCCGCTTATTGATATGCTTAAGTTCAGCGGGTATTCTTGCCTGATCCGAGGTCAGTTTGATAAAAGAGGTTTTATGGCTAAAAATGCTGATTGGAGCCAACGGAGCGAGTGACAAAGCCCCATAACGCTCGGGCACCAGATGCAGCATTGCCACTGCATTTCAAGCTTGTCCATTTAAAGAACAAATGCT
+
B?ABBBDDFFBFGGGGGGGGGGHHHGGGGGGGGHHCHHHHHHHHHHHHHHHGHHHHHHHHHHHHGGGGGHHHHHHHHHHHHHHHHHHHHGGGG?GGHFHHHHHHHHHHHGGGGHHHFHHFEGGHFFHECHGGHGFHHFHGH1FGGHGFFHHHHHFHHHGFGGGGAACCGG@HHGFFEHHGHDDGFFCGGGGCCG?BGGFFAFGGGGG.FBFGGGGFFFBFFGFBBFFF/FFFE/BFFFB/FB?FBFAFBF/
@M00262:65:000000000-A4NV9:1:1101:3535:10498 1:N:0:1
ATGAAGAACGCAGCGAAATGCGATAAGTAATGTGAATTGCAGAATTCCGTGAATCATCGAATCTTTGAACGCACATTGCGCCCTCTGGCATTCCGGAGGGCATGCCTGTCCGAGCGTCATTGCACCCCTCAAGCGCGGCTTGTGTGTTGGGTCTCGTCCTCCGGGACGGGCCCGAAAGGCAGTGGCGGCGTCCGTTTTGGTGCCCGAGCGTATGGGAAGTCTTATACCGCTCAAGCGGCCCGACGGCGCTG
+
ABBBBFFFFCCBGGGGGEGGGEEGGGGFFGHHGHHHHHHHHHHHHHHHHGFFEHHHFHFHFHGHHH5EGHHGGGGHGGHGGGGGHHHGHFHHHGHGGGGEEFHHGHHHHHHGG?DDGGGFHGHHHFGGGGHHHHDDCFCDGFGH/CCHGHGGHGHHGGGGHHFGGGCBCGAGGF;>BDFFFF/FFABF-::>BC9BFFFFAF/;F?-BB>;..BB.:BD:9BBBB9/;ABCBFFFFDF;AF;=@DF-:-:@
@M00262:65:000000000-A4NV9:1:1101:26899:10499 1:N:0:1
AAGACGTAGATGAAGAACGTAGTGAAACGCGATAAGTAATGTGAATTGCAGAATTCCGTGAATCATCGAATCTTTGAACGCAGATTGCGCCCTCTGGTATTCCGGAGGGCATGCCTGTCCGAGCGTCATTACTATCTTCAAGCACGGCTGGTGTGTTGAGCATTTGCTCTTTAAACGGACCGGCTTGAAATGCAGTGGCAATGAGGTCGGCATAGTGCACGTCTGAACACCAGACACGAGTGGAGATCGCT
+
AAAAA?11113@3FDD1FEG0ABGH3A1BEEEGA/1DFADDFFFHGHHFFGF0GHF1GGEFEHHHHFHHBGFFHFHHGFHE@/>E1D1EEE/EHF1@BGD2@2FC//EE/FGHFHGHFC1C<CBCA/?GG2>>22FG1F1<F1<?/@?C-.0>.<<<.0<0<0=0=0=0=<GH0;0.;.-::-----.00;;00;09B./9BB00/;/;-;--//////;9A--E//B/--;----:9@-9EE/9B/;-;-
@M00262:65:000000000-A4NV9:1:1101:13360:10514 1:N:0:1
ACGTATCACTGTTGCCGCTTCACTCGCCGTTACTAAGGCAATCCCTGTTGGTTTCTTTTCCTCCGCTTATTGATATGCTTAAGTTCAGCGGGTATTCCTACCTGATCCGAGGTCAAATCTTAGGCTTTTAAATCGACAGAATGCCGGCTGGGCCACCAAAGCGCGTGACAAAGCTCCATACACTTGGGCACCAAACTCGGCATCGCCACTGCATTTCGAGCCTGTCCATTAAGGGACAGGGCTCAACAAAC
+
BCCCCFFFFFFFGGGGGGGGGGHHHGGGGGGGGGHHHHHHHHHHHHHHHHHGHHHHHHHHHHHHGGGGGHHHHHHHHHHHHHHHHHHHHGGGGGHHHHHHHHHHHHHHHGGGGHHHHHHHHHHHHHHHHGHGHHDHGGGHHHHHHGGGGGGGHHGGHHHHHHGGGGGGGGGHHHHHHHHHGGGGGGGGGGGGGGGGGGGGGGGGDFDDFFFFFFFFFFFFFCFFFFFFFFBFEFFFFFEFFFFFFFFBAF.
@M00262:65:000000000-A4NV9:1:1101:7735:10526 1:N:0:1
ACACGACCGATGAAGAACGCAGCGAAATGCGATAAGTAATGTGAATTGCAGAATTCAGTGAATCATCGAATCTTTGAACGCATATTGCGCCCTTTGGTATTCCGGAGGGCATGCCTGTCCGAGCGTCATTACTATCTTCAAGCACGGCTTGTGTGTTGAGCATTTGTTCTTTAATGGACAAGCTTGAAATGCAGTGGCAATGCTGCGTCTGGTGCCCGAGCGTTAAAGGGCTTTGTCACCCGCTCCGTTGG
+
CCCCCDBBCDBCGGGGGGGGGGGGGGGHHHGGHGGHHHHHHHHHHHHHHHHHHHHHHHHHHHHHHHHHHHHGHHHHHHHHGGGGHHHHGGGGGHHHHHHHHHHHGGGGGGGHHHHHHHHHGGGGGGGGHHHHFHHHHHHHHHHHHGGGGGGHHHHHHHHHFHHHHHHHHHHHFHHEHFHFFFGGGGGGGFGGFGGFGGFGGGGGGGGGGFFFFFFFFF@-@FFFFFFBFFFFFFFFFFFFFFFFFFFFFFF
@M00262:65:000000000-A4NV9:1:1101:24875:10529 1:N:0:1
ATGCCTAACTTTTGCCTCTTCACTCGCCGTTACTAGGGCAATCCCTGTTGGTTTCTTTTCCTCCGCTTATTGATATGCTTAAGTTCAGCGGGTCCTCCTGCCTGATCCGAGGTCAACCTTGCGAATATTGCGGTTTGACGGCTGGGAACAAACCCGCCGCACGCCCTGAGCGAGGCAGGTGAATACTGCGCTCGGGGTGCCAGCGGGCCCCGCCACTGGTTTTCAGGGCCTTCGGGCAGCCGCAGGTCCCC
+
A>AAAFF1BDFFG1DFFFGGGCHBDE0AFEEAFG21AGHCGGFAGHHHHHGEGGFGHHHFHHFHGCGGGHHHDGGFFHFHHFFHGFGGFGGCG//@@0FGBFFHEHFHHGGCEGGFH0BF1FCC/><GG21?C?@//?D<<CCCCCFGFHH0CACG@--::-AC.A@ABB/;-?@-.9A./B0C0;BB/9@9B->-9-9-;BF-;;9@@-@@<---BFBFF--:9//AAFF/:-A--;A--;@@---;/A9
@M00262:65:000000000-A4NV9:1:1101:4333:10541 1:N:0:1
AATCCGTCCTTTTGCCGCTTCACTCGCAGTTACTAGGGGAATCCTTGTTAGTTTCTTTTCCTCCGCTTATTGATATGCTTAAGTTCAGCGGGTAGTCCTACCTGATTTGAGGTCAAAATGTCAATTAAGTGCTGTCCCTCTTAAAGGACGGTTAGAAGCTGAAGTCCCATTCTATAAGCTGCTTCACGGCTATGGCGTAGATAATTATCACACCAAAGACGGTCCACAAGGGTTTTCCGCTAATGCATTTA
+
BBBBBBBFBBFFGGGGGGCGFFGHHGGGGGHFGFHHHHGGGHHHHHHHGHHHHHHHGGHHHEHHGGGGGHGHGGHHFHHHGFHHHHHHHGGGGGGHGHHHHHHHGHHHHHGHHHHHHFGHHHHHHHHHG3BGEHHHHHGHHGHHHHHHHGGDFGHH1DFFHGHHHHHHHHHHHHHHGGEFHHHGHFHHCG?ADHGEDDGGGFHHHGHHHHGGGDGGEFGGGGGGFGGGE?EACFD.FBADFFFFFFFFFFF
@M00262:65:000000000-A4NV9:1:1101:22398:10550 1:N:0:1
ATGCCTAAGATGAAGAACGTAGCGAAATGCGATAAGTAATGTGAATTGCAGAATTCAGTGAATCATCGAATCTTTGAACGCACCTTGCGCTCCTTGGTATTCCGAGGAGCATGCCTGTTTGAGTATCATGAAATTCTCAATCCTGTTTTTAGCTCTTGCAGCTGGTTCAGGCTTGGATTGTGGGAGGTTTTTGTGGGCTTCGCACTAGAAGTCGGCTCTCCTAAAATGCATTAGCGTAGAACCATCTTTGC
+
AABBAFFFFFFFGGGGGGGGCGGGGGGHHHGEHGFGHHHHHGHFFGHHHGHHFHHHGHGHHGHHHHGHHHFGHHHHGFHHGGG?GHFHGGEEFFGFFFHHHHHHEE?/?FHHHHHHHGFHHFE4FGHHHGFGHHHHHFHHHHHHG<<GHG/G2@FHHEFHFFHGEGBGFFHHGFGG1FDF<F.DGEC<GGEFG/C?DEHHHC?.A?FGB9FCFF-??DFGGFGGB900CFFGFGGGADFFFBAFFFFFFB/
@M00262:65:000000000-A4NV9:1:1101:12387:10557 1:N:0:1
ACCACTGTGATAAAGAACGTCGCGAATTGCGATATGTAATGTGAATTGCAGAATTCAGTGAATCATCGAATCTTTGAACGCACCTTGTGCCCTTTGGTATTCCGAAGGGCATGCCTGTTTGAGTGTCATTAATATCTCAACCTCTGAACCATTGTGGTTTTTTGAGGCCTTGGATGTTGGAGGTTTATGCTGGTGGAATCACTGGCTCCTCTTAAATGCATTAGCAGAACTTAATGGGGATCGGCTTTGGC
+
AAAAAFFFBDFFGF11BFEG1AEECEEHHHGGGGGHHHHHGHHGFHHFGGHHHHHHHHHHHHHHHHHHHGHGHHHHHHHHGEGGHHHHHHHHHGHHHHHHHHHHGGGGGGGHHHHHHHHHFHGHHHHHHHHFHGHHHHHHHGHHHHFGHHEGHHHHGHGHGGGCCFGGGHHHHHHHHHGE<CCCGHHHHGHHFGFGHFHHFHHGGEHGGGGGGGGGGGFGGGGGGGGGGFGGGFFGGGBEGFFF@F@FEF/
@M00262:65:000000000-A4NV9:1:1101:9491:10563 1:N:0:1
AATCCGTCCTTTTACCGCTTCACTCGCCGTTACTGAGGGAATCCTGGTTAGTTTCTTTTCCTCCGCCTAGTTATATGCTTAAATTCAGCGGGTATTCTTGACTGATTAGAGGCTCGATCGAAAAATAGCTGATCGTAATCATTAAGACATCCAGACACGATGATTAGTTTGCACTATGACGTCGCGTCCTTCAGTCGTATATATCGTGAGATATACTGACTTGGGATCGGATATTTGATTTTGTTTCATCT
+
BABBBBBFBBFFGGGGGGGGGGHHHGGGGEGGGHHHHGGGHHHHHHGHHDGHHHHHHHHGHHHHGGGGE3GHHHHHHHHHHHFFGHHHHGGGGGHHHHHHHHHHHHHHHHHGDGHGGHHFFFGGHHHHHHHFHHFHHHGHDFHFGGGHHHHHFFFGHFGGHEHHFFHHHHGHHHHGHHGHGFFGGGGGGGGGFFFGGG?FFGGGGEFGFDGEBFGGGGFFBFBF?.:EDF;ADFFFFBFFFFFFFFF/FBB
@M00262:65:000000000-A4NV9:1:1101:10372:10569 1:N:0:1
AAGGACACCTTTTCCCGCTTCACTCGCCGTTACTAGGGCAATCCCTGTTGGTTTCTTTTCCTCCGCTTATTGATATGCTTAAGTTCAGCGGGTAACCCTACCTGATTCGAGGCCAAAACTGTTTTGGTTGACTATTGTCGGTTGACGGCAGCACGGCGGCACGGCCCGATGCGAGAGAAGTAAACCACTACGCAGGGGGCAACGTACGCGTGTACGCCGATGAAATTAGGGGCTACGGCGCTGCGGAACAG
+
CCCCCFFFCFFFGGGGGGGGGGHHHGGGGGGGGHHHHHHGGHHHHHHHHHHGHHHHHHHHHHHHGGGGGHHHHHHHHHHHHHHHHHHHHGGGGGHHHHHHHHHHHHHHGHHGGGHHHHHHHFHHHHFHGGHHHHHHHHHGGGGGHHGGGGGGHHGGGGGGGGGGGGGGGGGFFFFFFFFFBFFFFFFFFFFFFFFFFFFFFFFFFFEFFB9DAFFFFFFFFFFFFFFFFFFFFFFFDDFFFFFFFFFFFFB
@M00262:65:000000000-A4NV9:1:1101:24099:10574 1:N:0:1
AGTCACTACTGTTGCCGCTTCACTCGCCACTACTGGGGGAATCCCTGTTGGTTTCTATTCCTCGCCTTATTGATATGCTTAAGTTCAGGCGGTAGTCCTACCTGATCTGAGGTCGAATTCGAGTGGCTTTAGGGTCCCTTGAACGGTTCCTCCCCTGCGGAAGCTCGCCCGCTCACCATGGACCGATGGATTTGAGGCCACGTCGACGGAGACCCCGTCGACGAACGGCCCAAGACACGACCGTGGACCGG
+
BBBCCFFFFFFFGGGGGGGGGGHHHGGG?EHHHFHFHGGEGHHHHHHHHGGEHHHHFHHHHHHG?EGGGHHHFHGHHHHHGFHHHHHHHHGGEGGHHHHHHHHHHHGHGFGGGHFFFFHHGFHGHGGHGHHEHHFHHEGHGHHHH?/CFHHHHGGHG.@GGGGHHGGGGGGGGGGGGGGGGGFGGAADFGFGGGGGGFEEFFFABFFFFFFFEFFFDDDFFFFFCFFF-DFFEFEFFFFFACF9ACFBB->
@M00262:65:000000000-A4NV9:1:1101:18191:10585 1:N:0:1
AGATCGCAGATGAAGAACGTAGTAAAACGCGATAGTTAATGTGAATTGCAGAATTCAGTGAATCATCGAGTCTTTGAACGCACATTGCGCCTTTTGGTATTCCGAGAGGCACGTCTGTTTGAGCGTCAGCCAAACCCTTCCGGCCTCCGGTTTTTTTCGAACCGCGGGGACACGGGCATGCTGGCGTAGGGGACGTCGGCCGCCGCGCTTCGGTGCGGATCATGGCCTTCCCCCGCTTAAACCTGTGGTAG
+
ABABABBAADFFGFCEGGGAACFDEFHHGGGGFGGEEHHGHBFBGHHFFGHHHHHHGHGHHHHHHHHHHGHHHHFHHGHHGC@@HHHHEFGGGHHHGHHGGGHHGGGGDEGEGHHHGHHHHHAGCGGGGHHFHHHFFHHHCDGCGGHHED@DGEGGGHGFGHGGGCFFAAAFFDF-BFFFFFFFFFDCFBAFAFFFFD@DF;A;FAA-@9DA..A-@A;-;AFFFF/BBFFFFFFAC?DFFFBBA9FF.//
@M00262:65:000000000-A4NV9:1:1101:14935:10586 1:N:0:1
AACGTGATCTGTTACCTCTTCACTCGCAGTTACTAGGGGAATCCTTGTTAGTTTCTTTTCCTCCGCTTATTGATATGCTTAAGTTCAGCGGGTAGTCCTACCTGATTTGAGGTCAAGTTCATAACAGTGCACAAGGCAGTCCGAAGACGGTTAGAAGCAGAAGCACTTGGTCTCTGCGATAGCATAGATAGATTTATCAAGCCAAAGCCGATCCCCATTAAGTTCTGCTAATGCATTTAAGAGGAGCCAGT
+
A@AA>11>FFBFGFGGFFGGGGHHHGG0EEHHHHHHHAEEEGHHFHHHHBGHHHHHHHHHHHHHFGGGGFHHHHHHHHHHHHFHHHHHHGGGGEGHHHHBGAGHHHHH1GGEHF1FBFFGHFGB1GGHFG2F<GFHAGAG11?CC@C0<BC/<GHH1B1CCC1<GHHGD11=FD=G1--<<C00<<<GHGFFHHFBD=DDFHG/:/CGCC??9.9E//BF0;99900;FB0;BC0FB9F;BB09FCEFFFB
@M00262:65:000000000-A4NV9:1:1101:5850:10602 1:N:0:1
AAGAGATCGATGAAGAACGTAGTGAAGCGCGAAATGTAATGTGAATCGCAGAACATTGTGAATCATCGAATCTTTGAACGCACATTGCGCCTCCTGTTATAGGGAGGCATGCCTGTCTGAGCGTCATTTAAACCCATGCCACGGCGAACTTTGTCGTCGGCGTGTTGGGCAGTCGTCGACCACTCGTCGACGTGGCCTTGAATCCATCGGTCAAGTTGAGCGGATGAGATCCTCTGGGACATAGACCGTTC
+
ABBBBFFFBBBFGGGGGGGGFGGHHFHHGGGGFGHHHHHHHHHGHHHHGGGGHHHHHHHHFHHHHHHHHHHGHHHHHHHHGGGGHHHHGGGGGHHHHHHHHHHHHGGGGHHHHHHHHHHGHHGGGGHHHHHHHHGGHHHHGHGGGGGGGHHHHHHGGGGGGGGGGHHGGGGGFGGGGGGGGGGGGGGGFFFF@DFFFFFFFFFFFFFFFFFFFBBFFFFFFFFFFFFFFFFFFFFFFFFFFFFFFFFFFFF
@M00262:65:000000000-A4NV9:1:1101:6791:10609 1:N:0:1
ATAGCGACGATGAAGAACGTAGCGAATTGCGATATGTAATGTGAATTGAAGAATTCAGTGAATCATCGAATCTTTGAACGCACATTGCACCCTCTGGTATTCCGGAGGGTATGCCTGTTTGAGTGTCATTAATCTCTCAACACAGATAGATGTTACAATCTGTTCTGTTGTTGGATGTTGAAGGCTTGCCGATGGATTCATTCATCAGCTCCTTTTAATGCATTAGCAGAAACCTTGCATAACTGGCTTCA
+
BCCCCCCCCCCCGGGGGGGGGGGGGGGHHHGGHGGHHHHHHHHHHHHHHHHHHHHHHHHHHHHHHHHHHHHGHHHHHHHHGEFGHHHHHHHGHHHHHHHHHHHHGGGGGGHHHHHHHHHHHHGHHHHHHHHHHHHHHHHHHHGHHHHHHHHHHHHHHFHHGHHHHHHHHHHHHHHHHHHHHHHHGHHGHHGGGGGFFHHFHHHHHHHGHHGGGGGGGFGGGGGGGGGGGGGGGFGGGGGGGEGGGGGFFF;
@M00262:65:000000000-A4NV9:1:1101:8273:10631 1:N:0:1
ACCACTGTCTGTTCCCGCTTCACTCGCCGTTACTAGGGTAATCCCTGTTGGTTTCTTTTCCTCCGCTTATTGATATGCTTAAGTTCAGCGGGTATTCTTACCTGATCCGAGGTCAACCTTGAGAAATAAAGGGGTGACAACCGGGTCATATAACTACTAGATGCGTGCTGTTATAAGCTCGTTGCATATAGAGTCTTTACGACACCGGTCATTATCTTTTGGACCTGTCACCAGGTGACAAAGGGCCCAAC
+
BBBABFFFFFFFGGGGGGGGGGHHHGGGGGGGGHHHHHFGHHHHHHHHHHHGHHHHHHHHHGHHGGGGGHHHHHHHHHHHHGHHHHHHHGGGGGHHHHHHHHHHHHHHHGGGGHHHHHHHHHHHGHHHHHHFFGGCEGHHHGGGGGGHHHHFHHHHHHHHHHHH?EDGGHHHGHHHHHHHGGGHGHHHGHHHFFFFFGGGGGGGGGGGGGGGGGGFFFFFFAFFFFFFFFFFFFFBFFFFFFFFFFFFFFF
@M00262:65:000000000-A4NV9:1:1101:13448:10651 1:N:0:1
AACAACCAGATGAAGAACGCAGCGAAATGCGATAAGTAATGTGAATTGCAGAATTCAGTGAATCATCGAATCTTTGAACGCACATTGCGCCCGCTAGTATTCTGGCGGGCATGCCTGTCCGAGCGTCATTTCAACCCTCAAGCCCCCGGGCTTGGTGTTGGGGATCGGCGAGCCTCCGCGCCCGCCGTCCCCTAAATCTAGTGGCGGTCTCGCTGTAGCTTCCTCTGCGTAGGAGGACACCTCGCACCGGG
+
BBCCCCCCCFFFGGGGGGGGGGGGGGGHHHGGHGGHHHHHHHHGHHHHHHHHHHHHHHHHHHHHHHHHHHHGHHHHHHHHGCEFHHHHGGGGGGGCFHHHHHHGHGGGGGGHHHHHHHHHGGGGGGGGHHHHHHHHGHHHHHGGHGGGGGGGHGGFGEGGGGGGFGGGGGFFFFFFFFFFFFFFFC:@DFFFFEFFFFFFFFFFFFF:-./;..9.9///;/;9//9/-.:-.//.;9FFF/.9--9--@D
@M00262:65:000000000-A4NV9:1:1101:25145:10656 1:N:0:1
ACATTGGCGATGAAGAACGTAGTGAAATGCGATAAGTAATGTGAATTGCAGAATTCAGTGAATCATCGAATCTTTGAACGCACCTTGCGCTCTTTGGTATTCCGAAGAGCATGCCTGTTTGAGTGTCATGAAAATATCAACCTTGACTTGGGTTTTGTGCTCTAGTCTCGGCTTGGAAAGATCGGAAGAGCACACGTCTGAACTCCAGTCACGAGTGGATATCTCGTATGCCGTCTTCTGCTTGAAAAAAA
+
AABBBFFFBBBAGFFFGGGGGFFHHHGFGFDEHAFHFFHGHHGFGHHHHHHFFHHHHHHHHHHHHHHHGGGGHHHHHHHHGGGGHHHHCGGGHHHGHHHHHHGHGGGGHHHHHHHHHHHGHFEHHHHHHHGBGHHHHHHHHHHHHHHHHHFHGGGGHHHGHGHHHGGHHHGGGGFDGHHGHHGFGGGGGGHFFHHCHEFE0;GHGHHH0:0CDGG.EGFFFGGGGFFDGGGGG9:F.;FFFGG/9BF/.=B
@M00262:65:000000000-A4NV9:1:1101:14694:10698 1:N:0:1
AGGCTAACGATGAAGAACGTAGCGAAATGCGATACGTAATGCGAATTGCAGAATTCAGTGAATCATCGAATCTTTGAACGCAAGTTGCGCTTTCGAGAGCCCTCGGAAGCATGCCTCTCTGAGTATCGGTTTCTATCTATCTCACACCGGTGGGGAGAATGGGAGTTGCGGCTCGGCCGCCTCTCCTCCAGTCAGCACTGTCGGCCGAAGGCCATCGGGTTTTTGGAACGATAATCCGTCATGGCGCCCGG
+
BBBBBFFFBAABDDFGGGGGGFGG?AEGHHGGFFEGHHHGHFEE0EHFFFFFHHHHFBHHHEFGHHGHHHHEGGHFFHHHGGE/FD4FFGGGGGGFGC/GHGHEED?FEEHGFHEFHFHHGHGHHHGGCBEDHHFHGHH1DFHFHHHGCG>ADGFEGDHHGHG/EGFBGGDGGG--999B-.AB9/0//:/9B//;FF////;--:9--;..;.//.;-;...;--/9/;..99///..;;9//.-9=---
@M00262:65:000000000-A4NV9:1:1101:21188:10708 1:N:0:1
AGCAGGAACTTTTGCCTCTTCACTCGCAGTTACTAGGGGAATCCTTGTTAGTTTCTTTTCCTCCGCTTATTGATATGCTTAAGTTCAGCGGGTAGTCCTACCTGATTTGAGGTCAAGTTCATAACAGTGCACAAGGCAGTCCGAAGACGGTTAGAAGCAGAAGCACTTGGTCTCTGCGATAGCATAGATAGATTTATCAAGCCAAAGCCGATCCCCATTAAGTTCTGCTAATGCATTTAAGAGGAGCTGAC
+
CCCCCCCFFFFFGGGGGGGGGGHHGGFGGGHHHHHHHHGGGHHGHHHHHHHHHHHHHHHHHHHHGGGGGHHHHHHHHHHHHHHHHHHGHGGGGGGHHHGHHHHHHGHHHHGHGHFFHHHHHHHHHHHHHHHHHHHHHHGHHHGGGGGHGGGGGHHHHHHHGHHHHHHHHHGHHHHHHGGHGGHHHHHHHHHHHHHHHHHGHHGHHHHGHGGGGGGFGBFGBFGFGGGFGFGGFGFGGGGGEGGGGGFFFFB
@M00262:65:000000000-A4NV9:1:1101:5460:10708 1:N:0:1
GATGAAGAACGCAGCGAAATGCGATACGTAATGTGAATTGCAGAATTCAGTGAATCATCGAATCTTTGAACGCATATTGCGCTCTTTGGTATTCCGAAGAGCATGCTTGTTTGAGTATCAGTAAACACCTCAACTTCCATAGATCGGAAGAGCACACGTCTGAACTCCAGTCACGAGTGGATATCTCGTATGCCGTCTTCTGCTTGAAAAAAAAAACAATATACTATTCTTATACGTATCCTAAATATAAC
+
CCCCCFFFFFCCGGGGGGGGFGGEHGGGHHHGHGGHHHHHHHHHHHHHHHHHHHHHHHHHHHHGHHHHHHHHGGGGHHHHGGGGHHHHHFHHHHHHGGGGHHHHHHHHHHHHHHGHHHHGHHHGHHHHGHHHHHHHHHHHHHHHHHGGGGHHHHHHHGHHHGHHHHHHHHHHHHGGGEHGHHHHEHHHCFHHHGGGGHGFHHHHHHGGGGGBFGC?.;.00000000000:0090.000.09009900000
@M00262:65:000000000-A4NV9:1:1101:10247:10720 1:N:0:1
AGCAGGAACTTTTGCCTCTTCACTCGCCGTTACTAAGGCAATCCCTGTTGGTTTCTTTTCCTCCGCTTATTGATATGCTTAAGTTCAGCGGGTCCTCCTGCCTGATCCGAGGTCAACCTTGCGAATATTGCGGTTTGACGGCTGGGAACAAACCCGCGGCACGCCCTGAGCGAGGCAGGTGAATACTGCGCTCGGAGTGCCAGCGGGCCCCGCCACTGGTTTTCAGGGCCTGCGGGCAGCCGCAGGTCCCC
+
BCCCABCFFFFFGGGGGGGGGGHHHGGGGGGGGHHHHHHHHHHHHHHHHHHGHHHHHHHHHHHHGGGGGHHHHHHHHHHHHGHHHHHHHGGGGGHHHHHHHHHHHHHHHGEEGHHHHHHHHGGGGGGHHHHGGDDGGHHGGGGGGGGHGGHHHGGGGGGGGGGGGGGGGGGGGGGGGGF.BBFFFFFFFFFFFFFDBFFFFFFFFFFACFAB;B-90BF09FFFFFFFFF?AABCCF;DFFFAACF.BFFF
@M00262:65:000000000-A4NV9:1:1101:22676:10722 1:N:0:1
CGCGTAGAGCCGAAGGGCACCGCCACTAGTTTTAAGGCCCGCCAGACGGCGGAGCCCAACACCTAGCCAGGCTAGATTGGTATAAATGACGCTCGAACAGGCATGCCCCCCGGAATGCCAGGGGGCGCAATGTGCGTTCAAAGATTCGATGATTCACTGAATTCTGCAATTCACATTACTTATCGCATTTCGCTGCGTTCTTCATCGATCTCTTAGATCGGAAGAGCACACGTCTGAACTCCAGTCACGAG
+
AABBCCCCFFFBGGG?EFFGGGGGGGFHHHHHHHHHGHDFGGGG?GGGE?E/EGGGG1/EFGGHHFHGHEFHHFH3GGHHHHFHHHHHBFGGGGGGHHGHHGHEHHHHGGGG?DGGGHHFHHGGGGGGBCFGGGGGGGGGGGFFFFFFFFFFFFFFFFFFFFFFFFFFFFFFB;BFFFFFFFFFFFFFFFFFFFFFDFFFFFFFFFFBFFFFFFFFFFFFFDFFFFFFFFFFFFFFFFFFFFFFFFFFFFF
@M00262:65:000000000-A4NV9:1:1101:12735:10737 1:N:0:1
ACTATGCACTCTTACCGCTTCACTCGCCGTTACTAGGGCAATCCCTGTTGGTTTCTTTTCCTCCGCTTATTGATATGCTTAAGTTCAGCGGGTAGTCCTACCTGATTTCAGATCAAGTTTCCGGAAAAGATTTCTCCTCTCCGATCCATTTTCCTGCAAAAATCCCACAGGTTCCGGGCCCTTTTTTGCGAAAAGATGACCAACAGATGAGCCAACTAGTTACGCTTTTTGATCCCGGTTCCTGCCGTGGC
+
ABBABFFFFFFFG5FEEGCEEFHHH2EEGGGGGFGFBEHAAFGHHHGHHHHGFHHHHHHFHHHGGGGGGFHHHHHHHHHHHGHHHHHHHGGGGGGHHFHGHHHHHHGEGFGEHGHGHHGHHDECDGGHHGGHHHHHHGHFHHGCDGGHHHGGGHHHHGHFFGHHGHH0<0C<DH/ACCCCGHFGGC@@FB-BB@B.CFFGGF9?EGFFGGGEFB9ABFFFFFFFBFFEFFBFFFFFFBBFFEFFFFBFB--
@M00262:65:000000000-A4NV9:1:1101:19687:10741 1:N:0:1
AAGACGGAGATGAAGAACGCAGTGAAATGCGATAAGTAATGCGAATCGCAGAATTCAGTGAGTCATCGAATCTTTGAACGCACGTTGCGCCCTTTGGTATTCCGAAGGGCATGCCTGTTCGAGCGTCATTATCAAAGCATCAAGCTTGGCTTGTCGTTGGGCCCTCTGTCACCTGGTGACAGGTCCAAAAGATAATGACCGGTGTCGTAAAGACTCTATATGCAACGAGCTTATAACAGCACGCATCTAGT
+
ABCACBCCBDFFFGGGFGGGCFEHFHHHHHGGHEGHHHHHHHGGCGGGGGGGHHHHHHGHHHFHHHHHHHHGHHHHHHHHGGGGHHHGGGGGGHHHGHHHHHHHGGGGGGGHHHHGHFHHGHHGG?FDHGFHHHHHGHHGHHHHHGHHGHHHGHHGGGHHGHHGHHHGHHHHHEHGHHHGHHGGHHHHGGGGGGGGGGFBDGGFDGGGGGGGFFFFFFFFFFFFFFFFFFFFFFFFFFFFFFFFFFFFFF/
@M00262:65:000000000-A4NV9:1:1101:18034:10745 1:N:0:1
AAGACGGAGATGAAGAACGTAGTGAAATGCGATACGTAATGCGAATTGCAGAATTCAGTGAATCATCAAATCTTTGAACGCAAATTGCGCTCTTGGGTAGCCCTAGGAGCACGCCTCTCTCAGTATCGGTTCAACAATCTCTCAGCAGCGTATAGCAATATGCGTGATGGCTGGATAATGAGAGTCTGAGTGCTTGTCGCTCAGTCTCTTTAAATTCATGGAGTAAACATGGCTAGCGATCAACTCTGCTT
+
BBBBBBBBBBFFGGGGGGGCGGFGHHHHHHGGFGGGHHHGHHGEGGHHHHHHHHHHHHHHHHHHHHHHHHHHHHHHHHHHGGGGHHHHGGGGHHHHHGHGHHHHHHHHHHHHGGGHGHHHHHHHHHHGGGGGHHHHHHHHHHHHHHHHHGGGGHHHHHHHHHHGGGGHHHHHGGHHHHHHHHHHHHHHHHHHHHHHHHGHGHDGGGGGGGGGGGGGGGGGGFGGGGGGGGGGGGGGGGFFFFFFFFFFFFF
@M00262:65:000000000-A4NV9:1:1101:9250:10761 1:N:0:1
ACAGCAGAGATGAAGAACGTAGCGAATTGCGATATGTAATGTGAATTGCAGAATTCAGTGAATCATCGAATCTTTGAACGCACCTAGATCGGAAGAGCACACGTCTGAACTCCAGTCACGAGTGGATATCTCGTATGCCGTCTTCTGCTTGAAAAAAAAAAAAAAAACAAACGACAAAACTTACGCTAAAGAAACATAAAGACATTATGCCACTATACGAAAGAACGGAAGGAAGAAGACTCGCTGAGTAA
+
CCCCCFFFCFFFGGGGGGGGGGGGGGGHHHGGHGGHHHHHHHHHHHHHHHHHHHHHHHHHHHHHHHHHHHHGHHHHHHHHGGGGHHHFHHHGGGGFHGHHHHGHHHGHHHHHHHHHHHHGGGGHGHGHHFHHHGGHGHHGGGHGHHHHHHHHGHEHGGGG?<<---;.......--9/.;0000..;?9900.//:000000/;00000;000;/000.....:./......./../;:/00.-....000
@M00262:65:000000000-A4NV9:1:1101:14899:10768 1:N:0:1
AGTCACTACTGTTCCCGCTTCACTCGCCGTTACTAGGGCAATCCCTGTTGGTTTCTTTTCCTCCGCTTATTGATATGCTTAAGTTCAGCGGGTCTTCCTACCTGATCCGAGGTCAACCTTGGGTAAAATAAGGCTTTTAACGGCCGGAACCCGCAGCACGCCCTGAGCGAGGTGTAAACTACTACGCTCGGAGTGACTAGCGAGCCCGCCACTGGTTTTTAGGGCCTGCGGCAGCCGCAGGGCCCCAACAC
+
ABABCFFFFFFFFGGGGGGGGGHHHGGGGGGGGHHHHGHGGHHHHHHGHHEFHHHHHHHHHHHHGGGGGHHHHHHHGHHHFGHFHHHHHGGGGGHHHHHHHHHHHHHHHGGGGHHHHHHHHHHGGHHHHHHHFFHHHHGHHGCFGGGGGGEGGGGGGGGGGGGGHHHGGFGGDFGGGGGGGGGGEDGGGGGFFFFFFFFFFFAFFFFFFFFFFFFBFFFFFFFFFFFFFAFFFFFFFFAFFFDFFF?FF.E
@M00262:65:000000000-A4NV9:1:1101:7110:10768 1:N:0:1
ACCTCCAACTTTTGCCGCTTCACTCGCCGTTACTAAGGCAATCCCTGTTGGTTTCTTTTCCTCCGCTTATTGATATGCTTAAGTTCAGCGGGTATTCCTACCTGATCCGAGGTCAAATCTTGTTTAGAGGTTATAAGGCTGAATGCCGGCTGGGCCACCAAAGCGTGTGACAAAGCTCCATACACTTGGGCACCAAACTCGGCATCGCCACTGCATTTCGAGCCTGTCCATTAAGGGACAAGGCTCAACAA
+
AAAAAAF1BFFFGBGGGGGGGGHHHGGGGGGGGHHHHHHHHHHHHHHHHHHGHHHHHHHHHHHHGGGGGHHHHHHHGHHHHHHHHHHHHGGGGGHHHHHHHHHHFHHHHGGGGHHHFFDFGHDGFHB1FGBGFGHDDB0<FCB2DFHGCCCCGFHECEFAGCHHF.CCCFF0DGFH0GFCGFHHHFHHFHFFFFA?EFBFFBE@?BBFGGGGGFFB9FFF-BB?FFBF//9FFFFFFFEEFFEFFFFFFFE
@M00262:65:000000000-A4NV9:1:1101:11883:10776 1:N:0:1
ACCACTGTCTGTTGCCGCTTCACTCGCCGTTACTAAGGCAATCCCTGTTGGTTTCTTTTCCTCCGCTTATTGATATGCTTAAGTTCAGCGGGTATTCTTGCCTGATCCGAGGTCAGTTTGATAAAAGAGGTTTTATGGCTAAAAATGCTGATTGGAGCCAACGAAGCGAGTGACAAAGCCCCATAACGCTCGGGCACCAGATACAGCATTGCCACTGCATTTCAAGCCTGTCCATTTAAAGAACAAATGCT
+
BBBBBFFFFFFFGGGGGGGGGGHHHGGGGGGGGGHHHHHHHHHHHHHHHHHGHHHHHHHHHHHHGGGGGHHHHHHHHHHHHHHHHHEHHGGGEFHHHHHHHHHHHHHHHGGGGHHHHHHHHHHHHHHGHHHHHGHHHHHHHHHGHHHHHHHHHHEGFHGHHGGGGGGGGGGHHHHHHHHHEGGHHHHGGGGGGGGFGGGGGGGGGGGGGGGGFGGGGGGFFFFFFFFFFFFFFFFFFFFFFFEFFFFFFFB
@M00262:65:000000000-A4NV9:1:1101:26242:10781 1:N:0:1
ACCTCCAAGATGAAGAACGTAGCGAAATGCGATAAGTAGTGTGAATTGCAGAATTCAGTGAATCATCGAATCTTTGAACGCACATTGCGCCCTTAGGTATTCCTTAGGCCATGCCTGTTCGAGCGTCATTTACACCCTCAAGCCCAGCTTGGTGTTGGGCGTCTGTCCTGCCGTTCTCGCGCGCGGACTCGCCGCAAAGTCATTGGCGGCGGTCGTGCGTGCCCGCTCGCGTAGCACACTTGCGCTTCCCG
+
B?BBAABFD4FFBFFGBGG4FCFGG?EDGGEEG?FFDD5DBDDGFHHDFFGHBGFH5FFHHGHHHHHH3GFEFDGHHBHFECGEHHHHG/BE/33BFB@GH4G444BB3CGFHHHHFG3BEHHGGF/DGF3D3DBFDHHGHHH//<FGFHH/1<?C/<<0---.>GHH11<.C.<C.0<<-:A?--9--:;-9-;---BFFB/////-;-BF9BB-AE-.;.:/.;--9---;-./B..;///-;-.99B9
@M00262:65:000000000-A4NV9:1:1101:10235:10781 1:N:0:1
AGCACCTCGATGAAGAACGTAGTGAATTGCGATATGTAATGTGAATTGCAGAATTCAGTGAATCATCGAATCTTTGAACGCACCTTGTGCCCTTTGGTATTCCGAAGGGCATGCCTGTTTGAGTGTCATTAATATCTCAACCTCTGAACCATTGTGGTTTTTTGAGGCCTTGGATGTTGGAGGTTTATGCTGGTGGAATCACTGGCTCCTCTTAAATGCATTAGCAGAACTTAATGGGGATCTGCTTTGGC
+
BBBBBBFFBBFFGGGGGGGEGGBGGHCHHHGGHGGGHHHHHHHHHHHHHHGHHHHHHHHHHHHHHHHHHHGGHHHHHHHHGGGGHHHFHHHHHHHHHHHHGFHHGGGGGGGHHEHHHHHHHHGHHHHHHHFHHHHHHGHHHHHHHHHHHHHHHHHHGHGHGGGGEGGGGHHHHHFHHGFHHHGGHHGHHHHGHHHGHGGHGHHHGHHGGHGHHHHHHHHGEHHHGGGGGGGGGFGFEFD?AFGGGGGGGGB
@M00262:65:000000000-A4NV9:1:1101:11208:10803 1:N:0:1
ATAGCGACCTGTTGCCTCTTCACTCGCCGTTACTAGGGCAATCCCTGTTGGTTTCTTTTCCTCCGCTTATTGATATGCTTAAGTTCAGCGGGTATTCCTACCTGATCCGAGGTCAAATTTTCAGAAGTTGGGGGTTTAACGGCAGGGCACCGCCAGGGCCTTCCAGAACGAAATATAATTACTACGCTCGGGGTCCTGGCGAGCTCGCCACTAGATTTCAGGGCCCGCCCTTTTACAGGCGGTGCCCCCAC
+
CCCCCCCCCCFFFGGGGGGGGGHHHGGGGGGGGHHHHGHGGHHHHHHHHHHGFHHHHHHHHHHHGGGGGHHHHHHHHHHHDFHHHHHHGGGGGGHHHHHHHHHHHHGHHGGGGHHHHHHHHHHHHHHHHHHGGFFGGHHHGGGGGFGDGFG@DC-AEG?AEHFHFHHFFG:CGAFGGGFGGGGGF?-ADAFFFFF?FBFFA--@ABD;BFFFFFFBFFBF;B?ADFC;;@-BFFB/:/BE;;---BBA9@.
@M00262:65:000000000-A4NV9:1:1101:3956:10813 1:N:0:1
ACGCTCGACTGTTGCCGCTTCACTCGCATGGATCGAGAAGTCAGTGCCACAAAGAATTTTCATAAAAAGTGTGAACTCGCGACTGGATGCGCTCTGCTTCTAAGTCAGTTTCCATTGTCTTGAATCTTTTCACTACGTTCTTCATCTCGAGCGTAGATCGGAAGAGCACACGTCTGAACTCCAGTCACGAGTGGATATCTCGTATGCCGTCTTCTGCTTGACAAAAAAAAACTAGCCTTGTTCTTCCTCCT
+
>>111>>D@>AFGGGFGA0AEBFHHGGAAA0AGC/?/CEFAGBB2B1BDA0/EBAFFDFHGHBE21D1/BFGDGHHGHEE//>>/G011B//>EE1FFDHHB>GDG2FFF2BB2BGEFHFBDGFFG2FGHB>FF2GA0FGGFFHFHHHGFAA@AE-<=GHGGGCHHBFCC.CHHHEFHFHHFHBG0CCE.C.GAFGF00;CF.9FFE0-C@G.000C090A0099-------;/////////99/9;/9B-
@M00262:65:000000000-A4NV9:1:1101:24496:10839 1:N:0:1
AAGAGATCCTGTTCCCGCTTCACTCGCCGTTACTAGGGCAATCCCTGTTGGTTTCTTTTCCTCCGCTTATTGATATGCTTAAGTTCAGCGGGTATTCCTACCTGATCCGAGGTCAAATCTTGTTTAGGTTTAACTAACTTAGTTAAAAGGCAAATGCCCGCTGGGCCACAAAGCGTGTGACAAAGCCCCATACACTTGGGCACCAACTTGGCATCGCCGCTGCATTTCAAGCCTGTCTGGATGGACAGACT
+
AABAAFFFFFFDGFGGGGGGGFH5GGCAEGFGGHGHHDGCFFGAEGHFHGGAGHHHHGHHHHHHGGGGGHHHFHHHHHHHGHHHHHHHHGGGEEHHHHHFFGFGHEHHHGGGEHHHHHHGHHHHGHHHGHGFHHHEHHHHHHHGGGGHGGHHHHHGHGHGGGGGGHHFEHHFGHGDEGGFGHHFGHHHGGHHHHHFGGFEGFGGGEGFFFFFFFFGDGGA=BFFFF/BFFFEFFFFFFFFFFFFFBFEFFB
@M00262:65:000000000-A4NV9:1:1101:25156:10840 1:N:0:1
AACAACCAGATGAAGAACGTAGCGAAATGCGATAAGTAATGTGAATTGCAGAATTCAGTGAATCATCGAATCTTTGAACGCACATTGCGCCCGCCAGTATTCTGGCGGGCATGCCTGTTCGAGCGTCATTTCAACCATCAAGCCCCCGGCTTGTGTTGGGGACCTGCGGCTGCCGCAGGCCCTGAAAACCAGTGGCGGGACCGCTTAGCACTCCCGGGGGTGTAAAACATCCCGCTCCGGGGGGGCTGCGG
+
AAAAAAABBFFFGGGGGGGGFGGGGGGGFFG2GD2FHHHHHHHFGHHHGGHHHHHHHHHHHGHHHHHHHHHGHHHHHGHHGCGGHHHHGFGGGEGGFHHHHHHHHGEGGGGHHFHGHHHEDHHCGGGGHHGHHHHHGHHHHFHGGGGCGCCGGFHFH.C@CEDGFC.BFGFG.C----9AED?FFFBF/AAEBFFEFAA--.-9-..;//9/99..----;--/;/99;/;/..---..9-------;.;;
@M00262:65:000000000-A4NV9:1:1101:22965:10852 1:N:0:1
GATGAAGAACGTAGCGAAATGCGATAAGTAATGTGAATTGCAGAATTCCGTGAATCATCGAATCTTTGAACGCACATTGCGCCCTCTGGCATTCCGGAGGGCATGCCTGTCCGAGCGTCATTGCACCCCTCAAGCGCGGCTTGTGTGTTGGGTCTCGTCCTCCGGGACGGGCCCGAAAGGCAGTGGCGGCGTCCGTTTTGGTGCCCGAGCGTATGGGAAGTCTTATACCGCTCAAGCGGCCCGACGGCGCT
+
BBBABFFFFFAAFGGEE2AGGGD2FEFBD55BBFFFAGHCHBFFHHHHHGHGGEGHHFHHHHHGGHHHHHHHG?E>GHFH?GECEHHGHHBFFGHGGDEGGGEHGBGFHHHHGFGGGGGGHHHHGGHGGGDHHHHGDGC@CCCCC<GAGCHCACHFHCADDFFGG@@@BGB@BGBBB?DFEFFBFFFBBBB-@?B./FFFB.AFFFD9B-@.9AFFFBBA/;B/BFB9FDB;BAB/B?BBB;@-9-@->--
@M00262:65:000000000-A4NV9:1:1101:8034:10865 1:N:0:1
AGCAGGAACTTTTGCCGCTTCACTCGCAGTTACTAGGGGAATCCTTGTTGGTTTCTTTTCCTCCGCTTATTGATATGCTTAAGTTCAGCGGGTAGTCCTACCTGATTTGAGGTCAAGTCCATAACAGTGCACAAGGCAGTCCGAAGACGGTTAGAAGCAGAAGCACTTGGTCTCTGCGATAGCATAGATAGATTTATCAAGCCAAAGCCGATCCCCATTAAGCTCTGCTAATGCATTTAAGAGGAGCCAGT
+
AAA@111CFFBFG1FGGGGGGGHHHGG?0AFHHHHHHHGGGHHH1FGHH0BEHHHHGHHHHHHF/FGGGGHHHHHHHHHHHHHHHHHH1/>EGEC1FGHHHHHHHH2GHHGHHHHHGF1F12BG11<FG1B1B<F/<0<@11?//B/GC/EF/?1111FGCHHHBF<G1FGHHH00DC-.C.=00;;000000;:C0;GCG0CCH/G/99--9C/.//009C00FF0BB0000;C/B9BF/;FE---AFF9
@M00262:65:000000000-A4NV9:1:1101:22400:10885 1:N:0:1
AGGCTAACCTTTTGCCGCTTCACTCGCCGTTACTGAGGCAATCTTAGTTAATTTCTTCTCCTCCGCTTAGTGATATGCTTAAGTTCAGCGGGTGGTCCTGCTTGATTTCAGATACAAGAAAAGTTTGAGTGTCTAAGCACTGGCAGCTGTTAGGCTGCACTGCCTCGGCTCTCAATGAGTTCACATTGTGAACAATGTGACTGCTGCATTGAGTGCGACCCTCGAACAAGTCGAAGCCGCTCGCAGAGCGC
+
ABBAAFFFFFBFGGGGGGGGGGHHHGAEGGGGGHHCHGCFCGHCHBGAFGGGHHHHHHGHHHHHGGGGEGHHFHHHHHHHFHHFGHGFHGGG>EEFHEHFFGFHHGHHHHGGHGGHHHHHGGFGHFGHG?FBGHHHFBG2222FFGDHGHHHHHHHFEBG1GHHHFDAACDFGHHFFHHHGDHHGH0<DGHHHFHEHHFHHHHHGHEHHFGHHHHGGGD-@FFGDFF?FGBFDEEECFAAF;>FFFFFFF=
@M00262:65:000000000-A4NV9:1:1101:9101:10897 1:N:0:1
GATGAAGAACGCAGTGAAATGCGATAAGTAATGTGAATTGCAGAATTCCGTGAATCATCGAATCTTTGAACGCACATTGCGCCCCCTGGCATTCCGGGGGGCATGCCTGTCCGAGCGTCATTTCTGCCCTCAAGCACGGCTTGTGTGTTGGGTGTGGTCCCCCTGTCACAAGGGGGACCTGCCTGAAAGGCAGTGGCGACGCCCGCTATCACACCGAGTGCAGTAGTAGATCGGAAGAGCACACGTCTGAA
+
AABBBFFFFFBBEGEFEGFGFGDAFEFFHHHHGHHHGHHHHHHFHHHGHHHEGGHHHHHHBGHGHHHFHHHHG0AAFG5DEFGFGGEGHHGHHHHHGGGF:ACHHHHGGGGGGGGGGGGGGGGGGGGGGGGFFFFFFFFFFFFFFFFFFFFF.ADDFFFFFFFFFFFFFFFFFDFFFFFFEFFFFFFFFFFFDFFFFFDFFFCFDF;AFFFFFFFAA>9AFFF/BF:FFFBFADFFFFFFFFB9@.A.AFF
@M00262:65:000000000-A4NV9:1:1101:7791:10901 1:N:0:1
ACTATGCACTGTTGCCGCTTCACTCGCCGTTACTAAGGCAATCCCTGTTGGTTTCTTTTCCTCCGCTTATTGATATGCTTAAGTTCAGCGGGTATTCCTACCTGATCCGAGGTCAAATCTTAGGCTTTTAAATCGACAGAATGCCGGCTGGGCCACCAAAGCGCGTGACAAAGCTCCATACACTTGGGCACCAAACTCGGCATCGCCACTGCATTTCGAGCCTGTCCATTAAGGGACAGGGCTCAACAAAC
+
AACBCFFFFFFFGGGGGGGGGGHHHGGGGGGGGHHHHHHHHHGHHHHHHHHGHHHHHHHHHHHHGGGGGHHHHHGHHHHHHHHHHHHHHGGGGGHHHHHHHHHHHHHHHGGGGHHHHHHHHHHHHHHHHHHHHHGHGGGHHHHHHGGGGGGGHHGGHHHHHHGGGGGGGHHHGHHHHHHHGGGGGGGGGGGGGGGGGGGGGGGGGFFFDFFFFFHFHFFBFFFFFFFFFFFFFFFFFFFFFFFFFFFFFFA
@M00262:65:000000000-A4NV9:1:1101:16231:10912 1:N:0:1
AACGCTTAGATGAAGAACGCAGCAAAATGCGATAAGTAATGTGAATTGCAGAATTCCGTGAATCATCGAATCTTTGAACGCATATTGCGCCCTCTGGTATTCCGGAGGGCATGCCTGTCCGAGCGTCATTACAATCCTCAAGCACAGCTTGTTTGTTGAGCCCTGTCCCTTGATGGACAGGCTCGAAATGCAGTGGCGATGCCGAGTTTGGTGCCCAAGTGTATGGAGCTTTGTCACGCGCTTTGGTGGCC
+
CCCCCCCCFFFFGGGGGGFGGGGFHHHHHHGGHGGHHHHHHHHHHHHHHHHHGHHGHHHGGGHHHHHHHHHGHHHHHHHHGGGGHHHHGGGGGHHHHHHHHHHHGGGGGGGHHHHHHHHHGGGGGGGGHHHHHHHHHHHHHHHHHHHHHHHHHHHHHHHHHHGHHHHHHHHHHHHHHHHGGGHGGGHGHHHHGCHGGGGGGGGGAGGGGGGGGGFFFFFFFFFFFFFFFFFFFFFFFFFFFFFFFFFFFFF
@M00262:65:000000000-A4NV9:1:1101:19615:10929 1:N:0:1
AGTCACTACTTTTCCCTCTTCACTCGCCGCTACTGAGGCAATCTTCGTTGATTTCTTTTCCTCCGCTTAGTAATATGCTTAAGTCCAGCGGGTGATCTTGTCTGATTTCAGATGCAGAGTTGAAAGAGTACGGCTTTTGCTTAATTAAAAGCTAAGAGACGTATCGGTTCTACATGTATACAGGTAATTGTAAACGCCCTATCGAAATCACCGTAGAACGATGACCAATCCGATGAGGGGTCCAAAGACCC
+
AA>AADFFFFFFGGGGGGGGGGHHHGGGFGGGGHHHHGGGHHHFHGHHHHEGHHHHHHHHHHHHGGGGGHHHHHHFHHHHHHHHHHHHHGGGGC1BGGDHHHHHHHHHGHHFHDGHHGHHHHHHDDGHHHGDGGGGHHHEDHHGHGHHHHHEHGFHHHHHDFGHGGGDGGFBGHHHHHHG0GHGGFHHBGHFHHHFG-:CFHHGHGGGGGGGGGEEGGGGFGGFGGGGGGFGGGDFFFFFF.AFFEFFFFA
@M00262:65:000000000-A4NV9:1:1101:15318:10929 1:N:0:1
CTGTTGCCGCTTCACTCGCAGGAGGCTCTCGTTCCCAATCGGCACTTGCGTCAGTAAGTATATCTAGTATGCTCATGTGACAATGATACAGGATGAAGTCTGAAACTATAGAAATGAACAACAATTCCCATTCTTTATCTTTGCGTTAACTTTACTACGTTCTTCATCTGACCACTAGATCGGAAGAGCACACGTCTGAACTCCAGTCACGAGTGGATATCTCGTATGCCGTCTTCTGCTTGAAAAAAAAA
+
BBBABFFFBBBBGGGGGCFCFEGGGGHHHHGFGHHHGHHHGGGGGHHHHGDGGGHHHHHFHHGHHFFGHHHHHGHHHHHHHHHHHFGFHHHHGHH3FFGHHHHHHHHGHHHFGGHHHHHHHHHHHHHHFHHHHHHHHHHHHHHFGGGGGHHHHHHHGHGHHHGHHHHHHHHHHFHHHHHHHHGGGGHHHGHGHGHHHGHHHGHHHHHHHHGGGGHGGGGFFGGGEEFGGGGFGGGGGGGGGGGGFFFCDFB
@M00262:65:000000000-A4NV9:1:1101:11745:10956 1:N:0:1
ACGCTCGAGATGAAGAACGTAGCGAACACCACGAATCTCTAGCCGTATGCACATCAATTTACCAACGCGCAAAACGATGCTCCCGAAGGTCGAGCGCCGCTGGGAGCGAGACGCCGGATGGAAGTTACCAGACCGAGTGAAGCGGCAAGAGTGATACGTAGATCGGAAGAGCACACGTCTGAACTCCAGTCACGAGTGGATATCTCGTATGCCGTCTTCTGCTTGAAAAAAAAAAACAAAGCAGTGTACGA
+
BBBBBBBBBBBFGGGFGGAGGGFGGGGGHG2GGGGHGHHHHGGHDGGHHHFHHHHHHHHHHHHHHGAGGGGGGBGGGHGGFH3FFGGGGHHGGGGGGG?@CGGGHGGG?FGGGGGFGCFGGHHHHGHHHHHHGHGCGEFGGGGGGGGGGFGFFGGGGFFFFFFFFFFFFFFFFFFFFFFFFFFFFFFFFFFFFFFFDFFFFFFFFFFFFFFFFFFFFFFFFFFFFFFFB?BADFA-..../.;////9/..
@M00262:65:000000000-A4NV9:1:1101:19953:10957 1:N:0:1
ATAGCGACGATGAAGAACGCAGTGAACAACCCAAGACCGAAATGAGAGCCGTAGCCGATGGCGAACGGACCGCGTACGGGGTTCTCGAAGACCAGGCGGACGGCAAATCCCGCATCTGCCGGTGGAGGCTTCGCGGGTGACCGACGGACCCGAACTGCGTGACGCAGGTGCCGGGTCTCTTCATCCCATGGCAGTACCTCGACCGCAGCAGATGGCAGACCACGGGAGGCGAGCTCGCTGTTGACCTGGGG
+
CCCCCCCCCCCCGGGGGGGGGGGHHHHHHHGGGHHHHHGGGGHGHHFHHHGGGGGHGGGGGHGG?EGGGGGGGGGCEGGGGDGHHHGFGG/GFHHGHGGGGGGGGGAGHHHGGGGGHHHHGGGGGGGGGEGGGGGGF-@EFFFFFFFFFFFFFFFFFFFFFFFFFFFF.0FFFFFFFFFFFFFFFFFFFFBFFFBFFFFFFFFFCFFFFFFFFFFFFFEAEF?DAFFFFBFFFFFFFFEDDFFFFFFFFF-
@M00262:65:000000000-A4NV9:1:1101:16254:10971 1:N:0:1
ACATTGGCCTGTTACCTCTTCACTCGCAGTTACTAGGGGAATCCTTGTTAGTTTCTTTTCCTCCGCTTATTGATATGCTTAAGTTCAGCGGGTAGTCCTACCTGATTTGAGGTCAAGTTCATAACAGTGCACAAGGCAGTCCGAAGACGGTTAGAAGCAGAAGCACTTGGTCTCTGCGATAGCATAGATAGATTTATCAAGCCAAAGCCGATCCCCATTAAGTTCTGCTAATGCATTTAAGAGGAGCCAGT
+
BBBBBFFFFFBFGFGGGGGFGGHHHGGGGGHHHGHGHGGGGHHHHHHHHHGHHHHHHHHHHHHHGGEGGHHHHHGHHHHHHHHHHHHHHGGGGGGHHHHHHHHHHHHHHGGHHHHHGHFFHHHHHHHHHGHHHHHHHHGHHHGGGGGHGGGGGHFHHHHHHHHHHGHHHHHHHHHHHGGGGGHHHFHHHHHGHHFGHHHEHHGHHH/GHGGGGGGGGGGGBFGFFGGGGGGGGGGGGGGGGGGEFGGFFF/
@M00262:65:000000000-A4NV9:1:1101:12758:10973 1:N:0:1
ATGCCTAACTGTTGCCGCTTCACTCGCCGTTACTAAGGCAATCCCTGTTGGTTTCTTTTCCTCCGCTTATTGATATGCTTAAGTTCAGCGGGTATTCCTACCTGATCCGAGGTTAAATCTTAGGTAAATCACAAGGTCGACAAAATGCCGGCTGGGCCACCAAAACGTCTGACAAAGCTCCATACGCTCGGGCACCAAACTCGGCATCGCCACTGCTTTTCAAGCCTGTCCATTAAAGGACAACTAGGCTC
+
ABBCCFFFFFFFGGGGGGGGEGHHHGGGGGGGGHHHHHHHHHHHHHHHGHHGGHHHHHHHHFHHGGGGGHHHHHHHHHHHHHHHHHHHHGGGGGHHHHHHHHHHHHHHHGGGGHHHHHHHHHHGFHHHHHFHHHHEGGGGGGGHHGHHHGGGGGGGHHGGHHHEHFFHHHGHHHHHGHEHHHHHHHGGGGGGGGGGGGGGGGGDFFFFDFFFFFFFFFFFFEFFFFFF/BBFFFFFFFFFFFFEFFFFFB?
@M00262:65:000000000-A4NV9:1:1101:21469:10978 1:N:0:1
ACGCTCGAGATGAAGAACGTAGCGAAAACGAGTCAGAATAGTGCGAGTGAGTCGCATGACCACGACCCGAAGCGGAGAGATATATCCATGGGCAGGTTGAAGCGCGGGGAAGACCGCGTGGAGGACCGAACACACCAGGGTTGAAAACCTGGGGGATGAAGTGGGGATAGGGGTGGAAGGCCAATCAAACTCCGTGATAGCTCGATCTACCCGAAATGCATTTAGGTGCAGCGTCGCGTGTTTCTTATCGG
+
AA?A3>>2A4AF55DGCGECG42222E2A2AAB25DFG5FFGF5010A1DFAA0AAEE33GB110>E//>>EE///>/>/?4B4FF4B4?FEFFFG0B002BGC/BD/-><D.<G---;@C?CDGF;@----/9.A..A./:-/0/;9A/.A.B-9.A/://;/99.;;BB..9;-./:.;...;//;/;/9/:EE./;////.-;;.///999--./////;9//;B/F/9@..@-99>.99;///9/;@
@M00262:65:000000000-A4NV9:1:1101:14981:10996 1:N:0:1
AAGAGATCGATGAAGAACGTAGCGAAGAAGTTCTCTTTTGAATAGAGGGAGAAATTCCGGCGTACGGTTTTTCTCCCCGGGAGACATTCCGGCGTACGCTTTTTCTCCCCCCTCCCCCCGATTCGCTCAGGCGTGTGTATGCGTGTATACTTCGCCACCATGGAAGCAACCAAGCGACGGTATCAAGTGTTTGTGGAAGATCGGCAACTCGCGGCCATGCGGAAGATCGAGGACCGCACCGGCGCGCCCGT
+
ABBABFFFBBBFGGGGGGGEGGGGGGEGCGFFHHHHHHHHGHHHFHGHGGGGHHHHHGHGGGFGGGGHGGGGHHHHHGGGG>EEFHHHHHHGGGG/CFGGGGHHHHHHHGGGCGGGGGGC?CDGAFDE.GHHGDG.GGHEHGF.EDGGGGFGGAFGDGGEGGGGGGGGF?FEFFFFFF;D.EFFFFFFF9FFF:F?BFFFFFFFFFFFFFFFFF;FAFFFDD@AF.BFF.EF-9:=ABFF-D--;-:>FF-
@M00262:65:000000000-A4NV9:1:1101:25017:11000 1:N:0:1
ACACGACCCTTTTACCGCTTCACTCGCAGTTACTAGGGGAATCCTTGTTAGTTTCTTTTCCTCCGCTTATTGATATGCTTAAGTTCAGCGGGTAGTCCTACCTGATTTGAGGTCAAGTTCATAACAGTGCACAAGGCAGTCCGAAGACGGTTAGAAGCAGAAGCACTTGGTCTCTGCGATAGCATAGATAGATTTATCAAGCCAAAGCCGATCCCCATTAAGTTCTGCTAATGCATTTAAGAGGAGCCAGT
+
ABBBBBD2>FFFDGGFEGEGGFGHHGAEEEHHFHBGFGFCFHHGHHHGHHDFGHHHHHHGHHHEFGGGEGGHGHGFHHHHGFGHHGHHHFFG/EFEGHHFHHHGHEHHHHGH?GHHFHFHHHHHHE2DGGFHHHHHHHGHHHGGGGGHGGAGGGHHHHFBHGHEFHHGHGGHHHGHGGGGGGHGHHGCGGGHGHGHHBGHHB.CHGGGGAGGG?FEFBFBFBBFFGBFGGGGG0FFFFFEFBFFEFFFFF/
@M00262:65:000000000-A4NV9:1:1101:21563:11012 1:N:0:1
AATGTTGCGATGAAGAACGTAGCGAAATGCGATAAGTAATGTGAATTGCAGAATTCCGTGAATCACCGAATCTTTGAACGCACATTGCGCCCCCTGGCATTCCGGGGGGCATGCCTGTCCGAGCGTCATTTCTGCCCTCAAGCACGGCTTGTGTGTTGGGTGCGGTCCCCCCGGGGACCTGCCCGAAAGGCAGCGGCGACGTCCGTCCGGTCCTCGAGCGTATGGGGCTTTGTCACTCGCTCGGGAAGGAC
+
AABBAFFFDDABCGGGGGGGGGGGGGGHHHG?HGGHHGHHHHHGHHHHGFHGHHHHHHHGFFGHGHHGGGGGHHHHHHHHCCGGHHHHGGGGGGGGHHFHHHHHGGGGGGGGGGGGGGGGGGGGFFFFFFFFFFFFFFFFFFFFFFFFAFFAFBAAFFFFDFFFFDFFFFFFFFFCFAFFFFFFBCFFDFFFFDFCFCFFCD?EFFFFFF-=@BBADAFF9ADFFFD?BABFFFFFBFA-9AFCD-@ADA.
@M00262:65:000000000-A4NV9:1:1101:21722:11015 1:N:0:1
AAGAGATCGATGAAGAACGTAGCGAAATGCGATAAGTAATGTGAATTGCAGAATTCCGTGAATCATCGAATCTTTGAACGCATATTGCGCCCTCTGGTATTCCGGAGGGCATGCCTGTCCGAGCGTCATTACTATCTTCAAGCACGGCTTGGATGTTGAGCATTTGTTCTTTAAATGGACAGGCTTGAAATGCAGTGGCAATGCTGCATCTGGTGCCCGAGCGTTATGGGGCTTTGTCACTCGCTTCGTTG
+
AABBBFFFABBFFGGFGGGEGGGGGGGHHHGGHGGHHHHHHHGGHHHHHGHGHHHHHHHGGGHHHGHHHHHGHHHHHHHHGGFGHHHHGGGGGFHHHHHHHHHHGGGGGEGHHHGHHHGGEGGFGEGGHHHGBFHHHHEHHHFECD@/-<-.<FGGHBD1<DFDGHHHDDGHFEDB0<<GCCEEHHF.CGGF0CGCGF./;FBF000FBFGGF0FB/BA-;-9.;A.FF?DDFA//9//BF/;;AE.-9F.
@M00262:65:000000000-A4NV9:1:1101:4987:11028 1:N:0:1
ATCCTGTACTGTTACCGCTTCACTCGCCGTTACTGAGGCAATCCCTGTTGGTTTCTTTTCCTCCGCTTATTGATATGCTTAAGTTCAGCGGGTATCCCTACCTGATCCGAGGTCAACCTTAGAAAGATTCTCCCTGAGGGGAGGCAGACCGTGTCCCGTAAACCCATGTGTCCGATACGTGTCCCGTGAAGAACTCAGTGTACCGGGGGTCCAACGAGGCCGCCGTCATTGTCTTTGGGAGGGGCAGGAGC
+
BCCCCFFFFFFFGGGGGGGGGGHHGGGGGGGGGHHHGGGGHHHHHHHHHHHGHHHHHHHHHHHGGGGGGHHHHHHHHHHHHGHHHHHHHGGGFGHHHHHHHHHHHHHHHGGGGHGHHHHHHGHHHHHGHHHHHHHHHHGGGGGGGGGGHHGGHHHHHGHGGHHHGGHHHHHHHGGFGGGGGGGGGGGDGGGGGGGGGGFGBFFGGGGFFFFFFFFFFFFFFFFFABFFFFFFFFFFFFFFFFFFFFDAEFE
@M00262:65:000000000-A4NV9:1:1101:20310:11041 1:N:0:1
AGTCACTACTCTTCCCGCTTCACTCGCCACTACTGGGGGAATCCCTGTTGGTTTCTATTCCTCGCCTTATTGATATGCTTAAGTTCAGGCGGTAGTCCTACCTGATCTGAGGTCGAATTCGAGTGGCTTTAGGGTCCCTTGAACGGTTCCTCCCCTGCGGAAGCTCGCCCGCTCACCATGGACCGATGGGTTTGAGGCCACGTCGACGGAGACCCCGTCGACGAACGGCCCAAGACACGACCGTGGACCGG
+
AAAB?FFFFFFFGGGGGGGGGFHHHGGGGGHGHHHHCFGGGHFGHHHHHHHEFHHHHHHHHHHGGGGGGEHHHHHHHHHHHGHHHHHHHHGGEGGHHHHFHHHHHHHHHHHGHHGFGHHHGHHHAEGHHHGHGHGFHHGHHHHHHGDGGHHHHGGGGHGGGGGAGHGFGGGG-CGGGFGGGFFGGDGGGGFEGGGEFEFEFB.AFFFFFFFAFFEDC9DFFF=F=CFDFFFD?A.BFFF@=@=.AFD/BDA
@M00262:65:000000000-A4NV9:1:1101:7333:11054 1:N:0:1
ATGCCTAACTTTTGCCGCTTCACTCGCCGTTACTAGGGCAATCCCTGTTGGTTTCTTTTCCTCCGCTTATTGATATGCTTAAGTTCAGCGGATATTCCTACCTGATCCGAGGTCAAATCTTGTTTAGGTTTAACTAACTTAGTTAAAAGGCAAATGCCCGCTGGGCCACAAAGCGTGTGACAAAGCCCCATACACTTGGGCACCAACTTGGCATCGCCATTGCATTTCAAGCCTGTCTGGATGGACAGACT
+
BBBBBFFFFFFFGGGGGGGGEGHHHGGGGGGGGHEGHHHGGHHHHHGHHHHGHHHHHHHHHHHHGGGGGHHHHHHHHHHHFFHHGHHHHGGGGGHHHHHHHHHHHHHHHGGGGHHHGHHHHHHHHHHHHHHHHHHHHHHHHGHHHHHHHGHHHHHHHHHGGGGGGHHGGHHGHHGAGFEHHHHHHHHHGGHHGHHHGGHHGGGGGGGGGGGGGGGGGGGGGGGGGGGGGGFFFFFFFFFFFFFFFFE?BF/
@M00262:65:000000000-A4NV9:1:1101:9197:11060 1:N:0:1
AGTGGTCAGATGAAGAACGCAGCGAAATGCGATAAGTAATGCGAATTGCAGAATTCCAGTGAGTCATCGAATCTTTGAACGCACATTGCGCCCTTTGGTATTCCGAAGGGCATGCCTGTTCGAGCGTCATTATCACCCCTCAAGCCCTCGGCTTGGTGTTGGACGGTTTGGTGGAGGCCCCCTCGGGGGCTCCTGCCCCTCCCAAAGACAATGACGGCGGCCTCGTTGGACCCCCGGTACACTGAGTTCTT
+
ABBBBFFFFBFFGGGGGGGGGFGG2EAGHHGEGGGHHHHHHHGFGGHHHHHGHHHHHHHHHHHHHHHFHHHHGHHHHHGHHGGGGHHGHEGGGGHGHGHHHHHHHGGGGGGGHHHHHHHHHGHHGGGGGHHHHHHHHHGGGHHHHGHHHGGGGGGGGGGGHHEHGGGGGGGHGGHHGGGGGGGGGFFGFFFFFFFFFFFFFFFFFFFFFFFFFFEFFDFFFFFFFFFFFFFFFFDCFD;DFFBB///BFFF
@M00262:65:000000000-A4NV9:1:1101:8093:11064 1:N:0:1
AAGGTACAGATGAAGAACGCAGCGAAATGCGATAAGTAATGTGAATTGCAGAATTCAGTGAATCATCGAATCTTTGAACGCACCTTGCGCTCTTTGGTATTCCGAAGAGCATGCCTGTTTGAGTGTCATGAAAATATCAACCTTGACTTGGGTTTTGTGCTCTAGTCTCGGCTTGGAATTGGGTGCTTGCCGCTTTTACGAGCGGCTCACCTTAAATGTATTAGCTGGATCTGTCTTTGAGACTTGGTTTG
+
AABCCFFFFFFFGGGGGGGGGGGGGGGHHHGEHGGHHHHHGHHHHHHHHHHHHHHHHHHHHHHHHHHHHHHGHHHHHHHHGGGGHHHHGGGGHHHHHHHHHHHGGGGGHHHHHHHHHHHHHHGHHHHHHHHHHHHHHHHHHHHHHHHHHHHHGGGGHHHHHHHHHHHHHGGGGGGGHHHHGHGGGGHHHHHGGGGGHHHGGGGGGGGGGGGGGGGGGGFFGGGGGGGGGGFFFFFFFFFFFFFFFFFFFF.
@M00262:65:000000000-A4NV9:1:1101:7978:11066 1:N:0:1
CCGTTACTAAGGCAATCCCTGTTGGTTTCTTTTCCTCCGCTTATTGATATGCTTAAGTTCAGCGGGTATTCTTGCCTGATCCGAGGTCAGTTTGATAAAAGAGGTTTTATGGCTAAAAATGCTGATTGGAGCCAACGGAGCGAGTGACAAAGCCCCATAACGCTCGGGCACCAGATGCAGCATTGCCACTGCATTTCAAGCTTGTCCATTTAAAGAACAAATGCTCAACACACAAGCCGTGCTTGAAGATA
+
DDDDDDDFFFFFGGGGGGGGFGHHHGHHGHHHHHHHHHGGGGGHHHFHHHHHHHFHHFHHHHHGGGE?GHHHGHHHHHHHHGHGFC1GHHHHHHHHHHHHFFHHHHHGHGHHHHHHH3?GHHHHHHHGHGHHGHHGGGGGGGGGGHHHHHHHHHHGGHHHHGGGGGGGGGGGHHGHHGHHGHHGHHHGHHHGFHHGGHFFGGGGGGGGGGGGGGGGGGGGGGGGGGGG/BEGFFFFFFFFFFFFFFFFBF0
@M00262:65:000000000-A4NV9:1:1101:20631:11072 1:N:0:1
AGTGGTCAGATGAAGAACGTAGTGAAATGCGATAAGTAATGTGAATTGCAGAATTCAGTGAATCATCGAATCTTTGAACGCACCTTGCGCTCCTTGGTATTCCGAGGAGCATGCCTGTTTGAGTGTCGTGAAATTATCAACTCCCTCTCTTTTCGAAGAAAGGTGAGCTTGGACTTGGGGATTGCTGGTTTCTGATCGGCTTCCCTTGAATGCATTAGCCGGAATTTGATTTCGCAGCATATATGCGCGGT
+
BBBBCFFFFFFFGGFGGGGGGGEHHHHHHHGEHGGGHHHHHGFHHHHHGHHFHHHHHHHGHGHHHHHHHHHGHGHHHHHHGGGGHHHHGGGGGHHHHHGHHHHGGGGGGHHHHGHGHHHHHHGHHHGGGGFEHHHHHGHHFHHHHHHGHHGHHHGFHGGBFHHG1GGHHHFDFGHHGGHGGGGHGHHGFFFHFHGFFFGGGGHEHGHGHGFFHGFFGGGGGDGCGGGGGGGGGGGGGGGFFFFFFB?DFF.
@M00262:65:000000000-A4NV9:1:1101:15180:11075 1:N:0:1
ACAAGCTACTTTTACCGCTTCACTCGCCGTTACTGAGGGAATCCTTGTTAGTTTCTTTTCCTCCGCTTAATTATATGCTTAAATTCGGCGGGTAGTCTTACCTCATTTGAGATCTTGAGTGTTGTGTTGTGACATGTGTTTGCTTGGAGACCAAGAAGCAATGCAACAAAATTGGTTCTTAAAGACATGGCTGACACCAAGTCCCATTCACTCCATTCGAAAACGGAACATTTAGAAACCGACACTCAAAG
+
ABBBBBBFFFFFGGGGGGGGGGHGGGGGGGGGGHHGHFGGHHHHHHHHHHHHHHHHHHHHHHHHGGDDGHHHHHFHHGHHHHHHHHGHGGGGGCFGFGGFDGBDFFHH33FGFGFHEFG>F>FE2D?FGC?1DFGH<DDGFFFFDBA<FBFCHHGAGCCGHGFGFF0GHHHFH0C:GCGHHHHEF/:0CFFBEFGGFGGGF00;BFCFBF0;0;FFB0;FFGF/>DDFFFEFF/BBFFEFAD=BFFFFEF/
@M00262:65:000000000-A4NV9:1:1101:17797:11087 1:N:0:1
AGCACCTCGATGAAGAACGTAGTGAAATGCGATACGTAATGCGAATTGCAGAACGCGAGTCATCAAATCTTTGAACGCACCTGGCACTTCTGCGAGAGCGGGAGTATGCTTGTTTCAGTGTCATTTCCTCCTCACCCAGCCGCGGGCAACTGCGGGCTGGCCCCTGGTCGCTGAGCCGTGTCGCCACCTGATTGGAGGCGCGGCTTCAAATGCGGAAACATGATTGTGAGTCACCCCTGGCTGGCTGCGCG
+
BCCBCCFFCAFFGGGGGGGGGGFGHHHHHHFGDGGGHHHGHCFE?FHHHHGHHHGGGGGGHHHHHGHHHHHHHFHHHGGGGHHHHHHHHHHHG/@EGGGGGGGGGHHHHHHHHHHGHHHHHHHGHHHGHHHHHHHHHGHGGFGGGGGGGHHHGGGGGGGGGGGGGGGGGGGFFBFFFFFFFFFFFFFFFFFFFFFBFFFFFFFFFFFFFFFFFFFFFFFFFFFFFFFFFFFFFFFFFEEFFFFFFFFFFD:
@M00262:65:000000000-A4NV9:1:1101:5050:11089 1:N:0:1
AAGGACACGATGAAGAACGTAGCGAAGTGCGATAAGTAATGTGAATTGCAGAATTCCGTGAGTCATCGAATCTTTGAACGCAAATTGCACTCTCTGGTATTCCGGGGAGTATGCCTGTTTGAGGGTCAGTTAAAATAAAAATCGATGTGTCGCTTTTGTGACGTTTCGGAATTGGGTCACCTTGATCTCTGGGTCAAGAGGCCTAAAATTGATACCTTTCCGAGCATCTTGGACGTATGTAACCTTTCAAG
+
CCCCCFFFCCCCGGGGGGGGGGGGGGGFHHGGHGGHHHHHHHHHHHHHHHHHHHHHHHHGGGHHHHHHHHHGHHHHHHHHGGEGGHHHHHHHHHHHHHHHHHHHGGGFFGHHHHHHHHHHHHGHGGHHHHHHHHHHHGHHHHHGHHHHHHHGHGHGHHHHHHGFGHHGGGGGHGHHGGHHHHHHGHHHGHHHEGHFHHHHHGGGGGGGGGGGGGGGGGGGGGGGGGGGGGGGGFFFFFFFFFFFFFFFFFF
@M00262:65:000000000-A4NV9:1:1101:12149:11095 1:N:0:1
AAGGACACGATGAAGAACGCAGCGAAATGCGATAAGTAATGTGAATTGCAGAATCCCGTGAATCATCGAATCTTTGAACGCATATTGCGCCCTCTGGTATTCCGGAGGGCATGCCTGTCCGAGCGTCATTACAATCCTCAAGCACAGCTTGTTTGTTGAGCCCTGTCCCTTAGTGGACAGGCTCGAAATGCAGTGGCGATGCCGAGTTTGGTGCCCAAGTGTATGGAGCTTTGTCACGCGCTTTGGTGGCC
+
BBBBBFFFBDBBFGFGGGGGGGGGCEGFGFDGHGAGGHHCFHHHHHHHGHHHHHHGHGHGGGFHFGBEGHHGGHHFFFGHGEGGGDFGEGGGGHHHHHHHHHHGGGFCGGGHGHHGHHHHGGGGGFGCHHHHHFHHHHHHFHHHHHHHHHHHEGHHHHHCCCEHFHHFHHHHHC0CCHHGGE.C@GF9EFBFB0/B?DCGDDG?AFEFFFE..9BF/EE/9/;F/BFFFFFFFF/BFFFFF-DEFFFF..;
@M00262:65:000000000-A4NV9:1:1101:11776:11119 1:N:0:1
ACGTATCACTCTTCCCGCTTCACTCGCCGTTACTAGGGCAATCCCTGTTGGTTTCTTTTCCTCCGCTTATTGATATGCTTAAGTTCAGCGGGTATTCCTACCTGATCCGAGGTCAACCTTGTAAAAGTAGGGGGTTTAACGGCTGGAACCCGCCACACGCCCTGAGCGAAGAGTAAACTACTGCACTCGGTGTGATAGCGAGCCCGCCACTGCTTTTAGGAGGCTGCGGCAGCCGCAGGGCTCCAACACAA
+
BCCABFFFFFFFGGGGGGCFGGHHHGGGGGGGGHHHHHHGGHHHHHHHHHHGHHHHHHHHHHHHGGGGGHHHHHHHHHHHHHHHHHHHHGGGGGHHGHHHHHHHHHHHHGGGGHHHHHHGFHHHHHHHHHHGGGCGGHHHGGGGGGHHHGGGGGCGHGGGGGGHHHGGGACGGFFGGFGGGGGGGGGGGGEGGBBFFFFF;>BFFFFF-DFFFFFFFFFFFFFFFFFFFF;BDEFF>FFFFFFFEBF.A..
@M00262:65:000000000-A4NV9:1:1101:4069:11133 1:N:0:1
AGCACCTCCTCTTGCGGCTTCACTCGCCGTTACTAGGGCAATCCCTGTTGGTTTCTTTTCCTCCGCTTATTGATATGCTTAAGTTCAGCGGGTATTCCTACCTGATCCGAGGTCAAATCTTGTTTAGGTTTAACTAACTTAGTTAAAAGGCAAATGCCCGCTGGGCCACAAAGCGTGTGACAAAGCCCCATACACTTGGGCACCAACTTGGCATCGCCACTGCATTTCAAGCCTGTCTGGATGGACAGACT
+
BBBBBBFFAFFFGGGCFGGGGGHHHGGG?FG?FFFFFGH1FH3GGHGGHHHGHHGHHHHHHHHHGGGEEGHHHGHHHHGHGHHHHGBFFFFFEEHHFHHHHHHFHHFFHGFGGHFDFGGFFHGHGHFGHBFGHHH2GFFGFGHHHGGHFGFHHAGHGHHGGGCGGGHGG.GF/CAEGGGHHHEFHHHAFGGGGGEFF00CFFDGGGGGGGGGGGGGGGFFFFFBBFFE/BFFFFFFFFFFBFFFFB/AB9/
@M00262:65:000000000-A4NV9:1:1101:5071:11133 1:N:0:1
AGTACAAGGATGAAGAACGTAGCGAAGTGCGATAAGCAATGCGAATTGCAGAACCGTGAGTCATCAGATTTTTGAACGCAACTGGCGCTGGTTGGTTATCCAATCAGCATGAGATCGGAAGAGCACACGTCTGAACTCCAGTCACGAGTGGATATCTCGTATGCCGTCTTCTGCTTGAAAAAAAAAAATGCATTGTCTATTCCGGGTTTGGTCCTCCTATCTATTTGTCTTGGTCATTCTCTTTGGTTGCC
+
ABABAFFBAFFFGGGGGGGGGGGGGGGGHHGGHGGGCHHHHHGGGGHHHHHHHHCEAGCEHHBGHFGHHHHHHGGHHHGFEEHGFFEGGEE3FEGFHFHHFHHHHHHHFHHFHHHHHCDGGHHHFFHHCHHGGHHHHGHHGFGHHGEDGGGGHHHBGHHGFHF0DDDDGGCFHBGHHHHFFH---ADBC0000;90;B//////--;9..../////./9//9/////9/;///////;////9//;...9
@M00262:65:000000000-A4NV9:1:1101:14518:11142 1:N:0:1
ACCTCCAAGATGAAGAACGTAGTGAAATGCGATAAGTAATGTGAATTGCAGAATTCCGTGAATCATCGAATCTTTGAACGCATATTGCGCCCTCTGATATTCCGGAGGGCATGCCTGTCCGAGCGTCATTACAATCCTCAAGCACAGCTTGTTTGTTGAGCCCTGTCCCTTAATGGACAGGCTCGAAATGCAGTGGCGATGCCGAGTTTGGTGCCCAAGTGTATGGAGCTTTGTCACGCGCTTTGGTGGCC
+
CCCCCCFFFFFFGGGGFGGGGGFHHHHHHHGGHGGHHHHHHHHHHHHHHHHHHHHHHHHGGGHHHGHHHHHGHHHGHHHHGGGGHHHHGGGGGHHH4BGHHHGHGGGGGGGHHGHGGHHFGGGGGGGGHHHHHHHHHHHHHHGHHGHHHHHHHHHHHEHHHHGHHHGHHHHHGHHHHHHFGGHHGGHGGHHHHHHHGGGGGGGGFGEGGGGCFGGGFGEBF9BFFFFFFFFFFFFFFFFFF;AEFFEFF?F
@M00262:65:000000000-A4NV9:1:1101:6836:11158 1:N:0:1
GTAACTAGATGAAGAACGTAGCGAAATGCGATACGTAATGTGAATTGCAGAACTCAGTGAATCATCGAATCTTTGAACGCATATTGCGCTCTTTGGTATTCCGAAGAGCATGCTTGTTTGAGTATCAGTAAACACCTCAACCTCTCTTTTTTGATAAAAAAAAGGGAGGGTGGACTTGAGCTATCCCAACGACCTTCACCGGTAGGCGGGCGGCTTGAAATGCAGGTGCAGCTGGACTTTTATCTGAGCTA
+
A>ABBFFFFFFFGGGGGAA4CF?AFEEHHEGA2EFGHFGHHHHGHHHHHHEHGHHHFFGFFFHHHHHBGFGHHHGHGHHGGGGHHHHGGGGHHHHHHHHHHHHGGG/GHHHHHHHHHHHHHGHHHHHGHHHHHHHGHHHHHHHHHHHHHHHGGFHHHDHFGGGGGGHGGGGGGHHHHHHHHHHGHFHHGGGGGGGGGGGGGGADD?FGAAFFFFFFFFFFFFFFFFFFFFFFFFFFFFFFFFFFFFFFFFF
@M00262:65:000000000-A4NV9:1:1101:19091:11160 1:N:0:1
AAGGTACACTCTTGCCTCTTCACTCGCCGTTACTAGGGCAACCCCTGTTGGTTTCTTTTCCTCCGCTTATTGATATGCTTAAGTTCAGCGGGTATTCCTACCTGATCTGAGGTCAACCTTGGAAAGTTGGGGGTTTAACGGCAGGGGCTCGTCGCTCTCCGATGCGGAATATTACTACTTCGCAGAGGAGGCCACGACGGGTCCGCCACCAGATTTAGGGGCCGGCGGTCCCTCGCGGGCTTTGGGCGATT
+
A?AA>F5FFFFFGGGGGGGGGFHHHGGGCGGGDHHFHHGGGGHGGGGFHHGGHHHHGHHHHHHHGGGGGHHGHHFHHHHHHHHHHHHHGGGGGGGHHHGHHHHHHGEHHHHGHHGHDGHHHGHHGHFHHHGCC<CDHGGGCGCFCGGFCE--<--.::;C.-CECCD--.9B0;;9B0;;BED..-...9;.9..---9-@-99@=.99.9..99////..---99--;--9/;---@A--.;9/.:---.
@M00262:65:000000000-A4NV9:1:1101:12358:11169 1:N:0:1
ATGCCTAACTGTTGCCGCTTCACTCGCAGTTACTAGGGGAATCCTTGTGAGTTTCTTTTCCTCCGCTTATTGATATGCTTAAGTTCAGCGGGTAGTCCTACCTGATTTGAGATCAAAAAAAAAAAAAGGTCATGAAAGTTTGTCTCACTGAGACGATTGGAAGCCAAACCGACACTTCGCAGACCATGGCATAGATAATTATCACGCCAAAATACCGCAAAGATGGTTCTACGCTAATGCATTTTAGGAAA
+
BBBBBFFFFFFFGGGGGGGGGFGHHGGG?EHGFFHHGHGGGGHHGHFGHFHHHHHHHHHHHHHHGGGGGHHHGHHGHHHHB5GHGHHHHGEFGGGHGFGFHHHHHHHFHHGGHHHHHGHGGGGGGCFD?<FCGD1GHHF<GHHFBDGFGB0C0CDCE.EEHFHCFHHGEC-A-AAFF0.9C.;../09/;C0B0B9009/BF//B9F9A=.99BB/99B=-/;/B9/;9/BB.-.;./99/B////;////
@M00262:65:000000000-A4NV9:1:1101:9884:11183 1:N:0:1
AAGACGGAGATGAAGAACGTAGCGAATGGTGGGAAAGTTTGCAAGCGACGTGCCACCGTGAGACCGAGCCCGCGGCGGGCCCCGCGCAGTGTCCATGCGACCTCGCGTCGCCCTGCGGGGTATCGAGGATTCGTCGGCCCGCTGCCCGGTCAAAGATCGCGTTCCTTCAACAGGCGACACGCTATGACCCCGGCCCTCCGCGTGACGCGGCCAGAGTAGTGACTAGAGCGGAAGAGCACACGTCTGAACTC
+
BBBABAAABDFFDFFBCFEGCFFC?AEGGFFAEHHAFGGHHCBBD1E1AAEDEGDCFEHAF15BF?C?@EFCGE?@ECG/ADC<-<---.<=0G000CD.;C:0:?B-??-9E-;.--@-9;//.;.--99/;:DB<?FB9?--9AA.;--./;/:B/9.--9..B9B//F/;..;9--;.-.9.9/;FF.-9---;....-99...;BB---;9.9;F/;:/99/;//----9.;./;..-.;../////
@M00262:65:000000000-A4NV9:1:1101:12710:11193 1:N:0:1
AGATCGCACTGTTACCGCTTCACTCGCCGTTACTAAGGCAATCCCTGTTGGTTTCTTTTCCTCCGCTTATTGATATGCTTAAGTTCAGCGGGTATTCTTGCCTGATCCGAGGTCAGTTTGATAAAAGAGGTTTTATGGCTAAAAATGCTGATTGGAGCCAACGAAGCGAGTGACAAAGCCCCATAACGCTCGGGCACCAGATGCAGCATTGCCACTGCATTTCAAGCCTGTCCATTTAAAGAACAAATGCT
+
BCCCBCCCCCFFGGGGGGGGGGHHGGGGGGGGGHHHHHHHHHHHHHHHHHHGHHHHHHHHHHHHGGGGGHHHHHHHHHHHHGHHHHHHHGGGGGHHHHHHHHHHHHHHHGGGGHHHHHHHHHHHHHHGHHHHHGHHHHHHHHHHHHHGHHHHHHHHHHGHHGGGGGGGGGFHHHHHHHHHHGGHHHHGGGGGGGGGGGGGGGGGGGGGGGGGGGGFFFFFFFFFFFFFFFFFFFFFFFFFFFFFFFFFFFB
@M00262:65:000000000-A4NV9:1:1101:22932:11204 1:N:0:1
ATTGAGGACTGTTGCCGCTTCACTCGCAGTTACTAGGGGAATCCTTGTTAGTTTCTTTTCCTCCGCTTATTGATATGCTTAAGTTCAGCGGGTGGTCCTACCTGATTTGAGGTCAAGTTCATAACAGTGCACAAGGCAGTCCGAAGACGGTTAGAAGCAGAAGCACTTGGTCTCTGCGATAGCATAGATAGATTTATCAAGCCAAAGCCGATCCCCATTAAGTTCTGCTAATGCATTTAAGAGGAGCCAGT
+
@ABBCFFFCFCFGGGGGGGGGGHHHGGGGGHGHHHHHHGGGHHHHHHHHHHHHHHHHHHHHHHHGGGGGHHHHHHHHHHHHHHHHHHHHGGGGGGGHHHHHHHHHHHHHHGHHHHHHHHHHHHHHHHHHHHHHHHHHHGHHHGEGGGHGGGGGHHHHHHHHHHHHHHHHHHHGHHHHGGHGGHHHHHGHHHHHHHHHFHHHHGHHHGGGGGGGGGGGGGGGGGGGGGGGGGGGGGFFFFFFFFEFFFFFF0
@M00262:65:000000000-A4NV9:1:1101:19323:11249 1:N:0:1
AACTCACCGATGAAGAACGTAGCGAAATGCGATAAGTAATGTGAATTGCAGAATTCCGTGAATCATCGAATCTTTGAACGCATATTGCGCCCTCTGGTATTCCGGAGGGCATGCCTGTCCGAGCGTCATTACAATCCTCAAGCACAGCTTGTTTGTTGAGCCCTGTCCCTTAATGGACAGGCTCGAGATGCAGTGGCGATGCCGAGTTTGGTGCCCAAGTGTATGGAGCTTTGTCACGCGCTTTGGTGGCC
+
CCCCCFFFCCCCGGGGGGGGGGGGGGGHHHGGHGGHHHHHHHHHHHHHGHHHHHGGHHGGGGHHHHHHHHHGHHHHHHHHGGGGHHHHGGGGGHHHHGHHHHHHGGGGGGGGHHHHHHHGGGGGGGGGHHHHHHHHEHHHHHHHHHHHGHHHHHHHHHHHHHGHGHHHGHHHFFHHHHHGGGHHGGGHGGGGGGGGGGBADEGGG-CFGFFEFFFFFFFFFBFFFFFFEFFFFFFFFFFFFFFFFF.:DFF
@M00262:65:000000000-A4NV9:1:1101:19178:11256 1:N:0:1
AAGGACACGATGAAGAACGCAGCGAATTGCGATATGTAATGTGAATTGCAGAATTCAGTGAATCATCGAATCTTTGAACGCACATTGCACCCTCTGGTATTCCGGAGGGTATGCCTGTTTGAGTGTCATTAATCTCTCAACACAGATAGATGTTACAATCTGTTCTGTTGTTGGATGCTGAAGGCTTGCCGATGGATTCATTCATCAGCTCCTTTTAAATGCATTAGCAGAAACCTTGCATAACTGGCTTC
+
BBBBBFFFADB@FGFGGGGGGGGGEEEHGHGEHEGHHHHHHHHGHHHHHHHHGHHHHHHHHHGHHHHGHHHGHHGHHHHHGGGGHHHHFHHGHHHHHGHHHHHHGGGGGEHFHHHGHHHHHHGHHHHGHHHFHHHHFHHFFFE/FCGHGDHHHHHHHBFHHHGHHHHHHHHHHEHFHGFGFFHHHHHGGFCDGDD/GHHFHHBCGHHEEFHHFGGGGFGFBBBFFFBFFFGFGGGGGFGFGGGGFFCEF./
@M00262:65:000000000-A4NV9:1:1101:15971:11263 1:N:0:1
ACAAGCTACTTTTGCCGCTTCACTCGCCGTTACTAAGGCAATCCCTGTTGGTTTCTTTTCCTCCGCTTATTGATATGCTTAAGTTCAGCGGGTACTCTTGCCTGATCCGAGGTCAGTTTGATAAAAGAGGTTTTATGGCTAAAAATGCTGATTGGAGCCAACGGAGCGAGTGACAAAGCCCCATAACGCTCGGGCACCAGATGCAGCATTGCCACTGCATTTCAAGCTTGTCCATTTAAAGAACAAATGCT
+
CDDCCDFFFFFFGGGGGGGGGGHHHGGGGGGGGHHHHHHHHHHHHHHHHHHGHHHHHHHHHHHHGGGGGHHHHHHHHHHHGHHHHHHHHGGGGGHHHHHHHHHHHHHHHGGGGHHGHHHHHHHHHGHGHHHHHGHHHHHHHHHHHGHHHHHHHHHHHHGHHGGGGGGGGGGFHHHHHHHHHGGHHHHGGGGGGGGGGGGGFGGGGGGGGGGGGGFFFFFFFFFHFFFFFFFFFFFHFFFFFFFFFFFFFFF
@M00262:65:000000000-A4NV9:1:1101:9604:11301 1:N:0:1
AAGACGGAGATGAAGAACGCAGCGAAATGCGATAAGTAATGTGAATTGCAGAATTCAGTGAACCATCGAATCTTTGAACGCACATTGCGCCCGCCAGTATTCTGGCGGGCATGCCTGTTCGAGCGTCATTTCAACCCTCAAGCCCCCGGGCTTGGTGTTGGGGATCGGCACAAGGCGCTGGCACCCTCGGGAGCCCGCGCCCGCCGTCCCCCAAATCCAGTGGCGGTCCCCCCCTGTGTAACTCACCGGAG
+
CCCCCCCCCCFFGGGGGGGGGGGGFGGHHHGGHGGHHHHHHHHGHHHHHHFHHHHHHHHHHHHHHHHGHHHGHHHHHHHHGEEEHHHHGGGGGGGGGHHHHHHHHHGGGGGGHHHFHHHHFHHGGGGGHHHHFHHHGHHHHEEFHGGGGGGGGGG;E9CFGGGFGGGD?DFFBAAEDAD;DBFFFFFFFF--@AFFFFFFFFCFF-;BFFFFC.FFFFFBBFFFFF;--...:--.9:///;////..---
@M00262:65:000000000-A4NV9:1:1101:15180:11301 1:N:0:1
ACACGACCCTCTTACCGCTTCACTCGGTGCAGCCTGCCCAGTTTCCCACAGGGGCAAGCCCCCGCGCTTACGACCGGCTCGATAATTGCAAGGTGATGCTGATGTTGGGAAAGTGGTGATCACAATGAGATCCGAGACTGTCATCGCGACCTTCGCTACGTTCTTCATCTGTACCTTAGATCGGAAGAGCACACGTCTGTACTCCAGTCACGAGTGGATATCTCGTATGCCGTCTTCTGCTTGAAAAAAAA
+
CCCCCCCBCFCFGGGGGGGGGGHHHGGEGGHHHHHHHHHHHHHHHHHGHGHHGGGGGGHGHGGGGGGGGGHGGGGGGGGGE>GEFGHHHGHHGFG>GGHHHFHHHHHHGHHGGHGF?FFDHGHHHHHHHHHHHHGGGGHHHHHGHHGCGGGGGHHGGGGGGGGGGGGGGGGGGGGGGGGGGGGGGGFFFFFFFFFFFFFFFFFFFFFFFFFFADDFFFFFFFFBFEFFFFFFDFFFFFFFFFFFBFFFAAD
@M00262:65:000000000-A4NV9:1:1101:5465:11307 1:N:0:1
AGTCTGAATTTTGATCTGAGATGAAGCGAGACAACCCCCTGAATTTAAGCATATTAATAAGGGGAGGAAAAGAAACTAACAAGGATTCCCTTAGTAACGGCGAGTGAAGCGGGAAAAGGTGTCCTTAGATCGGAAGAGCACACGTCTGAACTCCAGTCACGAGTGGATATCTCGTATGCCGTCTTCTGCTTGAAAAAAAAAAAAAAAACAAGAGAGAGAATATGGTAACAATAAGCAAAGCGAATAACAAG
+
ABCCBFFFFFFFGGGGGGGGGGHGFHHGGGGGFGHGGGGGGHHHHHGHHHHGGHHHHHHHHHHGGGGGHHHHGGHHHHHHHHHHHHHHHHHHHHHHHHGGGGGGEHHHFHGGGGGHHCG@FDFHGHHBHEHHGGGGHHHHHHFGCGHGGHEHHHHHHHHHGGGAGGFGFC:GCGCEFFHHGADFGGGGEFFGABFFGGGGF@@;----..9......../999////////;///:;/9/.9.--9///9.
@M00262:65:000000000-A4NV9:1:1101:11146:11321 1:N:0:1
ACAAGCTACTGTTACCGCTTCACTCGCCGTTACTAGGGCAATCCCTGTTGGTTTCTTTTCCTCCGCTTATTGATATGCTTAAGTTCAGCGGGTATTCCTACCTGATCTGAGGTCAACCTTGGAAAGTTGGGGGTTTAACGGCAGGGGCTCGTCGCTCTCCCATGCGGGATATCACTACTTCGCAGAGGAGGCCACGACGGGTCCGCCACTAGATTTAGGGGCCGGCCGTCCCTCGCGGGCTTTGGGCGATC
+
BBBBABFFFFFFGGGGGGGGGGHHHGGGGGGGGHHHHHGGGHHHHHHHHHHGGHHHHHHHHHHHGGGGGHHHHHHHGHHHFHFHHHHHHGGGGGHHHHHHHHHHHHHHHHHGHHHHHHHHHHFFFHDGHFGCGCFGHHHGGGGGC@D?-C?@.-:...0;//0;/;A-:9/B0;0CFGGF0...;9:E?.A.;..----;@--AB;D;DB////:FBBFFF-@>D-@---;A/.---9D--;///..9--:
@M00262:65:000000000-A4NV9:1:1101:6440:11333 1:N:0:1
CAGCGTGACCGCCACTGTATTTGGAGGACGGCGCCGGCGCGAAGGCCGGGATGCCGATCCCCAACGCCAAGCGGAGCTTGAGGGTTGAAATGACGCTCGAACAGGCATGCCCGCCAGAATACTGGCGGGCGCCATTGGCGTTTCAAAAATTGCTGATTTACCGGGTTCTGCCATTTACATTAATTATCGCATTTTGCTACCTTCTTTATCTCCCTCTTTGAATGGAAGAGCACACGCCTTAACTCCAGTCC
+
BBBBBBBBBFBBGGGGGG6FFFFGHH?EGFGFCEGGGGGGGGE@EGGGGGCFGHHGGGGGHGHGGDCDGGHGGGGGGHHHGCGGDHGEHHHHGHGGGGGGHHGHHGEHHHHHDFGCAFGGFGGGGGGG@-;--;.////9.;-/9:/9..///9///:////.9-...////9/9/9B9/9///9///.;..9B//;///./9//9///9B/;/9..;//;///;///;9.;.;9--;../;/////////
@M00262:65:000000000-A4NV9:1:1101:21025:11345 1:N:0:1
GATGAAGAACGCAGCAAAATGCGATAAGTAATGCGAATTGCAGAATTCCAGTGAGTCATCGAATCTTTGAACGCACATTGCGCCCTTTGGTATTCCGAAGGGCATGCCTGTTCGAGCGTCATTATCACCCCTCAAGCCCTCGGCTTGGTGTTGGACGGTTTGGTGGAGGCCCCCTCGGGGGTTCCTGCCCCTCCCAAAGACAATGACGGCGGCCTCGTTGGACCCCCGGTACACTGAGTTCTTCACGGGAC
+
BBBBBFFFFFBBGGGGGGGGGGGAGEGHGHGHHHGFFGHHHHHHHHHHHHHHHFGHHHHHHHHFGHHHHHHHHGGEEHHHGEEGGGHHHHHHHHHHHDGGGGGGHHHGHHHHHGHHGGFGGHHHHHHHHHGGGHHHHGHHHGGGGGGGHGHGHHHHGGDGGGGGFGHHGGGGGGGGGGGGGGFFFFFFFFFFFFFFFFFFFFFFFBFFFFFFFFFFFFFFFFFFFFFFFFFFFFFFBFFFFFFFFFFFFDB
@M00262:65:000000000-A4NV9:1:1101:17942:11380 1:N:0:1
ACCTCCAACTGTTGCCGCTTCACTCGCCGTTACTGAGGGAATCCTGGTTAGTTTCTTTTCCTCCGCCTAGTTATATGCTTAAATTCAGCGGGTATTCTTGACTGATTGGAGGTCTGATTATTATCTTTAAGGTACTGAAGATTGCGTTTCAGTAAAGAACGTCGCAATCTGGCATCAACTACGCAGATTGGTGTATTTGCATCTGCATGCTTTCTAATAATTAAACAGCACGGACTTTCTCTTTTTAAAAG
+
A1A1>AFFFFBFGGGG1AEFEGHHHCAEGGG?FC22FF//AFFHDHGHHEFHHHHHHHHHHHHFGGEEGBGHHHHHHGGHHG1GHHHGHGGGGGGBFGF1BFHHCG2BFGHGGHFEG>GGHFFF2FBGGGFBGD1>22FG1@>@FB?/<BG21<<?11FFC/C-C?EG1=111<0/<0<D/C<-C@-0:C:0.;0C00;G0:GGB0;CFFFGGB00BBFBFB0;F09/FB9A-?@AGFFFFFFF9F?////
@M00262:65:000000000-A4NV9:1:1101:19661:11412 1:N:0:1
AATGTTGCCTGTTCCCGCTTCACTCGCCGTTACTAGGGTAATCCCTGTTGGTTTCTTTTCCTCCGCTTATTGATATGCTTAAGTTCAGCGGGTATTCCTACCTGATCCGAGGTCAACCTTGAGAAATAAAGGGGTGAAAACCGGGCCACACAACTACCAGATGCGTGCTGTGATAAGCTCGTTGCATATAGAGTCTGTATGACACCGGTTATTGTCTTTTGGACCTGTCACCAGCTGACAAAGGGCCCAAC
+
BBBBBFFFFFFFGGFGGGGGGGHHHGAEEFEEGFHHHHCFHHFHHHGHHHHGHHHHHHHHHHHHGGGGGHHHEBGHHHHHHHHHGBGHHGGCEGHHHHHGGHHHHHHGHGGGGHEFFHHHHHHEFGHGFEGHGGGGGHHHHGGGFGGGGHGGGGHHHHHHHGHEGGGGGHHHHHGHHGHHGGGGGFFGGGGGGFGGGGGGGGGGGGGGCGGFGFFFFFFFF=FFFFFFFFFFFFEFFFFF/FFBDFDFFFA
@M00262:65:000000000-A4NV9:1:1101:12312:11430 1:N:0:1
ACACAGAACTGTTACCTCTTCACTCGCAGTTACTAGGGGAATCCTTGTTAGTTTCTTTTCCTCCGCTTATTGATATGCTTAAGTTCAGCGGGTAGTCCTACCTGATTTGAGGTCAAGTTCATAACAGTGCACAAGGCAGTCCGAAGACGGTTAGAAGCAGAAGCACTTGGTCTCTGCGATAGCATAGATAGATTTATCAAGCCAAAGCCGATCCCCATTAAGTTCTGCTAATGCATTTAAGAGGAGCCAGT
+
BCCBCFFFFFFFGGGGGGGGGGHHHGGGFGHHHHHHHHGGGHHHHHHHHHHHHHHHGHHHHHHHGGGGGHHHHHHHHHHHHBHHHHHHHGGGGGGHHHHHHHHHHHHHHHGHHHHHHHHHHHHHHHHHHHHHHHHGHHGHHHGFGGGHGGGGGHHHGHGHHHHHGHHHHHHHHHHHHGGHGGHHGHHHHHHHHHHHHHHGHHGHHGGHHGGGGGGGGGGGGGGGGGGGGGFGGGGGGGGFGGGAFFGFFF/
@M00262:65:000000000-A4NV9:1:1101:17098:11435 1:N:0:1
AAGAGATCCTGTTGCCGCTTCACTCGCCGTTACTGAGGCAATCCCTGTTGGTTTCTTTTCCTCCGCTTATTGATATGCTTAAGTTCAGCGGGTATCCTTACCTGATCCGAGGTCAAATCTTAGATTTTTTTTAAGGTTTAATCGACGAAAATGCCGGCTGAGCCACTAAAGCGTGTGACGAAGCTCCATACGCTCGGGCATCAGCATCAGGACTCGGCATCGCCATTGCATTTTAAGCCTGTCCACCAAAA
+
CBCCCFFFFFFFGGGGGGGGGGHHHGGGGGGGGHGHHGGGHGHHHHHHHHHGHHHHHHHHHHHHGGGGGHHHHHHHHHHHHHHHHHDGHGGGGGHHHHHHHHHHHHGHHGGGGHHHHHHHHHHHHHHHHGGGAGGFHHHHHHHGHGGCGDCHHHHGGGGGGHGHHHHHHGHGGFGGGGGGGGGGBFEFGGGGGFDGFFFFFFFFFFFFFFFFFFFFFFFFFFFFFFFFFFFFFFFFFFFFFFFFFFFFFEF
@M00262:65:000000000-A4NV9:1:1101:12103:11443 1:N:0:1
ACGCTCGACTGTTGCCGCTTCACTCGCCGTTACTAGGGGAATCATTGTTATTTTCTTTTCCTCCCCTTATTAATATGCTTAAATTCAGGGGGTAATCTCGCTTCATCTGAGATCTAATTCGGAGTTCTCTACATAATCAAACCGAAGTTCAACTACGCCAAAAGTAAACAGTTACCCATTTCTTCTGATTCGAGATAGGACGAACCATCATCACCAGTCTTTTTATTCACACAGGCCTCAAAATGTACAGA
+
CCCCCCCCCCCFGGGGGGGGGGHHHGGGGGGGGHHHHHGGGHHHHHHHHHHHHHHHHHHHHHHHGGHHHHHHHHHHHHHHGHHHHGHHHHGGGGHHHHHGGGFGHHHHHHGHHHHHHHHHGHGGGHHHHHHHHHHFHHHHHHGGGGGGHHGHHHHHGGGGGHHHGHHHHFHHHHHHHGHHHHHHHHHHHHGGHHHGFGHHHGAGGGGGGGGGGGGGGFFGGGGGGGGFFFFFFFFFFFFFFFFFFFFFFFF
@M00262:65:000000000-A4NV9:1:1101:9706:11450 1:N:0:1
TCGCAGATGAAGAACGTAGCGAAATGCGATAAGTAATGCGAATTGCAGAATTCCAGTGAGTCATCGAATCTTTGAACGCACATTGCGCCCTTTGGCATTCCGAAGGGCATGCCTGTCCGAGCGTCATTATCACCCCTCAAGCCCCCGGCTTGGTGTTGGAGTTAGTCCGGCTTCACCCCTGGACCTCCCAAAGACAATGACGGCGGCCTCGTAGGATCCCCCGGTACACTGAGCTTTTCACGGAGCACGTA
+
ABCCCCCFFFFFGGGGGGGGEECFHHHGDHGGHGHHGHGGGGGHHHEGHHHHHHHHGHHHHHHHHHHHHGHHHGHHHGGGGEHHHGGGGGGHHHHHHHHHHHG?EGGGGHHHHHHHHHGGGGGGGGHHGHHHHHHGGGHHHHEHGGGGGGGGGDCGGHGGHHHGGGHHGGFGGGGGGGGGG?FGGGGGGGGGGGGGEFGGGFFFFFFFFFFEDEDFFFFFFFFFDFFFFFBFFFFFFFFFFFFFFFFFFA9
@M00262:65:000000000-A4NV9:1:1101:19324:11455 1:N:0:1
ACCACTGTCTTTTGCCGCTTCACTCGCCGTTACTAGGGGAATCACGATTGTTTTCTTTTCCTCCGCTTATTGATATGCTTAAGTTCAGCGGGTAGTCCTACCTGATTTGAGATCGAAGAATATGACTAGAGAGCAACACACCAGCAACAGCCTCGCGAGGTTCTACAACGCTCGGTCGTCGCGGTCGCGCATTCGCTCCGCATTCATTTCGGCCGGGCCAGACGTCTACGACGCCGGCCGGGTTCGGCCAC
+
BBBBBFFFFFFFGGGGGGGGGGHHHGGGGGGGGHHGHHGGGHHGHFAGHGHHHHHHHHHHHHHHGGGGGHHHHHHHHHHGF3FHHHBGHGGGGGGHHHHHHHHHHHHHHHGFHHHGHGGHHHGGHGHHHHHFGHHHHHGHGGHHHHHHHBFHHHGGGGGGGHHGHHHHHGGGGGGGGGGGGGGGGGGF;DFDAFFFDEFDD-DFFFFFFFFFFFFADFFFF.ACAFFFFFDF-;DF;CFF>ADFFFFADFF
@M00262:65:000000000-A4NV9:1:1101:19268:11457 1:N:0:1
CGCCCAAGACCAAGCAGAGCTTGAGGGTTGTAATGACGCTCGAACAGGCATGCCCCCCGGAATACCAAGGGGCGCAATGTGCGTTCAAAGATTCGATGATTCACTGAATTCTGCAATTCACATTACTTATCGCATTTCGCTACGTTCTTCATCGCATGGCTAGATCGGAAGAGCACACGTCTGAACTCCAGTCACGAGTGGATATCTCGTATGCCGTCTTCTGCTTGAAAAAAAAAAAAAAACATAGATTC
+
CCCCCCCCFFFFGGGGGFGGGGHFHHGEGGGHHHHHHGGGGGCGHGHHGGHHGHHGGGGGGGGHHHHGHGGGGGGGGGHFGHGGGGHGGHHHHHG2FGHHHHHHHHHHHHHHGHHHHHHHHHHHHHHHGHHHGGGGHHHGGGGGHHHGHHHHHHGGGGHHHHHHHHHGGGGGGGGGGGGGGGGGGGGGGGGGGGGGGGFFFFFFFFFFFEDFFFFFFFFFFFFFFFFF9FFFFFFF@---:-..0:00000
@M00262:65:000000000-A4NV9:1:1101:16131:11463 1:N:0:1
ACAAGCTACTGTTGCCTCTTCACTCGCCGTTACTAGGGTAATCCCTGTTGGTTTCTTTTCCTCCGCTTATTGATATGCTTAAGTTCAGCGGGTATTCTTACCTGATCCGAGGTCAACCTTGAGAAATAAAGGGGTGACAACCGGGTCATATAACTACTAGATGCGTGCTGTTATAAGCTCGTTGCATATAGAGTCTTTACGACACCGGTCATTATCTTTTGGACCTGTCACCAGGTGACAGAGGGCCCAAC
+
BBBBBBFFFFFFGGGGGGGGGGHHHGGGGGGGGCHHHHHHHHHHHHGHFHHGHHHHHHHHHHHHGGGGGHHHHHHHFHHHHHFGHHHGHGGGGGHHHHHHHHHHHGHHHFGGGHFDHHHHHHGHHHHHHHHFGGGGHHHFHGFCGGGGHGHFHHHHHHHHHHHHGGGGGHHHGHHFHHHHGGGHGHHHHHFFHHHHHHGGGGGGGGGAGGGGGBFGGGGGGCBFFFFFFFFFFFFFFFFFE/BF.DDFFF.
@M00262:65:000000000-A4NV9:1:1101:9850:11479 1:N:0:1
AGATGTACGATGAAGAACGTAGCGAAATGCGATAAGTAATGTGAATTGCAGAATTCAGTGAATCATCGAATCTTTGAACGCACCTTGCGCTCCTTGGTATTCTGAGGAGCATGCCTGTTTGAGTATCATGAAATATTCTCAATCCTGTTTTTAGCTCTTGCAGCCGAATTCAGGCTTGGATTGTGGGAGGTTTTTGCGGACTTCGCACTTAGAAGTCGGCTCTCCTAAAACGCATTAGCGTAGAACCTCTT
+
BCCCCFFFBCCCGGGGGGGGGGGGGGGHHHGGHGGHHHHHHHHHHHHHHHHHHHHHHHHHHHHHHHHHHHHGHHHHHHHHGGGGHHHHGGGGGHHHHHHHHHHHHHGHGHHHHHHHHHHHHHGHHHHHHHHHHHHHHHHHHGHHHHHHHHHGHHHHHHHHHHHHHGGGGHHHGHHHHGGGHHHHHGGHGGEHHGGGHGG@EGHHGGGGGGGGGGGFGBGGGGGGGGGGGGGFFFFFFFFFFFFFFFFFFFF
@M00262:65:000000000-A4NV9:1:1101:4494:11490 1:N:0:1
ATTGAGGACTGTTCCCGCTTCACTCGCAGTTACTAGGGGAATCCTTGTTAGTTTCTTTTCCTCCGCTTATTGATATGCTTAAGTTCAGCGGGTAGTCCTACCTGATTTGAGGTCAAGTTCATAACAGTGCACAAGGCAGCCCGAAGACGGTTAGAAGCAGAAGCACTTGGTCTCTGCGATAGCATAGATAGATTTATCAAGCCAAAGCCGATCCCCATTAAGTTCTGCTAATGCATTTAAGAGGGGCTAGT
+
BCCCBFFFCFCFGGGGGGGGGGHHHGGGGGHHHHHHHGGGGHHHHHHHHHHHHHHHHHHHHHHHGGGGGHHHHHGHHHHHHHHHHHHHHGGGGGGHHHHHHHHHHHHHHHGH3FHHHHHHHHHHHHHHHHHHHGHHHHGGHGGGGG?GGGGGGHHHHHHHHHHHHHHHHHHGHHHHHGGHGGHGHHHFHHHHHHHGHHGHHHGHHHHGGGGGGGGGGGFGGGGGGGGGGGGGGGGGGFFFFFFFFFFFFF/
@M00262:65:000000000-A4NV9:1:1101:23987:11501 1:N:0:1
ATCCTGTAGATGAAGAACGTAGCAAACCGAAGGCACGGCGCAGGCGAGGTACTGCCATTGCACCTGCGCCGCTATATCTTAACGGCGCTCATTTTTGTGCGAAGGAGGGGGTCCTTACATGAGGTCGTTCTTGTGCGTCTCGGCTTGTGCCTTGGTTGCGGTGGGGCTGAGCGTGGCTGCGGCAGCACCGGCGAGTGAAGAGGCAACAGCGATGTTTAGATCGGAAGAGCACACGTCTGAACTCCAGTCAC
+
BBBBBFFFFFFFGGFGBFEGGGGBGHHFE2EE2FFE2EE2A0A0EE0E0BBFG@FGGHHHHHFHF3FFEGEGG/EDFHHHEGHDE?EGGG/F?DGHGHHH/</ADAGGGGGGGHGHGHHGGBGFHHCGGHGHGHFH.CCGGGGGGG?FEFFFGBBFGAF@BD-.-9?B.9./@D9-9A?E;BB;-..FFB;B=-B=A/BFF?EDEFE?BF;-9.9FF/;9BF....9.AF/A.9@FF.ABBFFFF/9BB/;
@M00262:65:000000000-A4NV9:1:1101:21289:11533 1:N:0:1
AACGCTTACTGTTCCCGCTTCACTCGCCGTTACTAGGGCAATCCCTGTTGGTTTCTTTTCCTCCGCTTATTGATATGCTTAAGTTCAGCGGGTATTCCTACCTGATCTGAGGTCAACCTTGGAAAGTTGGGGGTTTAACGGCAGGGGACCCTCGCTCTCCGACCCCGGATCGCACCACGTCGCAAAGGAGGTCCCGACGGGCCCGGCCCCCGCCTTTGGGGCCGGCCGCCCCCCCCGGGCTTTGGGTCACC
+
AAAAAA1AFFFFGDFGGGEEGFHHHGGGGGCGFH21BAGCFHHHFCGFHHGAGHHHHHHHHHHEECEEGGHHFGHGHHHFH1DBFHHHHFGCE/1>FGG2GHHHBDGGHHHFGEGHHHGHGE<F1B>F1F<CCCCC1D?ACGCG@C-<-../<-<.:.0::---;9---;-...9-;9.=.-9---9----9;/---------;9-9----9-9BA///A--@---9--9------------///-9-9//
@M00262:65:000000000-A4NV9:1:1101:16133:11540 1:N:0:1
CACTCGGGCACCAAACTCGGCATCGCCACTGCATTTCGAGCCTGTCCATTAAGGACAATCGGGCTCAACAAACGAGCTGCGCTTGAGGGTAGCAATGACGCTCGGACAGGCATGCCCTCCGGAATACCAGAGGGCGCAATATGCGTTCAAAGATTCGATGATTCACGGAATTCTGCAATTCACATTACTTATCGCATTTCGCTACGTTCTTCATCGCATGGCTAGATCGGAAGAGCACACGTCTGAACTCC
+
CCCCCCCCCCCCGGGGGGGGGGGHGGGGGHHHHHFHHHGHGGHGGHHHHHGHHHGHHHHHGGGGGHF@BFGHHGEFGGHGEGGGGHHHGEHGHHHHHGHGGGGGGGGFGGGGHGHHHHHGGGGGGHHHHHHHGGGGGGGGHHHHGGGGHHHHHHHHGHHHHHHHHHHGGGGGGGGGGGGGGGGGGGGGGGGGGGGGGGGGFFFFFFFFFFFFFFFFFFFFFFFFFFFFFFDFFFFFFFFFFFFFFFFFFFF
@M00262:65:000000000-A4NV9:1:1101:11875:11593 1:N:0:1
GTTGCGATGAAGAACGTAGCGAAGGACATCTCCAGGATGCTCTCAGAGCGTTCGGAAGCCGTGGCGCGTCACTTGCTGCCAAACGGAAAGAAAAACGGACCGGAGTGGGAATGTGGCTCAACGGCGAGTGAAGCGGTAACAGTGACCACTAGATCGGAAGAGCACACGTCTGAACTCCAGTCACGAGTGGATATCTCGTATGCCGTCTTCTGCTTGAAAAAAAAAAAACAATACGGAGACATGTAGACACC
+
A>ABBCCCCFFFGGGGGGGGGECFGHHHHHHHHHHHGHHHHHHHHHGHHGGFGGGGGGHHGGGGFGGGGGGGHHHHHHHHHHHHGGFGGHHHHGHGGGGGGGGGGEHGHGHHHHHHHHHHHHGGGGCFDHHHFFGGDGGHHHFHHHHHHGGGGGGGGGGGGGFGFGGGFGGGGFGGGFFFFFFFFFFDFFFFF00BFF.ABFFFFFFFFFFFFFFEFFFBFFFFF;@-...000....-./00000000/9
@M00262:65:000000000-A4NV9:1:1101:7595:11624 1:N:0:1
ACCACTGTGATGAAGAACGTAGCGAAATGCGATAAGTAATGTGAATTGCAGAATTCCGTGAATCATCGAATCTTTGAACGCATATTGCGCCCTCTGGTATTCTGGAGGGCATGCCTGTCCGAGCATCATTACTATTCTCAAGCACAGCTTGTTTGTTGAGCCCAAATTGTCCCTTGATGGACAGGCTTGAAATGCAGTGGCGATGCCGAGTTTGATGCCCAAGCGTATGGAGCTTTGTCACACGCTTTGGT
+
AAABAFF5BFFFGGGGFGGGCGGGECGHGHGGHCDGGHHHHHHGGHHHHHHHEHHHGHHGGGHHGFFHHHHGHHHHHHHHGEGGHHHHFG>EGEHHGHHHHHHHFHHGGGFHHHHHHHHBFGGGGHHHGHHHHFHFHHHHHHGFGFGAHHHHHFGHFGHFHEGHFHHHHHHHHBGGDGHEGGCCEGHHGGFFHFHFFCB/CDDGGF0@?@;AFFFFBCGGF.EGGADDGGGFGFFFF/////;-BDFFF/.
@M00262:65:000000000-A4NV9:1:1101:10589:11626 1:N:0:1
AGTCACAGATGAAGAACGTAGCGAATTGCGATATGTAATGTGAATTGCAGAATTCAGTGAATCATCGAATCTTTGAACGCACCTTGCGCCCTTTGGTATTCCGAAGGGCATGCCTGTTTGAGTGTCATTAATATCTCAACCTCTGAACCATTGTGGTTTTTTGAGGCCTTGGATGTTGGAGGTTTATGCTGGTGGAATCACTGGCTCCTCTTAAATGCATTAGCAGAACTTAATGGGGATCGGCTTTGGCT
+
ABBBBFFFFFFFGGGGGEFFGFFEGGHHHGCHGGHHFHHHGHHHHHHHHH5FGHHHHHHHHHHGHHHHGHGHHHHHGHHGGGGHHHHGGGGGHHHHHHHHHHHGGGGGGGHHGHGHHHHHHFGHHHHHHHHHGHHHHHHHHHHHHHHHHHHGHHHGHGHGGGGGGGGGHHHHFHHHHHGGHGGHHHHHGHHHHHGHHHHHHGHHHHHGHGGGGBFFGBBFFFFGGGFGFFGGGGGGGGGGGGFFFFFFFFF
@M00262:65:000000000-A4NV9:1:1101:23455:11631 1:N:0:1
AACGCTTAGATGAAGAACGTAGCAAAATGCGATACGTAATGTGAATTGCAGAATTCAGTGAATCATCGAATCTTTGAACGCACATTGCGCCCGCTGGAATTCCAGCGGGCATGCCTGTTCGAGCGTCATTTCACCCCTCAAGCTTTGCTTGGTGTTGGGGCACTACCAGTAAAACGGTAGGCCCTGAGATTCAGTGGCGGGGCCGCTCAGACTCCGAGCGTATGGGTTTTTCTCCCCGCCTTGGGAGGGAT
+
BBBB@A?AFFFFGGGGGGGFGGGFGHHHHHGFHGGGHHHGHHHHHHHHHHHHHHHHHHHHGHHHHHHHGFHGHHHHBDHGGEFEHHHGGGGGEGGGGAHGHHHHGGGGGGGHHHHHHHHHGHHGGGGGHHHHGHHHGGGGHHHFFFHHHGHD1FGGHGGCGFGHHGHHHG00CGHGC.C.EHHGGGG/FBFFB0BCFGGC-9-99---:9/////.--9@...9../.;9A///;99---;;/9.9.@-..
@M00262:65:000000000-A4NV9:1:1101:4799:11638 1:N:0:1
AGCACCTCGATGAAGAACGTAGTGAAATGCTATAAGTAATGTGAATTGCAGAATTCAGTGAATCATCGAATCTTTGAACGCACATTGCGCCCTGTGGTATTCCGCGGGGCATGCCTGTTCGAGCGTCATTTAAACCAACCCAGCTTGGCTGGGTCTTGGGCTCTCGCCTCCGGGCAGGCCTTAAAATCAGTGGCGGTGCCACCCGGCTCTAAGCGTAGTAATACTCCTCGCTACAGGGCTCCGGGTGGAGG
+
BBBBBBFFBBFFGFG54GGEGFCHGGHHHHHHHHHHHHHHHHGFHHHHHHHHHHGHHHHHHHHHHHHHHHHGHHHHHHHHGGGGHHHHGCGGGGGHHHGHHHHHGGGGGGGHHHHHHHHGGHFGGGGGGHFHHHHHHHGGGGGGHHHGFHGGGHHHHHHHHHHHHGGGGGHGCGGGGGGGGG00;FFGGGFGGGGB---:9:FF-@--.//999-9.9./;/BF/BB/..9..9/;9E...9.;@.999.A
@M00262:65:000000000-A4NV9:1:1101:24407:11640 1:N:0:1
ACAGATTCCTGTTGCCGCTTCACTCGCCGTTACTAGGGGAATCCTTGTTAGTTTCTTTTCCTCCACTTATTGATATGCTTAAGTTCAGCGGGTAGTCCTACCTGATCCGAGGTCAACCTTGGTTAAAGATGGGGTCTTTAACGGCAGGAGCACGCCGCACCTCCCTAGCGAGATAGGATTCTACTACGCTCGGAGTTGTAGCGAGCCCGCCACTTCCTTTCAGGGCCTTCGGCAGCCGGAGGACCCCCACA
+
BBAA?FFFFFFFGGGGGGGGGGHHHGGGGGGGGHHGGHEEGHHHGFHHHDGFHHHHHHHHHHHHHHHHHHHGFHFHGHHHHHHHHHHHHGGG?EFHHHHFHHHHHHHHGGGGGHHHFHGHHBGHHHHHHFHHEGADHHHHHHG@FGCCEG/.F--F?DCCGHFHGFH/C?C@:.00;:BB0;;BBFGD@.C?-.-ABB000B--9;BE@-@-.9;/B/BFF//B...9//:99-;.A---99..;AD--A.
@M00262:65:000000000-A4NV9:1:1101:16103:11641 1:N:0:1
AGTACAAGCTCTTCCGCTTCACTCGCCGTTACTGGGGCAATCCCTGTTGGTTTCTTTTCCTCCGCTTATTGATATGCTTAAGTTCAGCGGGTATTCCTACCTGATTCGAGGTCAACTCTAATAAAATTGGGGTTGTTTTACGGCAGTGGCCGCCGTCACGTTCCCGTTACGAGGTTGTGCTACTACGCAGGGGAGGCCGCGACGAGGCCGCCAATTCATTTCGGGGGCGGCATAAAGGCGCTGCAAGAAGC
+
@AAAAFFBAFFFGGGCAEGEDG3DCEGEGFCGFHHGGGGGHCGGHHHHHHGGHE2GHHFHFHHGGEECGGFFH2GGHHHFHFFGGHHGGGGGEHHHHHFGHFH0BGHFGHGEBFHFHHHHFHDHFHHHHGA/EGCGHHHHDFFCCCHHEEH?CG@CGCGGHGHHF?CCCGG:A@9C/;A0CFGFFFA@E-:??.-9-A@@---@=@;@:--@@?BBFFFFFF-=9@??@?<;@BFFEBE?-9@ABBFBB99
@M00262:65:000000000-A4NV9:1:1101:2815:11641 1:N:0:1
AAGACGGAGATGAAGAACGTAGCGAAATGCGATTAGTAATGTGAATTGCAGAATTCAGTGAATCATCGAATCTTTGAACGCACATTGCGCCCCTTGGTATTCCGGGGGGCATGCCTCTTCCAGCGTCATTTCACCCCTCAAGCTCTGCTTGGTTTTGGGCCGCGCCAGCAACGGCGGGCCTCGAAAATAGTGGCGACGCCACCGTGCTCTCAGCGGAGGAATTCTTTTCGCTGTTGGGGCCCGGTGGTTGG
+
BBB@AABAADFFGGGGGGGGGGGGEFGHHHGGH2AGHHHHHHHGHHHGHHHHHHHHHHHHHHHHHHHHHHHGGHHHHHHHGGGGHHHHGGGGCHGEGHHHGHGHGGGGGGGGGGGGGGGGFFGGGGGGGGGFBFGGFFFFFFFEFFFFFFFFBEFEFFFFFFFFCDF=FBBFAC;FFB-9.;.9..9//://A.;-:--:....;...9;9//;9-;--:B/B/9B/;F;A...9/.--.-9:D-::...-
@M00262:65:000000000-A4NV9:1:1101:7365:11657 1:N:0:1
GCATGCCTGTTTCAGTGTCACGTAAACCCTCACACTTGCGATGTAACAATTTCAAGTTGTGGACTTGGACTGTGCCGTAGTTGGCTCATCCTGAAATGCATTAGCTTGCGCTTATTAGAGTGCCTGGCATTGGTGTGATAATTATCTGCGCCTTCGCCTATTGCCTCTTCCAAAGTGCTGCTTCTAATCGTCCAAACGGACAACATTTCAAACTTTGGCCTGAAATCAGGTAGGACTACCCGCTGAACTTA
+
AABBBFFFFFFFGFF6GGGBG?GBGHHGGHFHHHHHHHHGGHGEFBDGGGGGFGHFGHHHGGGHHFGCHHHHHGGHGAEGFHHHHHHGHHHGFFHFHHHHHHGHHHHHHGGGGDFHGHHHHHGHHFHHHHGHFGGFFHHHFHHHHHHHHGGGGGHFGGGGHHHHHHHHGHHGHHGGHHHFHHHHHHEFHA>GFGBGCFAGGGFEHHHFHHHHHHHFFFCFHGGGGFF0FF0FFEGGGGEFFGGGGG0CFFB
@M00262:65:000000000-A4NV9:1:1101:12872:11669 1:N:0:1
ACACAGAACTTTTACCGCTTCACTCGCAGTTACTAGGGGAATCCTTGTTAGTTTCTTTTCCTCCGCTTATTGATATGCTTAAGTTCAGCGGGTATTCCTACCTGATCTAAGGTCAACCTTGGAAAGTTGGGGGTTTAACGGCAGGGGCTCGTCGCTCTCCGATGCGGGAAATCACTACTTCGCAGAGGAGGCCACGACGGGTCCGCCACTAGATTTAAGGGCCCGCCGTCCCTCGCGGGCTTTGGCCGATC
+
CBCCCFFFFFFFGGGGGGGGGGHHHGGGGGHHHHGHHHGGGHHHHHHHHHHHHHHHHHHHHHHHGGGGGHHHGHGHHHHHHHHHHHHHHGGGGGGHHHHHHHHHHHHHFHHHHHHHHHGHHEHHGHGHHHGCGDGGGHHGGGGGACF-<G-<C@@.GC<<.-..:-;-;-9;CBF0B:BFBA.:.9.:..CAA.:-;B--9--A>;.-A9/9;FBFB//9:AA-@-9-;;A?/B---;>--;B/:/B---;
@M00262:65:000000000-A4NV9:1:1101:15431:11684 1:N:0:1
AACGCTTAGATGAAGAACGTAGCGAAATGCGATAAGTAATGCGAATTGCAGAATTCCGTGAATCATCGAATCTTTGAACGCATATTGCGCCCCCTGGTATTCCGGAGGGCATGCCTGTCCGAGCGTCATTACTATCTTCAAGCACGGCTTGTGTGTTGAGCATTTGTTCTTTAAATGGACAAGCTTGAAATGCAGTGGCAATGCTGCATCTGGTGCCCGAGCGTTATGGGGCTTTGTCACTCGCTCCGTTG
+
BBBBBBBBFFFFGFGGGGAFCAFGGGGHHHGGHGGHHHGHHHGGGGEHHHHHHHHHHHHGGGHHHHHHHHHGHHHHEHHHGEFGHHBGGGGGGGGGHHHGHHHHGGGGGGGHHHHGHHHHGGGGGGGGHHHHHHHGHHHHHHHHHGGGGGGHHCCGHEHHGHHHGHHGHHHHHHHHHEHGHHHHHGGGFGGGGGGGGFEF0/;FGGGGGGGGBFFGBFGFFFFFFF?/B.AF;EFEFFFFFFFFFFFFFF.
@M00262:65:000000000-A4NV9:1:1101:8147:11691 1:N:0:1
AAGAGATCGATGAAGAACGTAGTGAAATGCGATAAGTAATGTGAATTGCAGAATTCAGTGAATCATCGAATCTTTGAACGCACATTGCGCCCGCCAGTACTCTGGCGGGCATGCCTGTTCGAGCGTCATTTCAACCCTCAAGCCCTGCTTGGTGTTGGGGTCCTACGGCTGCCGTAGGCCCTGAAAGGAAGTGGCGGGCTCGCTACAACTCCGCGCGGAGTAGAATACCATCTCGCTAGGGGGGGGCGGCG
+
CCCCCFFFCBCFGGGGGGGGGGGHHHHHHHGEFGGHHHHHHHHHHHHHHHHHHHHHHIHHHHHHHHHGHHHGHHHHHHHHGGGGHHHHGGGGGGGGGHHHHHHHHHGGGGGHHHHHHHHHGHHGGGGGHHHHHHHHGHHHHHHGHHHHHHHGDEHEHHGGGGHHHHGGGGGGGGGGGGGGGGGGGGGGGGFGGGGFFF--9-:.:@0F900B.;--9--99;09:00:0000;9.;;.;;A.;@-@-C>--
@M00262:65:000000000-A4NV9:1:1101:3736:11700 1:N:0:1
ACAGATTCCTGTTGCCTCTTCACTCGCAGTTACTAAGGCAATCCCTGTTGGTTTCTTTTCCTCCGCTTATTGATATGCTTAAGTTCAGCGGGTATCCCTACCTGATCCGAGGTCAAACTTTAGAATTGGGGGATTTAATTTGTAGCAGAAGCCTCTCATGTCCAGAAGTGAAACATAACGTTGATTACTACACTGAATGGAAGACAGGACTTCGCCATTGCATTTCGGACAGGAAGAAGGCATGCTCAATC
+
CCCCCFFFFFFFGGGGGGGGGGHHHGGGGGHGHHHHHHHHHHHGHHHHHHHGHGHHHHHHHHHHGGGGGHHGGHHHHHHGGHHHHHHHHGGGGGHHHHHHHHHHHHHHHGGGGHHHHHHHHHHHGHHHHHGG@DHGHHHHHHHGHHHHH0GHHHHHHHGHHHGGHFHFHHGBGHHHHGHGHHGHHHHGHHHHHHHHHHFBCGHHHHHGGHHFHGGGGGGGGGGGGGGGDGGGGEF?FGGGFFFFFFFFFFF
@M00262:65:000000000-A4NV9:1:1101:22288:11743 1:N:0:1
AACGCTTAGATGAAGAACGCAGCGAAGAATGAATGCGCACAAAATTGTAGACCATAAAGTGCAGCGCGATCGCGTTGGCGTACGCCTCAACCTTCCTGGAAAGCCATTTGTCAGGCGAGTGAAGCGGTAAGAGGCTAGCCTAGATCGGAAGAGCACACGTCTGAACTCCAGTCACGAGTGGATATCTCGTATGCCGTCTTCTGCTTGAAAAAAAAAAAGAGGCAGAAACGGGAACTCTGGCCCGAAGGATA
+
AA?A1>1AB@DDGBFFGGG?EEEEAE?E0GFDFHGGC?AA/F0ABFE2FEFGHBB1B1121D211>/>E/FGG?E//0G//>/>/>G/11GFHFGFHBCFFHEF001FFDGGFFGFC/B<?FH11<@/..1FDG.>FHGHHFHBHBACCAEAHHHHHF:;:::0CHGHFBFFFF099@;E?9BF000;:EBFBF099-9-;B/:/BF-/9/A---@-------9--9;F-----AB//;//-9------/;
@M00262:65:000000000-A4NV9:1:1101:3802:11743 1:N:0:1
AGCAGGAACTCTTGCCGCTTCACTCGCCGTTACTGAGGCAATCCCTGTTGGTTTCTTTTCCTCCGCTTATTGATATGCTTAAGTTCAGCGGGTATTCCTACCTGATCCGAGGTCAACTTTCAGAAGTGGGGTGTTTTACGGCATGGCCACCGCCGAGCTCCAGGCCGCGAGGTTGTGCTACTACGCGGAGGAGGGCTACAGCGAGACCGCCACTGAATTTCGGGGCCGGCAGCGCCCCGGAGGGCGCCGCG
+
BBCCCCCFFFFFGGGGGGGGGGHHHGGGGGGGGHHHHGGGHHHGHHHHHGHGHHHHHHHHHHHHGGGGGHHHHHHHHHHHHHHHHHHHHGGGGGHHHHHHHHHHHHHHHGGGGHHHHHHHHHHFHHHHHGGEDGGHHHHGGGGGGFCGGGHDGGC-CGDHHCCFGGGGA9BB.C/AABFBFFFF?FAF-BDFFFFFFFF/FB-@>CFFB-C-DF/BFBFFF/B?D@@>AADFFAB;D==D--:-.;@DCA-
@M00262:65:000000000-A4NV9:1:1101:11125:11752 1:N:0:1
CTGTTGCCGCTTCACTCGCCACTACTGGGGGAATCCCTGTTGGTTTCTATTCCTCGCCTTATTGATATGCTTAAGTTCAGGCGGTAGTCCTACCTGATCTGAGGTCGAATTCGAGTGGCTTTAGGGTCCCTTGAACGGTTCCTCCCCTGCGGAAGCTCGCCCGCTCACCATGGACCGATGGGTTTGAGGCCACGTCGACGGAGACCCCGTCGACGAACGGCCCAAGACACGACCGTGGACCGGACGTATGG
+
CCCCCFFFBBBCGGGGGGGGGGHHHH3GCFGCGHHHHHHFHHHEHHHHGHHEHHHGGGGGFHH5FHHHHHHHHHHHHHBGHHGGGGGHHHHHHHHGHGGHHGHGHHEGGHHHGGHHHGGHHHHHHHHHHHHHHHHHHGGGGHHHHGGHGHGGGGGHHHGGGGGGGGGHHBGHGHGGGADGFGFGGGGGG?E?ECFEFFFFFFFFFEFFFADFAFFCFFCFFAFDEF.BBBA=FFFAFFFFFBCABFAEFFF
@M00262:65:000000000-A4NV9:1:1101:7333:11770 1:N:0:1
AGATGTACCTCTTCCCGCTTCACTCGCAGTTACTAGGGGAATCCTTGTTAGTTTCTTTTCCTCCGCTTATTGATATGCTTAAGTTCAGCGGGTAGTCCTACCTGATTTGAGGTCAAGTTCATAACAGTGCACAAGGCAGTCCGAAGACGGTTAGAAGCAGAAGCACTTGGTCTCTGCGATAGCATAGATAGATTTATCAAGCCAAAGCCGATCCCCATTAAGTTCTGCTAATGCATTTAAGAGGAGCCAGT
+
BBBCCFFFFFFFGGGGGGGGGGHHHGGFGGHHHHHHHHGGGHHHHHHHGHHHHHHHHHHHHHHHGGGGGHHHHHHHHHHHHHHHHGGHGGGGGGGHHHHGHHHHFHHHHHGHHHHHHHFHHHHHHHGHHHHHFGHGHHGHHHGDGGGHGGFGGHHHHHHHEHHHHHHHHHHGHHHHHGFH.AHHHHHHHGHGHHHHHHHHCGGHHHHHHGGGGGGGGGGGFGGGEGGGGG0FGGGGGGGGGGGFFFFFFF9
@M00262:65:000000000-A4NV9:1:1101:11498:11776 1:N:0:1
ACCACTGTGATGAAGAACGCAGCGAAATGCGATAAGTAATGTGAATTGCAGAATTCAGTGAATCATCGAATCTTTGAACGCACATTGCGCCCCTTGGTATTCCGAGGGGCATGCCTGTTCGAGCGTCATTATAACCCCTCAAGCTCAGCTTGGTGTTGGGGCCTGCTGCACTGGCAGCCCTTAAAATCAGTGGCGGCGCCATCTGGCTCTAAGCGTAGTAATTCTTCTCGCTATGGAGTCCTGGTGGATGC
+
CCCCCFFFFFFFGGGGFGGGGGGGGGGHGHGGHGGHHHGHHHHHGHHHHHFHHHHHHHHHHHHHHHHHHHHGHHHHHHHHGFGGHHFHGGGGGHHHGHHHHHHHGGGGGGGHHHHHHHHHGHHGGGGGHHHHHHHHHGGGHFHHHHHHHHHHGHGHGHHGGGGGGHHHHHHHHFHHGGGGHHHHHGGGGGGGGGGGGFFFFFFFFFFFFFBFFFFDFA:BFFFFFFFFFFFFBDBFBFFFFFFFFFFEFF/
@M00262:65:000000000-A4NV9:1:1101:10273:11777 1:N:0:1
ATTGAGGACTGTTGCCGCTTCACTCGCAGTTACTAGGGGAATCCTTGTTAGTTTCTTTTCCTCCGCTTATTGATATGCTTAAGTTCAGCGGGTAGTCCTACCTGATTTGAGGTCAAGTTCATAACAGTGCACAAGGCAGTCCGAAGACGGTTAGAAGCAGAAGCACTTGGTCTCTGCGATAGCATAGATAGATTTATCAAGCCAAAGCCGATCCCCATTAAGTTCTGCTAATGCATTTAAGAGGAGCCAGT
+
ABBAAFFFAFAFFFFGGGCG?DGHFGEEGFHGHHGFFHGGFHHHFHFFHHHHHHGHHHHHHHHHGGGGEFHHHHHHHHHHFBHHHHHGHGGGGGGHHHHHHHHHHHHHFHGHHHHHFDFGGHHHHHGGHGGFFHEHEHGGCGGEDGGHGGGGGHFFFHHHHGHHGHGHHHHHHHHGHC<..EDDGHHHGHHHHGHHFHHGHGGHHHHHHGGGGGGGGGFGFGFCFGGGGGBFGGGGGGGGGGFEFDFFFF/
@M00262:65:000000000-A4NV9:1:1101:19408:11780 1:N:0:1
ACGCTCGAGATGAAGAACGTAGCAAAATGCGATAAGTAATGTGAATTGCAGAATTCAGTGAATCATCGAATCTTTGAACGCACATTGCGCCCGCCAGCATCCTGGCGGGCATGCCTGTTCGAGCGTCATTTCGACCATCAAGCCGGAGGCTTGTGTTGGGGACCTGCGGCTGCCCGCAGGCCCTGAAAACCAGTGGCGGGGCCCGCTGGCACTCCGAGCGCAGTATTCACCTGCCTCGCTCAGGGCGTGCC
+
CCCCCCCCCCCFGGGGGGGGGGGHHHHHHHGGHGGHHHHGHHHGHHHHHHHGHHHHHHHHHHHHHHHHHHHGHHHHHHHHGGGGHHHHCGGGGGG/EFHHHHHHHHGGGGGHHHHGHHHHGHHGGGGDHHHGGGGGGHHGHGHGGGGGGGHHGGHHHHHGGGGGGFG?FGGGGGGFFFFFFFFFFFFFFFF.AFFFFFFFF-@AAB>DF.BFF/F.-@;-@-9.BFFB9BF;/?AFFFF?F.9BF.9:-9:
@M00262:65:000000000-A4NV9:1:1101:9306:11795 1:N:0:1
ACCTCCAACTGTTACCGCTTCACTCGCCGTTACTAAGGCAATCCCTGTTGGTTTCTTTTCCTCCGCTTATTGATATGCTTAAGTTCAGCGGGTATTCCTACCTGATCCGAGGTCAAATCTTGTTTAGAGGTCAAAAGGCTGAATGCCGGCTGGGCCACCAAAGCGTGTGACAAAGCTCCATACACTTGGGCACCAAACTCGGCATCGCCACTGCATTTCGAGCCTGTCCATTAAGGGACAAGGCTCAACAA
+
BBBBBBFFFFFFGGGGGGGGGGHGHGGGGGGGGHHHHHHHGGHHHHGHHHFGHHHHHHHHHHHHGGGGGHHHHHHHHHHHFFHHHHHHHGFGGGHHHHHHHHHHHGHHGGGGGHGHFHHHHHHHGHGHEGHHHHGHFGGHGHHHHHHGGGGGGGHHGGHHHHHHGGEAGHHGGHHHHHHHHHHHHHHHHHHGGGGGEGGGGGGGGGGGGGGGGGFFFFFFFFFFFFFFFFFFBFFFEEEF.FFEFFFFFFE
@M00262:65:000000000-A4NV9:1:1101:7905:11803 1:N:0:1
ACACAGAACTGTTGCCGCTTCACTCGCCGTTACTGAGGCAATCCCTGTTGGTTTCTTTTCCTCCGCTTATTGATATGCTTAAGTTCAGCGGGTATCCCTACCTAATCCGAGGTCAATCATTAAAAATGGGGGGTTTTGACGAGTATCCACCAGGACCCTATAGCGATGAATTTACTACGCTTAGAGCCTGACAGCACTGCCACTGATTTTAGAGGCTGCCTTTACAGCGAGCCCCAACACCAAGCTAGGCT
+
AAAAAF11CFFFGFGG?EEGCGHHHGGGGGGGGHHGHGFFAGHHHHHHHHHGEHHHHHHHHHHHGGGGGHHHGHHHHHGHHFHHHHHGHGGGGGGFHHHHHHHFFHD2EEGGGHGHHFCFHHHH1GHHHCCC@-ABAFEB.E@FFFFFFF-AAEFEEBFFF/FF@@EF;BFFFFFF/BB@FFBB/9/FFFFFFBEF-FBFFFFFFFFFFB///BFBFF-FBFFFFFFF=@@-@EF-;BE-BAEFEB/F-/B
@M00262:65:000000000-A4NV9:1:1101:18935:11837 1:N:0:1
AGCCATGCGATGAAGAACGCAGCAAAATGCGATAAGTAATGTGAATTGCAGAATTCAGTGAATCATCAAATCTTTGAACGCACCTTGCGCTCCTTGGTATTCCGAGGAGCATGCCTGTTTGAGTATCATGAAATTCTCAATCCTGTTTTTAGCTCTTGCAGCTGGTTCAGGCTTGGATTGTGGGAGGTTTTTGTGGGCTTCGCACTAGAAGTCGGCTCTCTTAAAATGCATTAGCGTAGAACCATCTTTGC
+
AABAAFFFBABBGGGGGGGGGGGAFHBFGHGGHGDFHHHHHGFHHHHHHHHHHHHHHHHHHGHHFHHFHHGHHHHHHHHHGGGGHHHF?EEGGHHHGHFHHHHHGGGGGFHHHEHHHHHHHHGFGHHHHGBG3GGHHHHHHHFFD2FGC/G2BDFHHFB<11?G??FGF1DFF0<D1GGGFGGA..-CGDEGGGED?CH.;@?A:@90900C0:DGE./;09;00;BBB0BFGB/:.;;?/99.9BFFFFB
@M00262:65:000000000-A4NV9:1:1101:4571:11842 1:N:0:1
AAGGTACACTGTTACCGCTTCACTCGCCGTTACTGGGGCAATCCCTGTTGGTTTCTTTTCCTCCGCTTATTGATATGCTTAAGTTCAGCGGGTATTCCTACCTGATTCGAGGTCAACTCTAATAAAGTTTGGGTTGTTTTACGGCAGTGGCCGCCGTCACGTTCCCGTTGCGAGGTTGTGCTACTACGCAGGGGAGGCCGCGACGAGGCCGCCAATTCATTTCGGGGGCGGCGAGGGGCGCCAGGCCCCTG
+
AAB>>DD5DFFFGCGGGGGGGGHHHGGGGGGGGHBAGGGGGHHHHHHHHHHGHHHHHHHHHHHHGGGGGHHHHHHHHHHHHHHHHHHHHGGGGGHEHHHHHHHHHHFHGHHGGHHHHFEGDFFHHHFHHHHGGDGG?GHHGFAGCGD01<<C-C@GDCAEA<GHCGG.:EDC-@?EFFGDGB90CFGG@.9ABGGBBFE-@B-B---;;E-->BBFFFBBB/;9@99999BB;----9----.9.9A.?..
@M00262:65:000000000-A4NV9:1:1101:9487:11852 1:N:0:1
AGCAGGAACTGTTGCCGCTTCACTCGCAGTTACTAGGGGAATCCTTGTTAGTTTCTTTTCCTCCGCTTATTGATATGCTTAAGTTCAGCGGGTAGTCCTACCTGATTTGAGGTCAAGTTCATAACAGTGCACAAGGCAGTCCGAAGACGGTTAGAAGCAGAAGCACTTGGTCTCTGCGATAGCATAGATAGACTTATCAAGCCAAAGCCGATCCCCATTAAGTTCTGCTAATGCATTTAAGAGGAGCCAGT
+
BBBBBBBFFFFFGGGGGGGCFGGHHGGGGGHHHGHHHHGGGHHHGHHHHHGHHHHHHHHHHHHHGGGGGHHGHHHHHHHHHHHHHHHHHGGGGGGHHHHHHHHHHHHHHHGHHHHGHHHHHHHHGHHHHGHHHHHHGHGHHHGGGGGHGGGGGHHHHHHHHHGHHHHHHHGGGGHHFDCHGGHHHHHHHHHHGHFHHHHHHHGHHHHFHGGGGGGGGGGGGGGGGGGGGGGGGGGGGGGGGFFFFFFEFF/
@M00262:65:000000000-A4NV9:1:1101:5564:11853 1:N:0:1
AAGGACACGATGAAGAACGTAGCGAAATGCGATAAGTAATGTGAATTGCAGAATTCAGTGAATCATCGAATCTTTGAACGCACCTTGCGCTCCTTGGTATTCCGAGGAGCATGCCTGTTTGAGTGTCATTAAATTCTCAACTTCATTCAGCTTTTGTTAGTTGAATGTGGCTTGGATTGTGGGGGGTTGTGCGGGCTTCGCACTAGAAGTCGGCTCTCCTAAAATGCATTAGCGTAGAACCATCTTTGCGG
+
AAAAAFFFB2AADGFGGGGGGGGG2E2GHHGEFGFGFGHHHHHGHHHGGHGFHHHHHHHGHHHHHGHHHFHDHHFFGHGHGGGGHHFHGGGGGHHHHHHHGFGHGGC/EGGHGHHHHHHHHHGHGHHHHHHHFGHFBHHHHHHHHHHHHHHHHHHHHHHHHHHHHHHGHHGGHGG1FGHGHGFGGBBBBDDFFBBBBEFBFFBBFFFFFBFD;BEDFFFFFFFBFFFFFFFFFBFFBEFFA9BBFFFFEB<
@M00262:65:000000000-A4NV9:1:1101:24948:11853 1:N:0:1
ACACAGAACTCTTGCCGCTTCACTCGCCGTTACTCGGGGAATCCTTGTTAGTTTCTTTTCCTCCGCTTATTGATATGCTTAAGTTCAGCGGGTAGTCCTACCTGATTTGAGGCCAGAGTCATAAAATTGCCCAAGGGCGATTAGAAGCGTGCTTCCCAAATCTTACCAGCGAAACTTATTACGCCAGACGATATTGCTATACTCGCTAACTCCTTTAAGGCGAGCCAGACAAGCTGGCAAAACCCAAATCC
+
A1AA11CFFF1FGDGGGGGGGGHHHGCGGAE0/B1ABEEA/A1A1DFGHABFGAGGG1DB1FFF?EEEE@@E2@F2GGFDGBGHFFHHG/E@>EF1F2>G1><D0BF212FH/<//0/11BBBF112111111/???ACG/<C1D11F-CEC.<11<0/.<00<=0/0<C-A-::0:0:B:C::?.-9C-@..;00;00CB009C-A.-FFFFEFFFBBFF----;FFEEFFFFBFFFFF---:-;?-BB/
@M00262:65:000000000-A4NV9:1:1101:5793:11856 1:N:0:1
AGGCTAACGATGAAGAACGCAGCGAAATGCGATAAGTAGTGTGAATTGCAGAATTCAGTGAATCATCGAATCTTTGAACGCACATTGCGCCTTCCGGTATTCCGGAAGGCATGCCTGTTCGAGCGTCATCAAACCTCTCAGAAACAGCTTTATGTTGTGTCTGGAATTGAAGTAAGAGAGTCATCAGTTGATTCTCTGCTTTGAAACTCAATGGCAAACTATGCTCTGCATTTTTAACGTAGTAACATTAC
+
BBCCCFFFCABCGGGGGGGGGGGGGCGHHHGGHGGHHHHHHHHHHHHHHHHHHHHHHHHHHHHHHHHHHHHGHHHHHHHHGGGGHHHHGGGGGHHGGGGGHHHHGGGGGHHHHHHHHHFHGHHGGGGGHHHHHHGHHHHHHHGHHHHHHHHHHHHHHHGHHHHGGHHHHHHHHFHHHHHGHHHHHFFHGHHHGHHHHHGHHHHFGHHHHGGGGGGGGGGGGGGGGGGGGGGGGGGGGGDCFGEGFFFFEF/
@M00262:65:000000000-A4NV9:1:1101:26897:11857 1:N:0:1
ATGCCTAAGATGAAGAACGTAGTGAAATGCGATAAGTAATGTGAATTGCAGAATTCAGTGAATCATCGAATCTTTGAACGCACATTGCGCCCGCCAGTACTCTGGCGGGCATGCCTGTTCGAGCGTCATTTCAACCCTCAAGCCCTGCTTGGTGTTGAGGCCCTACGGCTGCCGGAGGCCCTTAAGGGAAGTGGCGGGGGGGGCTGGCCATGCCGCCAGAGGAATATGCTATTTCGGGGTGGGGGAGGGCG
+
>>A?AFFFFFFF3BA11FEGCGF0GHCGFGGGC00F2FFGHHF22FGFDDHFCGFFGHHFFGGFFHHHHBGFHHHHHHHH?EEEGFEEEGC/>/>/>BFDBEGHHEGGGCCFHGHHHHHHGFHGGC/CFFGGFGHFCHH0CGF.<0<<FFCCD.G.G0</CAAC/:C.---..=---;.;../;BFB..9;FFB-=--;-------9-9/9/9/----------/////////;:-9--9----;;9----
@M00262:65:000000000-A4NV9:1:1101:8476:11860 1:N:0:1
ACAGCAGACTGTTGCCTCTTCACTCGCCGTTACTAGGGTAATCCCTGTTGGTTTCTTTTCCTCCGCTTATTGATATGCTTAAGTTCAGCGGGTATTCTTACCTGATCCGAGGTCAACCTTGAGAAATAAAGGGGTGACAACCGGGTCATATAACTACTAGATGCGTGCTGTTATAAGCTCGTTGCATATAGAGTCTTTACGACACCGGTCATTATCTTTTGGACCTGTCACCAGGTGACAAAGGGCCCAAC
+
BBBAAFFFFFFFGGGGGGGGGGHHHGGEGGGGGHHHHH3GHHHHCHHHHGHGHHHHHHHHHHHHGGGGGHHHHHHHHHHHHGHHHHHGHGGGGGGHHHHGHHHHHH44GGGGGHHHFEGDD3CGHFFFDFF2?@<CHHFBHGG?CFCC1DG1G=1GCGGHGEGFFA?.<GHF0000=DB:ADEB.C0GHHHH0G0;G0B0AEGGGGGA-@DC;90FFGGBBDB/;FFB/FF//:EF//:FFF/FDFFFFE9
@M00262:65:000000000-A4NV9:1:1101:26877:11872 1:N:0:1
AGGGTAAAGATGAAGAACGTAGTAAAATGCGATAAGTAATGTGAATTGCAGAATTCAGTGAATCATCGAATCTTTGAACGCACATTGCGCCCCTGGGTATTCCGGGGGGCATGCCTGTTCGAGCGTCATTTCAACCCTCAAGCTTAGCTTGGTATTGAGTCCATGTGAGCAATGGCAGGCTCTAAAATCAGTGGCGGCGGCGCTGGGTTCTGAATGGAGTAATAACACCCGTTACAGGTGCGTGGGGGGCT
+
>1>1>B1D@1BFB1BGCGGEGAA3DAAD1GEEH0FGDGFFHEGB22FHFFF10EED1GDFB2D1FBFE00GADB2AF1AF?EAAD@GFECE@/G//F011B22BEECEC-:CC0CCHG00C9F.9C..;900;0FG?.9CCB0/;/99B9B?//:BFBF/BBFB/9//;99/B99-/;-9-;/;B//////;FB99--9-;@-9---/-;;F/////;F;////////-----A-/9/9/9--99------
@M00262:65:000000000-A4NV9:1:1101:17406:11873 1:N:0:1
ACCACTGTCTCTTGCCTCTTCACTCGCCGTTACTAGGGTAATCCCTGTTGGTTTCTTTTCCTCCGCTTATTGATATGCTTAAGTTCAGCGGGTATTCTTACCTGATCCGAGGTCAACCTTGAGAAATAAAGGGGTGACAACCGGGCCATGTAACTACTAGATGCGTGCTGTTATAAGCTCGTTGCATATAGAGTCTTTACGACACCGGTCATTATCTTTTGGACCTGTCACCAGGTGACAGAGGGCCAACG
+
BBBBBFFFFFFFGGGGGGGGGFHHGAGGCGGGFHHHGH3FHHHHHHHGHHGGHHHHGHHHHHHHGGGGGHGHGEGHHHHHFGHGFFHHGGGGGGHHHHHFFHHHHHHGHGGGGGHHHHHHHHHHHHHGGHHGGGDFHHHHHGGGGGGGHHHHHHHHHHHHGHHHGDGCGHDHHHHHFHHHDDGHGGGHHHHCHGHGGGFGGGG??EFFGGGGGGGGGGGFFAFFFFFFFFFFFFEFFBFFFFFFDDFDFFD
@M00262:65:000000000-A4NV9:1:1101:10155:11876 1:N:0:1
AGGCTAACCTGTTACCTCTTCACTCGCCGTTACTAAGGCAATCCCTGTTGGTTTCTTTTCCTCCGCTTATTGATATGCTTAAGTTCAGCGGGTATTCCTACCTGATCCGAGGTCAAATCTTAGGCTTTTAAATCGACAGAATGCCGGCTGGGCCACCAAAGCGCGTGACAAAGCTCCATACACTTGGGCACCAAACTCGGCATCGCCACTGCATTTCGAGCCTGTCCATTAAGGGACAGGGCTCAACAAAC
+
BCCBBFFFFFFFGGGGGGGGGGHHHGGGGGGGGHHHHHHHHGHHHHHHHHHGHHHHHHHHHHHHGGGGGHHHHHHHHHHHHBHHHHHHHGGGGGHHHHHHHHHHHHHHGGGGGHHGHHFHGHHGGHHHHHHHHHGHGGGHHHGGGFGGGGGGEFFGHHHHGHGGG@GGGHHHGHGHGFHHHHHHFGGGGGGGGGGGGGGDGG?/D?DDFFFFFFBFFFFFFFFFFF/BFFFFFFEFFFFE?FFFFBFFEFF
@M00262:65:000000000-A4NV9:1:1101:11187:11885 1:N:0:1
AGTCACTAGATGAAGAACGTAGTGAAATGCGATATGTAATGTGAATTGCAGAATTCAGTGAATCATCGAATCTTTGAACGCACATTGCGCCCGCTAGTATTCCGGGGGGCATGCCTGCTCGAGCGTCATTTCAACCCTCAAGCTTAGCTTGGTATTGAGTCCATGTCAGCAATGGCAGGCTCTAAAATCAGTGGCGGCGCCGCTGGGTCCTGAACGTAGTAATATCTCTCGTTACAGGTTCTCGGTGTGCT
+
CCCCCFFFFFFFGGGGGGGGGGFHHHHHHHGGHGGHHHHHHHHHHHHHHHHGHHHHGHIHHHHHHHHHHHHGHHHHHHHHGGGGHHHHGGGGGGGGGHHHHHHHGGGGGGGHHHHGGGGGGGGGGGGGGGGGGGGGGGGFFFFFFFFFFFFFFFFFFFFFFFFFFFFFFFFFFFFFFFFFFFFFEFFFFFFFFFFFFFFFFFFFFFDFFFFFFFFF.AF.B/BFFFFFFFFFFFFFFFFFFFFFFDFFFFF
@M00262:65:000000000-A4NV9:1:1101:19600:11885 1:N:0:1
ATCCTGTACTTTTGCCGCTTCACTCGCCGTTACTGAGGCAATCCCGGTTGGTTTCTTTTCCTCCGCTTATTGATATGCTTAAGTTCAGCGGGTAACTCCTACCTGATCCGAGGTCAACCGTGGAAAAATAATCGTGGATGACCAGCGCCCGTAGACCCTTCCCGAGCGGGTGACAAAGCCCCATACGCTCGAGGACCTAGGCGGGCGTCGCCACTGCCTTTCAGGCAGGTCCCCCTTGTGACAGGGGGACC
+
AAAAABBDFFFD3BFFAA1AE1FGCAEG0A0EFGFGFCCFGHHFFE?AEEGGHHEHHGG2FHHFEGGGCGEHHHHFGHFFFBGHHEHBGG/EGEFGGGHEFEGHFHF1FFE/>EFHFGHG?FC?GDFFHFHHEAFG?CGFHHHHHHG?CCCC-CEFH.<<C//:EGGGG@-9EBBFFGGGGBCGBFE?EB@@A=-AEFFB/B@?>;@----9--///:9B/FFB/9AA--:/;-A-;B/;BFBFEE@---B
@M00262:65:000000000-A4NV9:1:1101:7127:11901 1:N:0:1
AAGAGATCCTGTTCCCGCTTCACTCGCCCAAAGTTCCGATGCGAGACTGGCCGTACGCTTTATTCCCCCCGCACTCTTTATCATTTTTCGCCTCCTGCCCGCCACGGCTCACGACATTCGCCGCAAGCTCCGTTCCGCATCTGCTTTCGGATTTCCTCGATCGAGATGACGTAAGGCGGAGCGAAGGCGGGGCGCTCATGATTCCGAGAGGGGCGGCAGCGCTTGGTCGATACGCCAGATCGTGTCACCGA
+
ABCCCFFFFFFFGGGGGGGGGGHHHGGGDFHFEBFFHFGGFGFGGCEHHGGHFA1EEEFGGHHHHHHEGGGGGGGGHHHHFHFHHHHHHGGGGGHHHGHGGGGGGGGGGGHHHGGGGHHFGGGGGGCHHHHDCFHHGGCDGHGHGHHHGGDGGGGGGGGGGGGDGGEGGGGGGGGFFFFFFFFFFFFFA@DCFFFA?AFFFFFFFF?D;FFFFFFA;-BD=DFDFBFFF>EFFFDFDFFFFFFFEFFFFD-
@M00262:65:000000000-A4NV9:1:1101:6870:11904 1:N:0:1
AAGAGATCGATGAAGAACGTAGTGAAATGCGATAAGTAATGTGAATTGCAGAATTCAGTGAATCATCGAATCTTTGAACGCACATTGCGCCCGCCAGTACTCTGGCGGGCATGCCTGTTCGAGCGTCATTTCAACCCTCAAGCCCTGCTTGGTGTTGGAGCCCTGCGGCCGCCGCAGCCTCCTAAAATCAGTGGCGGGCTCGCTATCACCCACGGCTAGATAGGAAAAGCACACGTCCGGAATCCCGTCAC
+
CCCCCFFFCCCFGGGGGGGGGGGHHHHHHGGDHGGHHHHHHHHHHHHHHHHHHHHHHIIHHHHHHHHHHHHGHHHHHHHHGFEGHHHHGGGGGGGGGHHHHHHHHHGGGGGHHHHHHHHHGHHGGGGGHHHHHHHHGHHHHHHGHHHHHHGGHGHGHHHHHGGHGGGGGGGGGGGGFGGGGFFFFFFFFFFFFFFFFF--.--..9//:/9..-9--9;////;////9.///.-::.--9-.:B/.99..
@M00262:65:000000000-A4NV9:1:1101:19271:11917 1:N:0:1
AAGAGATCGATGAAGAACGTAGTGAAATGCGATAAGTAATGTGAATTGCAGAATTCAGTGAATCATCGAATCTTTGAACGCACCTTGCGCTCCTTGGCATTCCGAGGAGCATGCCTGTTTGAGTGTCGTCAAATTCTCACTACCCGTGCTGTCTGATGTGGATGGACAACGTCCAATACACCTTCAAGACAGTGGGGCCTGGATCGGTGGAGGATGCATTGCTGGCAGCTAACCCCTTTGCTTTGCTTTGC
+
BCCBCFFFCABFGGGGGGGGGGGHHHHHFHGGGGGHHHHHHHHGHHHHHHHHHHEHHHHHHHHHHHHHHHHGHHHHHHHHGGGGHHHHGGGGGHHHHHHHHHHHGGGGGHHHHHHHHHHHHHGHHHHGFFHGGHHHHHHHGGHHHGGGGGHHHHHGHHHHHHHGGGHHHGGHHGGHHHHHHHHGHHHHGHHEGDGFGGGGGHHHHGGGGGGGGGGGGGGGGGGGFEFFGFGBGGGFFFFFFFFFFFFFFFB
@M00262:65:000000000-A4NV9:1:1101:7155:11956 1:N:0:1
AACTCACCGATGAAGAACGTAGTGAAATGCGATAAGTAATGTGAATTGCAGAATTCCGTGAATCATCGAATCTTTGAACGCACATTGCGCCCTCTGGCATTCCGGAGGGCATGCCTGTCCGAGCGTCATTGCACCCCTCAAGCGCGGCTTGTGTGTTGGGTCAAAGATTCGATGATTCACTGAATTCTGCAATTCACAAGATCGGAAGAGCACACGTCTGAACTCCAGTCACGAGTGGATATCTCGTATGC
+
CCCCCFFFCCCCGGGGGGGGGGFGHFGHHHGFHGGHHHHHHHHGHHHHHHHHHHHHHHHGGGHHHHHHHHHGHHHHHHHHGGGGHHHHGGGGGHHHHHHHHHHHGGGGGGGHHHHHHHHHGGGGGGGGHHHHHHHGGGGHHHHGGGGGGGGHHHHHHHHGGHGHHHHHHGGHHGHGGGGGGGFGFGGGGGGGGGGGFFGGGGGGGGGGGFFFFFFAFFFFFFFFFFFFFFFFFFFFFFFFFFFFFFFFEFF
@M00262:65:000000000-A4NV9:1:1101:10434:11978 1:N:0:1
AGCCATGCGATGAAGAACGTAGCGAAATGCGATAAGTAATGTGAATTGCAGAATTCAGTGAATCATCGAATCTTTGAACGCACCTTGCGCTCCTTGGTATTCCGAGGAGCATGCCTGTTTGAGTATCATGAAATTCTCAATCCTGTTTTTAGCTCTTGCAGCTGGTTCAGGCTTGGATTGTGGGAGGTTTTTGTGGGCTTCGCACTAGAAGTCGGCTCTCCTAAAATGCATTAGCGTAGAACCATCTTTGG
+
[truncated: 27,574,175 more chars]
