# Supplementary material for: An Illumina metabarcoding pipeline for fungi
Source: Ecol Evol. 2014 Jun 2;4(13):2642–53. doi: 10.1002/ece3.1107 (PMC4113289; doi:10.1002/ece3.1107)
Supplement: Supplementary file 1 — Data S1. Sample files: exp02pool02_S1_L001_R1_001.fastq; exp02pool02_S1_L001_R2_001.fastq; primers.txt; forward_labels.csv; reverse_labels.csv. [file ece30004-2642-SD1.zip › ece31107-sup-0001-Samplefiles/exp02pool02_S1_L001_R2_001.fastq]

@M00262:65:000000000-A4NV9:1:1101:14673:2166 2:N:0:1
AGAGTCAACTGTTGCCGCTTCACTCGCCGTTACTAGGGGAATCCTTGTTAGTTTCTTTTCCTCCCCTTAATAATATGCTTAAATTCAGGGGGTCTTCCCACTTCATCTGAGGTCTAATTCATAGATGCACAAAGCCGTTCGCCCAAAAACATACTCGTAAAAGCATGCTTCGAAGTTCACACCTTTGTTCATTTGTTTCTTTTGGCTACACAACATAGGGTTTGTGGATTGGATTCACAGTTAAGTGACAT
+
A??A3DFFFFFFFGGGGGGGGDFFHFFGGFGGGHGHHHGDGHHHHHHHHHGHHHHHHHHHHHHGGGHHFDG5GHHHGHHHHHFGHHBFF1EGGEHHHDGHHHGGHHHHHHFGHHGG4FDH?F4FBHEHFHGEAFFFCGDFDGGGGHC//CGGFHHH?GDHH1GHGHFHHHHGHFGGHHBFFGGB0:C::CFFCHHHFHHHHHGF@BBBB09;AAEBFF0C/;?.B/A090FF0;BFFBF/FFF/BFBF/9/
@M00262:65:000000000-A4NV9:1:1101:12958:2450 2:N:0:1
AGAGTCAAGATGAAGAACGTAGTGAAACGAGACAAGATCGGAGCTTGGGGCGCCAACGTAGGGCGATTGAATGCGCGTGCACAAACGCCGTCAGTTTTCAGTTCTTTTGTTGCCGACGGAAAGAGTCGGTCACGCTCGGCACCTGCAGACTCGCCTGCCGTTTTTTCTCCAGTTGCGAAACCAGTCGTGTCAATTACCCGCGGCAGTCCAGTCGGGACGCCGGGATCGCATGCGAAGGAACACGTTCCGCC
+
AAAAAFFFFBDFGFFGFGGGFFBADFHBFEGGGBGH2BEFG2AEGHHGAAE0E@ECFGHFF1FHCEGGGHHHHGGG?>EGHBGFAHEDCGC@DD>GGG2FBG2GHHHGHHFGHGGG--@DFCHFHDF?@-ADF?A:EFGGAFGEGGFBFFFFGAFDAFF@9.;AFAFFBFFF9;FFF-B@@9AEFBD9DABBFBBFBB/A=-@=>>BBFBFFBD;A->;FFF--=.AD.::DBD?D;..:.;BDA?.9...
@M00262:65:000000000-A4NV9:1:1101:14798:2559 2:N:0:1
CGATGCCGAGTTTGGCGCCTGAGTGCATGGAGCTTTGTCACACGCTTTGGTGGCCCAGCCGGCATTTGTCTTTATTTCCCCAAAATTTGACCTCGGATCAGGTAGGGATACCCGCTGAACTTAAGCATATCAATAAGCGGAGGAAAAGAAACCAACAGGGATTGCCCCAGTAACGGCGAGGGAAGCGGCAAAAGTCCGCCCTAGATCGGAAGACAGTCGTGTAGGGTAAGAGGTTAGATCTCGGGGGTCGG
+
AAAA>11>1>AAD3F1AE00000D11DFG01B0BFG1AF211B/EECFECB//00AEF0FA>?E/1222BG2F2BG22@1FH/>/BB1FDFFG1FCEGEAB11>BFFEEFG11/>CC/<GF11@G1GHB2@2FDGF1G/</<-><0<F.FBC0<...C.CE/<C0<0..;C:GBAC?A@---.;C.-9;----///99--9;--/9:---9--//-;:;-:;;/:-/9/9/;-/-9-/;9/;?--999---
@M00262:65:000000000-A4NV9:1:1101:16899:2564 2:N:0:1
AGTCACTACTCTTCCCGCTTCACTCGTGAATCCATCCATTCCCTTAGCGGATCTGGCGGATGTCTCTGGCTACAGTGACCAGGCGCACCTGATCCGCGAATTTAAGTCCTTTGCAGACTGTACACCACGCGATTTCGCTGCGTTCTTCATCTGATACGTAGATCGGAAGAGCGTCGTGTAGGGAAAGAGTGTAGATCTCGGTGGTCGACGTATCATTAAAAAAAAGAAAGAACTTACGACCGGTACGTCCA
+
AABBBFFFFFFFGGGG?E2EGFHHHGHHFGHHHHHHGBFGHHHHF33FEF2EEGB5FECEEGHHH5F53GFDG3GHBFHHFFFGEE/>EHF3BGE0FE/ECFG3DGHFFHHHEHDG2FGFGGGDHFAGGGG/AGGFFADDEGGFGGHHGHHHH0=DGEG0..GFED.;;CGHDGGGDGF/CFEC.99BFGF;000CFFG?..A?DF--;--.9AB9F////9;BA...///..////;..---9-..;.;.
@M00262:65:000000000-A4NV9:1:1101:15676:2614 2:N:0:1
ACGCTCGAGATGTAGAACGTAGCGAAGCGTCATTCGGTAAACTGCCACGCGGATCTTATCGTGCTACGGCCCTGCCTCAACTCACTTTCAGCGCTTCGACGGTCGATATCACGCAGCGCCGCTTGCCGACTAATTACATCGAAGGCTTGTTCACTGCGCCATCGCTGTCTTCGCCGGACATTTATCCGATGCATGTTGCGTCGGCCATGCTTCGCGATCGAGTTTTTGACGAACTGCGAGTGAAGTGGCTA
+
AAAA?A?DA1AF3BADFBAG0BA0000AEEFG0GFGA/ACF1211A1FAEE?///BE2FG>G0FAG1?/>/EE0GFFH1>BBFF>>FGG2EHCCCEG?/<//C<C/F/>G1?/G/@?@--<-<A..<---:-00;0G0C0./::.AB/-;;00;000.-9..;9C...///;-;-@----/;///;/;9--;9///9;B-9@---9-9/9///-A--9---;BE;BA@-/-----//-;;--/9//999-/
@M00262:65:000000000-A4NV9:1:1101:17736:2615 2:N:0:1
ACTATTACCTCTTCCCTCTCAGTTGCTGGTACTATCCTTGTTCCTTTCGTTTCCTCCTCTTCTTGTTATTCTTAAGTTCAAGGTCAGCTCCTACCTCTATTTGATTCGAGGTCAAACTTAAAGACATACCCTCTTACGGTCCGGAGCAAGCCAGCCTGGCCAGTGAATAATATTATTCACGACTATGACATCGAGACTTCTCACCCCTACACCCGTCCACTAGTATTTTCCGCTAATAAATTTCCAGAGAC
+
11>1ADFF11BD1F11111BB3D31D111B1333310B3BBA12A2DB0ABF1FG100B1FF21B1B2F222DF2D2F2D221A1101111BF1B11B1222222@D/D0/?01@B111BB111B0111B11/B>11/?0//////</00/?0B//00/@@@/111@F@122211<1@GB?///-1>1=111<>.><<000000..-<..///.;..:.<0/;00;00009:..A.00;900;0;F00.9;
@M00262:65:000000000-A4NV9:1:1101:18069:2618 2:N:0:1
CCCTGTTCCTGTTTCACTTTCCGTCACAAGGGCAATCCCTGTTGGTTTTTTTTTCTCCGCTTATTGATATGCTTAAGTTCAGCGGGCATTCCTACCTGATCCGAGGTCAAAGTTTGTTTAGGTTTAACTAATTTAGTTAAAAGGCAAATGCCCGCTGGGCCACAAAGCGTGAGACAAAGCCCCAGATACTTGGGCACCAACTTGGCATCGCCATGGCATTTCAAGCCTGCCTGGATGGACAGACTCAAAAA
+
1>1>>B@BDD@11BBGEG11BFEG10B11000B0ABBC11AF1A0EGE/BAAE/0G21BE///1B12FGFG2@BGDH2B2221/////012BE2>>110BBF</>/C01BD11BFF<0@@1@1F>FGB2D11@@>111@GBGG?FAFGFB1F0EC---...A<CC./<<.C..;0:C/:/:.:A.909;;00;..C..9.AF00:/C0/...-;/9-9/9///9/9-/--;;/AB/9-///-/A//BB//A
@M00262:65:000000000-A4NV9:1:1101:11060:2694 2:N:0:1
AGCCATGACTGGTGCCGCTTAACTCGCAGTTACTAAGGGACTCCTTGTTAGTTTCTTTTCCTCCGCTTATAGATATGATTAAGTTCAGAGGGGAGACTTACTTGATTTGAGATAGAGGTTGACAGAGACAAAAAAGTTGCCGGCCTTTTCTCTGTGAAGTAATGCATCAGACAGCCATAATGGTCAAACCTCCCTTTATGTTAGCAGCAACAAAAAGAAATACGCCGTGGGAAGGGACTAAATAAATATGC
+
AAAA11111311BBG111A001B3FEE0001DBFG2BFBE/0BAD11BFA1D22221DD211D0///BED2DF2BFF22221@2DF2221B//>///BFFGBEE11221B?/11>110B0BEB1B0BG0BGGG//?1>BD1////<GD1GH111?1111@1111GFG1<11100.>F10<==0000<00.<CEAGF0:CBG0:CC00/./;:..CAB../0;0.9-9---;A/-;--9-BF/BF/////;/
@M00262:65:000000000-A4NV9:1:1101:10097:2701 2:N:0:1
AATGTTGCCTGTTACCGCTTCACTCGCCGTTACTAAGGCAATCCCTGTTGGTTTCTTTTCCTCCGCTTATTGATATGCTTAAGTTCAGCGGGTATTCTTGCCTGATCCGAGGTCAGTTTGATAAAAGAGGTTTTATGGCTAAAAATGCTGATTGGAGCCAACGAAGCGAGTGACAAAGCCCCATAACGCTCGGGCACCAGATGCAGCATTGCCACTGCATTTCAAGCCTGTCCATTTAAAGAACAAATGCT
+
ABBBBFFFFFFFGGGGGGGGGGHCHEGGGGGCGHGHHHHHGHHGHGHHHGHGGGHHHHGHHGHHCFGGCHHHHHFHHHHHHFHHHHHHHGEG>EFHHHHHFHHHHHEHHG?EGHHHHHHHHHFHHHHFHHHGHFHHGHHEHHGHHHHHHHHGHHFH0GFHHGGGGGGGGGGHDGH0C//GHGGHHGHCGDGCGGACFGFGAFFBFFFFFGGGGGGGGGEGFFFFFFFFFFF/BBFEFFF//F..9FFFFF/
@M00262:65:000000000-A4NV9:1:1101:15061:2709 2:N:0:1
ATAGCGACCTTTTCCCGCTTCACTCGCAGTTACTGAGGCAATCCCTGTTGGTTTCTTTTCCTCCGCTTATTGATATGCTTAAGTTCAGCGGGTATCCCTACCTGATCCGAGGTCAACCTTTGTATGTGAGGGTTTTGCAACCGGCAGGCCGGTCCCTCCATGGCTGCAGGCGAAAGAATAATCTTACTACGCCGCAGTTCCCACTGGTGGTTTTTCCGCCGTTGAATTTCAGGGGTGGGCTGCCCGCAGGG
+
BB?AA3@D>AFFFBFGGFGGGGHHHDGGCFHHHHCDFCFD2GHHHHHHHHEGHHFHGDGHHHHFFEGGGEHH5GGGEFHH4FGHHHEFFG/EECG4FFH3CGH3FHFFHDGGGHG22GFFH3G3F3G33GHGBFFGFHE2?GDGGGG-..<<CG-CHG.:CCBGFFFHGG.;@B-./900CFC0CFFFBBA?A?BF-;/FFFFFF/F;...;9..99.AD-;A.:/BF///;BFF?BA-;.99FEFF=;--
@M00262:65:000000000-A4NV9:1:1101:14349:2717 2:N:0:1
AATGTGATGATGAAGAACGTAGCGAAATGCGATACGTAATGTGAATTGCAGAATTCAGTGAATCATCGAATCTTTGAACTCACATCGCGCCCGCTGGAATTCCAGCGGGCATGCCTGTTCGAGCGTTATTTCACTCCTCAAGCTTTGCTTGGTGTTGGGGCACTACCAGTAAAACGGTAGGCCCTGAAATTCAGTGGCGGGCGCCCCTAGACTTTGTGGTGGGCAGTTTTTCAGCTCCCTTTCGGGGGCCT
+
1>1>A33@B3BB311B1B1A11F0E?EFF10B000FGFCFHH22FGF111B10FAA1DH2A22FAD21A0BAFFDE2A11BFB1D1/////>/>E//01B1G1210>/<EEGGG111BF2/F0//////FBD1F11??G1BDD11<1GHFGCHEHGFA@@?-.C0C<0<GBB0;0-A.;..0:C..FBBBC00000/.-9----9-----9////;BF--------////-////9;9--///--;-----
@M00262:65:000000000-A4NV9:1:1101:15513:2794 2:N:0:1
AGATCGCACTCTTGCCGCTTCACTCGCCGTTACTGAGGTAATCCCTGTTGGTTTCTTTTCCTCCGCTTATTGATATGCTTAAGTTCAGCGGGTATCCCTACCTGATCCGAGGTCAACCGGTAAAAAATATAGTTCGACCAGCGCCGCCGGGCCCCCTGAGCGGTATAAGAAGTCCCATACGCTCGGTCACCGGAAACGGACGCCGCCACTGCCTTTCGGGCACGTCCACGGGGGACGCCGCCGAACAAACA
+
AABB?AAADDFFFGFFEE2EEGHHHDCEEGF?FFHDFFFGHHHHGHE3BACEG1GHFGHFHFHFEEGFGHHFHHHHH4GHGFHHHHEGFEEE/EB4GHFHHFHHHHHHHGGGEFFHFECCC@/1FF/FHHGH11@//F/CHH??CDGD@-CC?@?B?A/BEGG..C0BBB0BFBFFF0;/;..;@>.;./9A--9-;.?.--;9@-=-./;/99FB/;9.BB?AA.;.BD?----9--;-;9-----...9
@M00262:65:000000000-A4NV9:1:1101:18257:2806 2:N:0:1
AGCAGGAACTGTTGCCGCTTCACTCGCCACTACTGGGGGAATCCCTGTTGGTTTCTATTCCTCGCCTTATTGATATGCTTAAGTTCAGGCGGTAGTCCTACCTGATCTGAGGTCGAATTCGAGTGGCTTTAGGGTCCCTTGAACGGTTCCTCCCCTGCGGAAGCTCGCCCGCTCCCCATGGACCGATGGGTTTGAGGCCACGTCGACGGAGTCCCCGTCGACGACCGGCCCACGACCCGCCCGTGGCCCGG
+
AAABAA3CFFFFBGFGEG?AEFHHHFE?AFHGHHHH22E0EGHHHHH3BGFEGFGF5G5GH5GGGGGGHHHHFF4DFBGHFHGFGGGFBGEGEG/GHHEBFGB3BFHFF4?FFF?@?GHFA2B?GAFFGF11CGHBHGGHF1FGGFDFFHGHHGGFAG@@--.<C0EC?E-C@?.;./CFE0099;-.A./;../..9..;-.99-9-=...9;9A-;D----;----;-@..--9-;>-;@BBD--9;@=
@M00262:65:000000000-A4NV9:1:1101:14098:2830 2:N:0:1
AGACATGCCTGTTACCGCTTCACTCGCCGTTACTAAGGCAATCCCAGTTGGTTTCTTTTCCGCCGCTTATTGATATGCTTAAGTTCAGCGGGTAGTCCTACCTGATCCGACGTCACCATTCAGACGTTGGGGGTTAACGACGTGGCCGCGACGCATACACCTGACGGGGGGTGTACTACTACGCTCTGGAAGGGGGAAGGGGACGCCCCTGAGTTTAAAGACCCCGAAATGACGAGAATGCCAAAAACAAA
+
>>11>@1CCFFFB3BFFEECEA1AF0EEEGCCFB22AA0BGGHH11BBG1G?GAGHEHFGB//BAEGGF1B1@BFFBFH@2@1@BG2BGGGG>E/>2FGEGHGF0FBFFE///?//111@22@21><??C?C/<-<==A.<<-..-.--;-----.9000/////.----9@--/9//////-----;////----9--9---99----9-;-:;;///;/--------9//9-----////9/9--99--
@M00262:65:000000000-A4NV9:1:1101:18966:2847 2:N:0:1
AACGCTTAGATGAAGAACGTAGTGAAATGCGATAAGTAATGTGAATTGCAGAATTCCGTGAATCATCGAATCTTTGAACGCATATTGCGCCCTCTGGTATTCCGGAGGGCATGCCTGTCCGAGCGTCATTGCTACCCTCAAGCGCAGCTTGTTTGTTGAGCCCGATTGTCCTTAATGGACAGGCTCGAACTGCAGTGGCGAGGCCGGGTTTGGTGCCCGAGTGTATGGAGATTTGTCATCCGCTTTGGTGG
+
AAAA111>@13331ABFGEGFFA0DBBFBG0000012AFE2FBB2F2D1AG10D11A0B/F/BG1FDGHBGE2F2FGGFHA@F/D@2DA?>>EHFFBGFFFHHHGECEEE/FGBHEGDCB<EGBCCF/0>2@@21FGBFFGFHC@CCCHGFC1FFF<>11CFC@@-A.00<G0000GGFHFEGC..C-:.;090/;99.----9.9---::BFA?FFFB?@--;:/B-9-////;BB////--;-;:/9-9
@M00262:65:000000000-A4NV9:1:1101:16077:2897 2:N:0:1
AATGTTGCCTGTTGCCGCTTCACTCGCAGTTACTAGGGGAATCCTTGTTAGTTTCTTTTCCTCCGCTTATTGATATGCTTAAGTTCAGCGGGTAGTCCTACCTGATTTGAGGTCAAGAAGTTCATTAAATGTTGTCCATACCGGACGATTAGCAGCTGAACTAGTCAGAGAGCAATCATCACAGTGTAGATAATTATCACACTAGTGACGGGACTGCAAACGGTTCCGCTAATGTATTTCAGGAGAGCCGA
+
AAA?>DFFFFFFGFBAEEAEEFG5BFECEE55DFGBBGD?2AFCGHFHHEGEGHFGFFGGHHGFDEGGGGHBDFHHHGHFF5FEGGF5GE@?E@1FHHFFFFEG3B4FGFGGHFHHDGGHHHBDGFGFHFFGHHHHHEHHHHGCC?D/AGEHHFGFFGFHFGEHGHHFGBGGGFFGHGFHHFGF00==GEHFFHFGHEHCFF//;CG0::C-.;.CFBCCAADA9C9EG.-.CBCFBBFFF/FBE.A?.=;
@M00262:65:000000000-A4NV9:1:1101:17128:2902 2:N:0:1
GATGAAGAACGTAGCGAAATGCGATAAGGAATGTGAATTGCAGAATTCCGTGAATCATCGAATCTTTGAACGCATATTGCGCCCTCTGGTATTCCGGAGGGCATGCCTGTCCGAGCGTCATTACAATCCTCAAGCACAGCTTGTTTGTTGAGCCCTGTCCCTTAATGGACAGGCTCGAAAGGCAGTGGCGCTGCCGAGTTTGGTGGCCACGAGGATGGAGCTTTGTCAAGCGCGTTGGTGGCCCAGGCGGC
+
AAAAAF111CA>AE1EE?0AB1A00A0D1B01GGHF2BGFF1A10AF1EGAA/B2F12F1BGFEAF2A2GGCAA//B22D//?//B0BBGFGGFGFGG@>/?>0B1>FFG1F/A?EC//<0B>@GFDBGEHFGF1F0?FG1GFG10?GBA11FCAC<>1<><DGGHGBFCBC...<@CC.:..CECB/:-.9-..-:?.C0;99C..-B------/;A/---/99////;/---9@@F;;--;-9------
@M00262:65:000000000-A4NV9:1:1101:14418:2965 2:N:0:1
AAGGATAACTCTTGCGGCTTAACTCGCCGTTACTAGGGAAATCCCTGTTGGTTTCTTTTCCTCCGCTTATTGATATGCTTAAGTTAAGCGGGTTTCCCTACCTGATCCGAGGTCAAAATGGAGAAGGTAGCGTCTGGGAGGAGCCCGGCCCGGAGCACGTGTTGGCGTTTCTGATGAGGTCGAGGCCTTGCGGGGGCCGCCAATGGATTTAAGGTCAGCCAACGCGCGGGAGCGGGAAAGGCAACCTAAAC
+
A???>1B1BD1BAGF11AEEFGCE10A0EE/B/22DBE00/BDGB11A1BBEG012DB1AB110>/E//G21222B@BF2@1@FD22B1E/E>//B211>0B1B01F1CE<E/011B<G1F10B<0<@1@1/<///?00////?F.-<-<-<-<--:FC../:../9.-9/;009CB0/;;A-@A-9////-@@-@@;@?@?-////:BB///9///-//--;;@-99-9-;--;---9---;;?-///;/
@M00262:65:000000000-A4NV9:1:1101:12784:3000 2:N:0:1
GATGAAGAACGTAGTGAAATGCGATAAGTAATGCGAATTGCAGAATTCCAGTGAGTCATCGAATCTTTGAACGCACATTGCGCCCTTTGGTATTCCGAAGGGCATGCCTGTTCGAGCGTCATTATCACCCCTCAAGCCCTCGGCTTGGTGTTGGACGGTTTGGTGGAGGCCCCCTCGGGGGCTCCTGCCCCTCCCAAAGACAATGACGGCGGCATCGTTGGACCCCCGGTACACTGAGTACTTCACGGGTA
+
1>>A1DDFFFAAFFA1DDB3B1E000FG3DA3FHFEACCGD1FFHHFBFGEDC1FB112FGCFG?DFGHFBFGEAAED@GG?EGGGFFBB>BGE2FG?EGGGFE0GFFGFGHHEHHGGGGEGHFHDGHFCCG?FC11?FHHCFFGGCF?/?CGGFFGGCEGGG<CA<CCCCAC-ACCGC@@GGE9BFFF:--;-:BFFF/-;-/BBBA9-;@>-99AF?9A//9--9>@-9;/F/://9///999BE----
@M00262:65:000000000-A4NV9:1:1101:19104:3094 2:N:0:1
ACCACTGCCTGGTGCCGCTTCACTCGCCGTTACTAAGGCAATCCCTGTTGGTTTCTTTTCCTCCGCTTATTGATATGCTTAAGTTCAGCGGGTATTCCTACCTGATCCGAGGTCAAATCTTAGTTTAAGGTTTGTATACTGAACACCAGCTGGCCCACCAAAGCGTGTGACAAAGCCCCATACACTCGTGCACCAAACTCGGCATCGCCGCTGCATTTCTAGCCTGTCCATTAGACGACAATTTGGCTCCA
+
A>1>>111BDF1BAF1E?EGCGFFFAE0AE?0FG2BFB00GGFH1FBFABFAGFFGFHHGHHHHEEGGGHHE@G@FBHHEGFFHHHGHGEEGE?FFGHHFEGH1BF1FB/EGEHG1121BG21FFB>211111?0222@2@21<><AAG<110/?FCCG...00.><.<00=DFGFG<C<://0<0;..:..=:...900..999B.AE?A---9//;////;//-/9///:////---999/;/BB/99/
@M00262:65:000000000-A4NV9:1:1101:14935:3148 2:N:0:1
AAACATCGGATGAAGAACGTAGCGAAATGCGATAAGTAATGTGAATTGCAGAATTCAGTGAATCATCGAATCTTTGAACGCACATTGCGGCCATAGGTATTCCTTTGGCCATGCCTGTTCGAGCGTCATTTACACCCTCAAGCCTAGCTTGGTGTTGGGCGTCTGTCCCGCCGTTCTCGCGCGCGGACTCGCCTCAAAGTCATTGGCGGCGGTCGGGCCCGCCCCCGCGCGCAGCACATTTGCGCCTCTCG
+
A??ABFF?A?ADG5FEFGEGGFFGCAEDD5EEGAD35D5GFHH5GF5BDAEGCGBFAGDBFFGHHGFHCFBEGFHGFHHHG@EEGFEGDCEEC3BEG@EFGHGFDEFGHHFHFFFGH3FGDHEECDDGGD3FFGHH?G/FFGBF22GFG1<A??/?/FD<@>A..=D0<A?CC-CFEFGFF@D--?DCAFF;=D9BBBB/;99/BBF-;9=-----9---;-9--9---9-9-@=.../9/99-9.../99
@M00262:65:000000000-A4NV9:1:1101:16520:3219 2:N:0:1
AATGTTGCGATGAAGAACGTAGCGAAATGCGATAAGTAATGTGAATTGCAGAATTTTGTCAATCATCGAATCTTTGAATGCATATTGCGCCCTCTGGTATTCCGGAGGGCATGCCTGTCCGAGCGTCATTACTACCTTCAAGCACTGGGCTTGGTTGTTGAGTCGATTGTCATTTTGGTGGACAGGCTTAAAATGCAATGGCGATGCCTAGTCCTGATGCTGATGCCCGAGGGTATGGCTCTTCGTCACAC
+
AAAAAFFF11>111111FEGG0FE0000B1AE0/AAAFHC2F2A2DBE1AF10D1222B2F22D122AA0F/DF2FBF2BEFFFG221///>EGHFB1122@2FE//EEGE>FGB1FG11<<CGGGG/0@21DGHEHFFF1@1?FGHFAFF/>A1<C.FF11=1-..=C<000==0=@..:GBB...CGBGCC:0CB0;B/B---..900/CFFG000090;B000;/----9-://;--;;/B-;-9-B;
@M00262:65:000000000-A4NV9:1:1101:15195:3266 2:N:0:1
AGCCATGCCTGTTACCTCTTCACTCGCCGTTACTAAGGCAATCCCTGTTGGTTTCTTTTCCTCCGCTTATTGATATGCTTAAGTTCAGCGGGTATTCTTGCCTGATCCGAGGCCAGTTTGATATTTTTTTTTAAAAAAAAAAGTTTTTATGGCCAAAAAATGCTGGCTGGAGCCAACGGAGCGGGTGACAAAGCCCTAAAACGCTCGGGCACCAGACGCAGCATTGCCACTGCATTTCAAGATTGTCCATT
+
3AAAAFCF4DD4B5E5F44GGGHHHEEGGGGDGHHHGHHHHHHFHGFGHHHEFHHEF5FGGEHG?EEGGHBFHHHHHHHG5EGHHHHHHGGG/>3BFHFFEHBFFFHFFFGEG//FBFHGHHFDDGHG/DCGC1DBGCCDCCD0BGFEEFGGGGGHHCC:.;;B0/9/EA..B.9FAE-A.-9B--;A/BBBFB.ABF.9B/--..;@>?B.;.9..9--B-ABBFF///9//;///;FF//9///9//B/
@M00262:65:000000000-A4NV9:1:1101:12414:3278 2:N:0:1
AACTCACCCTGTTACCTCTTCACTCGCCGTTACTAAGGCAATCCCTGTTGGTTTCTTTTCCTCCGCTTATTGATATGCTTAAGTTCAGCGGGTATTCCTACTTGATCCGAGGTCAAATCTTAGGCTTTTAAATCGACAGAGTGCCGGCTGGGCCACCAAAGCGCGTGACAAAGCTCCATACACTTGGGCACCAAACTCGGCATCGCCACTCACTTTCGAGCCTGTCCTTTAAGGGACAGGGCTCAACAATC
+
AABABF4BBAC4BGGGFG4FGDGFHFC2EEFGFHEG3GFFFHFGHGEH5DAEGGDGEGH5GFEGAEEGGGFHEF5FFG55F5FHF5GHG?E@E/GHHBEF3343B?GF0E//EGF34FEGHFHFHHH0B2C1FGD0B?CC0>@FF?@/@CGCC.<<GHA<0<<@CCGG.0;///;<:CCCGB0:;B0../99.AE.099.:?-99.;.9;///9;BF...;@FFBB///99//;......9AFEFF.;9//
@M00262:65:000000000-A4NV9:1:1101:19842:3295 2:N:0:1
ACTGCTGCCTGTTGCCGCTTCACTCGCCGTTACTAAGGCAATCCCTGTTGGTTTCTTTTCCTCCGCTTATTGATATGCTTAAGTTCAGTGGGTATTCCTACCTGATCCGAGGTCAAATTTTAGGCTTTTAAATCGATAGAATGCTGGCGCGGCCATCAAAGCGCGTGACAAATCTCCTTACACTTGGGCGCCAAACGCGGCATCGCCATTGCTGTTCGAGCCTGTCCCTTAAGGGTCTAGGCTCAAAAAAA
+
>11A1BB1>BFFFBEG1EEGGBHGHC0AFE0AAF22FFC0EGFHBGHFDBAEGH1EGHHFHFFHGCCEEHHFBG2EGHFHHHFGHEGF2BB>E1@FF222@BGFGG11B/E/EGH1>F1BFEH<1B00B2BBB2?0/<AGH2@G2@1//////--0>1111<.--<ACE00/00=:0000/0:<000..-;;.99..-9--;-9-----;////;//--;-;9-////;////9-9/-/:://-9;//9--
@M00262:65:000000000-A4NV9:1:1101:8585:3380 2:N:0:1
AGTGGTCAGATGAAGAACGCAGCGAAACGCGATAGGTAATGTGAATTGCAGAATTCCGTGAATCATCGAATCTTTGAACGCACATTGCGCCTTCTGGAATTCCGGGAGGCATGCCTGTTTGAGCTTCAGTAAACAACCCTCGGGTGGGAGTAATTTTACTTCCGTTTCCGGTCATGGGCGCCGGTGCTTCCCGTCCTCCCCGACCCGCACAGAGTTGGGGGGGACGCCCCCCGCCTTACAGCCGTTGCCGC
+
A111>1@3B1DFGCC1BBAEA?A0AEEEF0/EE?AGB22ADF222DGGHBFGF1FG10BF/FHHHGFH0GF/EFH1GHHHAEE@GFHGGEG/EGDB11BFGB1>///EEEGHHFGGFHHG0B<C11@GB2@2@FD<F/CF/A/>F-<-.>.<0DGFF000=DG.00<CGCGCCAHC0.:-9-9-9--:099B..9ABFB-B@?=-9??----/B/9/;>--9--@9-9--@--9@F-9////-;99-;/;>
@M00262:65:000000000-A4NV9:1:1101:15284:3396 2:N:0:1
AGATGTACGATGAAGAACGTAGCGAAGCGCGAAATGTAGTGTGAATCGCAGAACATCGTGAATCATCGAATCTTTGAACGCACATTGCGCCTCCCGTCGCAGGGAGGCATGCCTGTCTGAGCGTCGTGATAACCCATACGTCCGGTCCACGGTCGTGTCTTGGGCCGTTCGTCGACGGGGTCTCCGTCGACGTGGCCTCACATCCATCGGTCCATGGTGCGCGGGCGAGCTTCCGCAGGGGAGGCACCGTT
+
AA3ABFFFBBA?5BGBGGEFB4FEGG2EEEGECEEBGHFGGGHHGHHFGGGGHFBFGGGGHGHHHGHHH3FGHHEHHHHHGGG@HHHGEGGGGHGGHGCG/B/DFADG/CGHHHHFFHF1FFCDDDCGGFFFHCG.00>0<GC??C??GHG-.CC@?.FGGG099EB@FF.9AB@BB-@B;DFFB?EF9;999.;BFFFF?F/BF9/;9.AAB///////--;-;>--99A/9B.A--;9-.;@..9ABAA
@M00262:65:000000000-A4NV9:1:1101:12132:3401 2:N:0:1
CTGTTCCCGCTTCCCTCGCCGTTACTAGGTTACTCCTTGTTAGTTTCTTTTCCTCCGCTTCTTGCTATGCTTAAGTTCAGCGGGTCATCCTACCTTCTTTGCGGTCAAGTTCATAACAGTGCACAAGGCAGTCCGAAGACGGTTAGACGCAGAAGCACTTGGTCTCTGCGATAGCATAGATAGATTTATCGAGCCAAAGCCGATCACCATTACGTTCTGCTAATGCATTTAAGAGTATCCAGTGATTCCAC
+
AA1A1FDFAD1>?1BAF?0000AAB221B11B1DFBA11AA21DAFDGHHFHFGHC/AEA/BF1112D1BGDG1BGFG221?E@F/02B11210F11BF111/>></1BBB22BFFG11>1<FD1F0/?</@<CE/?</@?//?CCHBA@<->01<1F0<00<D0DGDBC-<..<0<0<0000<F0CBG0.:.;9FB///9--9-.;;0;090.//BFF//:/:/;/;FFB/9/////////;B//FF//:
@M00262:65:000000000-A4NV9:1:1101:16447:3407 2:N:0:1
ACACGACCCTGTTGCCTCTTCACTCGCAGTTACTAGGGGAATCCTTGTTAGTTTCTTTTCCTCCGCTTATTGATATGCTTAAGTTCAGCGGGTAGTCCTACCTGATTTGAGGTCAAGTTCATAACAGTGCACAAGGCAGTCCGAAGACGGTTAGAAGCAGAAGCACTTGGTCTCTGCGATAGCATAGATAGATTTATCAAGCCAAAGCCGATCCCCATTAAGTTCTGCAAATGCATTTAAGAGGAGCCAGG
+
AABBB@@DDFFFGGGGCGGGGGHFHGGECGFBGGHHHHGGGHHGHHEAFFFEHHHHHHHGHHHHGEGGGHHHGFHHHGHHGGHHGHGHGGGE>EFHHHGHGFHDFHHHHGG2FGBFGFHHHHFH3FG4FG4?F2FGFF?GHH?ADCGE/CCFGE1FGGHHBHEBFC1FFF>G1<F11CCCGGHHHHFHB0;FBCFGHFHF0G.CCC/=.9A-DDFFEF000090;90099;000C0C0F0B//.AD?FFF.
@M00262:65:000000000-A4NV9:1:1101:13333:3443 2:N:0:1
ACCTCCAACTGTTGCCGCTTCACTCGCCGTTACTAGGGCAATCCCTGTTGGTTTCTTTTCCTCCGCTTATTGATATGCTTAAGTTCAGCGGGTATTCCTACCTGATCCGAGGTCAAATCTTGTTTAGGTTTAACTAACTTAGTTAAAAGGCAAATGCCCGCTGGGCCACAAAGCGTGTGACAAAGCCCCATACACTTGGGCACCAACTTGGCATCGCCATTGCATTTCAAGCCTGTCTGGATGGACAGACT
+
BBBBBBFFFFFDEGFGGGGGGGHHHGGGGGGGGGHHFHHGGHHHHHGHHHHGHHHHHHHHGHHHGGGGGHHHHHHHGHHHGHHGHHFHHGGG/EGHHHHHFHHFHHHFHGGGEHFHHHHHHHHGHHHHGHHHHGHHHHHHHHHHHHHFHFGHHHHFHEBGGDGFGHHGGGCGHHGGDFHFHHFFBCHHGGHHFHFGGFGGFGGGGGGFFG0BGFGGBGGG;FFFFFFFFF/FEFFFFFFFFFFF9BFFFF9
@M00262:65:000000000-A4NV9:1:1101:18762:3450 2:N:0:1
AAGGTACACTGTTCCCGCTTCACTCGCAGTTACTAGGGGAATCCTTGTTAGTTTCTTTTCCTCCGCTTATTGATATGCTTAAGTTCAGCGGGTAGTCCTACCTGATTTGAGGTCAAGTTCATAACAGTGCACAAGGCAGTCCGAAGACGGTTAGAAGCAGAAGCACTTGGTCTCTGCGATAGCATAGATAGATTTATCAAGCCAAAGCCGATCCCCATTAAGTTCTGCTAATGCATTTAAGAGGAGCCAGT
+
ABABAFFBFFB@G5FFE?AEGBAGFAEEDEHGHHG5EH?AEHHHGGGDGGDGGHHHHFFHGHHHGGGGCHFHHGHFHGFHBDDGFHHHGEGG/?CGHHHHGHHFHFFHHHGG30GFFBFFGHHHHHHFEBFGHEAGHFDFGHGGGGGED?AFEA<GD<?0?GHBGHHHGGFHGEFFHGGHGGHGFFDFB00D0C;00C00::CFCCCG:C?-;DFEBB09BFBF0FFBBBFFGGGFBFGGGEFE9.;EFF/
@M00262:65:000000000-A4NV9:1:1101:14996:3491 2:N:0:1
AGATCGGAAGAGCGTCGTGTAGGGCAAGAGTGGAGATCTCGAGGGTCGCCGTATCATTAAAAAAAATGAAAGAACAGAGCGCCAGGTGGTATTACGGGGCGCATGTCTGGGAGAGAGTAATTATAACAATCAAGCACAGAGTGGTGGTGGAGCATGATATCTAGAAGATCGTAAAATCAGTGGCAGAGCTGTTTGGCTGCATGCGAAGGAATTTATAGTGCTATGGAGAACGGAAGGCACGTACGAAAAGA
+
>1>111>AAA1CFEE1000A0BF00AFF0011/BFFBAGDG1///BBA//A//0B222D1DEF?@?01B@B100000000/>////1B//22222/?////////111=000..<..>0000<==0=000/0<D0//////0::0...:.../.0;0099000;900/00.9;..;0909;0/.:9--////:/9A/9--////;--;--//;///9///////;//-:-/-;----------------/-
@M00262:65:000000000-A4NV9:1:1101:9768:3500 2:N:0:1
AGATCGCACTGTTCCCGCTTCACTCGCAGTTACTAGGGGAATCCTTGTTAGTTTCTTTTCCTCCGCTTATTGGTATGCTTAAGTTCAGCGGGTAGTCCTACCTGATTTGAGGTCAAGTTCATAACAGTGCACAAGGCAGTCCGAAGACGGTTAGAAGCAGAGGCACTTGGTCTCTGCGATAGCATAGATAGATTTATCAAGCCAAAGCCGATCCCCATTAAGTTCTGCTAATGCATTTAAGAGGAGCCAGG
+
BBBBBBBABBFBFGGGFG?EGGHHHFFGGEHDGHHGHHFEEHHHFFHGFHHH5DGBFBHFHFHHGGGAFFHHB@GGHFHHEFFHGHFEHFEEEGGHHHGGHHGHGBHHFHEHGHGGFGHHHGGHGHHHGHHHHGHGHGGHHHGGFGGHGGGGGHGFGFFFGHEGFFGGHGHFFFFHFGGHGGF0GF0CBGHGHH0CC0:0=0C/CFGE?@AB?AB.CFBBFF;FGFFBFF00C0FFFFFFF/9.;AEFFF.
@M00262:65:000000000-A4NV9:1:1101:20683:3521 2:N:0:1
ACTTCCAAGATGAAGAACGTAGCGAAATGCGATAAGTAATGTGAATTGCAGAATTCAGTAAATCATCGAATCTTTGAACGCACATTGCGCCCGCTGGCATTCCAGCGGGCATGCCCGTTCGAGCGTCATTTTAATCCCTTCCCGGGAGACTCTTCTATGCTGTAGTGCAGTGTCCACGGGGCGTTGGGACTGGTCGCCTTGTCTTATTAGGCGGCCGTAGCTGAAATGAAGCGGCGGACTGGCGGCGGCCC
+
AA11>D13@1FFBABBGFEGFFEEEGECGGGC00FAAD22FE222GFEFHHHE11DAFFFHFFHH2EGGFGGHGDGEGBB>/>E1F1BEE/>EE/EC/0@1FG21>>>EECBC<1<ECFHCHE//?ACFDG1FGD1@C1<00FE---<.<<<F00=0=0<000<0=C0000:;C00CA--:A---9.-..9--//----99/////;9/9//-;@@--;-;9/B/B//9B9/-9;9---9----9-9---9
@M00262:65:000000000-A4NV9:1:1101:20232:3524 2:N:0:1
AAGGTACACTGTTGCCGCTTCACTCGCCGTTACTGAGGCAATCCCTGTTGGTTTCTTTTCCTCCGCTTATTGATATGCTTAAGTTTAGCGGGTATTCCTACCTGATCCGAGGTCAACCGTAGAAAAATTTGGGTTTTGGCAGAAGCACATCGAGAACTTGCAACGAGAGATATTACTACGTTCAGGAAGCAGCCGCGACGCCACTGATCTAAGATCTTGCTATCACGGACACGGCGTCTATACAAAGGTAA
+
A1>AAFBDDFFDF1FG1AEEFGGGHGG0EEA0FHG2AE/FGHHFGH1EFGCFEHHHHHHHHHGGEFG/?1@DGDDFHGHHBFFHGBFHHFCE/E12BEGFFHHHHHHHHGGGEF1BB0//?//21B<F1121?//?F0AH1/?0111>C11.0FA.<11100=0-<.C-.00:000000..=//00//..//;.--:--;---9BFFB/;////////////;//9-9---9----;---/;//;//-//9
@M00262:65:000000000-A4NV9:1:1101:13996:3533 2:N:0:1
GTGCAGCTGGACATTCTCCTGAGCTAAAAGTAATAATCCGTTTGACGGGACTAAATAAATATGCTTTTAGCTCAGGAGAATGTCCAGCTGCACCTGCATTTCAAGCAACCCTCCACCGATCGTAAAGACTGGTGTTGGGATTGCTCAAGTCCAAAGCCATTCAAAACAAATTAGATCGGAAGAGCGTCGTGTAGGGAAAGAGTGTAGATCTCGGTGGTCGCCGTCTCATTAAAAAAAAACAACTTATAGTG
+
3>AAABFFFF@FFGGGGGGGG5ABFDG5BAFFFDFGGHH?GHHGFGFGGAAGBGHGFHBFGFFGEHGHBGHHHHEHFF11FFGFFGFHGHHHHHHHHBGFGHHBDHHFCFGHHGGHHGGEEGHHF/FFGHHHGHEGA/>CBGFEHHH11FGFH1@0FH0?DF11??FA/GHHHEBGHHGDGDFHH-EDG<CC/:0E/:C.:/;CCBGEB:FFFFGGBAFB@D---;99;BB/;FF?-=@.9..////////
@M00262:65:000000000-A4NV9:1:1101:16218:3535 2:N:0:1
AGGCTAACCTTTTACCGCTTCACTCGCCGTTACTAAGGCAATCCCTGTTGGTTTCTTTTCCTCCGCTTATTGATATGCTTAAGTTCAGCGGGTATTCCTACCTGATCCGAGGTCAAATCTTAGGCTTTTAAATCGATAGAATGCCGGCTGGGCCACCAAAGCGCGTGACAAAGCTCCATACACTTGCGCACCAAACTCGGCATCGCCACTGCATTTCGAGCCTGCCCACTAAGGGACGGTGCCCAACAAAC
+
AAAA34FCCDDFFFFGEE22E5B55222EAEEGHHHBFHC23BF3GGE5FF11BFDHHGFEFG31AEA>GEBDDF55@55D3B4FFB44EEC@E34DGDFFG33334F0/<EEEB34FFHHHFEFHHEHD11?2/F/?<FG2FG1///A-...F?FFGFE//<-CCGG.C0::/:0/;0CCF000C0-;-B-CA..;C..A9-/A.A999/99BB//B...9/...9/..////.;9-99.@/B/.9....
@M00262:65:000000000-A4NV9:1:1101:11848:3615 2:N:0:1
ACAGAGTCATGTTAACGCTTCACTCGACGGTACTGAGGCAATCCCTGTTGGTTTCTTTTCCTCAGCTTATTGATATGCTTAAGTTCAGCGGGGATCCCGACCTGATCCGAGGTCAACCTTAGAAAGATTCTAACTGAGGGGAGGCAGACCGTGTCCCGTAAACCCATGGGTCAGATACGTGTCCGGGGAAGAACTCAGTGTAACGGGGGTCCAAAGAGACAGGCGGCATTGTCTTTGGGAGGGGGAGGAGC
+
111A11@11333333AA1A1A113A00AA0BAA1DFFF/AF1FFG111BFEE/01BDEAFBBG1AFHGB12D2@2DD2D221@FFF@FD?EE/>?/00/?/>?<E1BFFEC/?01@<001@@DDD<@?11111?1<1</C?.@CA.AC.<<.<</00::-:.0;.:/:/:;/.9000;.;C9/;.9-:99AAB-/;99//;///--9=@---/9/;9----9----99999////:99----99---9-;-
@M00262:65:000000000-A4NV9:1:1101:9656:3660 2:N:0:1
ACAGCAGAGATGAAGAACGCAGTGAATTGCGATATGTAATGTGAATTGCAGAATTCAGTGAATCATCGAATCTTTGAACGCACCTTGCGCCCTTTGGTATTCCGAAGGGCATGCCTGTTTGAGTGTCATTAATATCTCAACCTCTGAACCATTGTGGTTTTTTGAGGCCTTGGATGTTGGAGGTTTATGCTGGTGGAATCACTGGCTCCTCTTAAATGCATTAGCAGAACTTAATGGGGATCGGCTTTGGC
+
BBBBBFFFBFFFCFFCFGEEEE2FFFGHFHGGHGGHFHGHHHHHHHFDHHFHGFHHEFAAGGHGHHHHHHHGGHHHGGHHGFG0CGHFGCGGGGHHHHHGHHHHFGGGGGGHGFGHHHHHFHEFGDGHHHHHFHGFGGHHHGFFHGFHGEGFFGGHFHAGEE@DFGHEFBFHHGGFHHFACGFDFHHB0GGHHGHGEGGFFCGFHA/<EGFHGFFFGGFFB;BFB90FFFGBFGGGBFDE?.;ABECFF//
@M00262:65:000000000-A4NV9:1:1101:19260:3680 2:N:0:1
AAGAGATCGATGAAGAACGTAGTGAAATGCGATAAGTAATGTGAATTGCAGAATTCAGTGAATCATCGAATCTTTGAACGCACATTGCGCCCCTTGGTATTCCGGGGGGCATGCCTGTTCGAGCGTCATTACAACCCTCAAGCTCGGCTTGGTCTTGGGCGTCACCGGTCCCCGGTGTGCCTTAAAACCAGTGGCGGGGCCATCTGGCTCTAAGCGTAGTAAAAAACATCGCTACAGACGGCCGGGGGATG
+
AAAAAFBFA@AF1AGBEG11BB0B33DGFFF?H0FFFGGFGDFCBF2FGHFHFFDGDF2AFBF1FDHHCFBEHHD1EFGFE/AEFFHFGCGGG/0>FGHHHDGFCEGGG-;/;CFB0B09EEFB@:EEG0C0BFE;E.9CB///B-;?-@@BBB/:F9-9>;@A-;A@@??F-@@999;B/:FFFFF/AE?/99A@---9@AB/9B/9-//9;/;@-9--9////;-9/;A--;-;;9-9--@---99--:
@M00262:65:000000000-A4NV9:1:1101:10419:3726 2:N:0:1
ACCTCCAACTTTTGCCGCTTCACTCGTTCGGTCATGGAAATGAACTTTTCAGTAAGTTTGCTGAGCACTGGGGCTGATTGGGGAGTGGGGGAGAATAGCTAAGATAGCTACGAATTAGCGTCCGCCGGGGCGGAAGGGATTGAGTGGTTTACTACGTTCTTCATCTTGGAGGTAGATCGGAAGAGCGTCGTGTAGGGATTGAGTGTAGATCTGGGGGGTCGCCGTATCAGTTAGAAAAAGCAAGGAGACGG
+
AABBBB4FFFFFGFFGG2AEE5AFGFAFHG?FEFHHHGHHHDA5GFB5GD5E55F5AEFFHHE5GCGGHFAG0EAGADG5FGE?EA1?F@@EEGFGEFFGE4F?GGHFHHGGAA/?B1BBD//@<?BCCG<C-@-.:E./:C090;.B.?/000B.CFFEGBBFGGFB009C;0CFBBAA..A:..-AD@BDA.//./././/;/9;9///://.----.;9A9@...//;/;////.9../9......9.
@M00262:65:000000000-A4NV9:1:1101:16091:3742 2:N:0:1
ATTGAGGAGATGAAGAACGTAGCAAAATGCGATAAGTAATGTGAATTGCAGAATTCAGTGAATCATCGAATCTTTGAACGCACATTGCGCCCGCCAGTATTCTGGCGGGCATGCCTGTTCGAGCGTCATTTCAACCCTCAAGCACAGCTTGGTGTTGGGACTCGCGTTAATTCGCGTTCCTCAAATTGATTGTCGGTCACGTCGCGCTTCCATAGCGTAGTAGTAAAACCCTCGTTACTGGTAATCGTCGC
+
?AAB?FBFA>BFFFGDFGGCGFFHHHHFHHGFHGFFBFBHHHHGFHHHDGHFGFHHG5BF5FGHHFAEHHHGGFHGHHEHGGG?GHBF?EGEGEGGGHEFHFHFHHGGGC?GHGGHFF1F?/<//A/<CGFF1D1<EHHAGHGBB00<FHHGHG.EEHCHFHF.@-CCDABFBEDGBGGFFGBFFGGB;B0000:--:.;A.A=-9-;?DB9B/BB-;.-./////9F/A?9.-AEEABFB/BFFB...--
@M00262:65:000000000-A4NV9:1:1101:12383:3758 2:N:0:1
AATGTTGCGATGAAGAACGTAGTAAACAATTTGCAAAAACTATTTCTATAGAAGCTGGAAAACCAATTAATGAAGCACGCGGGGAAATGACACGGGCGGTTCAAGTACTGCTATTTGCGAGTGAAGCGGCAAAAGTTCCTGCTAGATCGGAAGAGCGTCGTGTAGGGAAAGAGTGTAGATCTCGGTGGTCGCCGTATCATTAAAAAAAAAAAAAGAAGAGAGGTGACGAGGCTTGTCGAGGACAAGAAGAA
+
?ABCAFFFCDBAGGGGGGGFGGFFHHHHHGHHHHHHGHHGHHHHHHGGHHHHHHHEHHFHHFFFHFHHFHGFHEFHHHGGGGGGGGHHHGHHHGGGGGGB/FGHF@GFBGHHHHHGHHCFGCGGHB1CC@CCHHF00CGHGFGHHFFHHGDEG?ABD.AB-::CFFG/F.9/B;C999//;FFFF.;DA/BCB=-:AFBFF9:9BFC---;-;-...//./.././/;.9--./-./..---./.9/////
@M00262:65:000000000-A4NV9:1:1101:8464:3768 2:N:0:1
ATTGAGGACTTTTACCGCTTCACTCGCCGTTACTGGGGCAATCCCTGTTGGTTTCTTTTCCTCCGCTTATTGATATGCTTAAGTTCAGCGGGTATTCCTACCTGCTTCGAGGTCAACTCTGAAAAAGTTGGGGGGTTTTACGGCAGTGGCCATTCGCCGGTCCCCTGTTGCGAGGTGGGCTATACTACGCAGAGGAGGGCCGCGACGAGGCCGCCAAGTCATTTGGGGGGCGGCGACCCGCTGCGGCAAAA
+
BBBBB4FBAFFFFGFDEEEAEGGFGDGECEAEF5AF2?2EFEGHGHFGHHHEGG5AADFGHGFGAFEFGFHHEGGEFDGGB3DBGFED4E@EE/GFHHBGCFFG03BF</?@EHFEHF11G12DG0?BFHHGCDGBBGEFB.9---9//;A/BFF/;A-999-;AF.BBFF9---;?.;AF./9FB/F.-.-9AE.AA?A.;-;;9-----9;@--99BB//;99B?BB--99-B?--9-9-@9B-;--..
@M00262:65:000000000-A4NV9:1:1101:19350:3778 2:N:0:1
AAACATCGCTTTTGCCGCTTCACTCGCAGTTACTAGGGGAATCCTTGTTAGTTTCTTTTCCTCCGCTTCTTGATATGCTTAAGTTCAGCGGGTAGTCCTACCTGATTTGAGGTCAAGTTCATAACAGTGCACAAGGCAGTCCGAAGACGGTTAGAAGCAGAAGCACTTGGTCTCTGCGATAGCATAGATAGATTTATCAAGCCAAAGCCGATCCCCATTAAGTTCTGCTAATGCATTTAAGAGGAGCCAGT
+
A?1AA1C1AF1ABFCGGGAEGFFHHG0AEA12GG2GGHF/ABEHFHHGHBGGHHBGFHHHFHDF/EEG/BF1FG2GFFFH2FFGGF2FBEE/>/>1@GHF>GFHE>2>1GAEFHB1GHHEFFEGG11F1DGHEFE//</FHHG?/<EHGAAFCH1D1FFGHEFFFFH1<1FDGHHHGG-AEGHGH0G;G0:;C0;CGC000CEB/GGHGG@??BFE//CFFGFFBFGFGEFFFB9F0F0///BAFBE-/-9
@M00262:65:000000000-A4NV9:1:1101:10523:3801 2:N:0:1
AAGGACACCTTTTGCCGCTTCACTCGCCGTTACTGGGGGAATCCTTGTTAGTTTCTTTTCCTCCCCTTATTAATATGCTTAAATTCAGCGGGTCTTCCTACCTGATCCGAGGTCAACCTTGTGGTATGGGGGGGTTTAACGGCCGGGAAACCCGCGGCACGCCCTGGGCGAGGTGTAAACTACTACGCTCGGGGTGACAGCGAGCCCGCCACTGGTTTTCGGGGCCTGCGGCAGCCGCCGGTCCCCACCCC
+
BAAABFFFBFFFGFGGGGGGG5FFGFGGGGG?FHGBG?EG1FGHHGHHHEFHHHHGHHHHHEHHGGHHHGHHHFFHGHHHGHEFGH4EGGEE?EHHHHHHHHHH3FGHE?ECEFHGHHHHHHFG<DGGHHGGGBBBFF/FD=BB;->>-;FFFBBBBB-@FBE?BFFFF?=BBFFFF/FFFBBF/B?;EDBBBBB<EF/FFBB--9?BBB-AFFEFBFEF<;D-@?F?ABBBB?FF?--B-9=?FFF.A.-
@M00262:65:000000000-A4NV9:1:1101:11023:3861 2:N:0:1
AAGAGATCGATGAAGAACGCAGCGAAATGCGATAAGTAATGCGAATTGCAGAATTCAGTGAGTCATCGAATCTTTGAACGCACATTGCGCCCTTTGGTATTCCGAAGGGCATGCCTGTTCGAGCGTCATTATCAAAGTATCAAGCTTGGCTTGTCGTTGGGCCCTTTGTCACCTGGTGACAGGTCCAAAAGATAATGACCGGTGTCGTAAAGACTCTATATGCAACGAGCTTATAACAGCACGCATCTAGA
+
BBBBBFFFB@ABFBGFGGGCAEEEFGGHHHGGHGGHHGHHHGGGGGHHHHHHHFGHGHGHFFGHHHHHFHHGHHGHHGHHGGGGHHHHGG?FGHHGHHHGHHHHGGEFGGFHHHHHHHHHGHHGGGFGGHHHHHGHHDHHHHFGHFGHFFHFGGFGFFHGGHHCHHHFDHFEGFFHG/0GHHGBGFHFHEGA0GBFGGFGGGFCDFACFF.9F/B99;0CBB/9//-AD=?FFFB//9F?.;-9=.;//B/
@M00262:65:000000000-A4NV9:1:1101:17810:3884 2:N:0:1
ACACGACCGATGAAGAACGTAGTAAATTGCGATATGTAATGTGAATTGCAGAATTCAGTGAATCATCGAATCTTTGAACGCATATTGCGCTCTTTGGTATTCCGAAGAGCATGCTTGTTTGAGTATCAGTAAACACCTCAACGCTTTTGGATTTTTTTTTGAAAGCTTTGGACTTGAGCAATCCCAACACCAATCTTTTTCAGATCGGCGGCGGGTTGCTTGAAAGGCAGGTGCAGCTGGACTTTCTCCTG
+
AAAA?@3>A@DAGGGGGGGGFGFCFFF5GHGAFFEHHFBGGHHHGFEFGHHHHDFFHGFFH5FGHHHHHHHGHHHHHEHHGGCGGHHHGCE1?@@GB?G4B?GGDFEDFFFHECGH3?GGHHGHEGFFHGFGFHDC/BG@<2?/DGGGF<<DFFFHCFDGC.D0=GBGGFHFGGHFCFFFEFHHEHED.EDA.B/;9FF0/9900FAD-@-9B9-9AD?/:/?99/;.;9BF/B/;BBBB..FB/:9BBB/
@M00262:65:000000000-A4NV9:1:1101:19961:3895 2:N:0:1
ACAAACCACTTTTACCGCTTCACTCGCAGTTCATGCGACGCTCCCTGATCGTTTTTATTCATCCCCTGAATGATTTTCTTCATTTCCGCAGCTGTACCATTCGGATGCGCATGCCGCCTTGTACAGGTTCTCCCTGTGGGGAGTCTGGCCTTGTCCCTTAGACCCATGTGTCCGCTCGGTGTCCCGTTAGCACCTGGGTTTTCTGGAGGTCAAGCGGTGCGACCTTCCGCGGCTCTGTCAGTTCCAGGTGC
+
>111>>11>B11A3BBEE?E?1F3FFCG?E1222A10///AA///01011/0AF///D22222B//B/B1B21B221211@22BB2B>>/>/B1B12B221220/?/0<E//?1B///?<11@@2@0@11@>B0F11?0////.01>0<01>FGGFD00<000CA<//=0=0=A-.--:;..90=-;...000.//../;9.C0;90...;/;:9A---------///----9--/;///;/9//9/99//
@M00262:65:000000000-A4NV9:1:1101:10817:3931 2:N:0:1
AGCCTAAGATGAAGAACGCAGCGAAATGCGATAAGTAATGTGAATTGCAGAATTCCGGGAATCATCGAATCTTTGAACGCATATTGCGCCCTCTGGTATTCCGGAGGGCATGCCTGTCCGAGCGTCATTACTACCTCTCAAGCACAGCTTGTTGTTGAGTCTGTCCATCCAGACAGGCTTGAAATGCAATGGCGATGCCAAGTTGGTGCCCAAGTGTATGGAGCTTTGTAACACGCTTTGTGGCCCAGCGG
+
AAAAA11B1DD3B11BCFAA00EEEEA1FE00/AD22DEGGH2F2D1B11DFDHHH0/A/A0FG2FF0B1EGHHB2D@GC//BFGD1E?EEEHHHH1B>GHHHGGCEEFF0FCCHHFHHGC<B//CACG111FHHHHHEH<FHFHGC.FHHH10>.GBCG0GGF<G0=0<0D<E/CCEH/-.C00CHB0GFFE@??B9B00AC0B/.C09FF..00;CFB;/;--B/9;///:BB@?EABB-;--99-9-@
@M00262:65:000000000-A4NV9:1:1101:8662:3977 2:N:0:1
AGCACAAGCTGTTACCGCTTCACTCGCAGTTACTAGGGCAATCCCGGTTAGCTTCTTTTCCTCCGCTTATTGATATGCTTAAGTTCAGCGGGTAGCTCCTCCCTAATCCAGGTTCACCAATGATTAGATATGTTTCAAGACAGACCCCTCGAAGACATTCCGAAGGCGAACACAAAGACCAAACGCACCGAGAGCAGAGATACATATCCGCTACCAAACGGAGGGCAGCCCGAGAGGGCCCCGCCAACCCA
+
AAA11111>B1BF3BFGGEFCGFBGGG0EFHHHH210F0AFHHHEEF/F/A1FGGHHHHHHHG0EGGGEHHHHEHHHGHHFGHHHHHHHGGG>E/12B110B/010B>211B<<1B1B1/BG122211B2BF222222210@00<///??//0//?011<?<A.-..>--<-/GE./://:.;;.:--:---:-.//;./090099000..;--;//-;----;9-----A-----99A-9-----@-;A-
@M00262:65:000000000-A4NV9:1:1101:17878:3978 2:N:0:1
AGTCACTAGATGAAGAACGTAGTGAAATGCGATAAGTAATGTGAATTGCAGAATTCAGTGAATCATCGAATCTTTGAACGCACATTGCGCCCGCTAGTATTCTGGCGGGCATGCCTGTCCGAGCGTCATTTCAACCCTCAAGCCCCCAGGCTTGGTGTTGGGGATCGGCGAGCCTCCGCGCCCGCCGTCCCCTAAATCTAGTGGCGGGCCTCCCGTCGCATCCCCCGCGGCGGCTGCCCCCCCCCACCGGG
+
BBBBBFFBFFFFGGFGFFGGFGFHHHHGHHG2C2FHGHHHHGGHH5DDGHHHHGHHGFGFH5FHHHGGHGHGGHGGGGHHGGGGHHFFGCGGGGCEGHGHHHGHHHGF@@/FCFFF2BCHDEGGGDGGFHHEHFFGGGHHGDBGHGGGGFEGF-E<.GDFHGGC.:.CG?BDDABFE.C-@DD=-9-9@DDF..;BFB9/9//99=B---....9..---.-/...-------9--....--@D--;..-@
@M00262:65:000000000-A4NV9:1:1101:15801:3979 2:N:0:1
AATGTTGCCTGTTGCCGCTTCACTCGCAGTTACTAGGGGAATCCTTGTTAGTTTCTTTTCCTCCGCTTATTGATATGCTTAAGTTCAGCGGGTATTCCTACCTGATCCGAGGTCAACCTTTGAAATAGGGGTGATTAACGGCCGGGGTTCTTCCGCGGTACCTGAGCGAGAATTTTACTACTGCGCTCGGAGCCGCGGCGGGGCCGCCACCTCCTCTTTGGGCCCTCCGGGTGGGAGAGCCCCGACGCCGG
+
1AAA1FD1DFFFGBFGCGCEGFHHHGG0EEHHHHG1BF0AEHHH1FFHH2FGHHHHHHHHHHHHGGGGGGHHHHHHHHHHGFHHHHHHGGCGEGHHEHFHGHHGHHHFHGGGFFHH1<FDHFBEF211F0C/</>FB@F<<<@CGCC->G1110<CC-.;:000:C/:--:;B00;;0;;BCF0.-9.;?A--A-9-9?;9--;;9--@A-9--99/////:----9-------@------9;--;-;--9
@M00262:65:000000000-A4NV9:1:1101:7426:3980 2:N:0:1
AGCAGGAACTGTTGCCGCTTCACTCGCAGTTACTAGGGGAATCCTTGTTAGTTTCTTTTCCTCCGCTTATTGATATGCTTAAGTTCAGCGGGTAGTCCTACCTGATTTGAGGTCAAGTTCATAACAGTGCACAAGGCAGTCCGAAGACGGTTAGAAGCAGAAGCACTTGGTCTCTGCGATAGCATAGATAGATTTATCAAGCAAAAGCCGATCCCCATGAAGTTCTGCTAATGCATTTAAGAGGAGCAAGG
+
>A?A>>ABCFFD5FD4A2EEEBABFF2AE2A555EGFHEAD23BD5BB55EBDGG5FH5H35EGEEGCF5ADFDF5EG5@55FFF55DFACG>>FB4@4FGGEFG34BEGFHC0?3E?4FDGFH3?D4?3D1?CFE?FEGF?BDDGFG/??/<<??D11?CFHH10<><1<11<1DFD?G..0=DGDF0BCB0;CG0;0BF0/:::/..9A--.;A/;/;9C00099C0C0FF0BF0BBF0/BAF??./..
@M00262:65:000000000-A4NV9:1:1101:10731:3994 2:N:0:1
AAGAGATCCTCTTGCCGCTTCACTCGCCGTTACTAGGGCAATCCCTGTTGGTTTCTTTTCCTCCGCTTATTGATATGCTTAAGTTCAGCGGGTATTCCTACCTGATCCGAGGTCAACCTTGGTTAAAGATGGGGTCTTTAACGGCTGGAGCACGCCGCACCTCCCTAGCGAGATAGGATTCTACTACGCTCGGAGTTGTAGCGAGCCCGCCACTTCCTTTCAGGGCCTACGGCAGCCGTAGGGCCCCAACA
+
BBBBBFFFFFFDGGGGGGEGGGHFHGGGGGGGGGGHGHHGGHHHHHHGHGGGHHHFHBFHHHHHGGGGGGHHGHHHHHHHHHHHHHHHHGGG?EHHHGHHHHHHHHHHHGGGGHHHHHHGFGHHHHHHHGGHEGEGHHGHHHGGGDGGGE0CGC-FCCCCGGHHGECCF-;CCFGGG0CF0FF0;00;9.C@D;9CFFBFBFD@BCCEDBA-DBFFFFFF9///A?A9FFA?;BFFF-.;.9A.ABA?.D.
@M00262:65:000000000-A4NV9:1:1101:11362:4002 2:N:0:1
ATGAGGAGATGAAGAACGCAGCAAATTGCGATATGTAATGTGAATTGCAGAATTCAGTGAATCATCGAATCTTTGAACGCACCTTGTGCCCTTTGGTATTCCGAAGGGCATGCCTGTTTGAGTGTCATTAATATCTCAACCTCTGAACCATTGTGGTTTTTTGAGGCCTTGGATGTTGGAGGTTTATGCTGGTGGAATCACTGGCTCCTCTTAAATGCATTAGCAGAACTTAATGGGGATCGGCTTTGGCT
+
3AAABFF@@FFDBGFFGEE?EGGGFGHHHG2C2EDG5BGGGFFBGHHGHGFHHFGB5FGHHHHBHH3BFGGHHHHBGHHGGGGHHHHGHFFHHGHFGHHGHHHC?EFGGGHHHFHHHGHHGFFHHHHHHHEGFHHHHHHFHHHHH1FFHHHFHHHGHGHGGGGGGBFGHHGHFHHHHHC>GGDHHHGBHHHB/CEA<GDCFGH/CCHEBFHHHHEFBGFGF0;BC0FFFGGG0CBFFG.AEGBB.@BFBBF
@M00262:65:000000000-A4NV9:1:1101:17409:4013 2:N:0:1
GATGAAGAACGTAGCGAAACGCGATAAGCAATGTGAATTGCAGAACTCCGTGAATCACCGAATTTTTGAACGCATATTGCGCCCTCTGGTATTCCGGAGGGCATGCCTGTTCGAGCGTTATCACAATCCTCAAGCACAGCTTGCTTGCTGAGCCCTGTCCCTTAATGGACAGGCTCGCAATGCAGTGGCGATGTCGAGTTTGGTGGCCAAGTGTATGGTGACTTGTCACGCGCTTTGGTGGCCCAGCCGGC
+
>1111B1@1B11BFECCE00000AE0AB110B1A2222D1A1FFG0111///A/21A1BE////@21//1FG?/>/2B21//EEE/011112F2BG//>///?B0111BG1>//0C/E/</2@11?110?<1?1<<000>1>0.<F1.>110/<./.<G00<0<BG00:0BE...;@--..090;0:9EAA-..09.-;.;0--9---/--/;/9;/-//9/;//9/9/--9---;9/-:AAF?-A-9---
@M00262:65:000000000-A4NV9:1:1101:8388:4017 2:N:0:1
AGCACCTCCTTTTACCTCTTCACTCGCCGTTACTGAGGCAATCTCAGTTGATTTCTTTTCCTCCGCTTAGTGATATGCTTAAGTTCAGCGGGTTATCCTGCTTGATTTCAGATACAAGTAGAGTTTGGGTGGCTAAGCACTTGCAGTGAACTGCGCTACCTCGACTCTCAATGAGTTCACATAGAATGTGACTGCTGCATTGAGTGCAACCCTCGACGAGCGAGGCTGCCTGCAGAGTGTAGAGTGCTTTC
+
33AAAAFFBFFFGGGGBFGGGDFHFEGGGGGGGFG5BEFFCFHBFGFFGFBGFHFHHHHHGHHHEEEGAHDEBGFHHHHHFEFHGFEGHG/EEFFHHEGHEHHHFFHHHHFFGHGHCHGFFFHGGHEGGEGGHHGF2CHHFHHG22GFGHHHGGGGGCGGHHGDDFGHHGFFF=GHFHFGHHDB00=FGH0GFHHHFEGHHB:CGHGBGGFFGHGGGC--AD-;ABEFFF/BFFF/9/BFFF/BFFFFFFB
@M00262:65:000000000-A4NV9:1:1101:22735:4054 2:N:0:1
AATGAAGACAGTAGCGACGTGCCGAAAGGAGAGTGACTAGCTGAATTCCGGAATTCATCGAATCATTGAACGCATATTGCGCCATCGGGCCTTCCAGCAGGCATGCCTGTACGAGCGTCATAACCATCTTAAAGCACAGATTTGAAANTGAGCCCATTTGCCCTCNNANNGACAGGCCCGAACTGCANAGNCGATGCCCAGTTCGGCTTCCGGGTGTCAGCGGCATTGGCACGCACCGCTGTGGCCCGACA
+
11111B1@11B@33AAAEAE000000AAA0///B11121B021B1FG110////111221B0AB12@BFB10>///2221////?1//>/>/>G01F00B/??10111B<22?//<////022F@GG1111<?1110?01?1111<1#.....>.</000000<.##<##:..:..:..----.990#..#.;..9.;/;C/00.-----/--9-9@/99/-----/://;/---;-9---;/--9----9
@M00262:65:000000000-A4NV9:1:1101:19654:4058 2:N:0:1
AGATGGCCCTTTTACCGCTTCACTCGCAGTTACTGGGGGAATCCTTGTTAGTTTCTTTTCCTCCCCTTATTAATATGCTTAAATTCAGGGGGTTGTCTCGCCTCATCTCAGATCAATATATAGACTTCAAAATAAATTGAAACCGATTGCAGGCGAAGCCGCGGTACATGAACATTATTTCTACACACCAATCCGAGACCCCAATAGCTATATACAAGCTACACGAAATTGAGAGAGCACAAGGCGCAGTA
+
AA11>CB1>A1BFAFG1AAEGF1EGEG0AECHGFBHFEGEGGBFGHHG1GHGGHFEGGHHHHFHAEHFFHHB2GGHFHHHGHFGGHGH@0>>>>/?F22>//?/<GFEBGH1GHHH12>22222<G2B212<111F>>BGFF10</</<1<?0?--<--<@-<-::.;C::00C:0:;0000009/;.;C.;B9..;A9...;;-/9///;//;9/;B-////-;-9--//9;-/99-/9----;-;-99/
@M00262:65:000000000-A4NV9:1:1101:13611:4104 2:N:0:1
GATGAAGAACGCAGCGAAATGCGATAAGTAATGTGAATTGCAGAATTCAGTGAATCATCGAATCTTTGAACGCACATTGCGCCCGCCAGTATTCTGGCGGGCATGCCTGTTCGAGCGTCATTTCAACCCTCAAGCCCCCGGGCTTGGTGTTGGGGATCGGCGTGCCCTCGCGGCGCGCCGTCCCCCAAATCTAGTGGCGGGTCTCCCGTGACCTTCCCTTCGTCCTGAGCACCCCCCCCCCGCGGCTGCGA
+
BBBAAFFFBFAB2EGGGGCGGGGGHDGGHHCGHHGGHHHFHFHGHHHHHHEFHHHHHHHHFFHGHHHHHHHGGG00FHFHGGGGGGGGGFHHHHHHHHGGGGGFFFHHHHGHGCFDCGGDHGBGBGFHG0FFHFHGHDDCDGCGHGGFGGEHHGG.9AADACBDAEG/;-;-->BF-BB-9BFDE.99FFB://9;.A-@---.///.....///;/;//..:...//.9/...--------------.--
@M00262:65:000000000-A4NV9:1:1101:9474:4111 2:N:0:1
AGTCACTAGATGAAGAACGTAGCGAAATGCGATAAGTAATGTGAATTGCAGAATTCCGTGAATCATCGAATCTTTGAACGCATATTGCGCCCTCTGGTATTCCGGAGGGCATGCCTGTACGAGCGTCATTACTATCTTCAAGCACGGCTTGGATGTTGAGCATTTGGTCTTTAAATGGACAGGCTTGAAATGCAGAGGCAATGCTGCATCTGGTGTCTGAGCGGTATGGGGCTTTGTCACTCGCGTCGTTG
+
A?1>>DFFC1FFBBEFFFGGG1FE00EGFGGCGECGEGFHFHFBHHA1DGFBCFGFFHH/FEFHFGFHHHG?FDGGHHFHGG?EF2BFEE/EGHHEGGDGHHBGCE@>EGGHGFHGFD22<FE/CC?/@FB12FBGFFH2121@FC////<.11>11>1><FFG100<0=D0=0G0=0G0G.E:.:;.CB0;0000..;.9/;/9BB/00;BB09.;CF0FF--=..9FFB--;/B///:9/;@--;9--;
@M00262:65:000000000-A4NV9:1:1101:13672:4139 2:N:0:1
AGCACCTCCTTTTCCCGCTTCACTCGCCACTACTGAGGGAGTCCCTGTTGGTTTCTGTTCCTCGCCTTATTGATATGCTTAAGTTCAGGCGGTGTCCCTACCTGATCTGAGGTCAAATCAGAGGTTTATGGTCTCTGAACGGTCAGTCCTATTGGATCTCGTCCGCACATTCGACCGATTCATTCGAGGCGACGCCCTGATGTGCGAGGCCCAACACAGACCCAATCGGGCCTATCGACTTAAATGACGCC
+
AAAAAAFFAFFFGGFGGG1EE1FHHGCGCEFHHHGAGAC?EEHHHHGHHFAFHGHHFEGHHHG?EEFGHHHFFH2FHHHHEHHHHHHHHF/@>EEFHGHHFGHHGFFHHHFGHHHHHHFGFGFG1BGF>FHHEHHEEGGGACGCCHHGHHGFFHH1FBGFHFGFCCCG?GDGDDFCCC-AGBBCG0GH-@@-@?AAGGGEFFFBBA-9@@AAFAB?EEAFFFFFEFE?B@@@FFFFF->BFF//B/99AB-
@M00262:65:000000000-A4NV9:1:1101:21176:4145 2:N:0:1
ACACAGAACTCTTGCCTCTTCACTCGCCGTTACTAGGGCAATCCCTGTTGGTTTCTTTTCCTCCGCTTATTGATATGCTTAAGTTCAGCGGGTATCCCTACCTGATCCGAGGTCAAATTCATGGGGGTAGCTTCTGGGAGCCGATCCGTCGGGCCCGAGTTCGCGTTTCTGCTGCGCTCGAAGCAAACGTGCCGGCCGCCAATAGAGTTGAGGCGCGTCCGCGCCGTGAGGCAGGACAGACGCCCAACTCC
+
AAAAAF@CCDFFBFGGDFE1FFFFFFA0EEFCFGBGHCFC/GFFHFGFDDEAEFGFGAHFGHDGE/AEEGH1@DFGHG2FFGHFGBFDFE?C/>CGHHHB0G1FGFHHHEEGFHHHGFHH1FFBC?/<//<FDGF>D0FAC<@@?CC<FH?CCG<?CCCFGHEGG@@@FGGGEFF---9@-F.A//9-9-9-A@--;-9-9-9BBF/;9///9A;-;@@----9--9@-;-A-;9-:F-/:@?@---9/:9
@M00262:65:000000000-A4NV9:1:1101:16587:4189 2:N:0:1
AACTCACTAGATGAAGAACGTAGCGAAATGCGATAAGTAGTGTGAATTGCAGAATTCAGTGAATCATCGAATCTTTGAACGAACATTGCGCCCCTTGGTATTCCATGGGGCATGCTTGTTCGAGCGTCATTTGTACTCTCAAGCTTTGCTTGGTGTTGGGTGTTTGTCCTTTCCTTGTGGTTGGACTCGCCTTAAATTCATTGGCAGCCAAAGTATTGGTTTGAAGTGCAGCACAATTTGCGATTTGGATT
+
AAAAAFFFBB1@A31BFC1A111F0AAEGFGGAFAFFFA220DGFFDFDDFFBFGGGFGDFDDDEBGDHCC1BFHHHGBGG/?>>F1FGA/BEEFFBGF1B222BFH>>?AEBBCGHHHHHEGFGC?ECG22F2F>G12@F2G<@DGG1>GG/?C/ACGC/?AAFH0GG1FBGHHBDGHG/<.ACBDBEC?ACGB::GFHFF0:/;9...;/FFEB0;00C..09909;00/C;BFF09;9@@-E-/////
@M00262:65:000000000-A4NV9:1:1101:15209:4197 2:N:0:1
AAGACGGACTCTTGCCGCTTCACTCGCCGTTACTAAGGGAATCCTTGTTAGTTTCTTTTCCTCCGCTTGTTTATATGCTTACATTCAGCGGGTAGGCTTACCTGAGGTGAGCATGATTAGAAGAAAAGATTTACTAGTTGTGACAAAAGACAATCATTATATACAAACAAGGTATCATGCAAAGTTCTAAACAAACAAGACTTTTCCCCATATACATTATTGTTTTTACCCTTCATCAAGTCGTTGTTGTT
+
AAA1A11ADD1FGGGGEGGGGGHHHGGAEEA/B2D2B0G/BAG1A2B11DFB2BEA1AABAGHF//>//0BFDG2F2F@F211221F2BEGC/>F/1BC11FG1GHAG/1011BF12F2112B<CC00/1@212F2@>211/>21@0<0<FB01?1<?111111>1>FHE0G<G1=>000<D<CGHHHBD=/0...:.;;C0<;0G00/;CGB00090009099/:;.099;/FF009900;.;.CEFF-9
@M00262:65:000000000-A4NV9:1:1101:17648:4198 2:N:0:1
AGCAGGAAGATGAAGAACGTAGCGAAGTGCGATAAGCAATGCGAATTGCAGAACCGTGAGTCATCAGATTTTTGAACGCAACTGGCGCTGGTTGGTTATCCAATCAGCATGCTTGTTTCAGTGTCTCTTTATCCCCTCACCCAAATCTTAATGCGAGAGATACCCTTCTCTCGTCAAGCATGAAAGCACTCTGCGCTCTGCGAGCGGCTTCGACTTGTTCGAGGGTCGCACTCAATGCAGCAGTCACATGG
+
?AAAABBFFCBFGFGCGGEAAGFGCCGFGGGCHGGHHHGHHHGCEEEEFHFFFHHEBEFEDGHHHGGHHHFHGGFGHHGGGGGGFAGGGEFEGGC>/GH4?4G4GFHBFFGF3DGHHBFHFHFDB33G2GDHHHFGHCFGFHGHHHHHHHHBGFGGGGGGHHHFFHHHHHHHEEGHGGHHHHHHHGFHHFHHGHFA-CFGGGAFAGGGF;FF?EFFFBBB?EFF;A9;DFF-BBBFFB9FFEFFEFEFF/.
@M00262:65:000000000-A4NV9:1:1101:22345:4225 2:N:0:1
ACCACTGTGATGAAGAACGTAGCGAAAACAGTGCGGCTCTATTACAAGTTCGACGGCTCCATTCAGTTTATCAAAAACATGAAAGGCTGGCAGTGATCGGGGCCTTTGAACAATATCATGGAGCGGCCATTCGGGAGCTAATCGTTTGCGCGCCGGACCCGATCACCATCAAACCCTGTGATCAGTGGGGCCGGGTCAACAGCGTTTTGCTGAATGATCGCATCGGGCTGCACATTAAGACTAGTGCGAAC
+
>111>113D3333ADBBGEFBEGGG0A00001B1A0/EEFFGGDB1EFHFF////AEE/CB1@F2GGGFFFEB2D1FEAGF1GBGF/GEE/BE0BFFD/>//<E/GHD2F1>B1B>GE211BCBBC/</01?F0?/<.F111>..<CCF??C?---:9@B@A-9A990;/9FB0;E.BFFFB/B////9;-@------/9;FF-;B@??/B/9//BBF/A-::@BA---9-//;B///////9//;/-;--
@M00262:65:000000000-A4NV9:1:1101:7791:4228 2:N:0:1
AGATGTACCTCTTACCGCTTCACTCGCAGTTACTAGGGGAATCCTTGTTAGTTTCTTTTCCTCCGCTTATTGATATGCTTAAGTTCAGCGGGTAGTCCTACCTGATTTGAGGTCAAGTTCATAACAGTGCACAAGGCAGTCCGAAGACGGTTAGAAGCAGAAGCACTTGGTCTCTGCGATAGCATAGATAGATTTATCGAGCCAAAGCCGATCCCCATTAAGTTCTGCTAATGCATTTAAGAGGAGCCAGT
+
A?AAAFBFFFFFGGG4A2EFGGFCH2E?2EHHHGHHGGGAEHFHHHGHG5FHHHHEHHHHHFHHDDFGGHHHHHHHGGHGBGFFHHHHF?ECEEGHHGHHEFHHGHHHBGGHHHHFG4GFGG44EFFHHGHHHHFHGH?CBGFFD/<F/CCE?GDFGGHHHB1GHGHFBGFBFDDG1@<GGGHEFHBBHFHGFHHHGEGCE?DH///C.-B-9EF.B/CF000;0;0FGBBFBFBB0BF0BFFEF..9FF/
@M00262:65:000000000-A4NV9:1:1101:10372:4241 2:N:0:1
CTTTTGCCGCTTCACTCGCCGTTACTAGGGCAATCCCTGTTGGTTTCTTTTCCTCCGCTTATTGATATGCTTAAGTTCAGCGGGTCCTCCTGCCTGATCCGAGGTCAACCTTGCGAATATTGCGGTTTGACGGCTGGGAACAAACCCGCGGCACGCCCTGAGCGAGGCAGGTGAATACTGCGCTCGGAGTGCCAGCGGGCCCCGCCACTGGTTTTCAGGGCCCGCGGGCAGCCGCCGGTCCCCAACACAAG
+
BBBBBFFFBBBBEGGGGGEG?EDDGHHFFHGGGGCHHHGHHHHAHHHHHGHHHHHHGGGGFHHHHGHHHHHHHGHHHHHGHGGGGGHHHHHFFHHHHHHHHGE?EHFGHGHHGHGFCGCHHGGGGDD?FHHDGCCCEGGHGHHHHGG-C@@DGGGGGGGGEFFG?A?CEDF.BFBFFFFBFABCFCADA9FFFFFFF;=AFBF-DF;A/BF//..BB//9.9-;@-=-@-;AEDD-9--->AEBDD...A.
@M00262:65:000000000-A4NV9:1:1101:15192:4265 2:N:0:1
AACAACCAGATGAAGAACGTAGTGAAATGCGATACGTAATGCGAATTGCAGAATTCAGTGAATCATCGAATCTTTGAACGCAAATTGCGCTCTCGGGTTACCCCCAAGAGCACACCTCTCTGAGTGTCGGATAAACCTCATGTCACCAATTTATTGGTGTACGACAGTCTGAGGGTAAGGGGTCTTGTACTTCTTTCCCTTTAAATCTCAGCCGCACGACTGTGTGTGTTCGTGGCAAGTTGCTTCCACTT
+
AAAA34>>A?FBF5G5FGEGAFBCBGHCHGG2GE2EFGGGBB?EEGHBHHHHHHFHHGDDGFGFDGFHHEFGHHGGFDFHDE0/BGBF?EE>FGEFGHEHBHHEEC//?FCFCGFAC?FGGF1G11?BB//??F1FGE0FG@FHDFDFGGHH1FGFFF/GFDCCDCDD1D<0<<D.GHF/.<:.;C0;0CFB00GHG0<CHHBBFGEFFFFEBBGG@?AB..00/;9?.;/;9E.-./.;BB/9/F///FB
@M00262:65:000000000-A4NV9:1:1101:16912:4267 2:N:0:1
ACACGACCCTGTTGCCGCTTCACTCGCAGTTACTAGGGGAATCCTTGTTAGTTTCTTTTCCTCCGCTTATTGATATGCTTAAGTTCAGCGGGTAGTCCTACCTGATTTGAGGTCAAGTTCATAACAGTGCACAAGGCAGTCCGAAGACGGTTAGAAGCAGAAGCACTTGGTCTCTGCGATAGCATAGATAGATTTATCAATCCAAAGCCGATCCCCATTAAGTTCTGCTAATGCATTTAAGAGGAGCCAGT
+
1AAAADDDDFF1B11FCEEGGBGFHFCG?E1AFFDGGCCGGHFFEDGAF2DBFHHHHFHHHHHGGGEF?HHHHFHHBHHHDGHFHGGHHGGGEEGHHHHEHHHFGEGHHHEHHFGGHHHHEBDFFFHFDGHFHFHFEFFBFHFFC<?0AECFAG1DBB<GB0G11<GH1CGHHHHHGG?C?AGCFBHFHGHEHHFH00CG0<GBGHB/9?A;@EFE/CF00BCFGGEF0F0F09099F//B/F--999/;/
@M00262:65:000000000-A4NV9:1:1101:7811:4306 2:N:0:1
ACGAGCTAGATGAAGAACGTAGCGAAATGCGATAAGTAATGTGAATTGCAGAATTCCGTGAATCATCGAATCTTTGAACGCACCTTGCGCTCCTTGGTATTCCGCAGAGCATGCCTGTTTGAGTGTCACTAGATTCTCAAACACTCCCGCCTTTGCGGGTTGGATGTGGCTTAGATGGTGGGGGTTTCTGCGGGGCTCTCTTTTGAGGTCGGCTCCCCTGAAATGCATTAGCGGCTCCATTTGCGGTCCGG
+
>1>11>>1B@FFGGGGGGGGGGGG0AFHHHGGHGGHHHH2GHHGHHGHHHHGHFHH1GHGGGHHHHHHHHHGFHEHHGHHGGE/FGHGGGGGGHGHHHHGHGHG//>/?0EGHHHGHFFHHHGGHHHEHHHH12B2GFDF1<00F00//</?/FGH/A-->--<</GF0GGH/0=<G/00.-@--A.;00;--9--9-///;9B/-9-/;@;-A-A-9--9/////;///;;----;9/999/9--;-99-
@M00262:65:000000000-A4NV9:1:1101:21618:4319 2:N:0:1
AGATCGCAGATGAAGAACGCAGCGAAATGCGATAAGTAATGCGAATTGCAGAATTCAGTGAGTCATCGAATCTTTGAACGCACATTGCGCCCTTTGGTATTCCGAAGGGCATGCCTGTTCGAGCGTCATTATCAAAGTATCAAGCTTGGCTTGTCGTTGGGCCCTTTGTCACCTGGTGACAGGTCCAAAAGATAATGACCGGTGTCGTAAAGACTCTATATGCAACGAGCTTATAACAGTACGCATCTAGT
+
>AAAAABBADFFGGGCFGGGEGFEEEGHGGF?FEAGBFGHHHGDFGEGHFHFHHGGHEFFFGHGHHHHHHEEGHHGEGH1EEEGGHEBEEGGEHHHHHHHGEGGEGGCGGGFHFHBGHHHCHFGGEGE0@D22DDGGHGE1FGHFHFHGHHGGHEGG?BFFGHGFHHBGHHFGBCAGHCCHFEFBGHFHFHEBB0;00:/-BADGGB.A.:CBFGEGFFFFFFB//9EDF?/BBFBFFFFFB.DDFB/BF;
@M00262:65:000000000-A4NV9:1:1101:9901:4370 2:N:0:1
AAGACGGACTCTTCCCGCTTCACTCGGCCAGGGAACCATTCCGTCAATTCTTTGTTCGTCGTAGCGGGGATAGTCGGGAATCATCGATTCGGGTCGTTCGAACCATTCGCTACGTTCTTCATCTGATACGTAGATCGGAAGAGCGTCGTGTAGGGAAAGAGTGTAGATCTCGGTGGTCGCCGTATCATTAAAAAAAAAAAAGAAGAGTAAGTGAAGATGCGTTGTACACGCACCATCACACAGATCTCAAA
+
BBC@BC@CBBFFGGGGGGGGGGHHHGGGGGHHGGHGGGHHHGHHHDEHHHHHHHHHHGGGGGCFGGGGCEEGHHHGGC@@GG3FFG3FFFFHGHGCGGGGGFHGGHHHHG?DC?GHHGGHHHHHHHHHHGGGH.GHGGAEDHHHCAEC-.:;GGGF.9F/FBFFBB0;FFBGGGDGDFGGFF-AFFBFFBFBBB@BC;D-9.../0.000000000000:-..-.0000.----.000000.900000000
@M00262:65:000000000-A4NV9:1:1101:11045:4394 2:N:0:1
ACCACTGTGATGAAGAACGTAGCGAACTGATCAGCTAATACCTGTTCTTTGAAGGCTGGATTCAATGCCGAACTTATTTAAGCTGCAGGTCAATAATAAATTGATCGGCCATTCCTGACAGGATACTTACCCTTTGGAATTTTTTCTCCAGGTTATTTAACCGGAGGAGAAATCCCTTTCGTCGAGTGAAGCGGTAACAGACAGTGGTAGATCGGAAGAGCGTCGTGTAGGGAAAGAGGGTAGATCTCGGG
+
BABBBFFFFFFFGGGFGGGGGGGCFGGHHHHHHHHHFFHHH3GGGGFHHHHBDGHGEGGGHGHGHGFHHGGFGHHEHHHHFBHHHHGHHHHCFGHHHHHGHFHHHGGGCGGHHHHHHHHHHEFHHHHHHFHGHHHGGHBDGGGHGFHHHHHHHHFHHH2FHFGGCCGGGHAHFFHHGHHHGHGG@@HH00B0CDEEFFFHGHEFGGGFGGFFFEGGFDF?/@..B@DAFFFEFF.;/F..;BAFBBFFA.-
@M00262:65:000000000-A4NV9:1:1101:14178:4405 2:N:0:1
ACAGATTCGATGAAGAACGCAGCGAAGTGCGATAAGCAATGCGAATTGCAGAACCGTGAGTCATCAGATTTTTGAACGCAACTGGCGCCGACTGGCTATCTAGTCGGCATGCTTGTTTCAGTGTCTTATTTTCTCCTCACCCAAATCATAATGCGAGAGATACCCTTCTCTTGTTAAATATGAAGGTACTCTGTACTCTGCAAGTGGGACTGTTTACAGTCTCGCACTCAATGCAGCAGTCACATTTTCCA
+
AAAAAFFFAFFFCFG1GG?E1EGG000BFGGGHGGHHBGHHFGECGHFF1F1GHHGGHGCHHFHHHH1EGHHHGGHHFG>>EHGBHCEEG@GEEGHHEGHHBBFH?CCCGHHHHHHHHHHGHHHHHHFHHHHHHHHHHHHHHFE0GHHHHFHBGC.@-AFGHHHHHHHHHHGHHHBC:CHHH00;CGFGGGGGGFFGGGGGGBFFGG.EFGEFFGGGGGGGGGGG@@@FFBF/FB/FF?FFFFBFFFFFF/
@M00262:65:000000000-A4NV9:1:1101:17814:4415 2:N:0:1
ACAGCTTCGATGAAGAACGTAGCGCAATGCGATAAGTAATGTGAATTGCAGAATTCAGTGAATCATCGAATCTTTGAACGCACATTGCGCCCGCCAGCATTCTGGCGGGCCGGCCTTTCCGAGCGTCATTTCCACCCTCAGGGGCCCGCCGCCTCGCGCGGGCGGAGCCTGGTGCCGGGGGTCGGCCCGCTCCCCGCGCCGCAGTCCCCCACCCACCGGGGCGGGCCCCCCGGAGTCGCCCCCCCCCCCGC
+
>11111BBA13@ED1ABFFG10FE000EFHCGHCFGEB222DGG2D2BA1BA0DFE1BFA1ADH1DGFH0FEGGH121BF/>/>FG1B?>//>/E/EFC1BFGHG1/EC////A//1?FGGGGGGCA..0D=0=<.EHH.G/A--:-:-----99A----9--;@--9-/-9/://-;9---;9;-----------9----;-;-/9/--;-;----;99-----9@---------9-99;@@=-;-----
@M00262:65:000000000-A4NV9:1:1101:13741:4416 2:N:0:1
ACCACTGTGATGCAGAACGTCGCGCATTGCGATATGTAATGTGAATTGCAGAATTCAGTGAATCATCGAATCTTTGAACGCACCTTTCGCCCTTTGGTATTCCGAAGGGCATGCCTGTTTGAGTGTCATTAATATCTCAACCTCTGAACCATTGTGGTTTTTTGAGGCCTTGGATGTTGGAGGTTTATGCTGGTGGAATCACTGGCTCCTCTTAAATGCCTTAGCAGAACTTCATGGGGATCGGCTTTGGC
+
AAAAAFFFFBF31B111A1F1AEC00EEFFEEG/E2D2BDFG222B21FDFF0FF11FDFBDEGFFHF0AFEHHGFGHG0E>EGFG1B/BEGGHHGEHBGFHHFEGE/?FFFHHFHBGHHHHAG1GH2BG2BBDHHHHF2@GFHHC1GHHHFBGGH?GFHGGG?..<CFHHGHCDGHH0<C/E.CCGFBBFC/G/..00C0CG0/;FFEBBFGG00;0;0;000C00;/9CF0;909.9--E--;A@F///
@M00262:65:000000000-A4NV9:1:1101:18682:4483 2:N:0:1
AAGACGGAGTTGAAGAACGTAGCGAAATGCGATACGTCATGCGAATTGCAAAACCAGTGAGTCATCAAAACTTTGAACGCAACTTGCACTTCCCTCTGGGGAGTATGTCTGTTGGAGTGCTTGTTCATCCCCACCACAAACCCCATTCCCATGGGATATGTGAAGCCCGCCTATTTATTCTTCGGGATAAATAGAGCGTAGATGAATTCATAACAAAATATCCGATCCTAGTATTAAAAATTTAATACAGG
+
>>11AA?AA1113AA1BB0G00AEE00AFB0A0//F1E/011//AA/F1A1A00E/AG11AGG@GF2@FFGH1DB21F0/EECHHEDEFGGBGBGHFBFF//>E0G2GGFF1BF/CGGGGHE1G1FFDHFCGC//<F//0//CE/0?1?G1?0B.><<G1GFFHD10<-<-A.==DD0<GFBB.:E?EHC00C:00C-..-.CFG0F909FFGB00.A0BFBB...@-////9//9BFF9AB/F/;/////
@M00262:65:000000000-A4NV9:1:1101:18028:4490 2:N:0:1
AGGCACACTGTTGCCGCTTCACCCGCAGTTACTAGGGGAATCCTTGTTAGTTTTTTTTCCTCCGCTTATTGATATGCTTAAGTTCAGCGGGGAGTCCTACCTGATTTGAGGTCAAGTTCATAACAGCGTACAAGGCAGTCCGAAGACGGTTAGAAGCAGAAGCACTTGGCCTCTGCGATAGCATAGATAGATTTATCAAGCCAAAGCCGATCCCCATTAAGTTCTGCTAATGCATTTAAGAGGAGCCAGTG
+
>>111B1BC@3@A1AAE1A0BF1B0AEE0A2DGHFHC/E/01BD211BEF2DD2BAEEFB1D0//?EEFHFHH2GHHFH2112B22BFE/>///?CFGF1<<B01?GD2?BGFHBF2@2<1@1FDG0@//A.1<.GH.FGF?..<.C?.AECHHF0:/CBC:CC/:CGB/009C0BA@9.9000;0000=;000;00000;9FBBBF-9;9--FEB9/;//9;;////9/B9/////BFFB/?-A--/-/;
@M00262:65:000000000-A4NV9:1:1101:13215:4490 2:N:0:1
AAGCTCTAGCAGCCGACCGCCTCGAAATTCGCTATTTACTGTGAATTGCCGACTTCCTTTTTTCCTCCACTCTTTTAACGCACCTTGCTCCCGTTGTTGTTCCTCGTTTCCTGCCTATTTGAGTTTCATTGAATTATCCACTTCGAACGTCTGTTTTGCATCTGGAGTGTTGAAGATTGTACGGTCACTCTAGATTCACCGTCACTCTCACCTTCATTCGCAGCACTCTTCCGTTATCCGCGTGTTACCTA
+
111111BB111111111AA00000A00B11/AEE/22E2D2D12DF21BG///ABD11D211>BB@D00BB0FGF12B1/>>//0B11111>/?F/?G0<?FB21/?//B21<10F111B22?12@G2>>21122>221@1111//00//.0>111<011111111.<.00.0000000000.:/../;00000;00000.....000000.0:90;000:..-..;/0;//-9/--//----;9-//;99
@M00262:65:000000000-A4NV9:1:1101:23946:4493 2:N:0:1
AATGTTGCCTGTTGCCGCTTCACTCGCCGTTACTAGGGCAATCCCTGTTGGTTTCTTTTCCTCCGCTTATTGCTATGCTTAAGTTCAGCGGGTATTCCTACCTGATCCGAGGTCAACCTTGTAAAAGTAGGGGGTTTAACGGCTGGAACCCGCCCCACCCCCTGAGCGAAGAGTAAACTACTGCACTCGGTGTGATAGCGAGCCCTCCACTGCTTTTAGGAGGCTGCGGCAGCCTCACGGCTCCTCCACAC
+
AAAAAF3DDFFDFFFBECEEFGH3AFEGGGGGFHGBG/B//FGGGH1GGHAAFGHHHFHHFGFGCA/?/BF11DBFFFDHGG1BBEGEFG/>E?FGHGH2>F1F>GFG0//EAFBBGFBGFHFF2>112FB/A/<A/G1??/>--.<11<<-<@--...;-A@.;9/-9:-.90;;9900;BFB0CBF?CEB-;////B@9@@@F-;9-;B/:/B9B/B//99AE?--------9-/----9-E/-;--/-
@M00262:65:000000000-A4NV9:1:1101:19534:4501 2:N:0:1
AGATCGCACTTTTCCCGCTTCACTCGCAGTTACTAGGGGAATCCTTGTTAGTTTCTTTTCCTCCGCTTATTGATATGCTTAAGTTCAGCGGGTAGTCCTACCTGATTTGAGGTCAAGTTCATAACAGTGCACAAGGCAGTCCGAAGACGGTTAGAAGCAGAAGCACTTGGTCTCTGCGATAGCATAGATAGATTTATCAAGCCAAAGCCGATCCCCATTAAGTTCTGCTAATGCATTTAAGAGGAGCCAGG
+
AA?AAA1AADFFG3GGGGGGGGHHHG0A0AFG2EGF0///EGFCGB11B2AAFBGH1AA21AFGEGC/>GH1DF2G2G@FF11DF2FFFF??/>/@BF2F1>E1>GHF1FF00011BGHHHGEFE1E1<G>G1B0<F0C<@@E?A//@//EFAGFHB1?<C<G1<0<1BF<1GGFHHC@..CBDD0C0GFHE0C0CGHGGC0:GGBBFA?@-AFFEB/009C;000;CBFE0909CF0FFFFE?ABEF/9-
@M00262:65:000000000-A4NV9:1:1101:9478:4503 2:N:0:1
ACAGCAGACTGTTGCCTCTTCACTCGCCGTTACTGGGGCAATCCCTGTTGGTTTCTTTTCCTCCGCTTATTGATATGCTTAAGTTCAGCGGGTAGTCCTACCTGATTCGAGGTCAAAAACAAGAAGTCGGGGGTTTTACGGCGTGGCCGCGCTGCTCTCCGGTGCGCGGGGTGCTACTACGCCAAGGAAGCTGCAGCGTGGCCGCCACTGTATTTGGGGGACGGCGCCGGCGCGCAGGCCGGGATGCCGCT
+
BBA@BFFCCFFFGCGGGCGGGGGHHGGGGGGGGHHHHGGGGHHHHHGHHBGGHHHHHHHHHHHHGGGGGHFHHHGHHHHHHHGGHHGHHGGGGEGHHHHHGHHHHHHFFHHGGHHHFHAEH/GHFBHGFGGCC>AGGHGGCDGGC?-;----99.09009.--;---99---9.BB/B/B.9-.-.;./..9/////9.9;-;-9@-A/;;/9BF/B.-;9----9-;-9------@-.A-99-9.99---
@M00262:65:000000000-A4NV9:1:1101:16934:4522 2:N:0:1
AGTGGTCAGATGAAGAACGTAGCGAAATGCGATACGTAATGCGAATTGCAGAATTCAGTGAATCCTCAAATCTTTGAACGCAAGTTGCGCTTTCGAGATATCCTTGAAAGCATGCCTCTTTGAGTGTCGGTTTCTATTCTCCCGGATGCACTCGGTGTGTGTCTGGGGACTCTGAGCTCTGGTCGGTCCATGGCTTGAAAAATCACCAAACCCGTGCGAGCACTTGGCTTCTGACTCTGGTCTCCAACCAT
+
1A1A?FFFFBFFGFG11B1GGGEG0E0FGHGGH0EGG1CFBDEEE?GFHFGHHFHFHHHHBDFG1DGGHFGFHHHFBGHFGG/EGFHHGGGGGEG/FCFBGHHHHH1CBGCCGHHHHHHHGHHGBGFGGGCGGGHEHHHEHFHGGCEGE1GFFFGCCCGHHHHGGBGCFGEHH000<DFHH0;GCG-ACBC:GCFFG.000;;/0CB0CEEEA9EGF?-@@;?FB/BB/AB////B//FBFEFFFF/BA-9
@M00262:65:000000000-A4NV9:1:1101:11011:4564 2:N:0:1
AACGCTTACTCTTGCCGCTTCACTCGCCGTTACTGAGGCAATCCCTGTTGGTTTCTTTTCCTCCGCTTATTGATATGCTTAAGTTCAGCGGGTATCCCTACCTGATCCGAGGTCAACCTTAGAAAGATTCTCCCTGAGGGGAGGCAGACCGTGTCCCGTAAACCCATGTGTCCGATACGTGTCCCGTGAAGAACTCAGTGTACAGGGGGTCCAACGAGGCCGCCGTCATTGTCTTTGGGAGGGGCAGGAAC
+
AAAAAABBFFFFGFFGGECFFFHHHAF2EEGG2BBEGDFDFGBGHHBGGGHEFH5A5EGFHHDHEE1EFFFFBGFBGHDHFB4@BFGB4>?@/>3FGFBD0G3BGE4FFGCEFHGHG0G2DGHFFGBGFFF2F2FGGGEDCGGGGGGGAGGDC<CHHGGCAC0<.CCG;;GHFGGG@GF09CF0BAEA?.CFFFFGFB;BCBF0;/.>=9.ABFF.A.=;;>A@F;DAFF//;/9B9BAE?BCFC-AAEB.
@M00262:65:000000000-A4NV9:1:1101:7087:4569 2:N:0:1
ACGAACGGCCCAAGACACGACCGTGGACCGGACGTATGGGTTATCACGACGCTCAGACAGGCATGCCTCCCTGCGCCGGGAGGCGCAATGTGCGTTCAAAGATTCGCTGATTCACTGAATTCTGCAATTCACATTACTTATCGCATTTCACTACGTTCTTCATCTTCTGTGTAGATCGGAAGAGCGTCGTGTAGGGAAAGAGTGTAGATCTCGGTGGTCGCCGTATCATTAAAAAAAAAACAGAAGTAGGA
+
BABBBBB@BBBBGGGEGGGCGGGGFFEHHGGFGGGHHHHHFFHFH5FEEEEG1EEHGHFG1F1GHFFHEGFFFGE//<CG//DDCGGGGHFGFDFFGFBGHHHHHG.<AFFGHHGHHHHHHHHGHEGHFHHECBHGHHHHHHH?EFGGGGGGGGGGGGGGGEFGGGGGGFGGEBFGGGGGGFFFF-DFF-;.9BBEFF.A;BBFBBFFFBBFFFDFFF/@9AD-9FFFF/BFBFFC9--;...//9/////
@M00262:65:000000000-A4NV9:1:1101:12098:4601 2:N:0:1
AGTGGTCACTGTTGCCGCTTCACTCGCCGTTACTAAGGCAATCCCTGTTGGTTTCTTTTCCTCCGCTTATTGATATGCTTACGTTCAGCGGGTATTCCTACCTGATCCGCGGTCAAATCTTGTTTAGAGGTTATAAGGCTGAATGCCGGCTGGGCCACCAAATCGTGTGACAAAGCTCCATACACTTGGGCACCAAACTCGGCATCGCCACTGCATTTCGCGCCTTTCCATTAAGGTACCAGGCTCAACAA
+
ABB@?FFFFFFFFBGGEFFGGEHHHDGGGGGDFGFFFFHHAGHHHHHHHHEGHHHHHHHHHHHHDGGG1FGFHHBGGHHHB3BGGH3@GG?GE/FHHHG4EHH33BFHC/</BFGFHGHHHBFHH22<<FGHHGEFGBGGF01FFFHGGFFCFAGHCFHACG0<.C.<.0C00//::CGFH0GFCCFC09:/;AA..;FB.9C-:;CFG.DF/BBFFFFF.9@@F./;:/;B///;//B/BFFEAF//;9.
@M00262:65:000000000-A4NV9:1:1101:22538:4645 2:N:0:1
ACTCGCCGTTGCTGTAGCGTTATCAGTTTACTTGGGTTTTTGGGATCGGCTAATCTTGACTAAATTCTTTTAAGTCTTCACACTACTACACTTTGGTCTCACATCAGGCAAGACTACCCGCTGAACTTAAGCATATTAATAAGCGGAGGAAAAGAAACTAACAAGGATTCCCCTAGTCACTGCGAGTGCAGCGGCAACAGTGCGATCTAGATCGGAAGAGCGTCGTGAAGGGAAGGAGTGTAGATCTCGGG
+
AA@AADD?1>A1E1313B0AA0GFH2GGF211D11EB/EFAAA/A1/B///AC11D2F2AAA11DG1@FFH21BFF@@F2BBHH001111B1FGHE/B2F211BFFGFFEG/>FF100BECGG/1<1111>1111BF2>>F2@1<BCCC/F0FFAG00>11F11FG0<<FGGF/.GD000DGG?-::.0;0::@@-;A.F0B0?...:0;BFGFB...-99-;9@--/9/9AAF-9-:BF/////99/9-;
@M00262:65:000000000-A4NV9:1:1101:16710:4646 2:N:0:1
AACAACCACTTTTGCCTCTTCACTCGCCACCGGAAGCCTTGCTGCGCTGGCCGCGGTCATTGTTTCCCGTCGTCGACACGCGGCGCGTGAGGCGGTCATCGATGAGCGGGTCATGCAGTCGTTTCCCGCGAGCGACGCGTCGCCGGTGTGACCGGCGCGTAACATCCGGTCCGTGACAACCGTTGACGCCTTCTTCGCTACGTTCTTCATCTGGTTGTTAGATCGGAAGAGCGTCGTGTAGGGAAAGCGTG
+
ABBBBBBBBFFFGGGGGGGGGGHHHGGGGEHEF?CEFHHHHHGGHEECE?FHGEEGGGEHHHGHHHHHFHGEEF>/EGGFG?EDGGGG@/CGGCCFCAGHGCGDHHHCC@FG.CFG0C0CEFGFFGGG?--9BA;FFFFFFFFFFFABDDFFFCDACFA@;DD/9;/9BFFFFFFEE//ADB9D..;9DCF?FFFB9AAAD.;;B.BFBBFBFBB:D.;F/;:BE.;?A.9.@.A-;.:.99A/..9/.9.
@M00262:65:000000000-A4NV9:1:1101:10165:4705 2:N:0:1
TGATAATGACGCTCGAACAGGCATGCCCTCCGGAATACCAAAGGGCGCAATATGCGTTCAAAGATTCGATGATTCACTGAATTCTGCAATTCACATTACATATCGCAATTCGCTACGTTCTTCATCATCACGTTAGATCGGAAGAGCGTCGTGTAGGGAAAGAGTGTAGATCTCGGTGGTCGCCGTATCATTAAAAACAAAAACACACTCACGATCATCAGCTGCTCTCACGTGGTCCACCGACGAGGCTC
+
AAABAFFFFFBBGGGGGGCGFFFGFFHFHHGGGGFG3FHHH2FGGGGG?EEFFHHGGGGHHHHHHHHGHHHHHHHFHHGHFGHHHHHHHHHHHHGHHHHHFHFHGDEEGHHGGGDGGHGHGHHFHHHHHGGGHHHGEHGHFDGGHHHGFGGCGHFHHGGGGHGHHHHEFFDGHGFGDDDACC-AC-EGGB;CC0C0;.C.F.:.9..99///.....//////9//9////.:...////..-------;:
@M00262:65:000000000-A4NV9:1:1101:20955:4712 2:N:0:1
AAGGTACAGATGAAGAACGTAGCAAATTGCGATATGTAATGTGAATTGCAGAATTCAGTGAATCATCGAATCTTTGAACGCACCTTGCGCCCTTTGGTATTCCGAAGGGCATGCCTGTTTGAGTGTCATTAATATCTCAACCTCTGAACCATTGTGGTTTTTGAGGCCTTGGATGTTGGAGGTTTATGCTGGTGTAATCACTGGCTCCTCTTAAATGCATTAACAGAACTTAATGGGGATCGGCTTTGGCT
+
1>A113B3311@31BFFFEGFGGD1BGEH1EEA0A2DGFFHFE22FGFFHHB0DGFHHHGH2AGFGDFHFGEHHHBG110A/EEFCDBECEEGHHGFGHF2BF0/?E/E/FGHHBFBGGHB1FFHHGHHGG1B2BGHEFFFHHHHFDFFH0@FGHBAGCFFFC//F/FFBG111FFGGA1<A.F=1>F0DD/CB.<DGFBCGB/<GGABGHFC;0=C00=<C0;:0//;CB090009CEGGBAAFGGF/CC
@M00262:65:000000000-A4NV9:1:1101:11096:4716 2:N:0:1
AACTCACCCTTTTGCCGCTTCACTCGCCGTTACTGAGGTAATCCCTGTTGGTTTCTTTTCCTCCGCTTATTGCTATGCTTAAGTTCAGCGGGTCTCCCTACCTGATCCGAGGTCAACCCTAGAAAAATTTGGGTTTTGGCAGAAGCACACCGAGCACCTGTAACGCGAGATATTACTACGTTCAGGACCCATCGGCGCCGCCACTGATTTTATCGCCTGCCATTGCTCACCTGGCCTCCCTACCATGCTAC
+
A3>AADFFFBFFGGFG?EGGGBGHHDGGGGGGGHH53FHF5DGHHH3BA31EHHHHHHHHHHHGFEGGEHFD5D5D5FGHFD4FFG@DFAECG/FHGHHFFHH3FGHHHE@CEH1DGG/B001B1?0@GHBGAEFGGG/G1?<0?FFC0GGA---<<GG/D00DA---;-::GHCGH09AFFE/09/.;9./;..;-@B-@--9;//BFFB///9;AD.AF//F//B//;.;/..;BF..;;.A///;///
@M00262:65:000000000-A4NV9:1:1101:22703:4721 2:N:0:1
AGCTCGCAGATGAAGAACGTAGCGAATTGCGATCTGTAATGTGAATTGCAGAATTCAGTGAATCATCGAATCTTTGAACGCACCTTGTGCCCTTTGGTATTCCGAAGGGCATGCCTGTTTGAGTGTCATTAATATCTCAACCTCTGAACCATTGTGGTTTTTTGAGGCCTTGGATGTCGGAGGTTTATGCTGGTGGAATCACTGGCTCCTCTTAAATGCATTAGCAGAACTTAATGGGGATCGGCTTTGGC
+
>A1>1ADDA>FFGGGGGFEAFEFEEE?E1GG/G/GHHB2GFFF2BBAGGGGGHEGH122D122GGGF10B1/BFF1@GF0>>EF0EBB@GFH1>FFFHBGHHGF?/EF?FEHFBFGHGHBGF/FFGFE>FG1F2BF22FFFFHHHBGGHGGFDGGGGHE??/C@.F0<FGGH111>F1.<<<-C/<;CHHH0CGHCFFH:CCBC/;C0;9BF00000;00B0BBBFG/BBF00090C.9AB?BF?-;;/9/
@M00262:65:000000000-A4NV9:1:1101:9283:4725 2:N:0:1
ACGCTCGAGATGAAGAACGTAGCGAAATGCGATAAGTAATGTGAATTGCAGAATTCCGTGAATCATCGAATCTTTGAACGCATATTGCGCCCTCTGGTATTCCGGAGGGCATGCCTGTCCGAGCGTCATTACAATCCTCAAGCACAGCTTGTTTGTTGAGCCCTGTCCCTTAATGGACAGGCTCGAAATGCAGTGGCGATGCCGAGTTTGGTGCCCAAGTGTATGGAGCTTTTTCACGCGCTTTGGTGGCC
+
AABBAAB?AAAFEGGFGGGG4CFEE2EFHHGEHGCHHHHGHHGGBDFGHHEGGFHHHHHGGEHHFGHHHFHGHHHHFHHHG0EEHHFHGGGGGHHHHH4GFHHHG?EGGGGHHHHHFFHHG/DGGGGGHHBGHHHHHHHFFHHHHHHHHHHHGHHHHGGCGHGFAGHHHHHH00000;GA.EHHG@B.A0C00;9/EB-A..B--9AEGF?AEFFFB.9B///;/;9.9;BB/;B/99A-9@FF//9A.AF
@M00262:65:000000000-A4NV9:1:1101:12918:4730 2:N:0:1
AGGCTAACGATGAAGAACGCAGTAAAATGCGATAAGTAATGTGAATTGCAGAATTCAGTGAATCATCGAATCTTTGAACGCACATTGCGCCCGCCAGCATCCTGGCGGGCATGCCTGTTCGAGCGTCATTTTGACCATCAAGCCGGAGGCTTGTGTTGGGGACCTGCGGCTGCCCGCAGGCCCTGAAAACCCGTGGCGGGGCCCGCTGGCCCTCCCCGCGCAGGCTTCCCCTTCCCCCCCCCCGGCGGGCC
+
>AAABBFFBAAAGGGG4F2EEAEGHBGHHHGGHCGFHHBHHHHBHGHFF5GGHHHHDEHHFDGHGHGFHGHGHHHGFBGHG?EEHHGGDE?FGGG?@F2@GHHHFHGGCF/GHHHHFHHHGH2ECED/GHGH1.1FCFHFDDGA-A-@D.GGGG0GHAH-@AB.BFG?FA?AEFECB--;DED.A.//9/D.99DBFAA-B--------....9...--;--9-.././.9...;...----------;--
@M00262:65:000000000-A4NV9:1:1101:10647:4747 2:N:0:1
AAGACGGAGATGAAGAACGTAGCGAAATGCGATAAGTAGTGTGAATTGCAGAATTCAGTGAATCATCGAATCTTTGAACGCACATTGCGCCCCTTGGTATTCCATGGGGCATGCCTGTTCGAGCGTCATCTACACCCTCAAGCTCTGCTTGGTGTTGGGCGTCTGTCCCGCCTTTTGCGCGCGGACTCGCCCCAAATCCATTGGCAGCGGTCCTTGCCTCCTCTCGCGCAGCACAATTGCGTTTTGAAAGG
+
AAAAAAAA11BFDBG1EBFGGFGGC00CFHGGCECGAFFDFFDFGHHHFHHB0FDABFG21ADFB2AFHFH/EGHHFFHFF@>?EF11A?>ECHGHH@DF2F2FGFFGGAEFF11BBFFGAGHCCA/AGHGHHHHHGHHHFG1<1FBBFHFC?FGC..-CC-<.C0DFGGGCACHF00-@CGG@?9-;.;@A@B-AFF/BF/;/BBBA>@-@=FB//9/BA--//-A@-@---:--9///-;A??AABB9;
@M00262:65:000000000-A4NV9:1:1101:8968:4758 2:N:0:1
AAGAGATCCTTTTACCGCTTCACTCGCCGTTACTAAGGCAATCCCTGTTGGTTTCTTTTCCTCCGCTTATTGATATGCTTAAGTTCAGCGGGTATCCCTACCTGATCCGAGGTCAAATCTTAGATGATATAAAGACAAATGCCGGCTGGGCCACCAAAGCGTGTGACAAAGCTCCATACACTCGGGCACCAAACTCGGCATCGCCACTGCATTTCGCGCCTGTCCATTAAGGACAATCGGGCTCAACCAAC
+
ABBBBFFFFFFFGGGGGGGGGGHHHGGGGGGGGHHHHHHGCHHHHHHHHFHGHHGHHHHHHHHHGGGGEHFG5FFHHHHHFFHHHHEHHGFGEGHHHHFFFHHGHHGGHDGGEHHHHHHHHDHBHGHHHHHHHFGHHGHHGHHGGGGGGDGHFGHFGHEHGGCGGGHHGGHHHHFEFGFBGGHGGGGGGGGEE?FFGGF?CFF?A.CF0BBFFFFF.9@DFEBFF/;FBBFB/F.9BFFFAFB?/99..;:
@M00262:65:000000000-A4NV9:1:1101:8617:4768 2:N:0:1
AGTACAAGCTGTTGCCTCTTCACTCGCCGTTACTAGGGGAATCCCTGTTGGTTTCTTTTCCTCCGCTGACTGATATGCTTAAGTTAAGCGGGTAATCCTACCTGATCTGAGATTGCAGAGTAAAGTTATTGACTGTATCCGTGACATGGATGGCGTGTCTGAACCGAGGTCGCACAGAGTGCTTCGAGATCATACACGCATCGCACGCACATGTGACGCTACGTTGCAGCTGCCAATGTCCGGGAAAAGTG
+
3AAA>5DCAFFDGFGGGFGGGBEEHDEEGGGEFHHGGDGFGHGHFHHGHGGEFHHHHHHHHHHHGGGEEGGHHFGHFHHHFFHHGHFDFEGG/EBFG444EFHHGHHHHHFFG333FEBGFFGHHBB?GBGFHFFBBFFHD?F/CBFGHHGFGF/CCD0F1FBGCCFCC.0<C@C@GBC0<0;0<@HCAEHB0C0C0:-;E-CE.:9-9@-CFFFG0.DAA;9A/:./B/;FFFF/;/;BFDADADA.9/9
@M00262:65:000000000-A4NV9:1:1101:19306:4792 2:N:0:1
AGGCTAACGATGCAGAACGTAGCAAAATGCGATACGTAATGTGACTTGCAGAATTCCGTGAATCATCGAATCTTTGAACGCATATTGCGCCCTCTGGTATTCTGGAGGGCATGCCTGTCCGAGCATCATTACTATTCTCAAGCACAGCTTGTTTGTTGTGCCCAAATTGTCCCTTGATGGCCAGGCTTAAAATGCCGTGGCGATGCCGAGTTCTGGTGCCCGAGCATATGGTGCTTTGTCACCTGCTTTAG
+
A1AAAFFCA>AAADG11BEAB0AFGHFE1DEAG000B10FDFGF2DGFH1B10DFGHFGE/A2GHGHHG0FEHGHF21BFE/>/DFGFAEEGEEHH1G1BFFH2FBGAEG/FFGHH1BFBE/<ECGF1FFBFHGHF2FG22@@0@00?<GFHGHBGHH0/1FGF/0>G1=1FGHHBFDF10</<..CF/000<<00-.--:@-ABB0@--:.BFGBFBCFB?A?@-B/////9/BFFFFFB//9/-;:B9/
@M00262:65:000000000-A4NV9:1:1101:18373:4812 2:N:0:1
AAGGTACAGATGAAGAACGTAGTGAATTGCGATAAGTAGTGTGAATTGCAGAATTCCGTGAATCATCGAATCTTTGAACGCACATTGCGCCTTTCGGTATTCCGAAGGGCATGCCTGTTCGAGCGTCATCAAATAAAAGGAAACCCCAATCGAGCTCGAAAATTCCATCCGGCTCGGTATTGGATATGGAGTGGTCCCGTCATCACACCTATCCGAAATAAAATGGCGAAGTTGGCTGTTCCAATCGGTGT
+
AAAAABFDDBFFFBG11FEEBGAA33DFFHG0GCAFFFGHBGHHFGHHFGE1BFFHHHHGAFHGBEHGFCFEHHHHHFGAEEGGHHHGGGGEFHHG?FEGHGHHGGCECEGFHHHGHFGFGHHE@EGGGH>GG>B<>FFCGC0@<ACGCFHF0FFGGGCC?@FCF<GB1F.AC-CCCGAEFHC00;0CB0:G.AFF0FG9AA.09C0/C//C0/9CAAABF/BB9/B=-@-;F/;//--///9//;---9-
@M00262:65:000000000-A4NV9:1:1101:13273:4824 2:N:0:1
ACACAGAAGATGAAGAACGTAGCGAAATGCGATAAGTAATGCGAATTGCAGAATTCCAGTGAGTCATCGAATCTTTGAACGCACATTGCGCCCGCCAGCATTCTGGCGGGCATGCCTGTTCGAACGTCATTTCAACCCTCAAGCCTTCTTGGTGTTGGGGCGCTACGGGGCAACCCGTAGGCCCTCAAGATTAGTGGCGGAGGTGCTCGTAAACCCGGCGATGGCGGTTTTTTTCCCCCGTCCGTGGGGGT
+
BBBCCFFFFFFFGGG5GGGGFGGGGGGHHHGGHGGHHHHHHHGGGGHFGHHHHHHHFFGFHHGGHFFHFHHHGHHGBHHHHGGGGHHHHGGGGGGGGGGHHHHHHHHGGGGGE02F?1<FGDFFGGCEFGHHGGGHHGFHFFGGEGGFFHBF0CGDH.?DD?CAACGGAA?B..9ADDFFF//;AF.:B/FFFFBFFEFA---:.///.:...//.--;---..9--;-..9--:///.-...9:.-----
@M00262:65:000000000-A4NV9:1:1101:15304:4835 2:N:0:1
ACGCTCGAGATGAAGAACGCAGCGAAATGCGATAAGTAATGTGAATTGCAGAATTCCGTGAATCATCGAATCTTTGAACGCATATTGCGCCCTCTGGTATTCCGGAGGGCATGCCTGTCCGAGCGTCATTACAATCCTCAAGCACAGCTTGTTTGTTGAGCCCTGTCCCTTAATGGACAGGCTCGAAATGCAGTGGCGATGCCGAGTTTGGTGCCCAAGTGGATGGAGCTTTGTCACGCGCTTTGGTGGCC
+
?ABBABBBB@BFCFDG4EECE2AE?2EGHHGEHGAGGFDFHHHHFFFHHHHFHHHGHHHEEGHHFFHHHHGGGHHGHFHHGEEGHHHGFGGGGHHHGHHHHHHHGEEEEGFHHHFHHHHHGG?CGBGGHGHHHBBGHHHHHHHGGGHHHHHFBHHHHHBGFFEHHHHHHHHHFCHEBG:EEEGFD-CDEFFGG09BE???D.0--9.ABFEEE/9F/;.9///9FE;B..BFB////9.--9AE/FEED.:
@M00262:65:000000000-A4NV9:1:1101:13333:4855 2:N:0:1
AGATGTACCTGTTGCCGCTTCACTCGCAGTTACTAGGGGAATCCTTGTTAGTTTCTTTTCCTCCGCTTATTGATATGCTTAAGTTCAGCGGGTAGTCCTACCTGATTTGAGGTCAAGTTCATAACAGTGCACAAGGCAGTCCGAAGACGGTTAGAAGCAGAAGCACTTGGTCTCTGCGATAGCATAGATAGATTTATCAAGCCAAAGCCGATCCCCATTAAGTTCTGCTAATGCATTTAAGAGGAGCCAGT
+
ABAAAFFFFFFFGGGGGGGGGGHGHGGGGGHHHHHHHHCA?GHHHHHHHFEFHHHHHHHHHGHHGGGGGHHHHHHHHHHHHHHHHHHHHGGGEGGHHHHHFHHGFFGFHHGGHHGHFEGGFGHHHGGGHHHFFHHFHGFGGHDDDFGCEDGAFHDDFGFHFFHGFFHHHFFB<GFDHG?CDDF0DGHGFHHGHHGGFHHFHHGEFF/CGGGABFGGGFGF0BFFFBFEFFFFB9FFGGGGGGGEFFFFB./
@M00262:65:000000000-A4NV9:1:1101:10886:4862 2:N:0:1
CCTGTTCCCGCTTCACTCGCCGTTACTAAGGCAATCCCTGTTGGTTTCTTTTCCTCCGCTTATTGATATGCTTAAGTTCAGCGGGTATTCTTGCCTGATCCGAGGTCAGTTTGATAAAAGAGGTTTTATGGCTAAAAATGCTGATTGGAGCCAACGGAGCGAGTGACAAAGCCCCATAACGCTCGGGCACCAGATGCAGCATTGCCACTGCATTTCAAGCTTGTCCATTTAAAGAACAAATGCTCAACACA
+
AABBABFFFA?AEGBG5FAAEAFGGCFFFHFCHHHHGBGCGHFHEFCGHGHGHFFEGEEFGDHHHHEHHHHHHBGFBGGGGGGGG@ECFFFEGFHGGGHHHHCEE/FGGBGFHEHHG3BFFHHFC3CGGHHHFFFFBF0FF2FG2>GH1GFGFHGFDGD-@CD-<DHHHHHFAEGDBGG/E?..;CBCGAAAF.;00C9B.CCBFGBCFB0B0CBFFFF//9BAFFFBBBFFFFFFFFBFFB/BFFFF/.9
@M00262:65:000000000-A4NV9:1:1101:20025:4862 2:N:0:1
AAGACGGACTGTTCCCGCTTCACTCGCCGTTACTAAGGCAATCCCTGTTGGTTTCTTTTCCTCCGCTTATTGATATGCTTAAGTTCAGCGGGTATTCTTGCCTGATCCGAGGTCAGTTTGATAAAAGAGGTTTTATGGCTAAAAATGCTGATTGGAGCCAACGGAGCGAGTGACAAAGCCCCATAACGCTCGGGCACCAGATGCAGCATTGCCACTGCATGTCAAGCTTGTCCATTTAAAGAACAAATGCT
+
ABAABABABBBDGFGFGGCGGGHHHGGCEGGGGHHHFHCHHHHHFHHFGHHGHHHHHHHHHHHHGGGGGHHGHHHHHGHHGHHFFGHHHGGGEEFHHHHGHHHHHHHFGEGGGHGGGGDHFGHHHH3/@FCCGEG2D2FHHHHHHAGHHHHHGFFGFFGEBFDC?AFCFG-GHGGHHFHGA?EHHGHFA.;BC-AGGGEG?CCFFFFGGFFBBFFFFFFF/;F//;FFBFFFFFFFBFFFBFFFFFFFFE/
@M00262:65:000000000-A4NV9:1:1101:8853:4877 2:N:0:1
ACACGACCGATGAAGAACGCAGCAAATTGCGATATGTAATGTGAATTGCAGAATTCAGTGAATCATCGAATCTTTGAACGCACCTTGCGCCCTTTGGTATTCCGAAGGGCATGCCTGTTTGAGTGTCATTAATATCTCAACCTCTGAACCATTGTGGTTTTTTGAGGCCTTGGATGTTGGAGGTTTATGCTGGTGGAATCACTGGCTCCTCTTAAATGCATTAGCAGAACTTAATGGGGATCGGCTTTGGC
+
BBBBBBBBB@DBGFGGGGFFGGEFGHHHHHGGHGGGGHHHHGHHHHHHHHHHHHHHHHFGHHHHHHHHHGHGGHGHHHHHGGGGHGHHGGGGGHHHHHHHGGGHGGGGGGGHHHHEHHHHHEGGGGHHHHHFFFHHHGHDHHHHHHHGHHEHHHHHGHGHGGGG<EFEGHHHGCGHHHHHHHCCBFC0GHHHHHFGGFGGGGGGGGGGEGGGGGGFGGGFGGGGGGGFFGFFF//FEF.ADEDDDFAFFF/
@M00262:65:000000000-A4NV9:1:1101:14720:4884 2:N:0:1
AGGCTAACGATGAAGAACGTAGCGAAATGCGATAAGTAATGTGAATTGCAGAATTCAGTGAATCATCGAATCTTTGAACGCACATTGCGCCCGTCAGTATTCTGGCGGGCATGCCTGTTCGAGCGTCATTTCGACCCTCAAGCCTTTCGGCTTGGGGTTGGGGGTATCTACGGCTTGTTGTAGGCTCCGAAATTCAGTGGCCGGGCCCCTCTTACCTTCATGCGCGGCGCTTCATTTTCCTCGCGTTGGTC
+
AAAA@FBFB3ABCGGFGGCGGGGGE22FGHGGHG2FGHHGHHGHHFHFHHHHHHHHHHHFHHFHHGHHHHGGHHHHFHHGGGE@GHFHGEGGGG?D?HHGGHFHHHG?B@/CCGFF1FG2<<0/>CEFHHD10<.>-0.0110<CB00.<<CA:A.ADC:--9-;99B000:9-@?-.9.9/;B//:..-.-;B/9////..--9----...///////9///9.------99/9////;9BD-9--;.;/
@M00262:65:000000000-A4NV9:1:1101:18115:4901 2:N:0:1
AACGCTTAGATGAAGAACGTAGTAAAGGACCTCATTTCCAAAGCCAAGAAAAACGGCGTGGCGGAGCAGCAGACGGTGGGCAAAGCCCGCCCGGAGTTGAACACCGGGGTTGCCACGATCACACCCGCAAACCCCGGGAAGAAATACCTCTTTCGGGTGAAGAGGGTAAAGGACGGGGTAGATCCGAAGAGGGTCGGGCAGGGGCAGAGGGGAGTTTTTGGGGGGCGCCGTTGCAATAGAAAAGAAACAGT
+
A?AAAAAAFFFFGGGGGGG1ABB3FGHC0F0AFHHBFFAA21BAG00B0F0GHFE?EEEGE/>///>/000000//////?F/0000//>/<///</B12>110////<>/<0<11--.F.<0/<<----;..:.-;@--..990000099B0;.9:.--/9/9--99//9;-9------99/F/AAB=-----/9----:----;---------;/9--;-;;-;@------9//:99/;/-/9-///-/
@M00262:65:000000000-A4NV9:1:1101:7870:4907 2:N:0:1
AAGACGGAGATGAAGAACGTAGCAAAATGCGATACGTAGTGTGAATTGCAGAATTCAGTGAATCATCGAAACCTTGAACGCACCTTGCGCTTGCGGTCACCCGTAAGCATGCCTGTTTGAGTGTCGTTTATCCATCCTCATCAAATTCAAAGATACCCTCTTTGACTTCTGGTGGTACTGAGCATTTGCATCATTGCAATCGCTTGAAAAAGAGAGAGGTTACAGGGTATCGGATTCATCATCCGGCAGCT
+
BBBBBBBBBBFFGGGFFGEGGFFDGGHBDHGFHGGGH3FFBFGHHHHHHHHGHHGHHHHHHHHH55FGHHDEHHGGHHBGECEGGEHHGGGGGHGGDF/F3GEA?EAB3BGBGFHHHHGFEGHFGDGEF<GFHHDHHHHH2DGHFGHHHHBDBGFHHGHGEGFHHHGHHGHEF<DDFHHHHHHHHHHBFGHBHFFEHHHEGGEGHGH0G0CAE/FDEF.:;FGFGFGB/BFGG.EGFB//9/:BAC=--9F
@M00262:65:000000000-A4NV9:1:1101:16854:4914 2:N:0:1
AAAGTTTGTGTGTCTAAGCACTGGCAGCTGTAAGGCTGCACTGCCTCTACTCTCAATGAGTTCACATTGCTAGAATGTGACCGCTGCATTGAGTGCGACCTCGAACAAGTCGAAATCGCTCGCAGAGCGCAGAGTGCTTTCATGCTTAACGAGAGAAGGGTATCTCTCGCATTAAGATTTGGGTGATGAGATAAAAAGACACTGAAACAAGCATGCCGACTGGAGAGCCAGCCGGCGCCAGTTGCGTTCAA
+
A3AAADFFFFFFGGGCFGGGGGFHHFDGHGHGHHFHHHGHHHHHHHHHFHHHFHGGGHHHHHHFHHHHGHHHGGHHHHHBGHGGGGGEHHHHHHHHGGGGGHG1GHCHHHHGGEGHHGGHHCGCGCHHGGCFGHHHGHHGHHHHHHGHGGGAE/DGGGHGGHHHEFHFDFFGGF0DGGHHHBDAC.CC;CGHGBGFFGGHGGGGGGFFFE/.BFGFGGGGGGE/.BDF./FF?>DAFACAB/;;/@ADE/:
@M00262:65:000000000-A4NV9:1:1101:12637:4922 2:N:0:1
ACGCTCGAGATGAAGAACGCAGTGAAATGCGATACGTAATGCGAATTGCAGAATTCAGTGAATCATCAAATCTTTGAACGCAAATTGCGCTCTTGGGTAGCCCTAGGAGCACGCCTCTCTCAGTATCGGTTCACCAACCTCTCAGCAGCGTCTGTGGAATTTATTCTACGGTCGTGTTGGCTGGAAAATGAGAGTCTGTATGCTTGCCGATAGTCTCTTTAAATATATGGTGGGAGCATCTTTAACTATTC
+
?AAAAADDAA1D3AG1GFEG0A011FFGFHFGHCEGGFFFBGAAAEAFDGCGEFFFFF2FGGHHFGHGFF2DFHFFBDCFECE/1B1B?/EEEGHFGFF/11BEBHGFG/F0>@FGF1GHH1FGFFHGC<<F11@1FE/FGHHF11<?0CECGAHFGF1<GGBGGHGGG../.A<<:CG.GFEGC/:/::000/:9;F00090C9B.9--::C0C00B0;0;0C/FFFBB/:--;AAEF/BFFE//;BB//
@M00262:65:000000000-A4NV9:1:1101:8359:4930 2:N:0:1
AAACATCGCTGTTGCCGCTTCACTCGGGCGCAACTGGGACGCTGTGGCACAGGTGCAAGAGTCTCCAGGCGGCCGCAAGGTCGCGATCCGCGAACTCAATCACATTTCGCTACGTTCTTCATCTCCTCAATAGATCGGAAGAGCGTCGTGTAGGGAAAGAGTGTAGATCTCGGTGGTCGCCGTATCATTAAAAAAAAAAAAATGCGAGTCGTGAGCAGGCAGGGAGATTATAGTGAACAAGGCAAACGATA
+
A??A3FFAAFAAGGGFGEFGGGHGHG2EE?ECEEGGHH1CEGFGGGGGFG2EAFHGB5FBCHH3BG3FBCFCEE@///EF3BC@D//FDGEG/AFEHGCFE1F1GFHFGGF?ADGHBEBGBHHHHHHGHBHFEHBFGC?EFFGGF?EGGGEBFGE9.;ABFCFF//9FFFFFE.;?DB@;DFF..F/;B////;---9-9--.//..--.9.;/99//9.9.--...////9///99//...9...9...;
@M00262:65:000000000-A4NV9:1:1101:14962:4974 2:N:0:1
AATCCGTCCTTTTGCCGCTTCACTCGCCGTTACTAAGGCAATCCCTGTTGGTTTCTTTTCCTCCGCTTATTGATATGCTTAAGTTCAGCGGGTATTCTTGCCTGATCCGAGGTCAGTTTGATATTTTTTTTTTAAAAAAAAAAGTTTTATGGCCAAAAAATGCTGACTGGAGCCAACGGAGCGGGTGACAAAGCCCTATAACGCTCGGGCACCAGACGCAGCATTGCCACTGCATTTCAAGCTTGTCCCTT
+
CCCCCCBFCCFFGGGGEFGGGGHHHGGGGGGGGH5DGHHGHHGHHHHHHHHGHHHHHHHFFHHHGGGGGHHHHHHHHHGHFHHHHGHHHGGGEGHHHHFFFHHFGHHHGFEFGGCFHHHHHHFHHHHHGGGGGGHFHHFGGCFGHFHHGHEGHHHHGHFGGGGGFGFGGGFFGEGGGGGGGF>AFFF?/FFFFFFFFFFFFEFCDDFA;;@DF?FFFDAFFFFFFEBB//BFEFFFFFFEBFFFF?9B/;B
@M00262:65:000000000-A4NV9:1:1101:13652:4975 2:N:0:1
AACGCTTAGATGAAGAACGTAGTAAAGTGCGATAAGCAATGCGAATTGCAGAACCGTGAGTCATCAGATTTTTGAACGCAACTGGCGCTGGTTGGCTCCCCAACCAGCATGCTTGTTTCAGTGTCTCAATATCCCCTCACCCAAATCTTCATGCGAGAGATACCCTTCTCTCGTTAAGCAAGAAAGCACTCTGCGCTCTGCGAGCGATTTCGACTAGTTCGATTTCGCACTCAATGCAGCGGTCACATTGT
+
A1AAAAAAFFFFGGGFGGGEGGAAFGHHHHGGHGGHHHHGHFGGGGHHHHHHHGGEEGEEG1FGGAFGFHHHHGE1C0E/EEFGEFGG/EEFGGCEBH/FEHGG?FHHFHFHBFGHFHHDFFHHFHHHHHHBFGFGFGHHHGE/01?1F1FGBG/.AC?AGGFBBGFHFGHFGEGACFGHFFF/C//CFFBGHFGG@.CB09-A@A@AAEGF.:A@/BFFE-9/9/F?B@@FFBFFF/FF;;-9-9/B//;
@M00262:65:000000000-A4NV9:1:1101:21515:4976 2:N:0:1
ACACAGAACTGTTACCGCTTCACTCGCCGTTACTGAGGCAATCCCTGTTGGTTTCTTTTCCTCCGCTTATTGATATGCTTAAGTTCAGCGGGGATTCCTACCTGATCTGAGGTCGAGTTTCAAGGTGTAGCGCTTCTTACGGCGCCGACAGGAGACTGGTAGACCGCTATAACCACTGCAAGAATAGTACTATACAGGGACATAGGGGTCACCGCCGTTGATTTTAAGCGGGTGCTAGGCAATCAGCAAAC
+
AAAAAFCCBFF3BFGGEG1EEAGFFC0AEEA?FHFAFFFFFHCGGFHBFGCAFFF2GFGFH1FFEFCEGG2FB@GBGFHBEFHHFF@2DEEE/>E0GFBFFHBE0FG2BBGG<BBGGGF1@F2GCFG<@>DCA/?C?FDF/A?@@-<C-@CGGECE0;A:0CGF0:A--.CBCFBC/90099BB99C;;0BB/9//9/EEE-9/;BA-9--B/9-----9A/;////99--;@@-:BFFF/;F/9:B/-/-
@M00262:65:000000000-A4NV9:1:1101:13049:5019 2:N:0:1
AGATCGCACTGTTACCGCTTCACTCGCTGTTACTAGGGTAATCCCTATTAGTTTCTTTTCCTCTACTTATTAATATACTTAAGTTTAGCAGGTATCCCTACCTAATCCAAGGTTAAGAGTAAAAAATATAGGCTTAATAGATGCCGCAATACATAGTGAGGAGCGCATAATATACTACGCTCTTAACACTAGATTACTAGCTGCTAATTAATTTAAGGCGAGTCTGCGCATAGAGCAGGATAAACACCTAA
+
BBBBBBBBBBFFGGGGGGGEGGHGHFFGGGHGFHHHHHFGHHHHHEGHGFGEHHGHHHHHHHGFHHEHHHGGGHFGHGHFFHGHHHHHGEHH1EGHHHHHHHGBGHFFHHHGFBEDHHH@GFHHHGGFHHHHHGHHHHHHHFHGFEDCFGHGFHHH>DDHHHDGGGFCFHGHHEFFHGD@FCGHHHBGEDGHHHFFGFGH/GDCBG=DGFHHHFHGHH/AGGGGEGGGAF..FGG0/CCEBBBCBFF?/BB
@M00262:65:000000000-A4NV9:1:1101:8543:5040 2:N:0:1
AGTGGTCAGATGCAGAATGCAGCGAAAGGCGATAAGTAATGAGAATTGCAGAATTCAGAGAATCATCAAATCTTTGAACGAACCTTGCGCTCCTTGGCATTACGAGGAGCATGCCTGTTTGAGTGTCGTTGAATTCTCGGAACCCCTCCTCACAGGTGGGTTTGGATTGGTGGAGGATGCATTGTACTTGGACCTTTTGGCTCCCATTGCTTTGCTTCTCTGAACTGGATTGTCCTTGCTGCTGCGCCATA
+
11>A?@13>B3@1B1111B1111AA00000AAEE/BBD2BA211DFFDG111B11DFF2ABCFHH22F1A2FGD2121BF/B/>B1B@E//BEB1BEE11B1B//?/>E//<BFFFEFGF01?B11BC/?GE2FHHGD//?/>?EAF/?F0GCCGAGCF-ACCCF<DDFH0..<...CGHF0GC:00:;000;CFF00:9B/BCEB;0C90;B000;000;B0;/0CBFBFF00;B//9/9/://--9--/
@M00262:65:000000000-A4NV9:1:1101:23983:5057 2:N:0:1
CCCAACACCTATTCCCTGTTTGAACGTAGTAACTACGCTCGTACCTGCTTGCTCCTTGTCATCCCCTGGTTCGCAAGCTTCGTTCCAACGTGCGTTCATACATTGAACTCTGCAATTCATATTACTTAACGCATTTCGCTACGTGCTTCATCGCTGATTTATATCTGAAGATCTTCGCTTATTGCATGTGTGTTGATTACGGCGCTCGTCATTTTCTTTAAAACATAAGAACATGTGCCAGCTGGCCCAAC
+
111>111>1111B3B111AB31A11000BF3D33FB00FE0//A/210111/D1BG11B1BD2F//0//A11//B/>/B1B>0B0>F21//////?/1B2B122>1B111111BD21B122B2FD2BB11?///?220/?ECCF0F/111@<1/?//111?11111>11<11111>>....0000=0<0=0../.0<00<:.-:--.;-:.;0000;B000090.:0000/-9/;//////9/;9------
@M00262:65:000000000-A4NV9:1:1101:19977:5064 2:N:0:1
AACGTTACTTTTACCGCTTCACTCGCCGTTACTAAGGCAATCCCTGTTGGTTTCTTTTCCTCCGCTTATTGATATGCTTAAGTTCAGCGGGTTTTCTTGCCTGATCCGAGGCCAGTTTGATATTTTTTTTTAAAAAAAACAGTTTTTATGGCCAAAAAATGCTGGCTGGAGCCAACGGAGCGGGCTACAAAGCCCTATAACGCTCGGGCACCAGACGCCGCATTTCCACTGCATTTCATGCTTGTCCATTA
+
AA?>>FFAFDFFGFF1EEAAAFGBFE0E0A0BEADAAFFGHCEFBBGHHEEHH1G1GHH1FFGE/EE/1GD2D@2F2GFB11GHD22BEE////F>EG1F>>G0FE1><E/<//FBGGH1GFFHGHGGGCGE111F-<<.<<G0GGE.00/CF:CG.:-;0;;;C./;..9/.//..-..-;------//9/-9-B-B/9/9@F-----;9-F-A-@;----9-///99:/;BFF//9/9//9/-/;BBF/
@M00262:65:000000000-A4NV9:1:1101:15048:5086 2:N:0:1
AAGAGATCCTGTTGCCGCTTCACTCGCCGTTACTAAGGCAATCCCTGTTGGTTTCTTTTCCTCCGCTTATTGATATGCTTAAGTTCAGCGGGTATTCCTACCTGATCCGAGGTCAAATCTTATTAAGGGCTTAATCGACAGAATGCCGGCTGGGCCACCAAAGCGTGTGACAAAGCTCCATACGCTTGGGCATCAAACTCGGCATCGCCACTGCATTTCAAGCCTGTCCATCAAGGGACAATTTGGGCTCA
+
BABABFFFFFFDFFFDAECGFGHDGGGEGGGEGDAGHB3FGHFFAGH3GFHGFHFHGHHHHGHHAGGDGHHHHHFHEFFGFFHHHGHHHFEE/EHHEFHHFHHHHGEHHCE@EFCGBFFHHG?FHFHFFGFEHGH2FG@E/GBHF11@CCDC<AFHFECHG.C/E..<GF0CCHFE0F/:GGH.:..C?EGGGFFGGGGGGGGG-CA??AA/9/9B/;/;FF/A/9;/BFFFFFFBA.;EA/FFFFDFBA9
@M00262:65:000000000-A4NV9:1:1101:7484:5120 2:N:0:1
ACAGATTCGATGAAGAACGCAGCGAAGCGCGAAATGTAGTGTGAATCGCAGAACATTGTGAATCATCGAATCTTTGAACGCACATTGCGCCTCCAGTAACTTGGAGGCATGCCTGTCTGAGCGTCATTTAAAACCATAAACTCTATCGAGTTTGTATTGGGCGTCGTCCCCGGACGTAGCCTCAAAGTCATCGGTCTTATACGCGGACGAGCTCCATTAGGACAGACCGTGTGTGGACTTTAAATCTCTGA
+
ABBBBFFFBFFFGGGGGGGGEEEGGGFFGGGGGCGGGGHHF5FCHHHHGAEFBFGHHHFHFHHHHFFHCFHDHHHFGFHHGFEEHBGHFEFCFHHHHFFFFHHGFHGGGHHGHHHHGHFHHHGGGGHHHBHFHFGHHHHGHHHHHHGG/FDGHGGHHHHH.<C@DGGFDFEGGFGDAF.?BFGG0FBFFBFFFFDDACFGB0;.BF----->AFFFFFFFFFFFFFFFFDEF.AF?:FFFFFFFFFB9F//
@M00262:65:000000000-A4NV9:1:1101:7469:5130 2:N:0:1
ACCCTTGAGATGAAGAACGCAGCGAAATGCGATAAGTAGTGTGAATTGCAGAATTTAGTGAATCATCGAATCTTTGAACGCACATTGCGCCCCTTGGTATTCCTTGGCGCATGCCTGTTCGAGTGTTTTTAAAACCACTCAAGTTTTTTTGCCTGCTCATGCTACATGAGTCTGTCTGGCAGCCTCCCCTTTGATTTTAAATGGCGGAAGCCCCTCTCCTGCCTGCCGCAGCATTAACTGTTCTCTTTGTC
+
>A1111B111313111BF11AAA00AA0B1000//A2222AF112D2B11A1A11222D1222FF22AF0G?FGFB2F10B@E>@B1EE/E>//>C1FB2BE2F2>>0>/</ABFGFGGB?/BB/B20B?/1BGH?/?@FC11>F22/<<-11=10<1<=G1111<0000=<000<<0/0/..:;GA../.<:000;000<000/;---9.....9/////;-9/-A---9--////9B/99//////9//
@M00262:65:000000000-A4NV9:1:1101:15075:5134 2:N:0:1
ACACAGAAGATGAAGAACGTAGTAAAATGCGATAAGTAATGTGAATTGCAGAATTCAGTGAACCATCGAATCTTTGAACGCACATTGCGCCCGCCAGTACTCTGGCGGGCATGCCTGTTCGAGCGTCATTACAACCCTCAAGCCCCCGGGCTTGGCGTTGGGGATCGGCACAAGGCGGAGGGGCACCCCTAGGGAGCCCCCTCGGCCCGCCGTCCCCCAAATTCAGTGGCGGGGACGTCGCGGGCCCCCCC
+
AABBBF4FFFFFCGGGGGGGCGGHHHHHHHGGHGGFHHHHHHHFGFHHHGHFHHGHGFGFHFHGHHHGHHHGHHHGHHHHGEEGFGHDGGGCGCGGGHFHHHHGHHGGGGGHHGFHBFGHCGFGGGDDFGHHBGHGFHGHHHHGHGGGC?CCEFG:@CCCGAGEAEGG-9B/FFEGGFFFAFA;@DEFFE.B/;BD.EEDB=F-DEDFFFFD=FFFFF;99////9///A=C-----..-9-----;;-9-
@M00262:65:000000000-A4NV9:1:1101:13344:5162 2:N:0:1
ATAGCGACGATGAAGCACGTCGCGAAGTGCGATAAGCAATGCGAATTGCAGAACCGTGAGCCATCAGATTTTTGAACGCATCTGGCGCCGGCTGGGCCTCCAGTCGGCATGCTTGTTTCAGTGTCTTGGTTTCTCCTCACCCAAATCTTAATGCGAGAGATGCCCTTCTCTTGCCAAGCAAGCAAGCACTCTGCGCTCTGCGAGCGACTTCGCCTCGCTCGAGGGGCGCACTCAATGCAGCAGTCACATGG
+
AAAAAD@?11101AA11BAFE?EEC///B1/E/A/11FGA11///>/111BFE0F?E///100BB1@1@GGBFEG1BF//>E1FBH@EGEGC//AC/<F0FGFGHCCCC/G1DBFFDGF1=1>>FGHF0<CGGHHGHFEEHC<:;GHHEBF0FGCAC?-.CFFFFFFFEFB000;0B99//9.9/:A/FF//:F---B-9;-;--9--@AB--9--A-;9---9-----9--;/;/B//;F?-9////:9-
@M00262:65:000000000-A4NV9:1:1101:18790:5183 2:N:0:1
ACACAGAACTTTTGCCGCTCCGCCACTGTCTTTGGGGAACTACAGTACAGTAGAGTCCCAACACTAAGCTAGGCTTAAGGGTTGAAATGACGCTCGAACAGGCATGCCCGCCAGAATACTGATGGGCGCAATGTGCGTTCAAAGATTCGATGATTCACTGAATTCTGCAATTCACATTACTTATCGCATTTCGCTACGTTCTTCATCCTTGTACTAGATCGGAAGAGCGTCGTGTAGGGAAAGAGTGTAGA
+
ABBBBFFFFFFFGGGGGGCGGGGGAEHHHHHHHCCFEDDFHHHGHHBFAGGHHGGHHHHHHEFGHBBFHHDGHGGHFGFHHGHGCGHHHHGDDGGGGGHGHEF/GHHHHEGGGFGEHGFHHGHHBHGGG//CFGDHGGGGHGHGGFHHGHHHFFHHHHHHHHHHHHHGHFHHGHHFFHHHEHDGHHGAEGHGFGGGGGHGGGGGGGGGGGGF0CCFFFFGE?.EF.;C?GF-DF.BFFE/;;ABBBBFBB/
@M00262:65:000000000-A4NV9:1:1101:9569:5199 2:N:0:1
ACATTGGCCTTTTACCGCTTCACTCGCAGTTACTAGGGGAATCCTTGTTAGTTTCTTTTCCTCCGCTTATTGATATGCTTAAGTTCAGCGGGTAGTCCTACCTGATTTGAGGTCAAGTTCATAACAGTGCACAAGGCAGTCCGAAGACGGTTAGAAGCAGAAGCACTTGGTCTCTGCGATAGCATAGATAGATTTATCAAGCCAAAGCCGATCCCCATTAAGTTCTGCTAATGCATTTAAGAGGAGCCAGT
+
AAABBBCFFFBFGFGGEGGFGGHHGGGGGGHGHGFGHFGEAGHFHHHGHHHHHHHHHHHHGFHHGGGGGHHHGHHHHHHHHGHHHGHHHGGGEGFHHGHHHHHHHHHHHHGHHHHHHHHHHHHHHHHFHHGHHHHHHHGHGHGGGGGHGGDGGHHHGHHHGGHBGGHHHHGH1GFHHGGGGGGHHHHBBDGHHGGHHFHHHF.GHHFFFGGGGEF./BBBBFFGEGFGGGGGGGGGGGG0;BFFFFEFFF/
@M00262:65:000000000-A4NV9:1:1101:12277:5208 2:N:0:1
AGTTGTACCTGTTGCCGCTTCACTCGCATTCACTAGGGCAATCCTTGCCAGTTTCTTTCCCTCCGCTTATTGATATGCTCAAGTTCTGCGGGCAGTCTTACCTGATTTGAGGTCACGTTCATAACAGTGCACAAGGCAGTCCGAAGACGGTTAGAAGCAGAAGCACTTGGTCTCTGCGATAGCATAGATAGATTTATCAAGCCAAAGCCGATCCCCATTAAGATCTGCTAATGCATTTAAGAGGAGCCAGG
+
1A>>AFFFFFFFDGEGGEGFGFHCHCEE?E221DA1AF00/11B121111BBFGA2DF2B1B0A/B/AEFH1ADG@GF2111@DEG211>/>>>E01122B0B10122B2?FG011?<BF1BF2B11F1B>FGFCAFCEFGCC/?@C0<C/F/FB?F1GHB0<>G01>11GHHFD0DCGC?CBBGBHFFHC0BCCGHGB00CEF//999--99;9C//0BBF0;0FB0;BFFFBFF//BBFFFFEFAEBA-
@M00262:65:000000000-A4NV9:1:1101:23057:5214 2:N:0:1
ACCGCTTCCCTCTCCGTTGCTGCGGCTATCCCTGTTGGTTTCTTTTCCTCCTCCTATTGCTATGCTTAAGTTCAGCGGGTATTCCTACCTGTTCCGAGGCCCACATCTCAGGTGTTGGGTGTTTTACGTACGTGGACGCGCCGCGCTCCCGGAGCGAGTAGTGCAAACGACTGCGGAGGCGGGTCTGCGGCGATACCGCCGCGCGCTTTCTGGGCCGGGATCCCGTCTTAGGGGGTCCGGATCCCCCACCC
+
1>AA1D?AC1F11BB1A10011100000100B11F11AAA01211D21G1000001B111A22112D2D1A2F22@A//>/1222@F1F1@@@FF/////?/?//F11B2>011B/</<?A/?0021?0@//@C/<1>/@C-A-A--:...---;--99.90;0;00...-99B.-----------9B=-=----;:;;--9------;////-9--------;-----/;/---99----9--;-;9--;
@M00262:65:000000000-A4NV9:1:1101:21493:5223 2:N:0:1
AGGCTAACCTTTTCCCGCTTCACTCGCAGTTACTGGGGGAATCCTTGTTAGTTTCTTTTCCTCCGCTTATTGATATGCTTAAGTTCAGCGGGTAGTCCTACCTGATTTGAGGTCAAGTGTCAAGTTTCTATGCCTCTCAGAGAGACAGTCCATAGTGGACCATTAGAAGCTGAAACAATAGGGTCACTAGCGACAGTCAGTACAGATAAGTGTTTATCAAACTGAAGCCAGTTATGCAATGTTTCTGCTAA
+
AAABABBFFBDFGFGGGGGGGGGFHGG?FGFFHGFGHGG?DCGHHFFFF55FGFFGHHHHGHHHEGGGGHEHEHHGGHHFEFGHHHGGEE?G@EGHHHGGGHHHCHHHH4FF3FFF3BFGHFFFHEHFHGHGFGHHHGGHEH2C/GGHFDCGFFBG101F0GFGFH1D11FF11>D<FF1FFEFFHHGFBHG?:ADFFCGCGHGG:;FBG;CGFFFGG0BFFGGBFF0:/AFFFGEBF009;CFFGGFGGB
@M00262:65:000000000-A4NV9:1:1101:7850:5225 2:N:0:1
AAGAGATCGATGAAGAACGTAGTGAAATGCGATAAGTAATGTGAATTGCAGAATTCCGTGACTCATCGAATCTTTGAACGCACATTGCGCCCGCCAGCATTCTGGCGGGCATGCCTATTCGAGCGTCATTTCAACCCTCGAGCCCCCCCTGGGGCCTCGGTGTTGGGGGCTGGCACACCCGCCACCCCCGAAAAGCAGTGGCGACCCCGCCGCAGCCCCCCCCTCGTAGTCCCCTCCACCTCGCACCGGAT
+
A?AAA1FFA1AF1AGC1BEF10AF333FBF0EGAFBGHD22GGB2FFGF1BB0DGF1BB///DG1ABBG0FEDG2121BBEE??GHBFEECGGEEEEF0@FHBF1F/E@C?G0FCFFG>@0>C/CGC/C<GFFHFHGHG-A.A?EC?-@-:..@A-99.C...99A9-;--9;?-/9A---9;---9@>=--9-/-9//:/99-9-;--;-9--99A--;----99:-9-9//------9--->99@>---
@M00262:65:000000000-A4NV9:1:1101:16962:5237 2:N:0:1
AGTGGTCAGATGAAGAACGTAGTGAAATGCGATACGTAATGTGAATTGCAGGGTTAAGTGAATCATCAAATGTTTGAACGCAAGTTGCGCCTTTTGCGAGGCATGCTTCTTTGAGTGTCCTTTTCCTTGTTGGTCGATTCGGGTTGAATTGCCCTTGTTATTTCATGGCTGTGTCGGTTGAATGATCGGACTCGGCTGGTGTTTTCTGAACGCAGCGACCTCAAATGCAGGAGGAGTACCCGCTGAATTTT
+
AAABBFFFFDFFGCGFFFEFGAFFGFGHHGEDGECG3FEFCHHCEG5FG5FGGHHHHHFDHEHHGHGHHGHHFHHHHHHGGGFCGFGGGEEGGHHHHGGEEFFHHHHHHHGHHHFFHHHGGHFHGHFHHDFFHGHGGEHHGHGGGGHHHBGGHHHHHFHHGGHHGGHHHHGFBDFD@<DC<DGGG<<CA;:@FGG.CC.//;./90;;0;BFA-:-9--;.9B/9B////.AAF.../;BFAA@;?9/9//
@M00262:65:000000000-A4NV9:1:1101:17850:5239 2:N:0:1
AAGGTACAGATTCGATGAAGAACGTAGCGACATGCGATAAGTAATGTGAATTGCAGAATTCCGTGAATCATCGAATCTTTGAACGCATATTGCGCCCTCTGGTATTCCGGAGGGCATGCCTGTCCGAGCGTCATTACTACCCTCAAGCACAGCTTGTTTGTTGAGCCTTGTCCCTTAATGGACAGGCTCGAAATGCAGTGGCGATGCCGAGTTTGGTGCCCAAGTGTCTGGAGCTTTGTCACACGCTTTGG
+
AAAA1FFFFFFFGFFGE11AGF1AFG0AEE0AEFFG0CEFHFFHHHHG2GHHHHBBGFFH11AGE/FGGHHEGHBGGHHHHGHHEE@E?FGGFEEGCEEGFEGGHFHHGEGGCEGFGGH1FHHHHG/B/@EC/<GHHEBGHCDGGGFFHHHFGFFHGGFHGFFHHHGBFH0DGHGHCDFHFFF0EEGHFCCHFE0B09;/BAA9-C.0@-A99FFGE?/B//-:99//;;BFF-:F//99BFBB;-A-EFF
@M00262:65:000000000-A4NV9:1:1101:20280:5241 2:N:0:1
GATGCAGAACGCAGCAAAATGCGATACGTAATGCGAATTGCAGAATTCAGTGAATCATCGAATCTTTGAACGCAAATTGCGCCCTCGGGTTACCCCCAAGAGCACACCTCTCTGAGTGTCGGTTTAACCAAATGTCACCAATTTATTGGTGTACGACAGACTGAGGGTAAGGGGTTTCGGCCTCTTTCCCTTTAAATCTCAGCCTCACGACTGTGTGTGTTCGTGGCAAGCTGCTTTCACTTAACTGTGAA
+
1>1>11B11FA1AEEFBB0BBF0E0EEAGH002DEA/AG1A1BDGHHE1FA2B2FGGHHGHGHGHHDHFF10//>@DGBE/E//>/>AE/>/1F0///?>0>F1B<F/CHG01BDD11FDCCC//1@FGFH/11@@FGB1?<111<FFH?/<DDCE.-A<CG0/0CA.//0/.<;:EH.--.:C:;CFB9CBFB0000;0CBFFGFG?AB-.9;00.;;AFFFFF-9-9-AFB//B///BFFBBBFF/;//
@M00262:65:000000000-A4NV9:1:1101:10671:5252 2:N:0:1
AGCAGGAAGATGAAGAACGTAGTAAAGTTCGACAACCTCGACGTGCTCGTCCTGGACGAGGCGGATCGAATGCTCGACATGGGATTCTGGCCGCGAGAAGCGGTAACAGTTCCTGCTAGATCGGAAGAGCGTAGTGTAGGGAAAGAGTGTAGATCTCGGTGGTCGCCGTATCATTAAAAAACCGAAAACAACAGCTGGACATGCTTCGTCCGTTTTTTCAGCAGTATAATCAGCTCTCCTTCCACACCCCT
+
AAA>AA1CCFFFFGGGGGGGFGB3DF3AFFGHCECE00FF//AAB/B1E/A//BF0BE/E@//>EEGGGHHFBGDEGG/?10<GHFD2F1FEB///>/?0?<@?//?DF=<11<11<11<11F<.<<<AB-<.;.CC0::./.;:;G00;0C:CBBFFEEACB0A-:9-;..F0//////----9-99/-;-9--/;---/9/9///------//---/////-;//9/;///////////;////----9
@M00262:65:000000000-A4NV9:1:1101:13849:5259 2:N:0:1
AGCAGGAAGATGAAGAACGCAGCGAAATGCGATAAGTAATGTGAATTGCAGAATTCCGTGAATCATCGAATCTTTGAACGCATATTGCGCCCCCTGGTATTCCGGAGGGCATGCCTGTCCGAGCGTCATTACTATCTTCAAGCACGGCTTGTGTGTTGAGCATTTGTTCTTTAAATGGACAAGCTTGAAATGCAGTGGCAATGCTGCATCTGGTGCCCGAGCGTTATGGGGCTTTGTCACTCGCTCCGTTG
+
ABABA@AFFCFFGBGFGGCAFGGGGCGHHHG?GEDHFFHHBGHFHFEFHGHGHFHHEGBEFGHEHHEHHHGGHHFFFHBH?EGGHHHHGGG/EF?FFHHHHGFHGGC?E?FFHECHHHGFGGGG@EGGHHGHHHHGHHHEHFFHHDFDCGGFHCG<GHFFGHB0DGGHHHHHGHH0GFF0:C.CB0C?FGFFFGGFFFEFCFBBBCB/0B9FFFFGBB9BAFF.9AEFFFF.>.FF/BFE//ECF?ADA/.
@M00262:65:000000000-A4NV9:1:1101:21221:5274 2:N:0:1
AGTACAAGGATGAAGAACGTAGCGAAATGCGATAAGTAGTGTGAATTGCAGAATTCAGTGAATCATCGAATCTTTGAACGCACATTGCGCCCCTTGGTATTCCATGGGGCATGCCTGTTCGAGCGTCATTTGTATCTTCAAGCTTTGCTTGGTGTTGGGTGTTTGTCCTGCTCTATGCGTGGACTCGCCTTAAATCAATTGGCAGCCGGTAATCTGGTGTTAAGAGCGCAGCACATTGTGCGCTCCTCGCT
+
>AAAAFFFA1DF1FG11FEACFEEEEGHHHGGHGFFA2FGHHGF2FDGHGHHHHHHHHGHHFHBFGHHHFFGHFHBHHHHGCGCHH1FFGGGGHHHHHHHEHFGHHGHFGGHFG>EGHHBEHHGGBEFHHHFDHHFHFGHHGHGHHFHHGHGGGHGHHC/CAFHHGHHHGB1GHHHHHGGG?.C0CCCGGFG00G0:;0:0G/999.----;BFFGGGG??F0;BBFG@@-@?AFFBF/BBB@@BBFFF@-
@M00262:65:000000000-A4NV9:1:1101:20995:5312 2:N:0:1
ACCTCCAAGATGAAGAACGTAGTGAATTGCGATATGTAATGTGAATTGCAGAATTCAGTGAATCATCGAATCTTTGAACGCACCTTGCGCCCTTTGGTATTCCGAAGGGCATGCCTGTTTGAGTGTCATTAAATTCTCAACTTTGAAACATTTTTGTCGTCTTCAAAGTGTGGACTATGGAGGCTTGCCGGCAAAATATGTCAGCTCCTCTTAAATGCATTAGCAGAACTTTTTTTGTTTAAAGGACTGGC
+
AAAAABFFF?FFC5FFFGGFGGFGHHHFFGECGEGHGFHHGHGHHGHHHHHG3GGHHGGDHBEHFHHHFBGGHHHHGGCFFCECHFGGGCFEGHHHHFHGEBFCEEEFGFFHGHHHF3FBFFFGFFDGBFFFFGHGHFHFGBFHFHHHHHHHGHHGHEGGGHFGHHFFFGGHCHHHGHHGHFFCGB@.1@@?D?FFHHFHGEHHHBF/G/GCGHHHF00CFFFFEFFBFFGGFGGGGGGEGBFFFFFFF?.
@M00262:65:000000000-A4NV9:1:1101:21270:5329 2:N:0:1
AACGTGATCTGTTGCCGCTTCACTCGCAGTTACTAGGGGAATCCTTGTTAGTTTCTTTTCCTCCGCTTATTGATATGCTTAAGTTCAGCGGGTAGTCCTACCTGATTTGAGGTCAAGTTCATAACAGTGCACAAGGCAGTCCGAAGACGGTTAGAAGCAGAAGCACTTGGTCTCTGCGATAGCATAGATAGATTTATCAAGCCAAAGCCGATCCCCATTAAGTTCTGCTAATGCATTTAAGAGGAGCCAGG
+
BBABB@4CFDFDG4AGGGCEGGFEHD?EFEGHHHGFFHGGGHHHGHHGHHHHGHHHHHHDHHHHEGGC1EGHBF5@GHHHGGHHGHEFHG?EEEGHBHHHFHHG3BEHB?CFGGGHHHEHFGFFGHFHHFHGHGGHHHGHEGG?DCDHGGGGGFB<GHHGH0FFHHHGHGHHHHHHHGCHGGHEDFGFHD0CBGEBFHHEFGEHE//CGG--AFGG/F0CCFGGEF09FB99FBFFGFGFFFB?.AEFF?.
@M00262:65:000000000-A4NV9:1:1101:11225:5332 2:N:0:1
AGCACCTAGATGAAGAACGTAGCGAAATGCGATGCGGAATGTACATTGCAGAATTCCGCGGATCATCGAAGGTTTGAACGCACAGTGCACGCGGGGGTATTCCGCCGGGGATGCCGGTCAGAGCGTCATTTCTACCATCGAGCACTGCTCGGAGTTGGCGGATTGCCTAGCAACCGCTGAAACTCAACGGCGGGGAACACTAGGTGCGTGTATAGTAGTGTTATGGCAGAGGTTATAGCGGACTACCAGTC
+
A1>1>1111BFFGFGFFGGF110EGEA0B10EG00/////BA22222D1A1AGD1110/A//>/BB@100//11B/1B1F////011121//<//><<<111>0C.<-<-;AEH0--9;./0;C-;;.:00;090;00;.9;.9-/:9//---9-/;//-@-9AB/BFEFF/:--;--;9///://9-;--;;---9-9;9//9///-99;B////9//////9//-/----/-/:///-@99@//-//;/
@M00262:65:000000000-A4NV9:1:1101:13079:5354 2:N:0:1
ACAGCAGACTGTTGCCGCTTCACTCGCAGTTACTAGGGGAATCCTTGTTAGTTTCTTTTCCTCCGCTTATTGATATGCTTAAGTTCAGCGGGTAGTCCTACCTGATTTGAGGTCAAGTTCATAACAGTGCACAAGGCAGTCCGAAGACGGTTAGAAGCAGAAGCACTTGGTCTCTGCGATAGCATAGATAGATTTATCAAGCCAAAGCCGATCCCCATTAAGTTCTGCTAATGCATTTAAGAGGAGCCAGT
+
BBBBBFFFFFFFGFGGGCGGGGHHHGGGGGHHHHHFHHGGGHHHHHHHHGHHHHHHHHHHHHHHGGGGGHHHHHHGHHHHHHHGHHHGHGGGEGGHHHGHHHGHEGFHFHGHHHHHHHHHGHGHHGFHHHGHHHFHHHGGHHGGGG/FGGGGGHHHHHHHFGBFHHGHGHFBG1GHEGCHGDFHHGGFHHHGHGHEGGHHHGGHHHGHF??-BGGGFB0C0FGGEGGGGGGGGGEFFBFFGEFAFFFAFF/
@M00262:65:000000000-A4NV9:1:1101:9554:5459 2:N:0:1
ACCACTGTCTCTTGCCGCTTCACTCGCACAGTAGCGAGATCAAGAACGTGATAATTAGCGGACTTTGGTTTACCGGGCCGGATGCAGCGTCGGCCAAAGACTTCGGTCCAGGGTCTGTTGTGGTTATGCCGGCCGATTGGGTGCACGTGAGTGGCTGCCGTGTCGGAAGCGATTGCGTGTTCTATCAGGAGGGCAAAGGTAAGTTCGACTTCAAGCCTGCTGCGGAGCAACCTCGCAGCAAATAGTGCGCG
+
CCCCCFFFFFFFGGGGGGFGGGHHHGGGFEHHHHHG2EGGH33GHFGFHFEHHEHHHHGG?CGGHGHFGHHHHHGGGGGGGEFGHEHHGGGGCCGGCHHHHHGHGGGDGHHHGHHHHHHFGGGHGHGHGHGGGCG-@EGHHCGDBHGHHGGGGGGAFFGG?BFGGG@AEEFDEAEFFFFDFFFBFFBFFEEDFDAE.9FFFFFFEFFE?DDF/BFBFFF?/BF----:./AFFFFFBFFF/BB///;/9BB
@M00262:65:000000000-A4NV9:1:1101:20158:5466 2:N:0:1
ACCACTGTCTGTTGCCGCTTCACTCGCCGTTACTGAGGCCATCTTAGTTAATTTCTTTTCCTCCGCCTAGTGATATGCTTAAGTTCAGCGGGTGGTCCTGCTTGACTTCAGATACAGATAAAGTTTGAATGGCTAAACATTCGTAGCTTGCGCTACACTGCCTCTACCATCAATGAGTTCACATTGTGTGCAATGTGAGGGCTGCATTGAGTGCGACACAGATACATCTGAGCCACTTGCAAAGTGCAGAA
+
3>AABFFFFFFFGGGGGGGGGGFFF2EEEGEEGHH5BCE2AFGGFA5FGB5DFGHHFFHFGHHHDFGG13FBFGHH5GHH55FGHHHEGC/FEC/EHGDBFFFF?FHHGGB?F4BGFFHHEFGGFHF?DG3CFHGFFHHHHHFH2?FHGBHCFG/>GHHHHFFHHHBHFGHBFHHBDHHHHHDGF00DCCBB0DFCG0CC.AFFGGG:B:CGGFG?--AF.BBC0;BFFFFFEFGGGF0CF////;BBBBF
@M00262:65:000000000-A4NV9:1:1101:8570:5466 2:N:0:1
AGATGTACGATGAAGAACGTAGTGAATTGCGATATGTAATGTGAATTGCAGAATTCAGTGAATCATCGAATCTTTGAACGCACATTGCGCCCGCCAGTACTCTGGCGGGCATGCCTGTTCGAGCGTCATTTCAACCCTCAAGCCCTGCTTGGTGTTGGGGTCCTACGGCTGCCGTAGGCCCTGAAAGGAAGTGGCGGGGCCGCCCCACCCCCCCGCGGCGGTGCATCCCCACTCCCTCTGGCGGGGTGGGG
+
AAAAAFFFAAAA1FG1FGFGGGGGDGHHHHGAGCAGGGHHGHHHHHHHG1FFHHGGGGFFHHHHHFHGHHHGHHHHHHHHGGGGGHEHFGGGGGGGGGHHHHHHFHGGGGCHHHHHGHHHGHFGCC/AGHHHHGFHGHHFFHHGHFHHFHHCGEHGGHGGGGHHBBAEG-AAFGGGGGFGGFG/09CFFFFGG09@--------9;---:;99------9-;--:/:/;----/---;:/;/9@@------
@M00262:65:000000000-A4NV9:1:1101:14577:5471 2:N:0:1
AGATGTACGATGAAGAACGCAGCGAAATGCGATAAGTAATGTGAATTGCAGAATTCCGTGAATCATCGAATCTTTGAACGCATATTGCGCCCTCTGGTATTCCGGAGGGCATGCCTGTCCGAGCGTCATTACAATCCTCAAGCACAGCTTGTTTGTTGAGCCCTGTCCCTTAATGGACAGGCTCGAAATGCAGTGGCGATGCCGAGTTTGGTGCCCAAGTGTATGGAGCTTTGTCACGCGCTTTGGGGGCC
+
AABBB55FA?AAGGGFGGGGCGGGFC2GHHGGG?2GAGFFGAG5GHGHEDHFHHHHFFF1FFFFFHEF3FFFHFFGFHHG??EFHHHFE/FEEHHHEFHHHFFGGEGGGGGHHGFDGDHHDGCDCGGGHHHHHEGGHHBHHHFHGHFHGHHCGHHFGFFFHHGHHHHHHHHHFFHFFHFGGGGHCC/.CFFFGGGG?A--CDF;9A;9BF?.9/9BBAF/B/99BB/BB.B//////9.BF-.9/B.9>9-
@M00262:65:000000000-A4NV9:1:1101:17413:5471 2:N:0:1
AGAGTCAAGATGAAGAACGCAGCGAAATGCGATAAGTAATGTGAATTGCAGAATTCCGTGAATCATCGAATCTTTGAACGCATATTGCGCCCTCTGGTATTCCGGAGGGCATGCCTGTCCGAGCGTCATTACTACCTTCAAGCACTGGGCTTGGTTGTTGAGTCGATTGTCCTTTTGGTGGACAGGCTTAAAATGCAATGGCGATGCCGAGTCCTGATGCTGATGCCCGAGCGTATGGAGCTTCGTCACAC
+
AABA3@DFDFFFGFGGGGGFGEFEEFGHHGGDHGCHGAFGGHHFBAGHHGHHGHGFHFBFFGFHHEHHFHHGHHHHGHHFECAGHHHHGGCEGFCGGHHHEFHFGGGGGGGGHG3FF3GFGGGGGGGDHHGHEHHHHEGGHDFGGHFFCFHFGC1FEAAGHGBGFEEFG0DDFGHHGG:CDEHHGG..:9BB;BFG0BBFB/--;.;9@-B9/;/B9BFB:BB/////:---@9A.BBB.../;;;.9AF/
@M00262:65:000000000-A4NV9:1:1101:14383:5472 2:N:0:1
AAACATCGCTGTTGCCGCTTCACTCGCCGTTACTAGGGCAATCCCTGTTGGTTTCTTTTCCTCCGCTTATTGATATGCTTAAGTTCAGCGGGTATTCCTACCTGATCCGAGGTCAACCTTGGTGGGTTGCAGGGCCGGAGAGGCACCTGCGGGTTTTACGGCTGGTCACCCGCCGCGACGCCCGAAGCGAGAGTAAACTACTGCGCTCAGGGTCGGGTCGGGCCCGCCCCTGACTTTTCGGGCCTACAGCA
+
AAAAAFFAAFB>GFGGGG?EGFGCHGGGGGGGGHHHHHHGGGFHFHGHHHHGHHHHGHHHHHHHGGGGGHHHHHFHHHHHHEHHGHHEDECGEGHHHHHFGHHHHEHHH/@EEHHHHHHHGFFFDC<FGHHHHGFGCGGG-CDFEGGHHFGGGGGGGFFAD@BBGFFFGGFBB?-@9;9--9>---9;-.;-9//:;/BFF/BFF?-9.9B.9;@BB.9@9@--;---;@.A./;/B//-9A=-./;/B/.
@M00262:65:000000000-A4NV9:1:1101:21830:5489 2:N:0:1
AACAACCAGATGAAGCACGTAGCGAAATGCGATTAGTAATGCGAATTGCAGATTTCCAGTGAGTCCTCGATTCTTTGAACGCACATTGCGCCCTTTGGTATTCCGAAGGGCATGCCTGTTCGAGCGTCATTATCACCCCTCAAGCCCTCGGCTTGGTGTTGGACGGTTTGGTGGAGGCCCCCTCGGGGGCTCCTGCCCCTCCCAATGACAATGACGGCGGCCCCGTTCGTCCCCCGGGACGCTGAGTTCTT
+
AAAAAAAAA11B3111AFAFGFGGG0ECG1BA00AD2A2GF1/A/A/11AA11DA22212111D11B1A/02FGDHHE1@>EEC/12BBECACEFFHFGE>G2>F/>/?E/<F0FCD1FEG?/FB?C?E022@G2@0@/F?GFGH//<FCCFGGG?1>C<CG0<A-..:A.;........999A-.-A@@--9//BFE---;AB/-9///;/99/-@>-;;-------;---;--;---9-9--99/9B9/
@M00262:65:000000000-A4NV9:1:1101:20374:5494 2:N:0:1
AAGACGGAGATGAAGAACGTAGTGAATTGCGATATGTAATGTGAATTGCAGAATTCAGTGAATCATCGAATCTTTGAACGCACCTTGCGCCCTTTGGTATTCCGAAGGGCATGCCTGTTTGAGTGTCATTAATATCTCAACCTCTGAACCATTGTGGTTTTTTGAGGCCTTGGATGTTGGAGGTTTATGCTGGTGGAATCACTGGCTCCTCTTAAATGCATTAGCAGAACTTAATGGGGATCGGCTTTGGC
+
BBBBB?ABA?FFFBFBGGAGFC2BF5DGGFEEAEEHFFGFGHFFGHGHFDGF3FGHFFHFHEFHFFBGFFHGHFGHHHGHGGC@HHHFCCEGGHHHHGBGHHFGEEGEFGEFAHFGF3FGFGGFFGHBBHGHHFHFGHFFBGHBGHHHHEEHHFHHGHF<FGGGGGGFFGCFHGHHHFDACGG<CGHHHB0=C:/AGC00CHHHHHG0CHGEG9F0C0CB09;;/FFFFFGGFFBFGGBADGGF;.@BFF9
@M00262:65:000000000-A4NV9:1:1101:12929:5494 2:N:0:1
ACTATGCACTGTTGCCGCTTCACTCGCAGTTACTAGGGGAATCCTTGTTAGTTTCTTTTCCTCCGCTTATTGATATGCTTGAGTTCAGCGGGTAGTCCTACCTGATTTGAGGTCAAGTTCATAACAGTGCACAAGGCAGTCCGAAGACGGTTAGAAGCAGAAGCACTTGGTCTCTGCGATAGCATAGATAGATTTATCAAGCCAAAGCCGATCCCCATTAAGTTCTGCTAATGCATTTAAGAGGAGCCAGT
+
BBB@AFFFFFFDFGGGGGGGGFHHHGGGGGGHHHHHHHGGGHGGFHHHHHHHHHHHHHHHHHHHGGGGFHHHHHHHHHHHHAHHHHHHHGGGEEGHHHHHHHHHEHGHHFGHHHHHHHHHHHHHGHHHHHHGHHHHHHGHHHDF?DGHGGGGGHFHHGHHEFGFHHHHHHFBGHHHEFCHGGGHFFHHHFHGFFHHHHHHHFFFBCGFFBGGGGGEGGGGBFCFGGGGGGGGGFBFGFGGGGFFFDFEFF9
@M00262:65:000000000-A4NV9:1:1101:18681:5506 2:N:0:1
AGTACAAGGATGAAGAACGTAGTGAAATGCGATAAGTAATGTGAATTGCAGAATTCAGTGAATCATCGAATCTTTGAACGCACATTGCGCCCGCCAGCATCCTGGCGGGCATGCCTGTTCGAGCGTCATTTCGACCATCAAGCCGGAGGCTTGTGTTGGGGACCTGCGGCTGCCCGCAGGCCCTGAAAACCCGTGGCGGGGCGCGCCGGCACTCCCAGCGCAGTATTCACCCGCCTCGCTCCGGGCGGGCC
+
AB>3AFFFA?FFFGB5FGCFFFFHDFHCFHGFH?FHHHCHHHGGEGHHHHHHFGHHHHHFHGHHHFHHHHHGHHHHHHGHGGCGHHHHGGGGGGGGGGHHHHHHHHGGGG/FGHHFHBHEDEGGFGG/FHHGHGE@-GHGH1>FCC@DCGHGGHHFFGACC.;CFFG?@B-9EFGDF;B;.AFE?BFFFBD.-;A;9-@----;----9--;./;..99;=--./9:///B.9-@;9.-...;-=-;-9--
@M00262:65:000000000-A4NV9:1:1101:15878:5517 2:N:0:1
AAGGACACGATGAAGAACGTAGCGAAATGCGATAAGTAATGTGAATTGCAGAATTCAGTGAATCATCGAATCTTTGAACGCACATTGCGCCCCTTGGTATTCCGAAGGGCATGCCTGTTCGAGCGTCATGATCAAATCTCAAGCCTTTGCTTGGTATTGGGTTTTCGTCTATTCTGTCTCTGTACAGGGAGTGACGTGCCTGACAATCAATGGCGGTGCCTCAATAGACTCAAGCGTAGCAAGCTGACTCC
+
AAABAFFFBDBBGFGGGGG4FGGGGGGHHHGAHGGHHHHHHHHHHHHFHHHHGHHH5DFDGFFHHFHHHHGGHHGHHHHHGGGGHHGHGGGGGAGHHFHHHHHHEEGGGGGHHFHHHHHGGGHGGGGGHHBGGFB1GHFFHHFFGHHHHFFHHGGBDFHHGGEDGHGHGHGEHDHHGHHHGGGFBHFHGECA.CFECE.:0C/9C;CFF0CFBFGG@BB9BF/;//B/B/;//9/...@.//../:9.B//
@M00262:65:000000000-A4NV9:1:1101:15925:5539 2:N:0:1
AGTACAAGGATGAAGAACGTAGTGAAATGCGATAAGTAATGCGAATTGCAGAATCCGTGAGTAATCGAATCTTTGAACGCACATTGCGCCCTCTGGTATTCCGGAGGGCATGCCTGTTCGAGCGTCATTATCACCCCTCAAGCCCGGCTTGTTGTTGGATGCAGCGCTTATCCCGCTCCTCCCAAAGATAATGACGGCGTCTGCGACGACTCCTGTACACTGAGCTTTCGGGCACGTACACGGCTAGAAGT
+
AAAAAFFFA?FFB1FGBFEGGEAFGFHHHGGECCGFHHGHFFGCEGHHGHHHHHHGGFFEFHFHHHGHHHGHFHHHHHHGGGGHHFHGGGGGHHHHHHHGHGGE?CEGCGHHHHHHHHECEHGGCFFHHHHHHHHGGGGHBGFGGGGC@CCFHHHHHHEBCFFHFGGGGGGHHHGGGGGGGGFFF.FBFGG0BBF??@@9=B?F@?@;@?FFFF/9/BBF9//BFBFFF?=B@?FFFFF-9-@@@;9F/B/
@M00262:65:000000000-A4NV9:1:1101:14416:5552 2:N:0:1
GTAGCGACGATGAAGAACGTAGTGAAGCGGAGGACCGGCTGGCCACTCATAGAAAACTCATCTCGAACTCATTCCGCGTCTATGGAAGGGTCGAGTGAAGAGGGAACAGGTCGCTATAGATCGGAAGAGCGTCGTGTAGGGAAAGAGTGTAGATCTCGGTGGTCGCCGTATCATTAAAAAAAAAAAGAGGAGAAGAGCACAGGGGGTGCGGGACGCAGGAGATCAAATACGGACAAGTGGAGAGAGGCGGA
+
AAABBBBBBBBBGGGFGGGGGG2FBGBBECGEGGHHGGGGGGDHHGHHHHFHHGHFHFHHGHGFHFFHFHHGHHHHGGEGGEHHFGGGGGB3EDCFGGHHFAGGDHGFFHFHGG?FGGHHFHHGGGDGHB@.AA<CCGHHG<:GG/G0C;;GCCGHHFG:CFDBBDBB-.A9BBFBF0;0--;-;-......:.//../.9...9---.-9--------..;////////...--..////./.....---
@M00262:65:000000000-A4NV9:1:1101:13066:5561 2:N:0:1
AGTGGTCAGATGAAGAACGCAGCGAAATGCGATAAGTAATGTGAATTGCAGAGTTCCGTGAATCATCGAATCTTTGAACGCATATTGTGCCCTCTGGTATTCCGGAGGGCATGCCTGTCCGAGCGTCATTACTACCTTCAAGCACTGGGCTTGGTTGTTGAGTCGATTGTCCTTTTGGTGGACAGGCTTAAAGTGCAATGGCGATGCCGAGTCCTGATGCTGATGCCCGAGCGTATGGAGCTTCGTCACCC
+
1AAA?1D311BFE1AGFG?E1EAE000FGHGAGAF1FBEFFGGB22FFFFH1/1DFAEBE/FHFFGHGGFAEB@GGHHHHG@EEEGHHBGFHHFEH1F1FGHFE@/E@EGEHHFCH1FHGECGGG<BCAD2GD2FGGHEGGHHFHEH0ECGHGCHHGGHF1G1G@CEDGHHGBFFFGGEGCEGBEEGFHFG0C0GHFGFFGFGGGGG:@@?EFCBF09F0BFFFFFFFF@@@@FAB/;/99ABB=FF--/-
@M00262:65:000000000-A4NV9:1:1101:16089:5564 2:N:0:1
AAGGTACAGATGAAGAACGCAGCGAAGAGACACACACGTCCAATCTTTCTGAGGGGCTGGACGTGTGTGGTCGGGAGAGAAACCGATGGAGTCGCGTGTCTACCCGAGTGAAGAGGGAAGAGTGTACCTTAGATCGGAAGAGCGTCGTGTAGGGAAAGAGTGTAGATCTCGGTGGTCGCCGTATCATTAAAAAAAACAACAGAGACGGACGCACATAGTGCGTTGCAAGTGCCAGACATCAATGAGTGCAG
+
BBBBBFFFFDFFGFGGGFEC2EEGGGCGGFG2G2EAEGHHGCFFHHHHHHHFGFGGGGGG1FFEGHHHFGFFECG/EGGEFCHHG/EEFGFHHGGGGCGHHGHHHD<@FGFFGGGHCAGGEGGHHFHHEHHGFGHHGFFFFHHGGGGGGEBGEG/C.:/90;CFEBFFGGGGGGFDFGG?BBAAFBFFB9B/B---....;.//.....------9/9///9..-.//;;;/;//...:////////////
@M00262:65:000000000-A4NV9:1:1101:12186:5572 2:N:0:1
AGCCATGCGATGAAGAACGCAGCAAAATGCGATAAGTAATGTGAATTGCAGAATTCAGTGAATCATCGAATCTTTGAACGCACCTTGCGCTCCTTGGTATTCCGAGGAGCATGCCTGTTTGAGTATCATGAAACTCTCAATCCTGTTTTTAGCTCTTGCAGCTGGTTCAGGCTTGGAGATCGGAAGAGCGTCGTGTAGGGAAAGAGTGTAGATCTCGGTGGTCGCCGTATCATTAAAAAAAAAAAAGAGAA
+
BBBBBFFFBBBBFGGBGGGGGGGHHHHHHHGGHGGHHHHHHHHHBGGHHBGHHHGHHHHHHHHHHHHHHHHGHHHHHHHHGGGGHHHHGGGGGHHHGHHHHHHHGGGGGHHHHHHHHHHHHHGHHHHHHHHHHHHHHHHHHHHHHHHHHGHHHHHHHHHHHGHHGFHHGHHHHHGGBHFHHHGGEDHHHGDGGGDHFHHG/:CGFFBFFGGFGGGGGGDADEGA?ED@AAFFFF///;BDC-9-9-..9./
@M00262:65:000000000-A4NV9:1:1101:16557:5578 2:N:0:1
ACAGCAGAGATGAAGAACGTAGCGAAATGCGATAAGTAATGCGAATTGCAGAATTCCAGTGAGTCATCGAATCTTTGAACGCACATTGCGCCCTTTGGTATTCCGAAGGGCATGCCTGTTCGAGCGTTATTATCACCCCTCAAGCCCTCGGCTTGGTGTTGGACGGTTTGGTGGAGGCCCCCTCGGGGGCTCCTGCCCCTCCCAAAGACAATGACGGCGGCCTCGTTGGACCCCCGGTACACTGAGTTCTT
+
BBBBBFFFBFFFGGGGGGEGGGGGE2FHHHGGHAGHFHHHGHGGGGEFHHHGHHHHHHHHHGHHHHHHHHHHGHHHHHHHHGGGGHHHGGGGGGHHHHHHHGHHHFFGGGGGHHHHHHHHHGHHGGFGFHHHHHHHHHGGGHHHHGHHGGGGGGGGGGHGHHGHGGGEDFGHGGHHGGGDFGGG??CGFFFFFFFFFEFFFFFFFFF/FFFFF/FFFFFFFFFFFEFFFFFFFDFFA-9DFFFF/BBFFFF
@M00262:65:000000000-A4NV9:1:1101:22744:5585 2:N:0:1
ATAGCGACCCTCTTGCCGCTTCACTCGCTGCAGCCTGCCCAGTTTCCCACAGGGGCAAGACCCCGCTCTGACGACTGGCTCGATAATTGCATGGTGATGTTGGGAAAGTGGTGATCACAATGAGATCCGAGACTGTCATCGCGACCTTCGCTACGGTCTTCATCGGTCGTGTAGATCGGAAGAGCGTCGTGGAGGGAAAGAGTGTAGATCTCGGGGGTCGCCGGATCATTAAAAAAAAACAAGGTCAGGGA
+
ABBB?DDB@DFBFGGGGEFEEGFHDHDGGFGFFHHHFHGHFF3FGFGHGH1BGAEGGAFFHHHGGGGFHGFGGGGEEAE2GE/GEFEGGGGFGH3FDFGFGHHG/BFF?FG3?F@GGHFH2FGHGBGBGGC</GHDGHHBCDGGF-CFGGAED?E.::.<CCCH:D.9@BDA/FGEBGGG..9AFGE9D@D.;ADD.A.9;F9B/BF/9B//9A-;B-?--9@--9-.FFB9//9--;-..9..:;/.9..
@M00262:65:000000000-A4NV9:1:1101:20473:5595 2:N:0:1
ATCCTGTAGATGAAGAACGCAGCAAAACGCGAAAGTTAATGCGAATTGCAGAATCAGTGAGTCATCGAGTTTTTGAACGCACATTGCGCCCTCTGGCATTCCGGAGGGCATGCCTGTCCGAGCGTCATTGCACCCCTCAAGCGCGGCGTGTGTGTTGGGTCTCGTCCTCCGGGACGGGCCCGAAAGGCAGTGGAGGCGGCCGTTTTGGGGCCCGGGGGTCTGGGAAGGCTTATAACGCCCAAGCGGGCCGC
+
AABAADDDDBFF5EFGFGGGCEFFHF4FEGG22AABAFHHHG?1AECGFFA5AFGFHD553DFGFHF3FGFEHGGGHHHDGG>DFD3??EFFH2B3G?BDFF3E/ECCGCGFEFBGHHFGGGCGG/AGDDGHHFD?FFHFGBFCC-@-;C9A9AF/9E-.BF09;CEG09A9-;99@--@BF;=-.;A..9;//..D---@B-.B.F-.-.-;-----9../;F.B.:.//9///9.---..9;.-9-99-
@M00262:65:000000000-A4NV9:1:1101:11323:5617 2:N:0:1
ACATTGGCGATGAAGAACGCAGCGAATTGCGATATGTAATGTGAATTGCAGAATTCAGTGAATCATCGAATCTTTGAACGCACATTGCACCCGGTGGTATTCTGCCGGGTATGCCTGTTCGAGCGTCATTTCTTCCCTCAGCCCCGGCCGCTTAGGCGGTCTCGGGCGCTGGTGTTGGGACCTACGGGGCTGTTCCGCAGCGCCGTAGCCCCTAATTTCATCGGCGTACACGCGTACGTTGCCCCCTGCGT
+
BCCCBFFFB@AAFBFFGGEECEEECCFHHHGGEE?GGGFGHGHHFHHHHHHFHHGHHFFGHHHHHHHHHGHGHHHHHHHHGGGGFHHHFHHGGG>EGFHHGHEFHHGGGEFHFHGHHHHGDHHGGGGGHHGHHHHHHHHHHEHGGGGGCCGGGGHHFDGCGGHHGGABDGCG9FEGGGFFFFFFFFFFFFFFFFFFFFFFFDFDD>AAEFFDEFFFFFFFFFFFFF-:CFFF-@:DCABFFF/B.BDEFF.
@M00262:65:000000000-A4NV9:1:1101:8937:5623 2:N:0:1
AACGTGATCTTTTGCCGCGTCACTCGCCGTTACTGGGGCAATCCCTGTTGGTTTCTTTTCCTCCGCTTATTGATATGCTTAAGTTCAGCGGGTATTCCTACCTGATCCGAGGTCAACTCTAAGAAGTTGGGCGTTTTACGGCGTGACCGTCTCCGCGCTCCGGGGCGCGGCGTGGGGTACTCCCCAGGGGGGGCTGCGGCGCGGTCGGCCATGCATTTCGGGGGCGGCTGGGGGGCCGTCCCCCCCATCCC
+
A>AAA>ACDDFFFAAFAE2AEEFFC2AAE22AA5DFG0A?FHFFCGFA5FGE1F5DGGGF3FDEA?EFGFFE4F4FHHDHHHFFG444B>>/>EGHDFEB3F3GFDFBGEC?BG11FGGBFBF1DG1@11@FG<CCEFGFDCDG-..D-<.</C..--:...--;------9-;---..;/9/.;99..@--@-9;A-@---;9.----.-/9/:/9//9-.@B;>----..;-------.;AA99-.9..
@M00262:65:000000000-A4NV9:1:1101:6477:5630 2:N:0:1
GTAGTGAATTGCGATATGTAATGTGAATTGCAGAATTCAGTGAATCATCGAATCTTTGAACGCACCTTGCGCCCTTTGGTATTCCGAAGGGCATGCCTGTTTGAGTGTCAGTAATATCTCAACCTCTGAACCATTGTGGTTTTTTGAGGCCTTGGATGTTGGAGGTTTATGCTGGTGGAATCACTGGCTCCTCTTAAATGCATTAGCGGAACTTAATGGGGATCGGCTTTGGCTTGATAAATCTATCTATG
+
AABAAFFFFFFBFCGAEBB6DGF6FFFBFFGHHGFHHHFHADDBBF55FB3BFABFHHFGCGAE0EHBGHGGGGGHHGG15DFFH?E?EDEFEHGBFGGHHHHGGGGF4FGB4GGFH4FGDFFBGFHGFFFEGHFH4FE??GFGGGACHGGHHHHEHHHFHHHHG/GGHHH1DFFGFDHEB<FFHHEGFGFHHHGHGHHHFBH0CGH?CFCFFFGGGFGF.C..E??.9BFFFGEGFFFFFFFFBFFFFFB
@M00262:65:000000000-A4NV9:1:1101:19967:5640 2:N:0:1
TAGTGGTCACTCTTCCCGCTTCACTCGCCGTTACTAGGGTAATCCCTGTTGGTTTCTTTTCCTCCGCTTATTGATATGCTTAAGTTCAGCGGGTATTCCTACCTGATCCGAGGTCAACCTTGGTTAAAGATGGGGTCTTTAACGGCTGGAGCGCGCCGCGCCTCCCTAGCGAGATAGGATTCTACTACGCTCGGGGGTGCAGCGAGCCCCGCCACTTCCTTTCCGGGCCTCCGGCAGCCGTAGGGCCCCCA
+
3>A3AC5DFFFFGGGGCFEEEGCHFHGGGGGDEFBEGFGBFFFHHGHHGHFAEAA5FHFGHHHFHGGGF1FGGFF5FBDFGFGFDFFGFGEGCGEGHHHHFGHGHE3GFHGE??GBGHHHF1CGHFDGFGFHFGGCDFHHHHHGGGGGC0<G@D-@@-ACCGGGHGB0BF?9@-.;0:09F9F;090B.-..9;-;-;-9/99>B;-@EA-9@-;/;//B/FB/.;9BB?..9----9A=....;FAB;--
@M00262:65:000000000-A4NV9:1:1101:6607:5658 2:N:0:1
ACCACTGTGATGAAGAACGCAGCGAAATGCGATACGTAATGTGAATTGCAGAATTCAGTGAATCATCGAATCTTTGAACGCATATTGCGCCTTCCGGTATTCCGGGAGGCATGCCTGTTCGAGCGTCATTAAAAACCGTCAAGCGTCATTGCTTGGTCCCTGGGGGATGGCCGCCAGAGAGCAGCGCCCACCCTCGAAATGAACTGGCGGATCGGTATTCGCGGTTAGCAGCGTCGTAAGTTACTCTTGCG
+
AAAA34FD@5DD5FFBCGCEE2EEEA?ABGEEC?EG3AB2FGFBF5AADGEHFDF5FBDABEG5GHHFCFBE5D5DGDCAEE1EE@4BE/1BEBF?EGGG4D4?>@//</?FF331FF12?FFCD/?<0@@DHBHF/A///?F1<.>.F1=FBDGGGFGAGGEGGGCDCE//C--9B?AFD.9/;?--A.C;.;9@D9.;//9/;;/.9B9--;9...;/;.;9.-.;/;9:B9.-;9..//9//999//-
@M00262:65:000000000-A4NV9:1:1101:20636:5673 2:N:0:1
AGTCACTACTGTTACCGCTTCACTCGCCGTTACTAGGGCAATCCCTGTTGGTTTCTTTTCCTCCGCTTATTGATATGCTTAAGTTCAGCGGGTATCCCTACCTGATCCGAGGTCAAAAGTTAAAAAAGGCTTGTGGACGCAAGTATTATAGGCTAGAATCGCAAAATGTGCTGCGCTTCATTACCAAAATACTGGCTGCCAATTGATTTAAGGCGAGTCCAAACGCGCGGGAGAGGACAAAAACCCAACAC
+
AA>3AFFFFFFBGCGGGGEGGDGAFFFEEAE?FHGHFDGGGFFGHBC3BAAEGGHGFFHFFBGGFGEGFFDGHHHFEGBGF5GBBGFHHEGG/>FFGFEFEGHHEBHHFDFCEGFHHHFGDGHFHFCDC/22B0@CFF?<@@C=D1<F=FFDCFCF<G11<.CGGH0D0=000:AC-.:;0;:0:CCAE;9009B.;:.:F0/;B00;9;0FFFF---.;BBFF?DB---9--.;.........;..9.;.
@M00262:65:000000000-A4NV9:1:1101:22204:5698 2:N:0:1
ACTATGCAGATGAAGAACGCAGTAAAGCGATGACGGAATTGAACGTCGCGCGGGCGCTTCTGGCCCAACTCACCGAGCCATCGAGTGAAGCGGCAAGAGGCATGGCTAGACCGGAAGAGCGTCGTGTAGGGAAAGAGTGTAGATCTCGGTGGGCGACGTATCACTAAAAAAAAAAAGGAGAGTAGGAATGTCCACACACAGACACGAGTACAACCGTCGCCGAATCCACTGTGCATTGAGTACTCGTAGAC
+
>>3A>DDFFBDDBFFGGGGEFEA5DFGHEEAAGGFEDFAB35DBF22AEEEEECCCG/?EHHGGHHDAEGE3FEDEGEGB3BDGFBG1F1F?///@/C??C/FCG0?FAC1<-@?@AC.<-<C::;.;;0E/.CC/B;;;0CC000;9.9C.-;--;--9/.9/;/F9/B=;--;-......//9/////9/////9.9..9....--9.////.;..--.--9.9/9//9//;///////////...../
@M00262:65:000000000-A4NV9:1:1101:8423:5698 2:N:0:1
AGCCATGCCTGTTGCCGCTTCACTCGCCGTTACTGAGGCAATCTTAGTTAATTTCTTTTCCTCCGCCTAGTGATATGCTTAAGTTCAGCGGGTGGTCCTGCTTGATTTCAGATACAGATAAAGTTTGAATGACTAAGCATTCGCAGCTTGCGCTGCACTGCCTCGACTCTCAATGAGTTCACATTGTGCGCAATGTGAGGGCTGCATTGAGTGCTGTTGGACAAGTCCAAGAGCTTGCAGAGTGCAGAATG
+
BBBBAFFFFFFFFDAFEGGGGCFEGDEAEEFEFCGDGFFFE3FFHEFEFEFBGGFGFDFHHGHHGGGGGFBFGBDBEGHHGFFHHHGFEGGGEEGGHHGFFHHHHHHHHHFGHHGHHFHHFHHDHHHFHHHHGHHHHHHHGGHGGGCHHHACCCDGHHHHEGGCDDCDFEHHHHHBFDD0DDFEFFGGFD?ACDCCHFCFF?CFGGBFGFFCB09FC09EFFFGGFGFGFGEA9/9BEFFBA9B//;B/FF
@M00262:65:000000000-A4NV9:1:1101:9046:5701 2:N:0:1
AAGACGGACTGTTACCGCTTCACTCGCCGTTACTGAGGCAATCCCTGTTGGTTTCTTTTCCTCCGCTTATTGATATGCTTAAGTTCAGCGGGTATTCCTACCTGATCCGAGGTCAACCTGAGAAGATAGAAGTCAAGACCGGCCCGGAGGGTCCTTGAAACTCGACGCGTGCTCGTTAAAAGCTCGTTGCACCGAGGGTCCCACGGACGCCGTCATTGTCTTTGAGACCAGTTGGTCGCACGACTAACACG
+
AAAB>AABDBABB5FGEG?ECFGHHG2EEEEGGHFFFGGGHFHHHHFBFGGEGHHGHHHHHHHHGGGGGHGHHHFHHGHFHHHFFHHHHGGG>EGHHHFHGHHHHFHHGEGGDGHHHHHGGHHHHGHFGGHHGHFFFHE0DCDF?@CDCGGEBCDFGGHHGCHAGCCGGD@E?0A9EEFGGF.9CA99B?F//BDF@DDBEFFFFADDFFFF->DF/;;FBFFFFFFFFFAB/BF;FF@-99.-.9/9//.
@M00262:65:000000000-A4NV9:1:1101:21497:5710 2:N:0:1
ACAGTGACCTCGTGCCGCTTCACTCGCCGTGACTAAGGCAATCCCTGTTGGTTTCTTTTCCTCCGCTTATTGATATGCTTAAGTTCAGCGGGTACTCCTACCTAATCCGAGGTCAACGTTGGATAGGTGGGGGAGAAGGGACAGCGGCACCACGAGCCCCCAGGGGGAAATGAAGAGCTGAGGGGAGGAGAGCCCGCCCGGGAAGGACTCTGACGTTAGGGGGGGCGGGGCCACGCGGGAGTCGGACCGCC
+
>>>1>11BBD11A1AFECEEF1FDAEAEAE0/FFH11B0CCE1FFC11BAG/AABFB11A1AF0E?ECCHFFH2D@FG@2FG1F222@GA//>>1FFFG1>GF1BDDEE?E??01<1/?B<0<B2101<?CC@//.000<...>.--<<-....:---..-9.99-9-..000000.-/99---9--9------9-9-9;------9-//////-9-9-----;--9-9=---9;-------9---;----
@M00262:65:000000000-A4NV9:1:1101:16254:5762 2:N:0:1
AGATCGCAGATGAAGAACGCAGCGAAATGCGATAAGTAATGTGAATTGCAGAATTCCGTGAATCATCGAATCTTTGAACGCATATTGCGCCCTCTGGTATTCCGGAGGGCATGCCTGTCCGAGCGTCATTACTACCCTCAAGCGCAGCTTGTTTGTTGAGCCATTGTCCCTAATGGACAGGCTCGAAATGCAGTGGCGATGCCGAGTTTGGTGGCCGCGTGTATGGAGCTTTGTCACACGCTTTGGGGGCC
+
AABA?ABBADDFCDGCGGC?AEFGE?GEHCEEG?FHDBGHHGFGBGGHHHHGFHHHHHAAEEGFHFHHHHHGHGHHHHHHGGEGHHFHGEEEGHHHH3BBFFHFGCEGCEG2?FF3GF2CAABC@/<?0DGFFDFFFHHFFFFDCGCCHHFGBHCGCA0GHGFHHHGFHHHHB:0CCCFGGG.CA-9EE09BF09/.---;.09-;.9/99.9.:.--;-9;.//BBF9A/BF:FBBBFFADEFFF?-99-
@M00262:65:000000000-A4NV9:1:1101:13568:5781 2:N:0:1
AATCCGTCCTGTTGCCGCTTCACTCGCAGTTACTAGGGGAATCCTTGTTAGTTTCTTTTCCTCCGCTTATTGATATGCTTAAGTTCAGCGGGTAGTCCTACCTGCTTTGAGGTCAAAATGTCAATTAAGTGCTGTCCCTCTTAAAGGACGGTTAGAAGCTGAAGTCCCATTCCATAAGCTGCTTCACGGCTATGGCGTAGATAATTATCACACCAAAGACGGTCCACAAGGGTTTTCCGCTAATGCATTTA
+
>A3AAAA4>AFFGGGGGGCFEGHGHGGGEAHGHH55GEEEEHHHDBGHHHFHFHGEHHGHHHHHGGDDEGGHFFHHHHGHGF@5GHHHGGGGEEGHHFFGHHHH0BGFHHGHBHFHHBGBBGE44D?DF221BB?1F1DGBBGD>>GFCCCC</FHEHBHCFFDFH1G11F1<=FG1FFGHHFH0GDGDCCCFGBCDA@CEC0<C:CCCFFG/.9CA//:AAEC-09CE???.A.:B/9DDBAB//;;:99
@M00262:65:000000000-A4NV9:1:1101:18315:5793 2:N:0:1
ACATTGGCGATGAAGAACGTAGCGAAATGCGATAAGTAATATGAATTGCAGATTTTCGTGAATCATCGAATCTTTGAACGCACATTGCGCCCTCTGGTATTCCAGAGGGCATGCCTGTTTGAGCGTCATTTCTCTCTCAAACCCTTGGGTTTGGTATTGAGTGATACTCTTAGTCGAACTAGGCGTTTGCTTGAAATGAATCGGCATGAGTAGTACTGAATAGTGCTTTAAGACTTTTTCAATGTATTAGG
+
BABBAD4FDD@AFFG5BEEABCFEEEGDHHGGDEGHHHHH5GHGHHHHGHGGFHFHHGEEHEGHHHHHHHBFBHHGHHHHGC/EDGHHDEEGFCGGF@FFFFF4FHHEAFFFGHHHHFFBGFEFGB?BGGGHFHGHHHFHHHG/0<FCGG/CGG/<G<FDF1<<F11FFGFF=1>.C..<DGGCDDG-:CHFHH00:;0:0;=AA?-C0F00;090;00;;0B0C0B00;0009C09BFF/9/;///;/9B
@M00262:65:000000000-A4NV9:1:1101:13065:5808 2:N:0:1
ACAGCAGAGATGAAGAACGCAGCGAAATGCGATAAGTAATGTGAATTGCAGAATTCCGTGAATCATCGAATCTTTGAACGCACATTGCGCCCGCCAGTATTCTGGCGGGCATGCCTGTTCGAGCGTCATTTCAAACCTCAAGCTCAGCTTGGGGTTGGGACTCGCGGTAACCCGCGTTCCCAAAATCGATTGGCGGGCACGTCGAGCGTCCAAAGCGTAGGAATAAAAAAACTCGGTACTGGGAAACGGCG
+
AAAB@FCFAFFBDFGFGBEAAAEC?AEDGF??2EDHFFGGFDFFF55DFGCHFFBDG3BAFGGHFHHHGH3FGGEBFFHGGG?GFFHHGGGC/>/>>?GFDHF4?3E?@>@G<<@@??<1?GF?D.<A0<FGFF1>FFFHFHE/<0<<=DCE.;;-:-C.;:/A???.9C0CA?B?;;9B///;A/;;.9/9;/@=--9.;..--99-;.-./99.;..9.////9/9/@-./;9....99B../.99.--
@M00262:65:000000000-A4NV9:1:1101:22611:5819 2:N:0:1
AGAAGTACGATGAAGAACGTAGCGAAATGCGAAAAGTAATGTGAATTGCAGAATTCTGTGAATCATCGAATCTTTGAACGCACATTGCGCCCGCCAGTACTCTGGGGGACATGCCTGTGAGAGCGTCGGATAAACAAACAAGCAACCGGGTCGGGAGTGGGGGCCCGGCCCGGACTAAGCGGCGAGCCCACACCGCATATAAGAGGAGGACACCCACTAGCATTGCCGGCAGGAGGCCGTCCAGCCCACGA
+
>11113B3>11>1BEFEGEFFAFGG000B1EE0/ABBA2AADBBFG2B1AGB0D112DD2GDDGGF2FFGHGHHGFEHGG/E/EFB1EE@?>>E//>1112>2B10>//</1BB111<12B11/////////???1/0?0/><00<FA--.--<---:.;G------;-;-999@-////;----9-;---9----;9-///;//---;---:--;-9/;/9;////999-9@--;-9-----/9--9--;
@M00262:65:000000000-A4NV9:1:1101:9870:5824 2:N:0:1
AACTCACCCTGTTGCCTCTTCACTCGCCGTTACTGAGGCAATCCCTGTTGGTTTCTTTTCCTCCGCTTATTGATATGCTTAAGTTCAGCGGGTATCCCTACCTAATCCGAGGTCAATCATTAAAAAATGGGGGGGTTCTGGCGAGTGGCCACCAGGTGTCTATAGCGATGAATTTACTACGCTTAGAGCCTGACAGCACTGCCACTGATTTTAGAGACTGCCTTGACAGCAGGTCTCAACACCAAGCTAGG
+
ABBBBFFFFCFFGGGGGGGGGGHHGEEEGEGEFFHFGGGGGHGFHHGAGHEFHHHGHHHHHHHHGGGDFGHFHFHHHHHFHGFFFHHHHFGG>EFHHGHGHGFHHHHHGGGGGEGHHHHHHGGHHGFHHFHGGGD;:FFFFFDDF>EA.AFEFEAA9B;BFF9BFFCFFFFFFFFFF/BBDFEEAFFF/AFFFFFFFFFFFFFFFFFFFFFBBBBB9B/://;BFFEBF?BAF9//BFFBFE.AEFAFFFF
@M00262:65:000000000-A4NV9:1:1101:10897:5842 2:N:0:1
AGCAGGAACTGTTACCGCTTCACTCGCCGTTACTGAGGCAATCCCTGTTGGTTTCTTTTCCTCCGCTTATTGATATGCTTAAGTTCAGCGGGTATCCCTACCTGATCCGAGGTCAACCTTGATAAGAAGATTCTCCCTGAGGGGAGGCAGACCGTGTCCCGTAAACCCGTGTGTCCGATACGTGTCCCGTGAAGAACTCAGTGTACCGGGGGTCCAACAAGGCCGCCGTCATTGTCTTTGGGAGGGGTAGA
+
ABBBBBBFFFDDEFGFGFGGGGHGHFGGFGGGGHHFHGGGHHHGHHHGHHHEGHHGHGHHGHHHGGGGGHHHGGHHHHFHHFHFHHHHHFGG>EHHEHHHGHHHHHHGHGGGFHHGHHGFGFHHHHGFHHHEHEHHHHFGHGGGGFGCGGGHGGCCGBGHDGGGHGHGGDDCGCCCEGGGGE::CFFGFEF.CBFB9CFGGFFFFB/;>BAF=AEFBFFEBEEE;-@F-BF?/F/;BFFFED.AFFF.;.9
@M00262:65:000000000-A4NV9:1:1101:20523:5857 2:N:0:1
AGATAGATTTATAAAGCCAAAGCCGATGCCGATTAAGTTCTGCTAATGCATTTAAGAGGGGCTAGTGATTCCACCAGAAGAAACCTCCAACATCCAAGGCCTCAAAAAACCACAATGGTTCAGAGGTGGAGATATCAATGACACTCAAACAGGAATGCTCTTCGGAAGACCAAAGGGCACAAGGTGCGTTCAAAGATTCGATGATTCACTGAATTCTGCAATCAACATTACTTATCGAATTTCGCTACGTT
+
AAA1AFF33BDD33BA1B11B1FA000A0B0AEA0D12222D11DB11DB2F22FF1BF//A/0BAD2F2AFGFF/0001B>G>F0B/01BF0B011F/?/B01111/>//?A//111>F11B21<<//?/10BF1>2B>D111@0<<<1<@/0<?FG1?11<?CCE.>F0<GCC0<.<ECHGE0/<-...:C;CGB00;CBBCC:0009;00000;90;CC009CBC;FBF0;00;./9C9099-A-9;/
@M00262:65:000000000-A4NV9:1:1101:15398:5870 2:N:0:1
AGCCATGCCTGTTACCGCTTCACTCGCCGTTACTAGGGCAATCCCTGTTGGTTTCTTTTCCTCCGCTTATTGATATGCTTAAGTTCAGCGGGTATTCTTGCCTGATCCGAGGTCAGTTTGATAAAAGAGGTTTTATGGCTAAAAATGCTGATTGGAGCCAACGAAGCGAGTGACAAAGCCCCATAACGCTCGGGCACCAGATGCAGCATTGCCACTGCATTTCAAGACTGTCCATTTAAAGAACAAATGCT
+
AAAA?1CFFFF1BFFBAE1EECFGHFAEEE0BF2GHHHFGFHFFHFHCDFFEHGHHHHHBGEBGGGGGGHHHEHFFGFFFFDGFFFHFDECG>EFFHHFHGHHFEFGGHGEEEGFFFBHHHHHGHFFGHEFFBAFHHGHEFHHHECFFFHHDHHFFHGACFGCGFCCCAC-GBFFGFC/GHFC:CCB.@C.@??--CA.AF000;FFF0;:0;B0/C0////:BF//;99/;BF//9F/FB/--/;AFB:/
@M00262:65:000000000-A4NV9:1:1101:15983:5879 2:N:0:1
ACAAGCTACTGTTGCCGCTTCACTCGCAGTTACTAAGGCAATCCCTGTTGGTTTCTTTTCCTCCGCTTATTGATATGCTTAAGTTCAGCGGGTATCCCTGCCTGATCCGAGGTCAACCTTGCGAATATTGCGGTTTGACGGCTGGGAACAAACCCGCGGCACGCCCTGAGCGAGGCAGGTGAATACTGCGCTCGGAGTGCCAGCGGGCCCCGCCACTGGGTTTCAGGGCCTGCGGGCAGCCGCAGGGCCCC
+
BBBBBBFFFFFFFFGGGGGGGGHFHDFGG2EFFHHFGHHHCFGHHHGBFGHAFCGGFHHHGHGGGGGDGGGHHHHHHHHHGHFHHHHFHGE@/EGFHHHHEHHFHEHHFGGEGFGHBGHHGHFFFDFHHHHEGDC?DGHFGG@@EGFHFHHHHFDFGGFGFCGGGGGGGGGGFGFGGGFFF/;BF//9/A--AC;D>9;/BFF?B;B;9DCFBA;D/B../..//BF?.;.A.-99>9AA9----@=9DB-
@M00262:65:000000000-A4NV9:1:1101:13230:5884 2:N:0:1
AAGGTACAGATGAAGAACGCAGCGAAATGCGATAAGTAATGTGAATTGCAGAATTCAGTGAATCATCGAATCTTTGAACGCACATTGCGCCCCTTGGTATTCCGGGGGGCATGCCTGTTCGAGCGTCATTTCAACCCTCAAGCTTAGCTTGGTATTGAGTCCATGTCAGCAATGACAGGCTCTAAAATCAGCGGCGGCGCCGCTGGGTCCTGAACGTAGTAATATCTCTCGTTACAGGGTATCGGTGTGCT
+
AABAAFFFFFFFGGE5FGE2EECGECECHFG?HGGH5DHFHHFFFGFGHFHGHHHHHHGFFHFHHHEHHHGCHHFFHHFHGGGGHGHHGEGEGACHGHHEFHGH?EECCG?FGGFGGGGFGGGGGEG?FBBFFF/FDFEFFF//B/BFB/BD;FF/BBB9BBBFBB/BFFFFBFFB/BEEFABFF/FF9FF/.9>BB=>B-@-;??D/..9F/9F.9FFAFFFFF/9:/:AEEF.9B/.;/;/.;:9.;9/
@M00262:65:000000000-A4NV9:1:1101:18288:5891 2:N:0:1
GCCGCTTCACTCGCCGTTACTGAGGCAATCCCTGTTGGTTTCTTTTCCTCCGCTTATTGATATGCTTAAGTTCAGCGGGTATTCCTACCTGATCCGAGGTCAACATTCAGAAGTTGGGGTTTAACGGCGTGGCCGCGACGAGTACCAGTAAAGAAGTGGAAATTAATACGCTATGGAAGCTCGAAGGGACCGCCAATCAATTTAGGGACTGGGTTTGAACACAGATACCAAAACCAAGATGGGCTTGAGGG
+
A3AAB@ABFFFFGGEGAAEFGFFFEGGHFFHH3BF5GEEGGDGHFHHGHHHGGGGFHHHHHHGGFFGHGHFDHHHHGGG>@FGFFHHHHHGCGHHFGGGFHFFHFFFF4GHHHBGFGGG/B/FGEDGGGACG/?/<@---<-:.00;0::C0;0.;0C00:C00B00C0.9:..;C9C/.9;C-/..;...9@-9@/;BB/://9BF/....9/;DD/;/;.../9/://;..99.;..:;BE...9./.D
@M00262:65:000000000-A4NV9:1:1101:11583:5892 2:N:0:1
ATAGCGACCTTTTGCCGCTTCACTCGCCGTTACTAAGGCAATCCCTGTTGGTTTCTTTTCCTCCGCTTATTGATATGCTTAAGTTCAGCGGGTATTCCTACCTGATCCGAGGTCAAATCTTAGGCTTTTAAATCGACAGAATGCCGGCTGGGCCACCAAAGCGCGTGACAAAGCTCCATACACTTGGGCACCAAACTCGGCATCGCCACTGCATTTAGAGCCTGTCCATTAAGGGACAGGGCTCAACAAAC
+
BBBBBBDBCCFFGGGGFGGGGGHHHGGGEEGGGHHHHHHHHHHHHHHHHHHGHHHHHHHHHHHHGGGGGGHHGHGHHHHHGGGGGHHHHGGGEEHHHHHHGHHHHHHHHCEGDHHHHHGHHHHGHHHHGHGFHHGHGGGGHHGHHGGGGGGGHHFGHHHGFHGGGCFGGHGGGGGGGGEBBFFFFFGEFGGGGGGGBFFGFFFEFFFFFFFFFFFFFFFFFFFFFFFFFFFEFFFEEEFFFBFFFFFFEF.
@M00262:65:000000000-A4NV9:1:1101:8949:5902 2:N:0:1
CTGTTACCGCTTCACTCGCCACTACTAGGGGAATCCCTGTTGGTTTCTGTTCCTCGCCTTATTGATATGCTTAAGTTCAGGCGGTGTCCCTACCTGATCTGAGGTCAAGATCTCGATTCTTTAGGGTCGCATGAACGGTCTATGTCCCAGAGGATCTCGTCCGCTCAACTTGACCGATGGATTCAAGGCCACGTCGACGAGTGGTCGACGACTGCCCAACACGCCGACGACAAAGTTCGCCGTGGCAGGGG
+
AAAABFFFADDAGFGDGFGEEF44FBGGFHGGFHHHHCGG5FEFGCGBGHFFGGHAEFFGFFGHHHHGHFFHEEHDEGHFFFGG/>1BGHBFGGGFGHHFEFFECCGFEBBBFGFFFHHG4GEGHH?2B/CDDGH2FDC?DGFG11FHFFEGEH0F1GG<C?CGGGGHHH0GFCH@CCDDFC00GFHGGEGE?..ADDD9AA9C0:@D>BAC.:9B.9A.;.AB.99;99-@9BF9//AC.@-;@-9.;9B
@M00262:65:000000000-A4NV9:1:1101:11872:5905 2:N:0:1
ACATTGGCCTTTTGCCGCTTCACTCGCCGTTACTGAGGGCATCCTTGTTAGTTTCTTTTCCTCCGCTTAATAATATGCTTAAGTTCAGCGGGTAGTCAGATCGGAAGAGCGTCGTGTAGGGAAAGAGTGTAGATCTCGGTGGTCGCCGTATCATTAAAAAAAAAAAAAAAGCGAGAGAGAATGAGAGAAAGCAGAATACAAAAAAAAATATAACAAGAGGAGTATGAGGTATGACATTCAGAGAGGAGGCG
+
AABBBFFFFFFFGGGGFGGGGFGGHGGGGGGGGHHGHGGGFHHHHGHGHGHHHHHHHHHHHHHHGGGGGHHHHFGHGHGHFHGGHHHHHGGG/EGFGHHHHHHGGGGHGGGEEC/?/BBGFGHHGFF@F@FGHG2DDFF/CA/1>@AA<<00GBGBFGHBDCC@@-:---....;--...//////:./:///9//:///9/..----.///////.......//://///:///////;///...:...-
@M00262:65:000000000-A4NV9:1:1101:22189:5911 2:N:0:1
AACAACCAGAGGAAGAACGCAGCGAAATGCGATAAGAAATGTGAATTGCAGAATTCAGTGAATCATCGAATCTTTGAACGCACATGGCGCCCCTTGGTATTCCGGGGGGCATGCCTCTTCCAGCGTCATTTCACCCCTCAAGCTCTGCTTGGTTTTGGGCCGCGCCAGCAACGGCGGGACCCCAAAAAAATGGGGAAGCGAAGGAGAAGGCACCGAAAAGATTACTCTTGCGAGGGGGGAGCGGGGGGGGG
+
>AAAA1>A11>>1BB1BBE0A0AAA00FBGA///FB11BABDAA2D2111BF0F1DHE2ABB21F22BEB@A2FBHFHCH/E//B100///>>EF01FF22B2BEGGCA@ABFFGBBBF000;/9:.;-/B;99F--AAAFE////99F//;/;9-;-AA-99@---9--9;=--9@------;;------//-;---;----9----/----------/-//////;///----99-99-------;---
@M00262:65:000000000-A4NV9:1:1101:6668:5912 2:N:0:1
AATCTCAAGCCTTTGCTTGGTATTGGGTTTTCGTCTATATTCTGTCTCTGTATAGGGAGTGACGTGCCTGAAAATCAATGGCGGTGCCTCAATAGACTCAAGCGTAGCAGACTGACTCTCGCTTTAGAGAACCCTTTGGGGGTCCTGTCAACCAAAACAATCAAGGTGGACCTCGGATCAGGAAGGGATACCTGCTGAACTCAAGCATATCAATAAGCGGAGGAAAAGAAACCAACAGGGAATGCATCAGA
+
AAA>AFDFF1AFF1FG31GGB1DFD1FFFGGFEBEG022FGGGDD2F2A1DB222BB0EBAGGE/AF/EB0GB1FCGF1G1FEEEGCGGFFGGFFBB1F1@11E/?>/B>>B11>1B1<F///<F11B<11B?/B0BDGC/@<//1?<?1110..C.>FEGH1B11<<E./</<.?..-.;G/:.CEH//00:0./;9BF900/00C0;0;CB09900999-=-BF-;--99-AE9EB-A9--9://////
@M00262:65:000000000-A4NV9:1:1101:15512:5915 2:N:0:1
ACATTGGCGATGAAGAACGTAGCGAATTGCGATATGTAATGTGAATTGCAGAATTCAGTGAATCATCGAATCTTTGAACGCACCTTGTGCCCTTTGGTATTCCGAAGGGCATGCCTGTTTGAGTGTCATTAATATCTCAACCTCTGAACCATTGTGGTTTTTTGAGGCCTTGGATGTTGGAGGTTTATGCTGGTGGAATCACTGGCTCCTCTTAAATGCATTAGCAGAACTTAATGGGGATCGGCTTTGGC
+
AABABFFFDD?AFGGCGGEAFFGCCGGDHHE?GGGHHHHGHFEAFFHGHFHHHHHHHF5AEGHHHHHHHHGGHGHGGHHHGCEGHHHHHFHHHGEGHGFDGFGHGGGGGGGHHFGHHFBGGHGFGGGHBHEHHFFGHBHHHFHHHHHHGHGHHHBGDFFEGGCCEGGAF1FHHHGHGHGHHHGDHHFFDFFHGHHGGHHHHHHGFHHHGGHBFFEFBFFFFFFGGFGFFGEGGEFFFGGG..=DC.9/BF/
@M00262:65:000000000-A4NV9:1:1101:11995:5938 2:N:0:1
AATGTTGCGATGAAGAACGCAGCGAACCCTGGTCACCTCGCGTACTACTTTTGCCACGACAACGAAAATCCGGACGTGGTGTGCGTGTTTCAGCTTTATGCGAGTGAAGCGGCAACAGGCAACATTAGATCGGAAGAGCGTCGTGTAGGGAAAGAGTGTAGATCTCGGTGGTCGCCGTACCATTAAAAAAAAAAACACACCAACACATGTACCTAGCTGGGCGCTGCTTGAGTACAGACATCCCGTGTACG
+
BABAA@@FB2AABGB5FEECE?EA2?EEEE2EGFGFF3EC?EAEEC55B5GHFFE53>EF?EHGGA?EB3BEEDEE>EF?//?4???<BGD221B?GDDGHGCCBGD>D<ACDGG.F0G.<F.0FGHFGD0<EGEGGC/:C:A:.;/CFG/:AFB/;;0;9B;C00CEDG?;;@;.--...//9//9FF;B=---.9....9;...;//:/;////99/...----:B//.///////.9///.9..../.
@M00262:65:000000000-A4NV9:1:1101:22179:5953 2:N:0:1
AGTCACTACTGTTGCCGCTTCACTCGCAGTTACTAGGGGAATCCTTGTTAGTTTCTTTTCCTCCGCTTATTGATATGCTTAAGTTCAGCGGGTAGTCCTACCTGATTTGAGGTCTAATGTCAAAGTATTGTCCGAATGGACTGTTAGAAGCCAAACGTCATTACAACAGTGAAGTGAAGATAATTATCACACTACACATGGCGTTGTACCTCAGTTCAACTAATACATTCAAGGGAAGCCGACGGTAATGA
+
AA>ABFBDCFFFGGFGGGCGGBE5GGGEEEGBGGHFHHCEFHHHFHHGHHGGGFGHHHHHHHHHGGDGFHGFH55GGHHHHFHHHHHHGGCEEEGGHHHGFHHHGHBFHBFGFGFFHHHE4FGHHFDGBGGFGGA?CGFHGGFBFGFGFHHFFEH/E@/F0GFGFHHFFFFFFH1>GGFBFG1=1=<FFGG/CGHBC<<DFHG.:-CCGFHCHGC0CGEGFFBCFFFBFGFBB9:.;9..:B--9.;A/;/
@M00262:65:000000000-A4NV9:1:1101:10995:5975 2:N:0:1
ACATTGGCCTGTTACCTCTTCACTCGCCGTTACTAGGGCAATCCCTGTTGGTTTCTTTTCCTCCGCTTATTGATATGCTTAAGTTCAGCGGGTATTCCTACCTGATCCGAGGTCAACCTTGATAAAAGGGGGGTGTTTTACGGCAAGAACCCGCCGCACGACCAAAGCGAGATGTGCTACTGCGCTCGGTGTGACTAGCGAGCCAGCCACTGGTTTTCAGGGCCTGCGGGCAGCCGCAGGACCCCAACCCA
+
AAAAA11BCFAFGCGGGGGBGGEGGECEEEGF0FGFHHHGG1GFHGHGGFH?GHGBFHHHFHHFGEGGGFHBEHHHHHHHHGHHHGHGG??EEEFBF2FFBGFGGHFGFFG/E0FFFHGHHGHH2GBDAC?C?@@GACFGBE.9-@AFFFFA@@@??-=@->>@EEFF----;B/BB/;//:/A--9@--;9;//;9/9--@@@/---F-99-9/;A////;----9@=@-@9B?;9@-@-A----;A--?
@M00262:65:000000000-A4NV9:1:1101:16970:5980 2:N:0:1
AACTCACCGATGAAGAACGTAGCGAAATGCGATAAGTAATGTGAATTGCAGAACTTCGTGAATCATCAAATCTTTGAACGCACATTGCGCTCTATGGAAACATAGAGCATGCCTGTTTGAGTATCATTTTAACCCACTCGCAGATCTTTTTCTGTGGATTTGATAGTCTTGGAGTCCTTATCTCTCTTCAAGTCTTTCGAAAAATGAACTTCAAAATTGGTTTCAGAGAATTTTTCCCTGGACCATCCAAT
+
BBB@BFFFA?DAFFFGCFEAGAFE2EAGHFG2F22BFGHFAFF55FG3FGFEHFHHHFFF3FGH55DG3GG3GFGGDGF1E0E/FG4F?@EEGHFEC3BE?3FG3F3GGF3FBHFFHHF?FFHFFHHHGHFFGEFGGFFFC?E/FGHFFFFFHFHGHBGHGHHH1GH1FHE1B01FHDG1=FGGDFFHHBGBDDDDD0.<.<-:.:G:CGHFB0;:CGCGHH?F0;099CFBCBBCEFFBA/9;.9CFFB0
@M00262:65:000000000-A4NV9:1:1101:14057:5992 2:N:0:1
AACGTGATGATGAAGAACGTAGCAAAATGCGATAAGTAATGTGAATTGCAGAATTCCGTGAATCATCGAATCTTTGAACGCATATTGCGCCCTCTGGTATTCCGGAGGGCATGCCTGTCCGAGCGTCATTGCTACCCTCAAGCGCAGCTTGTTTGTTGAGCCCGATTGTCCTTAATGGACAGGCTCGAAATGCAGGGGCGATGCCGCGTTTGGTGGCCGAGGTGATGGAGCTTTGTCACACGCTTTGGGGG
+
>1>>11AFDFFFB1B1BFEGGCF3FFGHHHGEABCFGGFFDD2B2FGFHHB1CDBFHH1/AFFFGFF1GHGGHHGHHGHGGAFFFF2GAGEGEHHFFE1G2FHG@E/EEFGHGHFB1FFHCCEEGCGFFF2GGDGHHHH0CDGAC/@CGFF?FFFGBC1GHFGGCGGGFHHHFF<DDG0;:.;E..-@C.A0;C9.--9-:---;---@--9----;----9--/:/;/;-AFF/B//:/B@=B-AF/---
@M00262:65:000000000-A4NV9:1:1101:19900:6027 2:N:0:1
ATAGCGACCTCTTGCCGCGTCACTCGCCGCGACTGAGGCAATCACTGTTGGATTCTTTTCCTCCGCTTATTCATATGCTTCAGTTCAGCGGGTTGTCTCGCCTCATCTCCGATCCAGATTCAGACTCGTCCGAAGCCTCACCATATCGTTTTTTTACGTGAAACATGCTATTCCAACGTTCGCCAATCACTCGCTTACTGTCACCCAATTGATAAGCGTAGAATGAACACCACCCGGGCCAATATTCTCGA
+
>>1>AD1>>1111B1B0AA0000210/AE/////AA1/B/BB11B@1221B11F12B1B2F11B////>@@2222F222211122>22B///>F/?1B20/<//<11211/////111?F1>GDB11.0<E-.<--<<</<.<00;0./;.C.;-90./9;.0;B0/090CB900;BA.//.----//////9@-;-/99/;:B/9---///9B///;9A--///////:A-A------9;E//:////;/
@M00262:65:000000000-A4NV9:1:1101:20504:6037 2:N:0:1
AGTGGTCACTGTTGCCGCTTCACTCGCCGTTACTAGGGGAATCCTTGTTAGTTTCTTTTCCTCCGCTTATTGATATGCTTAAGTTCAGCGGGTAGTCCTACCTGATTTGAGGCCAGATAATAAAAAGTCATGTCCACAAGGTGGAACTTGTATTGGAAAGCGGACAAGCGTCCTAGAAACGAGGCCACTCCGAAGAATGTCCTTAGCGAAATACTTATTACGCCAAGTCAAACCAAGTCTCAAAGACAGAT
+
BABA@BFFFFFFFAAGG2EEGGHBGGGEGGGGGHGGBGGFEHHH5GFHHHHHHHFHHHGHHHHHGGFEGEHFFHHHHHHH5EGHHHGHFGGCEEEHHHFHFHFFHHGHHGGHEGHHAFDEGHFHG1/FGFHHHHHHHHGHCGCFFHHHHHHHHHHHFHGHGD?DGCFAADDGCGF0G0DGEG.C?EAEHHH.BDGFGBFGGFGGG00-A--CBFGG0B0CFAA-A=E;FFBF9EE.A9/BFB/BF/BF./9
@M00262:65:000000000-A4NV9:1:1101:21424:6041 2:N:0:1
AAGGTACACTTTTGCCTCTTCACTCGCCGTTACTAAGGCAATCCCTGTTGGTTTCTTTTCCTCCGCTTATTGATATGCTTAAGTTCAGCGGGTATTCTTGCCTGATCCGAGGTCAGTTTGATAAAAGAGGTTTTATGGCTAAACATGCTGATTGGAGCCAACTGAGCGAGTGACAAAGCCCCATAACGCTCGGGCACCAGATGCAGCATTGCCACTGCATTTCAAGCTTGTCCATTTATAGAACAACTGCT
+
>1>11BDFFFBFF1GD1FGGGGFADEECEAAEFGFFGFFGHHHGHHHHFFGGEHFH1FGHHHGF/ABEFFGGBGBGBGHH2FDGGFGHF/>@E?HFFHFG@GHFBFH1G/@EEFBGHHFF1FB2B11/0FGGD/>FF1<@11@1@DBGFBBFH10F0G/00<00?1>AC--.>11<<//<.EGH/</.@:.:-:-?AA.9;0009CF.;B00:BFF000;;900=0BBFBFFF//;B//;//9B/--;/F/
@M00262:65:000000000-A4NV9:1:1101:9475:6046 2:N:0:1
AGCCATGCGATGAAGAACGCAGCGAAATGCGATAAGTAATGTGAATTGCAGAATTCCGTGAATCATCGAATCTTTGAACGCATATTGCGCCCTCTGGTATTCTGGAGGGCATGCCTGTCCGAGCATCATTACTATTCTCAAGCACAGCTTGTTTGTTGAGCCCAAATTGTCCCTTGATGGACAGGCTTGAAATGCAGTGGCGATGCCGAGTTTGATGCCCAAGCGTATGGAGCTTTGTCACACGCTTTGGT
+
AAABBFFFA2AAGGBGFGGEGGGGCGGFHGGGHGGHHGHHHHHGHHHHGHHHHFEEFGFFEGHHHHGHGHFGHHHHHHHHGEGDHGBGGGGGGEGHHFGHHHHFEBGGGGGHHHHGGHHHGGGGGHHHHHHHHGHHHFHHFHHHHHHHHGHFHHGHHHHGHHGHGHHHGHHHHHHHBFGHGFFEAEGHGGHB00C0GGG/E---9ABFGCEAFF0CFGFB0.;EDA?AFFB9B?BFFFFFFFFA=.AEFF.
@M00262:65:000000000-A4NV9:1:1101:22582:6069 2:N:0:1
AGATGTACGATGAAGAACGCAGCGAAATGCGATAAGTAATGTGAATTGCAGAATTCCGTGGATCATCGAATCTTTGAACGCATATTGCGCCCTCTGGTATTCCGGAGGGCATGCCTGTCCGAGCGTCATTACAATCCTCAAGCACAGCTTGTTTGTTGAGCCCTGTCCCTTAATGGACAGGCTCGAAATGCAGTGGCGATGCCGAGGTTGGCGCCCAAGTGTATGGAGCTTTGTCACGAGCTTTGGTGGCC
+
3A3AA5BBAAABGGGGFGGAECGGGE?HHHGEGEAGFGHHHHHHHFGHHHHHHGHH5AFFAAGGHHHHHHHGHHHHGFHHGCEEHFHHGGGGGHFGGFGBHHFGEDGGGGGHHHHHHHHHGGGCGGGGAGGHHHHFHFHF1FFBGFGGHHHHGHEHHHBFFGGHHHHHGHHGHHFHBGF.CECC@@G9.090;0//9?-@.;0B@--AFF=/;99=.../9/;9FE/B..F//9;//..;9./B//9AD.:
@M00262:65:000000000-A4NV9:1:1101:17946:6098 2:N:0:1
ATAGCGACGATGAAGAACGCAGCGAAATGCGATAAGTAATGTGAATTGCAGAATTCCGTGAATCATCGAATCTTTGAACGCATATTGCGCCCTCTGGTATTCCGGAGGGCATGCCTGTCCGAGCGTCATTACTACCTTCAAGCACGGCTTGATTGTTGAGCCAATTTTGTCCTGTTGATTGATGGACAGGCTTAAAATCCAGTGGCGATGCCGAGTCCTGGGTCCCGAGCATATGGAGCTCTGTCAAGGGC
+
AAABB@BDBBBBBDFFFC2E?EEEEE2GGDEDEG1BGBGGFGFC5FHB5GFH3DFGHF31FCGHFHHHHGGEGHFHHFHFG@FGHHBGG?1EECFHFHHHHHHH////BDGFGHHHHGGHGGGCGGGGHHHGH1FHHFHEB=B<FC-@@C@.GHHHH.0/0/:/;CFHBGEHGHHHH0GBFBFF0/CBEE?FF/BFFGBFB9C0BEBB?.A/-9-::////./...-.;;=FF9BB/;..;F/BB////9.
@M00262:65:000000000-A4NV9:1:1101:17454:6109 2:N:0:1
ACATTGGCCTGTTGCCGCTTCACTCGCCGCTACTGAGGCAATCCCTGTTGGTTTCTTTTCCTCCGCTTATTGATATGCTTAAGTTCAGCGGGTATTCCTACCTGATCCGAGGTCAACCTTGGTTAAAGATGGGGTCTTTAACGGCAGGAGCACGCCGCACCTCCCTAGCGAGATAGGAGTCTACTACGCCCGGGGGTGTCACGAGCCCCCCACCTCCCTTCCATGCCTACGGCCGGCGGAGGACCCCAACC
+
BBBBABFFFFBFGGGGGEGFGGHHHGGGGGG?FHCHHGGGHHHHHHHGHHEEEHHHHHHHHHGHGGGGGHHFHHGHHHHHGGHGGGHGHGEEECGGFHDGCGHFHHFHHGGGGEFHHGHHBHGGHFHB2FFHHDFGGGGHHGDG/@C@.<GA0<<E-<@C@/.;C/:;:--;-909C0/9/0009C0.-;9-----;--///..--9..9--.;....;B.///;///;..9----;-----....;....
@M00262:65:000000000-A4NV9:1:1101:21024:6113 2:N:0:1
AGCACCTCCTTTTGCCGCTTCACTCGCCGTTACTAGGGGAATCATTGTTATTTTCTTTTCCTCCGCTTAATAATATGCTTAAATTCGGCGGGGTTTTTTACTCCCTCTGGGATCAAAGTCCGATTCAAAATCGAATTAACGAAATTGAATACGGTTCCTTGATACATACACGAATACCGATCTCCTGTTGTCGATGTAATGATGTATAATGACCGAAGTCAATTATCAAACATCAAACAGGGGGGACATGC
+
BBCBCCFFBFFFCGGGGGGGGGHGHGGGGGFGFDHGFHGEGHHGHF5GGHHHFHHHHHHHHHHHGGGGGFHGGHHGHHFHGHHHHHGHGGG?/>BG//B/<11?/?FC11?0?/>FD1111>.<CFDF0<0<<.<<<0D0..;E.C0:;C00;A/CEG0;0;99FFGGBBF:BGAF09..:CGB//:BBFF/:.././9/9:///9:9FFFFF/-:--.;:B/BBB//;FFFB/B;//A/;.--;-:9/9/
@M00262:65:000000000-A4NV9:1:1101:22766:6115 2:N:0:1
AAGGACACCTTTTACCGCTTCACTCGCAGTTACTAGCGGTATCCTTGTTAGTTTCTTTTCCTCCGCTTATTGATATGCTTAAGTTCAGCGGGTAGTCCTACCTGATTTGAGGTCAAGAAGTTCATTAAATGTTGTCCATACCGGACGATTAGCAGCTGAACTAGTCAGAGAGCAATCATCACAGTGTAGATAATTATCACACTAGTGACGGGACTGCACACGGTTCCGCTAATGTATTTCCGGAGAGCCGA
+
11>AAFFFAFCBAGF1EEAEEGFH1AEEEA12DAAF0A////D2DGHEFFGFGHDB1ADEHFBGE///EAFFFHHB22DGHBB2BGBD1A///>ABE2F2BFEDBFF2>DAF0BGFHFG0GEGF2G2>1FGGHHHGBBF20FCC/BCGGHCEFHEHHFF<F11<GHEF110../<D000=GHHEHFDD0000;C0;000CCG//C0C00:--.;.9=0/CAA?9.;CBBB@-;/BB/99;/-;9@-AAA>-
@M00262:65:000000000-A4NV9:1:1101:18419:6126 2:N:0:1
GATGAAGAACGTAGCAAAATGCGATAAGTAGTGTGAATTGCAGAATTCAGTGAATCACCGAATCTTTGAACGCACATTGCGCCCCATGGTATTCCGTGGGGCATGCCTGTTCGAGCGTCATTTACCCCCTCAAGCTCCGCTTGGTGTTGGGCGTCTGTCCCGCTTCGCGCGCGGACTCGCCCCAAAGGTATTGGCAGCGGCCGTGCCAGCTTCTCGAGCAGCACATTGCGCCTCCCGAGGCACCGGCGGGC
+
AA1?AFFFFF?1FEEGGCBGADA?F0FFDFFAFG1DGHEBF111A1FB1B2A12D1DHB/A/FEF2FGHHFHC/E?H211?EEEEGEB0122GFBGGE/E//E>>F1FEFFB/F<ECEAEGGHHHB0FCC?HFEFGGHGGG/FE?F//<.@GGGGFG<DFGCG<CC-C@::9--9?-9EGAB@B-:/FBFFBF/9BBB@;-;--;9A/F?F/;/B-/--;/--;-//9/A;-9--:9-9-9--E=;-----
@M00262:65:000000000-A4NV9:1:1101:17257:6129 2:N:0:1
ACGTATCACTGTTGCCGCTTCACTCGCCGTTACTGAGGCAATCCCTGTTGGTTTGTTTTCCTCCGCTTATTGATATGCTTAAGTTCAGCGGGTATCCCTACCTGATCCGAGGTCAACCTTAGAAAGATTCTCCCTGAGGGGCGGCAGACCGTGTCCCGTAAACCCATGTGTCCGATATGTGTGCTGCGAAGAACTCAGTGTACCGGGGGTCCAACGAGGCCGCCGACATTGCCTTTGGGAGGGGCAGGAGC
+
A>A3AB4DDFFFFBDGGEAEGGFDGC2AA2EAFGBFFFFDHFGHC3FFDFEAFGE2ABEFHFGHGCGGGGGEFGHFHHEGH3@FFDDDF?EC>/F4G?3B0F?F3D4BBDEGGEFDFBCGGFB2F1FHHHEGDGBCFC////<<AC-CFGC.::CGHGGGFG09C.CFFFF09..9@-0009.//9/----./.9/9//;//9/9----;DEFFFA..9@9>-B--;;A////;/BF/.9.-@@--9-..9
@M00262:65:000000000-A4NV9:1:1101:11962:6164 2:N:0:1
ATGCCTAACTGTTGCCGCTTCACTCGCCGTTACTAAGGCAATCCCTGTTGGTTTCTTTTCCTCCGCTTATTGATATGCTTAAGTTCAGCGGGTATCCCTACCTGATCCGAGGTCAAATCTTAGATGATATAAAGACAAATGCCGGCTGGGCCACCAAAGCGTGTGACAAAGCTCCATACACTCGTGCACCAAACTCGGCATCGCCACTGCATTTCCAGCCTGTCCATTTAGGACAATCGGGCTCAACAAAC
+
BBABBFFFFFFFGGGGGGGGGGHHHGGGGGGGGHHGFFHHHHHHFHHHHHHGHHHHHHGHHHHHGGGGGHHHEHHHHHHHHHHHHHHHGGGGGGHFHHHHHHHHHGGFEGGGGHHHHHFHHHGGDFGHHHFHHHHHHHHHGHHG@DCCGGHHDFHACABGGAECEDGFDBGGHHFHFGHHHGGE..:GFHGF?9FB...BFG.E..C/9FBFF0F0;099.FFFFFF//99///F.B/.9BCFFFEF9AF.
@M00262:65:000000000-A4NV9:1:1101:11130:6169 2:N:0:1
CAGATGAAGAACGCAGCGAAATGCGATAAGTAATGTGAATTGCAGAATTCAGTGAATCATCGAATCTTTGAACGCACCTTGCGCTCCTTGGTATTCCGAGGAGCATGCCTGTTTGAGTGTCATTAAATTATCAACCTCCATTGGATTTTCTTTCAAGTGAGTGTTGGATTTGGGGGTTTTGCAAGCGCTCTTGAGCACTGGCTCCTCTTAAAAACATTAGCTGGAATGTCTCCTCAGACTGTCCTATAGTG
+
BBCBCFFFFFFFFGGGGGGEECHHGEHFDGFGHHHDGHHHGGHGHGBHHHGHHFFGHHFHHEGGHEGHHHGHHHGGGGEGHHGGGGGHHHHHHHHGGHCGFGGHHHHHHHHHFEGGGGHHHFHHHHFHHEHHHHHHHHHHHHHHHHHHHHHHHGHFFHHHHHHHGHHGHHHHHGGGGGGGHHHBFHGGGGHHHEHHHHHGHFBFGGGGGGF009AEFGGGGGGBGFFFFFFFFFGFF/FFFFFFFFFBFF/
@M00262:65:000000000-A4NV9:1:1101:17380:6174 2:N:0:1
CGCACCTCGATGAAGAACGTAGCGAATGGCGATATGTAATGTGAATTGCAGAATTCAGTGAATCATCGAATCTTTGAACGCACATTGCACCCGGTGGTATTCCGCCGGGTATGCCTGTTCGAGCGTCATTTCCACCCTCAGGCCCCCCTCCTCGCGGGGGGAAGGGCCTGGTGTTGGGGATCTGCGGGCACCTCTGGCGCCCGCAGTCCCCTAAATTAATCGGCGTGCGCGCTGTACGTTCCCCCCCGCCC
+
1>AAADBCA1CBBG11FBEFGAFG?E?1B0AAAAEHGHBF2F222DG1ADGF0FGB1DF2F22D1FDGHBGGHHFFGF1FEEE/BBDEG1C?FE@>EEFE2>BGCGECG?EGFFH11BFG?EHGGG/C0@F2D1FAFF/0<FGFGGGG-EECGEC----A---A?BEBEEA99E?EF--A-AFFF--@9-A-/;9///9B@@<;>-:9//EF?-/BB//9BFB?@-9-@@@@?@-/B--;--99A--9---
@M00262:65:000000000-A4NV9:1:1101:17657:6205 2:N:0:1
ACGTATCAGATGAAGAACGTAGCGAAATGCGATAAGTAGTGTGAATTGCAGAATTCAGTGAATCATCGAATTTTTGAACGCACATTGCGCCTTCCGGTATTCCGGAAGGCATGCCTGTTCGAGCGTCATATAAACACCTCAAGCATGAATTTATTCATGCTTGGTATTGGTCAAGGATTGAGCATGCCTTCTTCCTGTCCGAAATGCAATGGCGAAGTCCTGTCTTCCATTCAGTATAGTAATCAACGTTA
+
BBBB@FFFFDDFGGCFGGEFFAFGGGFHGHGEHDGHDHHFHHHHFHHHHHHGHHHHHHDFHFFHHHGHGHHHHHHGGGHGGGGGHGHGEFGGGHHGGGGGHHHHGGGGGHHHHHHHHHHGGHHGGGGGHHHHH2GHHGGHFHFHHGHH1DGFGHFHFHGHHHHGHHGHHHHHHHHHHHHGEHHHHGHFHGHHHHFGGHHHG?ADHHGHHGG//A?--AFFFBCFFFGFFGFGBBC0FFFGF0;BFEF?AF.
@M00262:65:000000000-A4NV9:1:1101:11648:6210 2:N:0:1
ATGCCTAACTGTTGCCGCTTCATTCGCAGTTACTAGGGGAATCCTTGTTAGTTTCTTTTCCTCCGCTTATTGATATGCTTAAGTTCAGCGGGTAGTCCTACCTGATTTGAGGTCAAAATGTCAATTAAGTGCTGTCCCTCTTAAAGGACGGTTAGAAGCTGAAGTCCCATTCTATAAGCTGCTTCACGGCTATGGCGTAGATAATTATCACACCAAAGACGGTCCACAAGGGTTTTCCGCTAATGCATTTA
+
1>AAAB1C11B3BFB1AF1A0BFGGFGEEEHGHHFGCFEGGHHHFGFHFHGDGHFHFDBGHFFHG/EEGAFGBGHBGHF2@FDGFFHHHEGG@EEHHFFD@GFF0FHEHHGECHHFFHGHFFDGFHFHHGHHHFHHEGGHGHFD1BGGHCC?CEHGHHGHHDGHHHFHFGHHBFHGDFFHBCGHGEHF?CCGHFHHCGGCECGBCGHHFFHF/EHGFFBFGGG?-0CFGGGBCACEGFGFF@FFFF//FFB
@M00262:65:000000000-A4NV9:1:1101:16567:6222 2:N:0:1
ACATTGGCCTGTTACCGCTTCACTCGCCGTTACTGAGGCAATCCCTGTTGGTTTCTTTTCCTCCGCTTATTGATATGCTTAAGTTCAGCGGGTATCCTTACCTGATCCGAGGTCAAATCTTAGATTTTTTTTAAGGTTTAATCGACGAAAATGCCGGCTGAGCCACTAAAGCGTGTGACGAAGCTCCATACGCTCGGGCATCAGCATCAGGACTCGGCATCGCCATTGCATTTTAAGCCTGTCCACCAAAA
+
BBBBBFFFFFBFGGGG?EEGGGHFHGGGGGF?DHDHHGGFHGHHHHHFGFHEHHHHHHHHHHHHGGGGGHHHHHHHHHHHHHGHHHHHHGGGEEHHHHEHHHHHBHHHHEGGGBGHHHHHHHHHHHEHGGGGHHHHGFFHHHHGEDFCGGGHHHHCGFFGHHFGHHHHGGHFGFGGGGGGGGGGGGGGGGGGGGGGFAFFFFFFFFFF/FFFFBFFFE;CFFFFDE9BB9B9BFFF/;BB?:FFFFFFEAA
@M00262:65:000000000-A4NV9:1:1101:6873:6237 2:N:0:1
ACAGCAGACTGTTGCCGCTTCACTCGCAGTTACTAGGGGAATCCTTGTTGGTTTCTTTTCCTCCGCTTATTGATATGCTTAAGTTCAGCGGGTATTCCTACCTGATCCGAGGTCAAATCTTAGTTTAAGGTTTGAAGACTGAACACCAGCTGGGCCACCAAAGTGTGTGACAAAGCCCCATACACTCGGGCACCAAACTTGGCATCGCCGCTGCATTTCGAGCCTGTCCATTAGAGGACAATTTGGCTCAA
+
BBBBBF?FFFFFGFGFGGGGGCHFGFGGGGHHHCHHGHGGEHHHFHHHHHHGHHHHHGHHHHHHGGGGGGHHHHHHHHHHFHGHHHHGHGGGEGHHFGHGHHHHGHHHHGGGGHGHHHHHHHHHHHHHEHGGHGFFGHHHHHGHFHGGHGHHHGHHGGHHHGGHGGHHGFGHFFHGHHGGHHHGHDHEDCG?FEGHHHGGGGGGGGGGGGGGGGGGFGGGGFFFFFFFFFFFFFBFFEFFFFFFFFFFFFB
@M00262:65:000000000-A4NV9:1:1101:20797:6238 2:N:0:1
CACTTGGTCTCTGCGATAGCATAGATAGATTTATCAAGCCAAAGCCGATCCCCATTAAGTTCTGCTAATGCATTTAAGAGGAGCCAGTGATTCCACCAGCATAAACCTCCAACATCCAAGGCCTCAAAAAATCCAAAAGCTTTGAGGTGTTTACTGATACTCAAACAAGCATGCTCTTCGGAATACCAAAGAGCGCAATATGCGTTCAAAGATTCGATGATTCACTGAATTCTGCAATTCACATTACGTAT
+
BBBABFBDFFFFGGGGGCGBGFFFGHHHCHGHHHGHCHFGHCFFF2E?EGGHGBGGHFHGBGFEGHGHGHHGHHGHHHGHFHGHGFHBFGFH@GDHHHHHFDFFHEFFGHHHGGEFHHHGGGAGHFHHHHGHGHFHGEH01DGGHGGBF@DGGHHGHGBFHHHGHHHGFAG1?GFGGHGFGDGEFGFHGE/GF/<CD@DFHFGG.CE/C0:CF0GG009;;CFGGGGGGGGFBBBF090BFGBGFF0.:B0
@M00262:65:000000000-A4NV9:1:1101:19251:6267 2:N:0:1
AGTGTTGCCTTTTGCCGCTTCACTCGCCGTTACTAAGGCAATCCCCGTTGGTTTCTGTTCCTCCGCTTATTGATATGCTTAAGTTCAGCGGGGAACCCTACCCGATCCGAGGTCAACTGATGGAGAAATTATAGCTACGATTACTACTACACCAAAGTGAAATTTTACTGCACTTGGTGAAATAACAACAATGCTACTAGACTTAGGAGCCTACAGAAGTAGAAAACTACAATGCCAGGCAGGGCCTGAGG
+
A11A>FAFFF111BBEAE1A01B3BF00EEG0BBFGFFHEFCCFFFG/0BBAFF122B2DFDDAEEC/?F2FH2BF2@F221BBBFHFHGGE/<<?/E0FGFHGG//BGCC<?@1@FGHBDGB0?1FFDBDDDG1GDGACCCCDGGHFH0CFCCEHH0<0GCG;FCCG0:::CF/:00;CCC0;BFFBA.;C9F0BFGF0FF0099BBFA;C/BFGF///:BFF/-/9/:/FB//B//9;9-9@?--9--9
@M00262:65:000000000-A4NV9:1:1101:8684:6278 2:N:0:1
ACAGCAGAGATGAAGAACGTAGTGAAGTGCGATAAGCCATGCGAATTGCAGAACCGTGAGTCATCAGATTTTTGAACGCAACTGGCGCTGGCTGGGTCTCCAGCCAGCATGCTTGTTTCAGTGTCTTGTTTTCTCCTCACCCAAAACTTAATGCGAGAGATGCCCTTCTCTTGCCAAGCACGAAAGCACTCTGCGCTCTGCGAGCGGCTTCTTGCCTAGTTCGGGATTCGCACTCAATGCAGCCGTCACAT
+
AA@AAF?CACDFD1FGFBEABA0FF3GGAFEAEE0B110BBF?EEGHHGFHHHB/ABA/ED11FF2BGFGG1FE/GHHGGGG00FACEE/>EFCACHGBFDGHHEHFFG1G1FHCGHGB2DBB2FGGDGFHBDDGHD0<GHHFH0/GFG1FHEG?/<<CCBFHFGHBGHE<D<DFE0<CFC-.:.:CGH0C:C0:9?E?FF@--AG@-@>BFFB/;//B;/BA@---//-A99@FF/B/BFFFE?B@FB/B
@M00262:65:000000000-A4NV9:1:1101:13030:6291 2:N:0:1
ATCCTGTAGATGAAGAACGTAGTGAAATGCGATACGTAATGCGAATTGCAGAATTCCGTGAATCATCAAGTTTTTGAACGCAAATTGCGCTCTCTTTTATCGGAGAGCACGCTTCTTTGAGTGTCGGTTTAACTTCTTTCTGGCAGCGTGCTGTTTTGAAAGGCATTTTTGAGTGTTTCTTCGTCTTTTCATCTCGGTGAAAAAACAAAGTCACTTTAAGTACTTCGGGCTTAATAGCCTGCCAGTGCACC
+
AAABBFFFFFFFGGGBGGGAGGFHHHHHHGGGHGGGHHFGG5EEGGHGHHHHHGFGGHCFGGHHHEFEHFGEHHGGGHGHGGGGGHHHGGEGHHHEGHHHFECE?EGHFHCEA/EHFFHBF1GFG?C/CEFH1D@GGDGB>G1CCDA?AAAFHHHGHE.11GAFFFHEHHC.C=D0=C=0=DGH?..C0G<BFGBGAAD.FFBFBDE?ABFGG099CB9BFBBFBB.D.9>EFFFB9/BF?FABFB/FFFF
@M00262:65:000000000-A4NV9:1:1101:10600:6292 2:N:0:1
AACGCTTACTTTTGCCGCTTCACTCGCCGTTACTGAGGCAATCCCTGTTGGTTTCTTTTCCTCCGCTTATTGATATGCTTAAGTTCAGCGGGTAACTCCTACCTGATCCGAGGTCAACCGTGGAAACATAATCGTGGATGACCAACGCCCGTAGACCCTTCCCGAGCGGGTGACAAAGCCCCATACGCTCGAGGACCTAGGCGGGCGTCGCCACTGCCTTTCCGGCAGGGCCCCCTTGTGACAGGGGGCCC
+
>AAAAAAAFFFFGFEGEE?E?FG31FEEEECEEBGGHCFFHFCFFGGFHHHE/FDDGGHHHHHGEEEAEGGGFHFHHGEHEGHGHFHFGEEGEEHHHHBFBHH1GFHHGFGGG/FFHHHGCFGAGH0@GFHFH/FFGFHGGHHFGGCGGGGGCAGFHHGHFHGG?CGCGGA@EGG0BBBFEC?/FFGG.C@@F@?EEE/;/B===@@9-@=B-A/BB9/BBB/:@-9@9--;@@<-;F;;/BF/-9@@--9
@M00262:65:000000000-A4NV9:1:1101:19395:6293 2:N:0:1
ATTGGCGATGAAGAACGTAGTGAAACACGATAGGTAATGTGAATTGCAGAATTCCGTGAATCATCGAATCTTTGAACGCACATTGCGCCTTCTAGTATTCCGGTAGGCATGCCTGTTTGAGCGTCAGCAAAACACCCTCAGCATGAGTATTTTTTGTATTCAACGCTGGTCTTGGGCAGCGGATGCCGGTGGTTATTATTCTTTCCGCCTGTGCCCCTCCCTAAACTTGCTGCCCGACCGCAAGCCCCTTC
+
A>1>1>11>111BF1E?0000AD3DGF0AAC0A01BB2AAF2AFHFF1AEAGHHD0BFA/FH12GFBG1EB2FD21F0A@EEFHH1EE/>E1B2B2BFBGFFCEEGFBC10>111GFDE1FGCEEGCF101<FCGGCFHHF11DD@12@1FGHHG?FDFHEHFFGCGA->DDDHEEH/..-@?-:GCCCAAFAA0;99F0000CFFGGG..B0BBF.--AEE/:/BF/:BB/9--9@@@@<---;EEFEFF
@M00262:65:000000000-A4NV9:1:1101:9308:6298 2:N:0:1
AACGTGATGATGAAGAACGCAGCGAATTGCGATATGTAATGTGAATTGCAGAATTCAGTGAATCATCGTATCTTTGAACGCACCTTGCGCCCTTTGGTATTCCGAAGGGCATGCCTGTTTGAGTGTCATTAATATCTCAACCTCTGAACCATTGTGGTTTTTTGAGGCCTTGGATGTTGGAGTTTTATGCTGGTGGAATCACTGGCTCCTCTTCAATGCATTCTCAGACCTTAATGGGGATCGGCTTTGGC
+
AAA1AAAB33333BA1AB1110A00AE0FBE00EAAFAEG2D22BFHFFB11B1DFGA221A2BF2FB/BFF2D21D1BG>//>>1@1>E>EEG11BFB2F2GG?A//>FE<FBGBFGFG0F/1FFFDDGE1GF2FFG2BFF0011@2@F0FB111/?FHCF-@..>FFCH1C<DFH0GG<</<=00=GG0B/CF..::G0/;0/./9;=FBF00090900;000000/.:00000;A...9----;99B/
@M00262:65:000000000-A4NV9:1:1101:6117:6299 2:N:0:1
AATGTTGCGATGAAGAACGCAGTGAAATGCGATAAGTAATGTGAATTGCAGAATTCCGTGAATCATCGAATCTTTGAACGCATATTGCGCCCTCTGGTATTCCGGAGGGCATGCCTGTCCGAGCGTCATTGCTACCCTCAAGCGCAGCTTGTTTGTTGAGCCCGATTGTCCTTAATGGACAGGCTCGAAATGCAGTGGCGATGCCGAGTTTGGTGCCCGAGTGTATGGAGCTTTGTCACACGCTTTGGTGG
+
BBBBBFFFBBBBGGGGGGGG2EAGBFFGHHGDDECFGHHHHHFHHHHHGHHGHHHHHHFGGGHHGHHHGHHGHHHHHGHHGGFGHHHHGGGGGHBHHHHHHHHHGEEGGGGHGHHHHHHHGGGCGGGGHHHHHHHHHEHHGHHGGCDGHHHHHHHGHGBGHHGGFCGGHHHHHFGFFH0CCEFGGHGD/CEFBBFFFGGGFGGGGGFFFFFFF99/9BD-@9A/BBF./BBFF/9F/9FEBDF?AEFB9EF
@M00262:65:000000000-A4NV9:1:1101:14924:6300 2:N:0:1
AACTCACCGATGAAGAACGCGGTGAAATGCGATACGTAATGTGAATTGCAGAATTCAGTGAATCATCGAATCTTTGAACGCATATTGCGCTCTTTGGTATTCCGAAGAGCATGCTTGTTTGAGTATCAGTAAACACCTCAAAGCTTTTGGATTTTTTTTTTGAAAGCTTTGGACTTGAGCAATCCCAACACCAATCTTTTTCAGATCGGCGGCGGGTTGCTTGAAATGCAGGTGCAGCTGGACTTTCTCCT
+
BAABBFFFBDBBGGGFFGEG2A2EDFHHGGGGHGGGHHHGHDGHFHHGHHFHHHEHHHEGHFGFH5GHHHFGHHHHHGHHG@1EDGFFFGGGHGHGEHHHHGHHGGFGHHHHHGHGHHHFFHGHHHGHHGHHGFBGGHHHHFFHHHGHHGHGHHHHGGGGG?EHF0GHHHFHFHGHGBFFHHHHGHHGGEEDGEFGGGGGGBBF0;F.DCCFADFA-AFFBFBA/BFFFFF?ABB/BFF/B..9FFFEFF;
@M00262:65:000000000-A4NV9:1:1101:22690:6301 2:N:0:1
AGGCTAACCTTTTACCGCTTCACTCGCCGTTACTAAGGCAATCCCTGTTGGTTTCTTTTCCTCCGCTTATTGATATGCTTAAGTTCAGCGGGTATTCCTACCTGATCCGAGGTCAAATCTTAGGCTTTTAAATCGACAGAATGCCGGCTGGGCCACCAAAGCGCGTGACAAAGCTCCATACACTTGGGCACCAAACTCGGCATCGCCACTGCATTTCGAGCCTGTCCATTAAGGGACAGGGCTCAACAAAC
+
ABABA4FFFFFFGFGGFEEEFFHGGFGGGGGGGHFFBGBGHCFGHGHHFHEEGHHGHFFGHHHHFEEFGHDHGHHGGHGHHHHHHHEHGGGG>EGHHGFHGHHGCFFHH/EGEHHHBGHGHHEHHBHHHHGHHHGHGG?GFFHHE?CFFCDDHHAFHH.CCBA@<@DDE0C:/;BGBGFFFGF099CEFFDE.CAE09.CA-:BDAD?AFFFFFFFB9EF?BBFBFF/;/B///9AE..9.;..99BFF..
@M00262:65:000000000-A4NV9:1:1101:16925:6329 2:N:0:1
AGGTTGAGATATTACTGACACTCAAACAGGCATGCCCTTCGGAATACCAAAGGGCGCAAGGTGCGTTCAAAAATTTGATGATTCACTGAATTCTGCAATTCGCATTACATATCGCATTTCGCTGCGTTCTTCATCGTACATCTAGATCGGAAGAGCGTCGTGTAGGGAAAGAGTGTAGATCTCGGGGGTCGCCGTATCATTAAAAAAAAAAAAGAAGAAAAGAAGATGTGGTATGGCAACATCAAGCAGAC
+
>>A3AFFCAFFFGCGGFFGDGFHGFHFFGHFDCGGHHHCGHFDFEBHHFGAGHG2EFCEEEA3FEAEEHGHB?1B@GFHFFHFHHHHGFFHHFGHGHFBFHGGDAEHGFHHGHGGAEGHHGFGGGFGGGGHHHHHGHHHGHHHFFHFHHGGGGHHGGGGGGC.CFFGHFEHHH<GGFFHGHHHG:-=BAFGA.?99AFFFFEFFBFFF;A--9...9///9999///////.///..9/../9////.//.
@M00262:65:000000000-A4NV9:1:1101:22498:6331 2:N:0:1
AGTGGTCAGATGAAGAACGTAGCGAAATGCGATAAGTAATGTGAATTGCAGAATTCCGTGAATCATCGAATCTTTGAACGCATATTGCGCCCTCTGGTATTCCGGAGGGCATGCCTGTCCGAGCGTCATTACTACCTCTCAAGCACAGCTTGTTGTTGAGTCTGTCCATCCAGACAGGCTTGAAATGCAGTGGCGCTGCCAAGTTGGTGCCCAAGTGTATGGGGCTTTGTCACACGCTTTGTTGCCCGGCG
+
>1>A?@DFF1DFGCGGGGGFGAFC00EEHHG?F?FHAF2FGGHGEF21FHHHGFHHGHGEGGHHGHHBGGGEGHHHHEHHGGGGHHHFEGEGG/B1G11FGHHHGGGGGGFHGHHHBHGFCGG??CGCG2>12FGCGGHHB1F?GHBFHGHHG1CGHHHHFGE1G1>GGFHHHHFBGGFAB@.0CGHEFHH//::.:A?AFF.;;B/;ABB;9.CFGFB00;A.C@F//:9/B:/-@---//--/;FF--@
@M00262:65:000000000-A4NV9:1:1101:22737:6342 2:N:0:1
AGATGTACGATGAAGAACGTAGCGAATTGCGATATGTAATGTGAATTGCAGAATCCAGTGAATCATCGAATCTTTGAACGCACCTTGTGCCCTTTGGTATTCCGAAGGGCATGCCTGTTTGAGTGTCATTAATATCTCAACCTCTGAACCATTGTGGTTTTTTGGGGCCTTGGATGTTGGAGGTTTATGCTGGTGGAATCACTGGCTCCTCTTAAATGCATTAGCAGAACTTAATGGGGATCGGCTTTGGC
+
ABA?AFFFCBABGGGCFGGFFGGGCEEGHHE2GAGHFBFGHFF5DGFEEHFHHGHHHDAFHHHHHGHHHFFGHGHFGFHFFCGGHHHFGHHHHGHHHAGGHHHGEGGFFAFGG3?GH33FCGFBDFBFBEHHFFHF3BGHHHHHEFHF?<0GHG>GGH/<FFGGGCCDCFFFCGGHHHHEHED<<FFHB0DBF/C?C00:CGHHFEF0CG/CBFF0;9FB0CCBF00/;BCFFGGFBFFEDEDF-E;/9:/
@M00262:65:000000000-A4NV9:1:1101:8396:6343 2:N:0:1
ATGCCTAAGATGAAGAACGCAGCAAAACGCGAAATGTAATGTGAATTGCAGAATCCCCGTGAATCATCGAATCTTTGAACGCATCTTGCGCCCGCCGGTATTCCGGCGGGCATGCCTGTTCGAGCGTCATTTCACCACTCAAGCCCAGCTTGGTGTTGTGGCACCCGGCCGCCCAGCGGCCCCGGGGCCCCCAAGTCCATCGGCGGGCCCCTCGGCGCCCCCCGCCCCGCAACCCCCCGCGACACCCGCCC
+
AAAAAFF1CFFF3FGGFGFGEGGHHBEHCGGGGEHHHHHHGHHGGHHHHHHHHHHHHGGFGGGBGBGHHEFFGHHHHHHHHGGGGHF2F?EECEGCECEEFHHFB@?GG@GCFHHHFFGHHFA/CC?A?GGF00CGCCCGGCBF.C.CF0CCFGGFGG/C..9FFGA>@@@?@@B?F---@@@@--9>@@?@@-AFFFBBBA-@@-99---9----9-9---9----;---;9---9-;----99----;9
@M00262:65:000000000-A4NV9:1:1101:8660:6419 2:N:0:1
ATCCTGTAGATGAAGAACGCAGCGAAATGCGATAAGTAATGTGAATTGCAGAATTCCGTGAATCATCGAATCTTTGAACGCATATTGCGCTCTCTGGTATTCCGGAGGGCATGTTTGTTCGAGCGTCATTACTATCTTCAAGCACGGCTTGTATGTTGAGCATTTGTTCTTTAAATGGACAGGCTTGAAATGCAGTGGCAATGCTGCATTTGGTGCCCGAGCGTTATGGGGCTTTGTCACTCGCTTCGTTG
+
ABBBBFFFFFFFFGGGGGCEGGGGEGGHHHGEHGFFHGHHHHHHHHHHHHHHHHGGHGBFFGHHHHHHHHHGHHHHGHHHGGGGHHHHGGGGHHHFGHFHHHHGGGGGGGGGHHHHHHHHGHHGGGGGGHHHHHHHHHHHHGGHHGGGGGGHGHHHHE1CGHGHGHBFFHHHHHGHFFGHEEEGHHCCCGGFF0GGBGEHF/9:C00/;FG009C9FFGBG-DDDFEBFFFA;EFFFFEFFF.-EE.@.B.
@M00262:65:000000000-A4NV9:1:1101:6856:6424 2:N:0:1
AAGGACACCTCTTCCCGCTTCACTCGCAGTTACTAGGGGAATCCTTGTTAGTTTCTTTTCCTCCGCTTATTGATATGCTTAAGTTCAGCGGGTAGTCCTACCTGATTTGAGGTCAAAATGTCAATTAAGTGCTGTCCCTCTTAAAGGACGGTTAGAAGCTGAAGTCCCATTCTATAAGCTGCTTCACGGCTATGGCGTAGATAATTATCACACCAAAGACGGTCCACAAGGGTTTTCCGCTGGTGCATTTA
+
BBCCBFFFCFFFGGGGGGGGGGHHHGGGGGHHHHHHHHCG?FHHGHHHHGGHHHHHHHHHHHHHGGGGGHHGHHHHGHHHHHHHHHHHHGGG@EGHHHGHHHHHGHHHHHGHHGFHHHHHHGGHHHHHHGHHHFHHGHGHHHHFFBGHHFCFGDGHHHHHGHFFFFGGFHHHHHHGGBHFFGHHHHGHGGGGHHHHGG--.CBFGHHGHHHFGDAE.BFFFGGDGGGGFGEGFFEEFF.DFFFFFFFFFF9
@M00262:65:000000000-A4NV9:1:1101:14758:6432 2:N:0:1
ACAGCAGAGATGAAGAACGTAGCGAATTGCGATATGTAATGTGAATTGCAGAATTCAGTGAATCATCGTATCTTTGAACGCACCTTGTGCCCTTTGGTATTCCGAAGGGCATGCCTGTTTGAGTGTCATTAATATCTCAACCTCTGAACCATTGTGGTTTTTTGGGGCCTTGGATGTTGGAGGTTTATGCTGGTGGAATCACTGGCTCCTCTTAAATGCATTAGCAGAACTTAATGGGGATCGGCTTTGGC
+
BB@BBFFFAB5FFFGGFGGGACAA?EGHHGGGHFGHHFHHHHGHHHGHHFBGHHHHHHGFGHHHHGHHAGHHEGHGHHHHGGGGHHHHHGHHEHHHGGHHHHGHGGGGGGGHHGHHHHHHHGGHHFFHGHHFHHHHHHGHHHHHHHGGHHHHHHHHFHGHGGGGGGGGCGHHHHHHHGHGFFGDHHHGHFFGB:GF.C0CGFHHEFBGAFHGG0F0BFGFGGEBFFG/FFGFGGGGGGDGGG?EFEFFFB/
@M00262:65:000000000-A4NV9:1:1101:20527:6453 2:N:0:1
ACGTATCACTGTTGCCGCTTCACTCGCCGTTACTAAGGCAATCCCTGTTGGTTTCTTTTCCTCCGCTTATTGATATGCTTAAGTTCAGCGGGTATTCTTGCCTGATCCGAGGTCAGTTTGATAAATTAGGTTTTATGGCTAAAAACCCTGATTGGCGCCAACGGAGCGAGTGTCCAAGCCCCATCACGATCGGGCACCGGAAGCAGCAATGTCACTGCCTTTCAAGCTTGTCCATTTAAAGCCCAAATGCC
+
>>11>1BD@DBDGCGG??EEGGGFH0EEEG?A0FFEGFHFFHHFGHHHHHGGEGHHHGGHHHHGEGGGEDFG2G2GHHGHBGBHHGFGGCEEECGHG2F11BDFGFHBG?EEFGF0>2BF1>GHD22BFGHGHG2F21/01<1@1//<?001FDG0/.>A-<>?..<---:.000:;:..;.A//:0A...-.-9A?A-----;/;---:9/////;/////://;9FFFA/B/9////;//-9---//;;
@M00262:65:000000000-A4NV9:1:1101:20269:6456 2:N:0:1
AGTCACTACTTTTGCCGCTTCACTCGAGCCCCAGTAGTTCTGTCCCTTGGCCTTGATGTGCGATGCGACGACGATTGCTCCGGTTCTTTCTCCGATTTCAATCGTTTCTCGCACCGCGTCGAGCAGAGATGGCGCACCGGCGGGATCCTGGCTGGGCCAATACCACATCGGATCGGAACCTTCGCTACGTTCTTCATCCAGTGACTAGATCGGAAGAGCGTCGTGTAGGGAAAGGGTGTAGATCTCGGTGG
+
AA3AAFFFFFFFGCFGGGEFGGGFHGHGGGCFGGFHHHHHCFGFGBGDGFF3GHH3GHHHHGEFGGC1EGEEE?EHGHHFHGCGFGHHEGBFF//E?FHHFGGGFHGHHHGGCGGGGGGGGCCDCHHHGHHHGCF@D-CCGCC@?EGFE0CF/9.DFE.A9BB9/B.9B.D.99DA?ABE.FFAADABF.9B9:FBBB//9/BBFB//BBFFB.ED..9@:?=-.../9./....9.;-/99/999.;.;A
@M00262:65:000000000-A4NV9:1:1101:16851:6474 2:N:0:1
ACAGCAGACTGTTGCCGCTTCACTCGCCGTTACTGAGGCAATCCCTGTTGGTTTCTTTTCCTCCGCTTATTGATATGCTTAAGTTCAGCGGGTATTCCTACCTGATCTGAGGTCAACCAAAGAAAGAGTTGGGGGTTTTACGGCAGGCCGCACCGCTGTCCGCCTGCGAGGTGATTTACTACTAAGCAGAGGAGCACACGGCGTGGTCGCCCCTCTCTTTCGGGGCCGGCCCCCCAGTGACGGGCCGCCGG
+
BBBBBF@FFBFFFGGGGG2EEFFGHGGGGGGGGHHHCFGGHHCHHHFEFHGGHHHHHHHHHHHHGGDGGHHHHHHHFFGHHFHGHHHHFFGGECHHGB4GHHFGFHHHHHFAGFHHHHGHHHFFBFHF?FHHGGC@?EGHGGDGGGCDGCD-@D--@DDHGDFD9EF?-BG..90CFBBF0;000//0BF?E..E.A..999=9-999--9.9.;B//BBFA@D-9@-@-B--;@-.;//99BA--;-9--
@M00262:65:000000000-A4NV9:1:1101:7142:6487 2:N:0:1
ACAAGCTACTGTTGCCGCTTCACTCGTCAAAAGCGAAAGCGCCTCGGCCTTGGCGCTACTCACGTGCGCACCGATTAACGATCATCATTTGTCGAGCGTTCGCCCAACGGCGCGCACTCGAGGCCATCCAGCTTTGACTCGGCGTTGTAGTACCCCGCCGCTTTCTTCGCTGCGTTCTTCATCTAGCTTGTAGATCGGAAGAGCGTCGTGTAGGGAAAGAGTGTAGATCTCGGTGGTCGCCGTATCATTAA
+
?AAABAFFFFFFGEGGFECGGGHHFFGGGGFFHHEEAEFHFGG?EDAFGGGGHHGGG0EHFHHEFHHGGEGGG>EEGDGFFHGDHHFHHFGFG///A@CAFDFGGDFGGGG?GFGGGCH.CFCGGHHHHHBGHHHFCHFHAEGADFAAFFGFGGGGAAFFFFDFFFBFEDA9DFFFFEFFFFFFFBBBFBAB//;FEBD.AA9F;FD;@AFF/FEB...;B//;//BF/9FF.;..:9-99-9.A;9/B9:
@M00262:65:000000000-A4NV9:1:1101:14551:6506 2:N:0:1
AGAGTCAAGATGAAGAACGTAGTAAAGTGCGATAAGCAATGCGAATTGCAGAACCGTGAGTCATCAGATTTTTGAACGCAACTGGCGCTGGTTGGTCCTCCAACCAGCATGCTTGTTTCAGTGTCTCTTTATCCCCTCACCCAAATCTTAATGCGAGAGATACCCTTCTCTCGTCAAGCATGAAAGCACTCTGTGCTCTGCGAGCGACTTCGACTTGTTCGAGGGTCGCACTCAATGCAGCAGTCACATTG
+
AABBAFBFFFFFGFGGGGEAAGFGGHHFHFGGHFGGHHGHGHGGFGHHHGGHHFGEAF1EHGHHHFHHHHHHHGGHHHGGGGHBBGCGGGCGEGGGG3EHFFHHGGGGHHHEHHHHHHHHHHHEHGHHHHHHGHHGFGHHHHGHAGHHHGHGHHFGGCCEHGHEHHHHFGFHCFGGGFGGH000CGGHHGHE0CFGHFGHGFGGFF-B@DFE.EGGGF0FDEFFAAFFFAFAFFFBFE/BB.:BFFFFBF/
@M00262:65:000000000-A4NV9:1:1101:16121:6531 2:N:0:1
AGTACAAGGATGAAGAACGTAGTAAAGGTTGTCTCTTTACCGGGGTTCAGGTACACCAGTTGGGTCAAATACACCATGCTTCGGCTCCTCTAGCATCCCTTTGGTTCTACTCCGACGAGTGAAGCGGGAAAAGTGATACGTAGATCGGAAGAGCGTCGTGTAGGGAAAGAGTGTAGATCTCGGTGGTCGCCGTATCATTTACAAAACACACTCTGCACACTCTGTCGGCCATCCCTTCTCTCCTCTGCACA
+
AB>ABFD@AFFFFGFGBFGGGGEDDFEG4FGEHHHHHHHBHFGAEEGFFHGFF5DGHAGFGFECEFHFHB5GHFFEHDBGFHEGGEGFGHGFFHFEHHHFBCFFFHHGFH4FBE/EG/?DGHFHG?CGCCGFFFF1?FFF1?0F1FHCDED00<ACECCDGHHGA/;:G//;G;CBH0GGHFFG?.9F?G.?-9;C0C00000B0A.....//99//9/.////;9.--99//.9//.///9//.9/////
@M00262:65:000000000-A4NV9:1:1101:20584:6560 2:N:0:1
AGATCGCAGATGAAGAACGCAGCGAATTCGAAGACCGTGTCGTTGAGGGCGTAGTCGAAACAGTCCCCGCCAACGTCATAGACCGGCTCGAGAATGCCGGCCACCACGCGACCGTCGGTCTTGAGCACGAGTGAAGCGGTAAGAGGGATACGTAGATCGGAAGAGCGGCGGGTTGGGGAAGAGTGTAGATCTCGGTGGGCGCCGGGACATTCAAAAAAAATAAAAGGAACGTCATGGGGGGGGTAGTGCGG
+
B?ABBBBBBDDDGFEBGGCEAEEGEGGHHD5BE2GFGGGHHGGGGCGGGDGGEG?DEEFEEBEFHFHHGGGGGGGHG/C4E4HHFGGGGG/?/<22FF/CDCDEHAE/.<>-A<<C-@-AACC0CG0;-.;.;0CFF?CAA.90:.9./90;/9;.9B.D..A.9F-99@-;-.9@;-9.;.A////;//9999E9.A-EC-9----;.///;B/B9-99.///;;../...9..//..-----.;///--
@M00262:65:000000000-A4NV9:1:1101:9966:6572 2:N:0:1
GATGAAGAACGTAGCGAAATGCGATAAGTAATGTGAATTGCAGAATTCCGTGAATCATCGAATCTTTGAACGCATATTGCGCCCTCTGGTATTCCGGAGGGCATGCCTGTCCGAGCGTCATTGCTACCCTCAAGCGCAGCTTGTTTGTTGAGCCCGATTGTCCGTTAATGGACAGGCTCGAAATGCAGGGGCGATGCCGAGTTTGGTGCCCGAATGTATGGAGCTTTGTCACCCGCTCTGGTGGCCCAGCC
+
BBBBBFBFFFBAGFGEE2E4GGFEEFEBDGHHFFGFHHHFGBGGGHFHEEGGGGHHHHGHGHHGHGHHHHHHGGGGHGHHGEGGGGHHHGHHGHHHGGE/EEGHHHEHHHHHGGCEGGGGHHHHHEHHHGHHFFHGGGGGHGHHHHHFFFFEHHGGGGFEHHHGHGGGHHHGHHGGE.GCB/;EBB0C.-99B-@DDF?-@A?BFEEF/BFA9-;//9BB./.:A///B9///;@B-9ABFB.DAFEFEFE
@M00262:65:000000000-A4NV9:1:1101:10677:6591 2:N:0:1
AGTACAAGCTGTTCCCGCTTCACTCGCAGTTACTAGGGGAATCATTGTTATTTTCTTTTCCTCCGCTTATTGATATGCTTAAGTTCAGCGGGTGTTCCTACCTGATTTGAGGTCAAAATATGAATACACGTTATGGGTACGAGGCCACGCACAGCATGGTCATACCTAGTAAAAAGATCCGGCACTTGAGAGGTTACGTACGTCCAAGATGCTCGGAAAGGTATCAATTTTAGGCCTCTTAACCCAGAGAT
+
A@AABFFFBFFFGGGFGGEFGGHGHF22AEFHFHHHHHGEGFF5GHHFFFGHHHHHHHHHFHHFGGGGGHFHHHHHHGHHEFHGH5GGFGGGGEGGFGHHHFHGGFHHEHGHHFHFDDGHHHGHHHHHEGGHHGHHHCFFGGGGGGHGGGC?CHFHHGGFFHHHHHHHHGFHHHHGGHHHEGGGGEHHHHGHGFGHFFGFGGF.CEGGAF0B9FDCDFGFA:BBFBBFFF/BFFFFFFFEFFFFEFEA../
@M00262:65:000000000-A4NV9:1:1101:9731:6600 2:N:0:1
ATGCCTAAGATGAAGAACGTAGCGAAATGCGATAAGTAATGTGAATTGCAGAATTCCGTGAATCATCGAATCTTTGAACGCATATTGCGCCCTCTGGTATTCCGGAGGGCATGCCTGTCCGAGCGTCATTACTATCTTCAAGCACGGCTTGTGTGTTGAGCATTTGTTCTTTAAATGGACAGGCTTGAAATGCAGTGGCAATGCTGCATCTGGTGCCTGAGCGTTATGGGGCTTTGTCACTCGCTTCGTTG
+
BABBBFFFFFFFGGGGGGGF4FFGGGGHHHGGHGGHHHHHHDGCFHHHGHHHHHGBBGFFGGHHHFHHHHGGGHHHHHHHGEGCHFFEDGGGGHHHGHHHHHHHGGGGGGGFAHHHHHHHGGGGGDDGEHGHEHHHHHHGEBHFHGGGGGGFH<FGFHGFFFHHHFBGHHHHGHFHEGFGGGGGHHCHEFHFH00;:FE/B/0FFB9CBBBFFF/CB00//;@DE9.9BFD?BFBFF//;BFF@A..-::.
@M00262:65:000000000-A4NV9:1:1101:14912:6614 2:N:0:1
AGCACCTCGATGAAGAACGCAGCGAAAGGCCTGTGGGGGAACCATAACAAGCTGGATCCGGATGTTGTTTAGGAGGCGTGGGGTGGACCCGACGCTGAGGAGGGACGAGTGAAGCGGTAACAGGAGGTGCTAGATCGGAAGAGCGTCGTGTAGGGAAAGAGTGTAGATCTCGGTGGTCGCCGTATCATTAAAAAAAAAATAAGAGTGATGACTGGCGTCGCGCGCAGGATGTGCTCAAGACGCAACAGGTA
+
BBBBBBFFBAFFGGGGGGGEEGGGGGGGGCHHGHHCGGGAEGGHGDFGHEHHHGHGFHFAEDEEFGH?1GFHFGFGGG?EFCE?EEHFFGCCFGGGFDHGFDGGGGGGGDE11GFCF?DEHGHFCEGAGGFHHHHGHG.EGEGFG9CB:CCBBFGBFEF/F/BFFFF/BBBAEDFF.;B=DC-;:ABFB:B/B/--;@-.://9/9//;////:..-.---------:.///////////..----...//
@M00262:65:000000000-A4NV9:1:1101:14314:6647 2:N:0:1
GATGAAGAACGTAGCGAAATGCGATAAGTAATGTGAATTGCAGAATTCAGTGAATCATCGAATCTTTGAACGCACATTGCGCCCCTTGGTATTCCGAAGGGCATGCCTGTTCGAGCGTCATGATCAAATCTCAAGCCTTTGCTTGGTATTGGGTTTTCGTCTAATTCTTTCTTATAGTACAAGAAAGGGAGTGACGTGCCTGAAAGTCAATGGCGGGTGGCTCCCTAGACCTTAGCGGCGCAGACTGAATC
+
>>AAABFD>F?>F1AEEA00FGGAFFGFFB2FFBGGBDDFHBGFHHHFHFFFHEBDFGGHHHHGHHHHHHBFCC/>GGG1/>EGEHEHH1EFHHFHCG?/EFGHHHFBGHF2E<0<EEECC1FGFH1DGFGHFHHHGHHFHGHFEC@FHHHFHEF?FGGHGHHHHHHHHHGHHHHFHF0DGFG/</<.C.AEHH0.:.AGHF/:0GHGB00B/C?------;B---;-;///////------;9-////;9
@M00262:65:000000000-A4NV9:1:1101:14283:6667 2:N:0:1
AAACATCGCTTTTACCGCTTCACTCGCCACTACTAGGGGAATCCCTGTTGGTTTCTGTTCCTCGCCTTATTGATATGCTTAAGTTCAGGCGGTAGTCCTACCTGATCTGAGGTCAAGTCAGAGATTTAAAGTCCACACACGGTCTGTCCTAATGGAGCTCGTCCGCGTATAAGACCGATGACTTTGAGGCTACGTCCGAGGACGACGCCCAATACAAACTCGCTAGAGTTTATTGTTTTAAATGACGCTCA
+
ABBB3DFBBFBBGGGGGEEEGGHGHEGGCGHFHHHHFEGGGHGHBGHHHFEEGHHHGDGHHHHGGGGGHHHHGHHHHGHHFDBDGHHHGGEEE?EGHHHHHHGFHGHHHBGFFHGGHHHFGGHGGHHH3B?FHHGHFEDG@@EEDGHHHFF1GFFGHHHHGGDD-CC--DH0DFFHG@CGFHFHHH0E/..0;9CFFG.BA?EA;F;FAFF.F///;/AFFB-.9D/BB9B/F/:BBFFBBB/FBFDDFD.
@M00262:65:000000000-A4NV9:1:1101:16018:6674 2:N:0:1
ACCTCCAACTGTTGCCGCTTCACTCGCCGTTACTAGGGCAATCCCTGTTGGTTTCTTTTCCTCCGCTTATTGATATGCTTAAGTTCAGCGGGTATCCCTACCTGATTCGAGGTCAAACTGGGGGAGATCTTGATGGACGCCGGCTCGCCACGGCCTCGAGAAGCGCAAAGTGCTGCGCGAGAGACCGGCGGCCTGCTGCCCATGTTATTGGGGCGAGTCCGCGCAGATGACACGGCCAAACACCCATCACC
+
BBBBBBFFFFFFGGGGGGCGGGHHHDGGGFGGEDGAFEHGGHHHHHHGHHHGHHHHHHHHHHHHGGGGGHHHGHGHHHHHGGHHHHDFGGGGGGHHHHGHHHHGGHHHGGHGGHHHHHHHFEGG?DGHHHHGHHEFHG@FGDCDCF-AD.ECFGGGHGGA.AFFCAG9BFGGBFFGGGF-@BF.FFCAFAF;>.EF//;F.//99FFBBBFF;.=-=-.BDCF;99@/////9.----AFFF.A..///9.
@M00262:65:000000000-A4NV9:1:1101:23386:6674 2:N:0:1
AGATCTCACTCTTGCCGCTTCACTCGCAGTTACTAGGGGAATCCTTGTTAGTTTCTTTTCCTCCGCTTATTGATATGCTTAAGTTCAGCGGGTAGTCCTACCTGATTTGAGGTCAAGTTCTTGACAGTGCACAAGGAAGTCCGACTAAGGCTAGAAACAGCAGCACTTGGTCTCTGCGCTAGCATCATCAGATTTATAACGCCACATCGGCTCCCCATTAAGTTCTGCTCATGCATTTGAGCAAAGTCCTT
+
A1>113B3D@11B1F1AEEGCGHHHGCGGGDBGHF1FC0//0EE1DGGH2FGHHHHHHEHGHHHEEGG/GFFEFFFHFHHF1FHHHHHGFCGEG/1BFGFHHHF>FD>EGAGGHHD1BF2211>BB111<F1<C0/0B01BBB////1@0011?FG1<0?0<0<FGH111<11F1<<<---</0<0000=000<00;00:.:-:.C0C..-.9.9./FF00009;00;;00;0;900000-/////9////
@M00262:65:000000000-A4NV9:1:1101:12399:6700 2:N:0:1
GCACGATGCCGGTGGTCGAGAACCTCGCACCCGCCGGGTCATCGCACAACGTCATCAGTGGCGATCCACAAGTCGTCCGGATGGGCGACGAGTGGGTGATGTTCTACTTCACTACGTTCTTCATCTTGACTCTAGATCGGAAGAGCGTCGTGTAGGGAAAGAGTGTAGATCTCGGTGGTCGCCGTATCATTAAAAAAAAAAACATCAACCATACTCAAGGCGCGTGACAGTCATACAAACGATATACTGTA
+
BBBBBBBBBFBBGGGGGE?EGGHHHH2AAEEGGGGGGGGGHHHGGGGCHGGHHEHHGHHHHGGCGGCHGFEGFGGEFGGGDEE/FGGGGGGGFFFHDDHHGGBFHHHHHHFHGHGGHHHGHHHHHHHHGHHHHHGHHHHGGEGHHHGGGGGGGGGG?FGFGGGFFFBBFFGFGGFGGGDFCFFFBFFFBFFB/BBBA;:B-:9./;///..;;./:////.-----.9//:////////.;9..-////;/
@M00262:65:000000000-A4NV9:1:1101:22142:6708 2:N:0:1
ACACGACTGATGAAGAACGTAGCGAAGTGCGATAAGCAATGCGAATTGCAGAACCGTGAGTCATCAGATTTTTGAACGCAACTGGCGCTGGCTGGGTCTCCAGCCAGCATGCTTGTTTCAGTGTCTTGTTTTCTCCTCACCCAAAACTTAATGCGAGAGATGCCCTTCTCTTGCCAAGCACGAAAGCACTCTGCGCTCTGCGAGCGGCTTCTTGACTAGTTCGGGAGTCGCACTCAATGCAGCCGTCACAT
+
BBBBBBBBABFFFGGFGGGGFGGGECCFGHGGHEGFHHHHGFD?CAFGFHEGFHHGGHGGHFHHHHHHHHHHHGGFHHGCGGHFHHGGCGGFHGGGHHHHHFFHGHHGHHHFHHHHHHHFHGHHGFGHHHFHHGGHHHHHHFGHGHHFHHHGHH?EGGGGHHG<GHGHGHFGHHFHHEGHHGGCDDHGFGGBBFCGGFGGGC-BGGA-BFFFFFFFEFFBBBFFF;;.;@B--=F/BFB////A-.9.:/9
@M00262:65:000000000-A4NV9:1:1101:12295:6711 2:N:0:1
AGTGGTCAGATGAAGAACGTAGTAAAATGCGATACGTCATGCGAATTGCAGAACCTAGTGAGTCATCAAAATTTTGAACGCACATTGCACTCTTTTAGAGTATGCCTGTTTGAGAATCTATAGTATTAATTTTTGGCTGTTTTTCTTTAGAAAAACAGGCAAGAGATATGGAGTTTCCCTCGCAAGAGGGTTCTTTAAAATAGATTGCCTTTGTATTTGTTGTACTCGACGAAGTTTTTCAAAACCCGCCG
+
AAAAAFFDFFFFG1GDGG?FGGFAF3FFFHGGHCEFGHGAHFGGAAGHEGHFHHHHFF1GGHHHHGFHHHEHEHHHGHHFEGGCHHHGGHHHFDGGFHCDGHHHHHEHHHFH1C/GGHHBGHHHHFHG2FGGHH//CCFHEGGFGGHH2D1FGFECHGAEFFF0GFG1GF11FGBGBF1FGCC-CCBG.<ACGHHHB00=G0DCG0CGHF:BCCGCGGFCCF/00CBAEG?@-CCBFFABCB00FC?A---
@M00262:65:000000000-A4NV9:1:1101:20189:6764 2:N:0:1
GAGGGAGAGCGCACCAACGCACGCCTAGCCCAATACAATGCCCCATCCGGGCTTTTGTCGGATCTTAAAGCCCCTCAAACACTCATGGGTACCCGGAAGCCAAGACGCGCAAGGGTGGTGCAAAGCTACGATGACTCAGGAAATGCTGCAGTAGACCTGGAGTTTCGCCCTTCGGGGCAGTCTTCATAGCTCGGAAATGCGTCATGCAGGGCAAGAGTGTACGTCTCGGTGGTCATCATTTCATTATATGA
+
1A1>11111>11100000A0000000/010A//A11111BBB0//000AEE///011>2B//?/BF221110//>>011B001B01B1/B>1>1//////000/00//<//////0/<..11=<F0111.<.<=0=000<///<0;00;//0000<0:/./.;/009...;//;..---.//;//;////;BA@F--/BB99;--////;@--:---/;/;/--;-9;----;///;//////;;://///
@M00262:65:000000000-A4NV9:1:1101:7853:6765 2:N:0:1
ACCACTGTCTGTTGCCTCTTCACTCGCCGTTACTAAGGCAATCCCTGTTGGTTTCTTTTCCTCCGCTTATTGATATGCTTAAGTTCAGCGGGTATCCCTACCTGATCCGAGGTCAAATTTTGGGGAAATAAAGACAAATGCCGGCTGGGCCACCAAAGCGTGTGACAAAGCTCCATACACTCGGGCACCAAACTCGGCATCGCCACTGCATTTCGAGCCTGTCCATTAAGGACAATCGAGATCGGAAGAGC
+
BBBBBFFFFFFFGGGGGGGGGGHHHGGGGGGGGHHHHHHHFHHHHGHHHFHGHHHHHHHHHHHHGGGGFFHHHHGHGHHHFHHHHHHHHCGGEGHHHHHHHHHHHHHHHGGGGHHHFHHHHGGGG/BHHHFHHHHHHFHGGHGGCGG?AGHGGHHFAFHGGGGHHHHHEBGHGHFGGFFF0CCACGAFCFAEGGGGGGCGGGGB?EFGE0BFFFFEFDFFFFFFFFFBFFFEFFFFFF?E.AFED9AD.:.
@M00262:65:000000000-A4NV9:1:1101:12599:6769 2:N:0:1
CCTTCACACAAACAAGCTGTGCTTGAGGATTGTAATGACGCTCGGACAGGCATGCCCTCTGGAATACCAGAGGGCGCAATATGCGTTCAAAGATTCGATGATTCACGGAATTCTGCAATTCACATTACTTATCGCATTTCACTACGTTCTTCATCGTACATCTAGATCGGAAGAGCGTCGTGTAGGGAAAGAGTGTAGATCTCGGTGGTCGCCGTATCATTAAAAAAAAAAAGAAAGTTATGATGTGGGAC
+
BBBBBFFFFB@FGGCGGGGGGGFHFF4F4GGGHHGHHHHGGGGCGAECFFEA3AFHHHHHHF5GD3FFFF11FG1FEGG1BFDFEAEFHHHFCHH4FFB4FGB4GHHGGFFFFB4FHHFHHHHHHGFHHFDDGGGADDHHBFDHF?FHHGHH1F1C/FGDFB1=FGHHHGCFGGHGC.??CGC/;0::GCG//CGG0C0C0BFEG.A.99AAF--99A0BF////99DA-;=...///99/////://...
@M00262:65:000000000-A4NV9:1:1101:11480:6776 2:N:0:1
AGATCGCAGATGAAGAACGTAGTGAAGTGCGATAAGCAATGCGAATTGCAGAACCGTGAGTCATCAGATTTTTGAACGCAATTGGCGCCGGTTGGTTCTCCAGCCGGCATGCTTGTTTCAGTGTCTTGTTTTCTCCTCACCCACATCTTAATGTGAGAGATACCCTTCTCTTACCAAGCACGAAAGCACTCTGAGCTCTGCACGCGGCTTCACTTCGGTGGATCCGCACTCAATGCAGCAGTCACATTTTA
+
?AAAAAAAADFFB1FDFFGGAF0FFH13BFAAEEFHHHFGFHEEEGEHGHGFHGFEEFAEFGHFHHHHBBDGEEFGHHGGGGG@EFEAEEE?EEGEHHFHHHFFGGCCGCHGFB<CGHGHHHHHFHHHHGHHFHHHHGHHHGGGGHHFFHHHFFFHGGFEHHHHHHHGHHHHBG;CGAAHHC?:.E/BFGGGGGGGGGBF0FFE?A@@@?FFFFFFFFAAAEBF9A-9-@/BFBB/BBFFFFFFFFFFFFB
@M00262:65:000000000-A4NV9:1:1101:18769:6782 2:N:0:1
ATTGAGGACTGTTGCCTCTTCACTCGCCGTTACTAGGGCAATCCCTGTTGGTTTCTTTTCCTCCGCTTATTGATATGCTTAAGTTCAGCGGGTAGTCTTACTTGATTTGAGATCGAGCTTGACAGAGACAAAACCGTTGCCGGCCTTTTCTCTGTGAAATCCTGCATCAGTCAGCCATAATGGTCAAAACTCCCTTTATGTTAGCTGCAGCAAAAAGTAATAATCCGTTTGACGGGACTAAATAAATATGC
+
ABBBBFFFBFBDGCGGBGFGFGHGHGGCEGEEDGHDFAHGFHFGFHHFFHAEHHHGHHHHHHHHGGGGGGHHHEHHHGHHHHHHHHHFHGGG>@FHHHBGHHHHHHHHHHGHFHEEGGGHHGHHHGHHFH2GHGGGCBDFGGGGGGHHHHHHHHHHBGBGFHHHHGHHHHHHGFGHHHHEHGEBDFFB0GFHHHHGHHFHHHEFFGEB:FFGF9CGBCB0FFFBFFD9FFFB0ED@.;FFBBFFFBFFFF/
@M00262:65:000000000-A4NV9:1:1101:20589:6786 2:N:0:1
AAGGACACGATGAAGAACGTAGTGAAATGCGATAAGTAATGTGAATTGCAGAATTCCGTGAATCATCGAATCTTTGAACGCGCATTGCGCCTCCAGTAACTTGAAGGCATGCCTGTCTGAGCGTCATTTAAAACCATAAACTCTATCGAGTTTGTATTGGGCGTCGTCCCCGGACGTAGCCTCAAAGTCATCGGTCTTATACGCGGACGAGCTCCATTAGGACAGACCGTGTGTGGACTTTAAATCTCTGA
+
A?ABBF4FA?AAFGGGGGGGGGFGHFHFHHFEHDGHGHHFFGHHGH5GEHHHFHGHHHFFFAGHFFHGHHHGHHHHFHFFGGGGGEFFEGGGGHFHHHFHHHG3FGHEFFHFFHHHFHHHBGEGDGHHFFGHHFGHHGFEHHHFHHHGGGHGGHFGHHHFEHG@DCDGGGFG-<CGDGGEHHHHBFFFB9FFFDDGGGGGGGGGGB-;@-9BDBBFBFFB/;/;A9AE-AAFFFFD/:/FBB/9B9/B///
@M00262:65:000000000-A4NV9:1:1101:7006:6806 2:N:0:1
AGTACAAGGATGAAGAACGTAGTAAAATGCGATAAGTAATGCGAATTGCAGAATTCCAGTGAGTCATCGAATCTTTGAACGCACATTGCGCTCTTTGGTATTCCGAAGAGCATGCTTGTTTGAGTATCAGTAAACACCTCAACCTCTCTTTTTTGATAAAAAAAAGGGAGGGTGGACTTGAGCTATCCCAACGACCTTCACCGGTAGGCGGGCGGCTTGAAATGCAGGTGCAGCTGGACTTTTATCTGAGC
+
BBBAA5FFB4FFFGGGFFEFFBBGHFGGHBGGHGGHHHHHFHGGCFGHHHHGGHHHHHHGHGHHGHHHHHHHGHHHHGHHEGEECHBGFGGGGHHGHGHFHHHFHGGGGHGHHFFHHHHEFFHGGHHHHHHHEHHHHGGGHFHHHHHHHHHHHGGCDH<FGFGGGD.<AAGG<ECCGHHH0GHHBGGH/B/AF?@BGGGGGGB@BGGEFGBBBBBBBBBFF/9BFFFFAFBFFFFFFFFFFFFFFFFFFF/
@M00262:65:000000000-A4NV9:1:1101:14679:6830 2:N:0:1
ACAGCAGACTGTTGCCGCTTCACTCGCCACTACTAGGGGAATCCCTGTTGGTTTCTGTTCCTCGCCTTATTGATATGCTTAAGTTCAGGCGGTAGTCCTACCTGATCTGAGGTCAAATCTTAGATTTCTTTAAGGTTTAATCGACGAAAATGCCGGCTGAGCCACTAAAGCGTGTGACGAAGCTCCATACGCTCGGGCATCAGCATCAGGACTCGGCATCGCCATTGCATTTTAAGCCTGTCCACCAAAAG
+
BBBBBFFFFFFDGGGGGGGGGGHHHGGGCGHHHHHHHHGGGHHHHHHHHHHGHHGHHHHHGEHDGGGGHHGHHHHHHHHHHHHHHHHGHHGGGGGHHHHHHHEFHHGFFHHACGHGHHHHGHHHHHHHHHHHHHH?GHFHHHGHGCGGGGGHHFGDGGGFHHHHHGHHHGHGFFGHHHEECADFCCGHHGGG.CCFGGGGFFGGGGGGGFBC/BEFF-9BFDFFEFFB///;FFFFFFFFFFF/BFA..AF
@M00262:65:000000000-A4NV9:1:1101:15956:6835 2:N:0:1
AGCAGGAAGATGAAGAACGTAGTGAAATGCGATAAGTAATGTGAATTGCAGAATTCAGTGAATCATCGAATCTTTGAACGCACATTGCGCCCGCCAGTACTCTGGCGGGCATGCCTGTTCGAGCGTCATTTCAACCCTCAAGGCCCCCGGCTTGGTGTTGGGGCCCTGCGGCTGCCGCAGGCCCCGAAATGGGGTGGCGGGCTCGCCGCGCACCCCGCGCGGAGCAGAATCCCACCTCCCCTGCGGGGCCG
+
ABBBBBBFFFFFGGGGFGGGFGFFFHHHHHGEHG2FGHHHHGHHFHHHHHHHHHFHEGGGHGHHHHFHHHGGHHGHHHHHGGEFHHHHGGFEFCEGGHHHHEHGHHGGEGGHHEGB2GHHGHGD/CAGHHHHHBHHGHHHBDGHHGGG?CF?CCGHGGG.CDFFDCGGGAFG9@EFDFA-@D.AF-9@=ABF..99@.@->--:-----9--9-9---9------./9/99//9.;...9....9-9@---
@M00262:65:000000000-A4NV9:1:1101:13515:6838 2:N:0:1
ATAGCGACGATGAAGAACGTAGCGAAATGCGATAAGTAATGTGAATTGCAGAATTCCGTGAATCATCGAATCTTTGAACGCATATTGCGCCCTCTGGTATTCCGGAGGGCATGCCTGTCCGAGCGTCATTACTACCTTCAAGCACTGGGCTTGGTTGTTGAGTCGATTGTCCTTTTGGTGGACAGGCTTAAAATGCAATGGCGATGCCGAGTCCTGATGCTGATGCCCGAGCGTATGGAGCTTCGTCACAC
+
BBBBBBBD@>AAFFFGGGGGGGGGE?FCG5E?GGGFFFHGHHHGHBHFHHHHHH5FEBBFFGHHHFHFHHEFHHHHHHHHGGGFG4GBFCDGGGHHHHHHHEHHGGGGGGGHHHHHHG2BEFGGGGGGHHHHGHHGHFHHHEFHH1GHFHGHGGHHGGHHHHFHFFFHGHGHHHHHHCHGGAFBEEGGGEFGGGBFFGGGGFA??.DGF;-AFFFFFF/BFBBFF9B:A-@-@AADFEBFFFFFAFDF.//
@M00262:65:000000000-A4NV9:1:1101:6028:6862 2:N:0:1
ACACGACCCTTTTGCCGCTTCACTCGCAGTTACTAGGGGAATCCCTGTTAGTTTCTTTTCCTCCGCTTATTGATATGCTTAAGTTCAGCGGGTAGTCCTACCTGATTTGAGGTCAACCTTTGGTACGTTTGGTGGGTTTAGCGGCCGGGTGGCCCGCCGTGGAGATCCCGCCGAGCGAAATACAGCTACTGCGCTCAGGGTCCAAGCGGCACCGCCGATGCCATTGGGGGCCCCGGTCGGTGTTACCACCG
+
>AA33@DD@FFFCDBGAEEGGCHHGAAAEFGFGGAFH2EADHGHEFBFDGDDAEGHHHHHGEEGEGEGF5FDFGD5FGBEDF@BF4FEF1>@/>ABB?GHBAGHBDGFGBFBB0FDBCGHF1BFGFGFHHGG/<<@BC/@1?</>--<?<-@..<-:@?:CC?EF/09/.?@BB?;9-;B./BFBFEFE//;D--A.//..;./;B.;;---.-;B->-9./B/9B/.9-99@-=B-9---.../;9BFE.
@M00262:65:000000000-A4NV9:1:1101:9865:6901 2:N:0:1
ATAGCGACGATGAAGAACGTAGCGAAACGCGATAGTTAATGTGAATTGCAGAATTCAGTGAATCATCGAGTCTTTGAACGCACATTGCGCCTTTTGGTATTCCGAGAGGCACGTCTGTTTGAGCGTCAGCCAAACCCTTCCGGCCTCCGGTTTTTTTTCGAACCGCGGGGACACGGGCACGCTGGCGTAGGGGACGTCGGCCGCCGCGCTTCGGTGCGGGTCATGGCCTTCCCCCGCTTAAACCTGTGGAA
+
BBBBBBBDBDBBBGGFGGEGGGGGAEFGGGGGGGGHHHHHHHHCHHHGHGHBHHHGGHGHHHHHGHGHHGGHHHHHHHGGGGGCGHHHGGGGGHHHGHGHGHHHGGGGGGGGGHHHGHHHHHGHGGGGGHHHBGHGGGHHHCGGGGHHGGGGGGGGGGHGFFFFGGGG?B-;.9AF;9@DFFFF;DFD-9DFF.DAFFFFFA=FAFFFF;DDFF?D=DC;-9;/BFFFFFFFFFD@@BBD//;BFF//BB/
@M00262:65:000000000-A4NV9:1:1101:18067:6973 2:N:0:1
AGTACAAGGATGAAGAACGCAGCGAAATGCGATAAGTAATGTGAATTGCAGAATTCAGTGAATCATCGAATCTTTGAACGCACATTGCGCCCCCTGGTATTCCGGGGGGCATGCCTGTCCGAGCGTCATTACTGCCCTCAAGCGCGGCTTGTGTGTTGAGTCTCGTCTCCCCCGGGAGACGGGCCCGAAAGGCAGGGGCGGCGCCGTGCCCGGTCCTCGGGCGGATGGGGCTTTGGAACCCGCCTCGGCGG
+
3AAAABFFAFFFGGGGCGGECGGGGGGHHHGGHCGHHHHFHFFBFGHHFHHHGGHHFHHFHHHHFHHHHGHGHHHHHHHHGGGGHHHHEEGGE?EGHHHHEHHHG?GGGGGGGGEGFFFGGGGGGGFFFFFFFFFFFFFFFFFFBBBBBBBFFFFFFEBFFFFFFEF.BBFDF?->-;DEA.@;9B>-9-A.9.:--;=-;9--9-9-.;/.;---//..----99;EED.-.9////;A?---.....-9
@M00262:65:000000000-A4NV9:1:1101:15937:6981 2:N:0:1
AAACATCGCTGTTGCCGCTTCACTCGCCGTTACTGAGGCAATCCCTGTTGGTTTCTTTTCCTCCGCTTATTGGTATGCTTAAGTTCAGCGGGTATCCCTACCTGATCCGAGGTCAACCTTAGAAAGATTCTCCCTGAGGGGAGGCAGACCGTGTCCCGTAAACCCATGTGTCCGATACGTGTCCCGTGAAGCCCTCAGTGTACCGGGGGTCCAACGCGGCCTCCGTCATTGTCTTTGGGAGGGGCAGGACC
+
AAAAABC>AFAAG1GG1AEGEFHHHGGCGGGFGHFFFGFFHGHCH11FGBFGHFHHHHGHHGHHEEGGAGHHFH1FFHHHGGFHHHHBGCEGGGH1GHGHGHHHHGBGHFG?EG1DGF0F111FB1<@12FGFGF@0@//<//-.<.<FF-<.<G=GGG-..G/A.::C0C;:.::-=.0;CFFF@.C..00.;/99/900;C9--;-9@B?F/BA---;--;--99--:9/9//;/9A-----;9-@---
@M00262:65:000000000-A4NV9:1:1101:21909:7013 2:N:0:1
ACTGTTGCCGCTTCACTCGCCGTTACTGAGGGAATCCTGGTTAGTTTCTTTTCCTCCGCTTAGTTATATGCTTAAATTCAGCGGGTAGCCCTGCTTGATTGGAGGTCCTAAAAGGAGTTAATGTTGAAGACAAACAGGCTCACACGAAGCTTGTTCATCTTCAGCCATGGAGGTTAACCTTCAGAGATAGACGGAGGTAAGGCTCGTAAAGAGACCATTTCGTCACGTCTATCAGGCATGCGCCCGACCGA
+
?AAAAFFFF@B2EFEFGGCEGGE2EFHHBGE2AF2GFHHBGDFFGHGHBGHHGHHHF?EEEAGFHHFBHHHHGFBFFHHGGFFGGG/FCHFHHHGGHA?GFFFFC/FGEGHB?DGHHHHHHHEHHHHHHFFHHHHGFFGEHHHHHCGGGGHHHFFBDGHGHHHGHHHHHGEHG.CFHHHHGHHBHHHEBGHFGGCD?DHHBFFBFG?DCEFFFBBEBB0FFBFGGDD.9..////;/E/FFBD?BB;9---
@M00262:65:000000000-A4NV9:1:1101:18160:7045 2:N:0:1
ACAAGCTACTGTTACCGCTTCACTCGCAGTTACTAGGGGAATCCTTGTTAGTTTCTTTTCCTCCGCTTATTGATATGCTTAAGTTCAGCGGGTAGTCCTACCTGATTTGAGGTCAAGTTCATAACAGTGCACAAGGCAGTCCGAAGACGGTTAGAAGCAGAAGCACTTGGTCTCTGCGATAGCATAGATAGATTTATCAAGCCAAAGCCGATCCCCATTAAGTTCTGCTAATGCATTTAAGAGGAGCCAGG
+
BBBBABFFFFFDGFGFGFAEGFHHHGGGGGGHHHHHHCGEGGHHHHGHHFFHHGHHHGGHHGHHGGGEGHHGHBHHGHEHBEHFFGHGHGGGGEFGHHGHHHHH3GHHHBFHHGHHEFGHFBGHGGHHHGHHEHFEGFD2BB<CECDBGG/?AGGHBCCG0FGFGHCB1GDGFHHGFDCH.EHH0GHHEGHFHFFHHFHHHHEHH///.CF?DDFGFBC0BFFF0;FF0B0FFGGFF9900CB.AAA.B..
@M00262:65:000000000-A4NV9:1:1101:12120:7050 2:N:0:1
AAGGTACACTGTTACCGCTTCACTCGCCGTTACTAGGGTAATCCCTGTTGGTTTCTTTTCCTCCGCTTATTGATATGCTTAAGTTCAGCGGGTATTCCTACCTGATCCGAGGTCAACCTTGTTATAGTGGGGGTTTTACGGCGGACCGCCCCCCCGGCCCCGGGGCGCGGGGGGGTTTTGCCCCAGGGGGCGGCGCGGGGGGCGCCCCCGGCCTTGGGGGTGTGGGGCCTGGGCGGCCAGGAACCCCCACC
+
BBBB3DFFFFFFGGGGFG2EGGHHHGCGGGGGGGHHHHFGHGHHHHGHHHEEHHHHHHHHHHHHGFGGGHHHHHHHHHHHHHGHHHHGFGCGEEHHHHHHHHHHEFHHHGGGGHHHFHHHHHFDGFFFHHHGGG?DGHFCCCCG------:-;@------------;-9;---;--;...///.....------9---9---9----------./9/:-----9..;.-...9.;----....;..:--.9
@M00262:65:000000000-A4NV9:1:1101:20835:7081 2:N:0:1
ACCTCCAACTGTTGCCTCTTCACTCGCCGTTACTAGGATAATCCCTGTTGGTTTCTTTTCCTCCGCTTATTGATATGCTTAAGTTCAGCGGGTATTCCTACCTGATCCGAGGTCAACCTTGAAAAATAGAGGTGAGAACCGGGCCACATGACCACCAGATGCGTGCTGTTATAAGCTCGTTGCATATAGAGTCTGTATGACACCAGTTATTGTCTTTTGGACCTGTCACCAGGTGACAAAGGGCCCAACAA
+
AABBBBFFFFFFGBGGGFFFGGCHHGGGEGGGFHFGFFHHCHHHHHFAF3CEHHHHHHFGHHHHEEAEEFGHEHHHGHHHE55FGHBGFF/@E/GHHHG4FFGG3FGHF?/EEHHHHHHHHG3BGFG1FFHFHGBADFFEG?CCCGF0FGEHHHHGGH0DGG@DFFGHHGHHFHFH0CDCGFDHFCGH:0CGHHGH0GF0BBF..9CFFGFGGFGGGGF@/;9B/;/;CB0.;///BF/./.AA.@D.9..
@M00262:65:000000000-A4NV9:1:1101:21898:7088 2:N:0:1
ATTGAGGAGATGAAGAACGTAGCGAATTGCGATATGTAATGTGAATTGCAGAATTCAGTGAATCATCGAATCTTTGAACGCACATTGCACCCGGTGGTATTCCGCCGGGTATGCCTGTTCGAGCGCCATTTCCACCCTCAGGCCCCCCTCCTCGCGGGGGGAAGGGCCTGGTGTTGGGGATCTGCGGGCACCTCTGGCGCCTGCAGTCCCCTAAATTAATCGGCGTGCGCGCTGTACGTTGCCCCCTGCGT
+
AABB3DFFB?FFGGGGGFFABGFEAEGGHHGCHFGHHFFGHGHFEFBGHFHHGHHHHHDHHHHHHHFHHFHEHHHGHFHHGGGE5FHHFHHGGGEEGEGDEGHEFGGGGGGHHHHHHHHGDFHGC?CGGHHHHBGGGHHHHHHGGGGGGGGHHGGGGGG->-.;DFFFFFF/::DEEBBFBFBBB;;BBBFFFFFFFFBFBFF?BB//BFEF?.B/9B/9BA9>=@-.@?B-@BF/;..9..9BEB;A.B.
@M00262:65:000000000-A4NV9:1:1101:5920:7116 2:N:0:1
GATGAAGAACGTAGCGAAATGCGATAAGTAATGTGAATTGCAGAATTCCGTGAATCATCGAATCTTTGAACGCATATTGCGCCCCCTGGTATTCCGGAGGGCATGCCTGTCCGAGCGTCATTACTATCTTCAAGCACGGCTTGTGTGTTGAGCATTTGTTCTTTAAATGGACAAGCTTGAAATGCAGTGGCAATGCTGCATCTGGTGCCCGAGCGTTATGGGGCTTTGTCACTCGCTCCGTTGGCTCCCAT
+
11A111BDFFAAG1AEGG0A1F??CEGBGH2DGG22DG21G1FEHHHHBFBFFFHFHFHBFHHGGHBDGE1GF?E?DEGHFEGGGGGGHHGEGFBB/>/ECFGHHHHHHHHHGG/CGGG/@D2GHFFHGHHF1FGBG?//@/@FFCCGGFH1<11GF<<CFGGF0<0D<C0C0..:;0/.;00CFGH0//EGHGGGFBFFFFGBFGFGGFB?A??.CBF//A-A@EFFBF;///9@FFFFFF?FB9F-?F/
@M00262:65:000000000-A4NV9:1:1101:13104:7122 2:N:0:1
AAGGTACAGATGAAGAACGCAGCGAAATGCGATAAGTAATGTGAATTGCAGAATTCCGTGAATCATCGAATCTTTGAACGCATATTGCGCCCCCTGGTATTCCGGAGGGCATGCCTGTCCGAGCGTCATTACTATCTTCAAGCACGGCTTGTGTGTTGAGCATTTGTTCTTTAAATGGACAAGCTTGAAATGCAGTGGCAATGCTGCATCTGGTGCCCGAGCGTTATGGGGCTTTGTCACTCGCTCCGTTG
+
ABBBAFFFFFFFFGGGGGFGGGGGGGGFGHGGHGGGHHHHHHHGHHHHHHHHHHGHHGGFGGHHHHGHHHHGHHHHHHHHGGGGHHHHGGGGGGGGHHHHHHHHGGGGGGGHHHHHHHHHGGGGGGGGHHHHHHHHHHHHHHGHHGGGGGGHGGFHHEFHGFFGHFGHHHFHFHCGBHBHFFHHHHHHHGG0FFGFBFEFBFGGFBFFF0BFF;/FGGG--=BADFFFF?DFFFEFFFFFFFFFEED.EF.
@M00262:65:000000000-A4NV9:1:1101:17263:7163 2:N:0:1
AAACATCGGATGAAGAACGCAGCGAAATGCGATAAGTAATGTGAATTGCAGAATTCAGTGAATCATCGAATCTTTGAACGCACATTGCGCCCCTTGGTATTCCGGGGGGCATGCCTGTTCGAGCGTCATTATAACCCTCAAGCCTAGCTTGGTGTTGGAGCATGCTATCTATAGCAGCTCTTAAAATCAGTGGCAGTGCTCTTCGGCTCTAAGCGTAGTAACTTTTCTCGCTATAGAGTCTGGAGGGCCCG
+
BBBBBFFBBBBBGFGB4BEEECECEEFHHCEEEDGFBGBFFGHFHHFFHHHHHHGFGHEFFFHBHHHHHEGFHGFGGHHHGCE?GEGHGGCEGHGHHHHHHHFGGEEGG??FFGGGGGGGGGGGGGGGFFFFFFFFFFFFBB/EFBFFFFFFBFFF?EFF.9BBFBFFFE/BFBBFFEBF/B/;F/FBF/9BB?FFFFFBFFEFFF-9.;9/;/-AA99BBFFFFBF//.9..9/9/B/9//99.A@..9-
@M00262:65:000000000-A4NV9:1:1101:18294:7164 2:N:0:1
AGTACAAGCTTTTACCGCTTCACTCGCAGTTACTAGGGGAATCCTTGTTAGTTTCTTTTCCTCCGCTTATTGATATGCTTAAGTTCAGCGGGTAGTCCTACCTGATTTGAGGTCAAGTTCATAACAGTGCACAAGGCAGTCCGAAGACGGTTAGAAGCAGAAGCACTTGGTCTCTGCGATAGCATAGATAGATTTATCAAGCCAAAGCCGATCCCCATTAAGTTCTGCTAATGCATTTAAGAGGAGCCAGG
+
AAAAAFFFBFFFFFGEFGEGGGHHHGGGFGHHHHFHGFCGGHHHHGHHHHHHHGHGHHHHHHHHGGGGGHHHHHHHGGHHHFHHHHHGHGGGGGGHHHHHGHHHHHHHHHGHHHFHHHHHHHHHHHHHHHHHHHHHHHGGHHGGGGGHGGGGGHHHHHHHHHEHHHHHHHHHHHGHHGGGGGHGHHHGHHHHHGHHHHFFBHGHHHHHHGA?DGGGFGGB0C0CBBFGGEGGFGGGGGGE0BFEFFFFFF.
@M00262:65:000000000-A4NV9:1:1101:8916:7166 2:N:0:1
AACAACCACTTTTGCCGCTTCACTCGCCGTTACTAGGGCAATCCCTGTTGGTTTCTTTTCCTCCGCTTATTGATATGCTTAAGTTCAGCGGGTATCCCTACCTGATCCGAGGTCAACCAGATCGGAAGAGCGTCGTGTAGGGAAAGAGTGTAGATCTCGGTGGTCGCCGTATCATTAAAAAAAAAAAAACAAGCACACATGAGAGCAAAGTACTCACCACTTCTATCAGACCTACCAACGTAGCATATCAA
+
CCCCCCCCCFFFGGGGGGGGGGHHHGGGGGGGGHHHGHHGGHHHHHHGHHHGHHHHHHHHHHHHGGGGGHHHHHHHHHHHHGHHHHHHHGGGEGGHHHHHGHHHHHHHHGGGGHHHHHGHHEHHGGGGHHHGGGG@EGHHHGHEHHHHFGGHHHHHHHHGEGG?FGGGGE.CFGHHHGGGGG?--:---..././//9.;00000.0/:/0000000.0.0:0000:0000.:0/.00......0000009
@M00262:65:000000000-A4NV9:1:1101:15102:7173 2:N:0:1
AACGTGATCTGTTGCCGCTTCACTCGGAGGAATCATTTTGGTGGCAAAGCCACGCCCTCCGATCTCCCACGAACTGAGCGGATTCTTGCGCCGCAGAACCTTGGGGGTTCCGGTAGGCCCCGGGATCACCTTCGGTTTCCCGGGCGCCGATAGATAACGCACTTCTTCGGCAGGAGTGGCCTCCACACGGCTGCCGGCCGGCGCGACGTATTCGGCTTGCACCTTATCCATACGACTGGCCTTTTCGCAAC
+
BBBBBBBFFFFFGGGGAEEGGFHHHGGEGG2FGHHHHHHH?GDFHHFFHHH2F0EFEGHE1@EECGFHHHGEGGHGHHGEG/EEFDGGHGGGFFGGC2BC2?FCE/<CFHHG?/<A.FGGGG?D?AEHH/;CGGDC.EHFHGG-?@DGGDF;AFFBFFAA>FDBF/FF?DC=--9A.AE?A/FF.F/A----;.;-@=AACF----;-99/BF..-;9-;F/;F/////;//;...:.A.:/B/9/9...;
@M00262:65:000000000-A4NV9:1:1101:10380:7174 2:N:0:1
AGAGTCAAGATGAAGAACGTAGCGAAATGCGATAAGTAATGTGAATTGCAGAATTCAGTGAATCATCGAATCTTTGAACGCACCTTGCACTCCTTGGTATTCCGAGGAGTATGCCTGTTTGAGTGTCATTAAATTCTCAAACCTCACTGGCTTTATTGACAGTGAGGCTTTGGATGTGGGGGCTGCTGGACTCTAACGAGATCAGCTCTCCTTAAATGCATTAGTGGTTACTGTTTTCCACTACCAGGTGT
+
ABBBBFFFFFFFFAGFGGEF4FFEEECHHGGGGDDFHH5FFGHHGGHHHGHHGHHHHGFHHHHGGHHHGHGGHHHHGHHFG@0EHFHFGHHGHHHHGHHHHHHGGGCEGHGHEHHHFGHHGHFBGGHHHHBFGGHHHHBGBGFHHFHEHFHHHHGHHHHHHEHHHGHGHHHHH11GHG1?-ACGDGHFGFHGHHHBH.:AAFFHEFFHHHGGGB90CFGFBGFG0B?;A0CFBF;FGGB09C/FBBF?BF/
@M00262:65:000000000-A4NV9:1:1101:15039:7192 2:N:0:1
ACCCCTGTGATGAAGAACGTAGCAAAACGCGAAATGTAATGTGAATTGCAGAATTCCCGTGAACCACGGAATCTTTAAACCCATCTTGCGCCCTTTGGAATTCCGAGGGGCTGCCCTGTTTGATTGTCGCATTACTCTCAACTCTTGACCGATCATTGGCTTGGGTTTGGACCGTGGCTGAACCCCGCCCGCGTCTGAACGCTCTTGTCCGCCCCCAATGCATGCGGCGTCCATCCGCCCCTGTGTCGATC
+
1>>111>1B33D3FFFFGGEA1F3110000AA/AFFH2EG2GFHHGHHHHHHHH1111A//A/1A0///>//1DG22B110>/00B221/>E//B1GF111>B1BEECG/////B/B0FG1@12211@/////11111?<101?111111-<<-.=00<</.-.;..:.:/:/-::?-...0;;..9-----9----///-99:-///9/--------9:/;;//--9-9---//;-------;///----
@M00262:65:000000000-A4NV9:1:1101:17470:7202 2:N:0:1
AGCCATGCGATGAAGAACGCAGCGAAATGCGATAAGTAGTGTGAATTGCAGAATTCAGTGAATCATCGAATCTTTGAACGCACATTGCGCCCTATGGTATTCCGTAGGGCATGCCTGTTCGAGCGTCATTCAAACCTTCAAGCTCTGCTTGGTGTTGGTCGTCTGTCCTGCCTCACGGCGCGGACTCGCCTCAAATCTATTGGCGGCCGGCACGTTGGCTTCGAGCGCAGCAGACACGCGAACTCGGGCCC
+
>ABB3DFFBAABGGGGGGCGCEGGGGCGHHGEHG2GFFHDGEGHHGHFGGGHFEEEFHFGHEGHHHGHHHHGHHHHFGHHGGGGHHGHGGGGG1GHHHHHHFHHHGGGGGGHHHHHHHHHGFFGGGGDFFHHBDFFHHHHFHHFHHHHGHHGFFGAHE.>DGGGGHHHHHHHHHHGGFG@DGG@G@FFG@GGBFBBFGBFFGGF==BB<BB?BBAAE.;B9F-.B?@B;-@..B.FFABB==B.B.99@;B
@M00262:65:000000000-A4NV9:1:1101:24505:7205 2:N:0:1
ATAGCGACGATGAAGAACGTAGCGAATTGTCCCGCGCTGTCCTTGGCGTCGATCTTGAGCGCCGCTTGATAGGCTTGGTCCAATTCCGCCGACCCGCGTGCAGCGGTAAGAGGGTCGTGTAGATCGGAAGAGCGTCGTGTAGGGAAAGAGTGTAGATCTCGGTGGTCGCCGACTCATTCAAAATAAAACGCGGGACTCAGATGCAGGGTTCGGACTGCAGTTCCTGCCAACACTCTTCAATACCACCTAGT
+
A?AAADADD11ABGFFGB0ABBFGEECC1DAB1/AA//EEHA22110/>>E@/>>G@21B>@//E?EEGF2B0>FGGCHDGF<GHGFFA?@>@@@C//>C/.>FCG..>D<FECAF-A..:;GHH.ACECA.C-9;A99C/C0A/..9/90000;FFFB/AE-A?BE?-B>--99/://;/;//:///;--------//////9//------9----/////////9-//--;/////////////--/9/
@M00262:65:000000000-A4NV9:1:1101:16606:7206 2:N:0:1
ATTGAGGAGATGAAGAACGCAGCAAAGGTGCAGAACGACCTCACTGGCATGCTGCTGGCATTTCAACGCTGAAGAGGGCCTCTCAAGTGCTGAAGAATCTGAACGCCGGCGTTTGCGCGAGGTTCCATCGAGTGAAGCGGTAACAGTGCATAGTAGATCGGAAGAGCGTCGTGTAGGGAAAGAGTGTAGATCTCGGTGGTCGCCGTATCATTAAAAAAAAAAAACGAGTAAGGAACACGACTAGAGTGTCA
+
ABBBBFFFBAFFGGGGGGGGEGGHHHHHHHHHHGHHGGGGGFHHHHHHFHHHHHHGHHGHHHHHHGFGGGGGGGDFHGGGGHHHGHHHHHHHFHHHGFHHFFHHHGGGGGGGGGGHGGGGGGEHHHFHHGGGHHGGHHGGCAEFHFGHGHHFHHBFBGHHGGGEGHGGEGGFGCBBFGF?.A/;;;0BFGFGGGGFFDD.BFADF-::F/BFFF9/F;;BA-;-.-..../////....--.9////9///
@M00262:65:000000000-A4NV9:1:1101:15225:7208 2:N:0:1
ATAGCGACGATGAAGAACGTAGCGAAATGCGATAAGTAATGTGAATTGCAGAATTCAGTGAATCATCGAATCTTTGAACGCACATTGCGCCCCTTGGTATTCCGGGGGGCATGCCTGTTCGAGCGTCATTTCAACCCTCAAGCTTAGCTTGGTATTGAGTCCATGTCAGCAATGGCAGGCTCTAAAATCAGTGGCGGCGCCGCTGGGTCCTGAACGCAGTAATATCTCTCGCTTCAGGTTCTCGGTTTGCT
+
A3AAB3DDDBBBGFGFFFEAAGDGGGGHGHGFHGGHHHHHFEGHDGFHHHFHH5DFHGFFBDGFHHHHHHHGFFFFBHHHGGE/DBFGEGGGE/FBBGHHHGFFE//B@GGGGGGGFFFGGFGGGDFFFFFFFFFFFFFFFFFF///BFFFDF9BFBFFFFFFFFFFF/B/.;/FBB?-9.9//9/9BF/;B/9E?;--9--9@99A/9AB/9//9.-;.;////////99.9.9///://;/AA...;//
@M00262:65:000000000-A4NV9:1:1101:22255:7209 2:N:0:1
GTCACTACTGTTACCGCTTCACTCGCCGTTACTAGGGGAATCCTTGTTAGTTTCTTTTCCTCCGCTTATTGATATGCTTAAGTTCAGCGGGTAGTCTTACTTGATTTGAGATCGAGTTTTACAAGAATCGTTGCCGACCCTTGTGAAATCCTGCATCAGTCAGCCAATACGGTCAAACTCCCTTTATATTAGCTGCAGCAAAAGTAATAATCCGTTTGACGGGACTAAATAAATATGCTTTTAGCTCAGGA
+
AAAAAFFFFFFFBGG1EE1EGFFDEGEEAC?FFF1FGEF/0F1FGGGH2FGGAGHFFFFGHHEEGGC/GHH2FGFFFFFFBGGFHFBGGGE/>/1FGHBFHGHEGGHHEFAFHE//GGHHHHHBGCCHH0?FGGECGGCGG<GGHFFHGFFFHHGHGHEH1DDCGFHFGBEA<AABFHHHHH/DHCG0CCB0:00C/GHC/C/C0;0;CF0;FGGBF.C0C@A.ACBBBF0B0;:FFFFFFFFFB///BB/
@M00262:65:000000000-A4NV9:1:1101:23644:7210 2:N:0:1
ACCTCCAACTGTTGCCGCTTCACTCGCAGTTACTAGGGGAATCCTTGTTAGTTTCTTTTCCTCCGCTTATTGATATGCTTAAGTTCAGCGGGTAGTCCTACCTGATTTGAGATCAAAAAAAAAAAAAAGGACATGAAAGTTTGTCTCACTGAGACGATTGGAAGCCAAACCGACACTTCGCAGACCATGGCATAACAAATTATCACGCAAAAATACCGCACATATGCATTTACGCAAATGCCTTTTAGGAA
+
AABAAAFFFFFFGBGGGGCEGGHHHGGFGG5AGHFEGDEDAGHH5FFFGFGGFHHHHHFHHGHHEFEAEFFHEHGHHHGHFHGGHGHHHGGGEGGHGHFFHHFHHHGDFHGHHHHHHGG@CGGGC@C-..0<011GGHF0=0</=DD0==0000<.;...:00/=.;GGE.-9--9000....-;9FF0/;B/;////.//;:9/B..--9.AABFB?-B-99//9/////9;...--:///9;///////
@M00262:65:000000000-A4NV9:1:1101:13199:7226 2:N:0:1
GATGAAGAACGCAGCGAAATGCGATAAGTAATATGAATTGCAGATTTTCGTGAATCATCGAATCTTTGAACGCACATTGCGCCCTTTGGTATTCCAAAGGGCATGCCTGTTTGAGCGTCATTTCTCTCTCAAACCTTAGGGTTTGGTATTGAGTGATACTCTTAGTCAGACTAAGCGTTTGCTTGAAATGTATTGGCATGAGTAGTACTAGATAGTGCTTCAAGACTTTTTCAATGTATTAGGTTTATCCA
+
A>AABFFFFFBBGGGEA2EGGGG2AAFFFDGH5GFFHHHHHFHFHGHHFGHGGGHFDHHHHHHGHHGEHHHHGGGGHGFGGGGGGHHHGHHHHHHHHHHGGGGHHHHHGHHHBGEHGGGGHHGHHHHHHHHHHHGHHHHHHHHGGGHHHHHBGHHGHGHGHHHHEHHEFGHHHDBGGGGGFGHHFAGGHFHFHGFHHHHHHHGEHHHHHHHBCB0CGHEFFB90BBFGGGGBBFGF0BFGFGGFGFBGFGF
@M00262:65:000000000-A4NV9:1:1101:12638:7243 2:N:0:1
ATCCTGTAGATGAAGAACGTAGCGAAATGCGATAAGTAATGTGAATTGCAGAATTCAGTGAATCATCGAATCTTTGAACGCACATTGCACCCGGTGGTATTCTGCCGGGTATGCCTGTTCGAGCGTCATTTCCACCCTCAGGCCCCCCTCCTCGCGGGGGGAAGGGCCTGGTGTTGGGGATCTGCGGGCACCTCTGGCGCCTGCAGTCCCCTAAATTAATCGGCGTGCGCGCTGTACGTTGCCCCCTGCGT
+
BABBBFFDFFFFGGFGGGFFGGGGC2EHHHGGHGGHHGHHGGF5BGHHHHHHHHHHHHHHH5FGFGGHFHHGHHHFHHHHGGGCHHHGHHHGGGGGGGHHHGHEHHEGGEEHFHHHHGHHGAGDDGGGHHHHHHHHGHHGEEGCEGGGGGGHHGGCGGG-=@.?D?EFFEEBBEFF.@@.AAFBF?==B<AEFFFF/F=DBDEFFFFFFFEFF./9B9FBFEA>BBBFBBBB?-;:F?.;.ABFEB?EE=9
@M00262:65:000000000-A4NV9:1:1101:20146:7265 2:N:0:1
ACAGATTCCTGTTGCCTCTTCACTCGCCGTTACTAAGGCAATCCCTGTTGGTTTCTTTTCCTCCGCTTATTGATATGCTTAAGTTCAGCGGGTATCCCTACCTGATCCGAGGTCAAGCGTTGAAATGTAGGCTTACTGGACGCCGACTATCGTGGGGGAAAGCGCAAATTGTGCTGCGCTCCAACACCAGATCGCCGGCTGCCAATGAATTCTCGGCGAGTCCGCACAGAGACGGGGACAAACACCCAACA
+
AA?A?FFFFF1BB1GGFFGGGFHHHFCGGGGGGEEFFHHHFGHHFHHGHHCFGGHHHHFHHGHHGGGGFFHHDGFHHHEHFGFEGHHHHGGC/EBEHHGHHHGHFGDGFGGGGHFHHHEEE/FHHGHHFG1F1GBGGBBBF/CGG/A-CFFFFFFGC-<<CCHGG?@-:;G9BFFFFG@??A/FFEEFAF?0C..B@;@@?EFFBBF//;/F//--A=-;;9/9--@99//:BA----;E----9-BE?--
@M00262:65:000000000-A4NV9:1:1101:16089:7265 2:N:0:1
AGTGGTCAGATGAAGAACGTAGCGAAATGCGATAAGTAATGTGAATTGCAGAATTCAGTGAATCATCGAATCTTTGAACGCATATTGCGCCCTTTGGCATTCCGAAGGGCATGCCTGTCCGAGCGTCATTATCACCCCTCAAGCCCCCGGCTTGGTGTTGGAGTTAGTCCGGCTTCACCCCTGGACCCCCCAAAGACAATGACGGCGGCCTCGTAGGATCCCCCGGTACACTGAGCTTTTCACGGAGCACG
+
AAAA?FFFFFFFFBGFGGGAEGFGGGGHHGGFHGGGHHHHGGFFGGHHFHHFGGFHHHGHFHHEFDBGHHHGHHHGHHHHGEGEFEHH1E>EEHGHHGHHHHBGGEGGGGFHAHHHFHHHGGGGCGGAGHHGFD3FGCGGHHHGGHDGGGFGGGA1>CDE.<CFB00DGF.----/;C0C?E..;9F.;@A-..9/:B:BF0BDFF;@;D9F?.;../9;.FED-=D-AFBB/:/9FFFFF/B.;-.@?F-
@M00262:65:000000000-A4NV9:1:1101:4736:7266 2:N:0:1
AACTCACCCTTTTACCGCTTCACTCGCCGTTACTAGGGGAATCCTTGTTAGTTTCTTTTCCTCCGCTTATTGATATGCTTAAGTTCAGCGGGTAGTCTTACTTGATTTGAGATCGAGTTAAAAAGAAGATTGTCCGTGTGAAGGACGGTTAGAAGCAAGGCTTCGCCTCGCGGCGAGCGAAGGGCAGAGGCGTAGATAAACTTATCACACCAAGGCACAAAACGCTTAGAGCCTCAACTAATGCATTCAAG
+
BBBBAFFFFB4CFCFF2EAEEGFHHGGGGGGGGGHGHGGGGHGHHGHFGFGGHHHEHHHHHHHHGGGGGHHHHGHHHHHHEBHGHGHHGCGG>EGHHHHHHHHHHGHHHHEHHDH?FHGHFGFFDFHHEB1DGFHG//0/DGHB0</@AFFFF11<GHGAGFG0-CFGG?DCGGGG@@G@BGGGGEDFA..-9-;9BFFF/BFFFFFFFFFFEEFFEFFF..A??AE?9///.9BFFFFFFBFBBFFFFFB
@M00262:65:000000000-A4NV9:1:1101:18675:7270 2:N:0:1
ATGCCTAACTCTTGCCGCTTCACTCGCCGTTACTAGGGGAATCACGATTGTTTTCTTTTCCTCCGCTTATTGATATGCTTAAGTTCAGCGGGTAGTCCTACCTGATTTGAGATCGAAGGATATGACTGGAGAGCAGCACGCCAGCAACAGCCTCGCGAGGTCCTACAACGCTCGGTCGTCGCGGTCGCGCATTCGCTCCGCATTCATTTCGGCCGGGCCAGACGTCTATGACGCCGGCCAGGTTCGGCCAC
+
BB?BBFFFFFFFGGGGGGGGGGHHHGGGGGGGGHH5FA?EGFHGGF1FHFHHHHHHHHHHHHHHGFGGGHHHHHGHGHHHHHHHHHGHHGGGGCGHHGHGHHHH3GGFHHGHHHEGFGGHHHGHHHHGHFHFGHHFHHHFGGGGGHFHHHHHHHGGGGGG?GGHHGHFHGGGGGGGGGGGGFGGAFFFFFFFFFFFDEFFF>D?FFF/9BB-@DCFF>DD..A=EFBEFBFFDFFF>CF-;.BBB-9@.@;
@M00262:65:000000000-A4NV9:1:1101:11076:7308 2:N:0:1
GATCGCAGATGAAGAACGTAGCGAATTGCGATATGTAATGTGAATTGCAGAATTCAGTGAATCATCGAATCTTTGAACGCACCTTGCGCCCTTTGGTATTCCGAAGGGCATGCCTGTTTGAGTGTCATTAATATCTCAACCTCTGAACCATTGTGGTAGATCGGAAGAGCGTCGTGTAGGGAAAGAGTGTAGATCTCGGTGGTCGCCGTATCATTAAAAAAAAAAAAACTTTTTCACTCGTCGGTCTTCCC
+
A>ABBBBB@FFFGGCGGEGGFGGCGGAHHEEGECHHFHHHDEEGHHHHHHEGHHHHFDGFHHHHHHFHHHGHHHHHHHHFEGFHHHHGCFGCHFGHGFGHHHHGGEFGGGHHGHHHHHFGFFHFGH?HHHHFHHF?FG?GGHHHHEBHHHHHHHHGHEHHHHGGGGG0GCCAE?CEGCHHGH.GGBCCGHH0CCGGHHCAEG.999.?D?FG00CF9009@9@=-@--99////////9.9.-9-.:///.
@M00262:65:000000000-A4NV9:1:1101:15790:7309 2:N:0:1
ACGCTCGAGATGAAGAACGTAGCGAAATGCGATAAGTAATGTGAATTGCAGAATTCAGTGAATCATCGAATCTTTGAACGCACATTGCGCCCGCCAGTATTCTGGCGGGCATGCCTGTCTGAGCGTCATTTCAACCCTCATGCCCCTAGGGCGTGGTGTTGGGGATCGGCCAAAGCCCGCGAGGGACGGCCGGCCCCTAAATCTAGTGGCGGACCCGCCGGGGCCTCCTCTGCGAGGGAGTGATATTCCGC
+
BBBBBBBBA?AFGGGGGFFGGGGGGFCHHHGEHGGHHHHHHHHHEGFHHHHHHHHHHHHHHFHHHHHHHHFGHHHHHHHHGEEEHEGHGGGGGGCEGHHHHHHGHHGGGGGGGHHBFFFGHHHGGDDGGHEHHHDGGHF0F<GHHGEEHHFB?CDGEGCD.CCGGGGGGAG?EGGGGGGF;>@BF.A=AFFFFFFCD.;B/;B/BFFFFFFF=FFA------@;-.:;.9///-9-9-.;9F//////:/.
@M00262:65:000000000-A4NV9:1:1101:14634:7344 2:N:0:1
AGAGTCAAGATGAAGAACGTAGCAAAATGCGATACGTAATGTGAATTGCAGATTTCAGTGAATCATCGAATCTTTGAACGCACATTGCGCCCGCTAGTATTCTGGCGGGCATGCCTGTTCGAGCGTCATTTCAACCATCAAGCCCTAGGCTTGCGTTGGAGCCCTGCGGCTGCCGCAGGCTCCCAACTCCAGTGGCGGGGTCGGCGGCGTACCCGGAGCCGGTAAACACCCCCCCCCGGGCACGGGACCGG
+
BBBBBFFFFFFFCGGGGG?GFGGHHHHHHGGGHGGGHHHGHFFDGHGHGHFHHHFFHHFHHHFHHFHGHHGGHHHHGHHHGGCGHHHGDGGGFGFGGHHHHHHHHHGGGCGFHHHHEGHHGHHGGGGCHHHHHHHHGHHFHGHGHFHHHEHH?GFGGCHHHHGEC.C@GF@BGFGGG?DGFGGEBF.9BF/F/BFFABB--;----------:/.--9-9--;9.//9...9--9----;--..-9.-.-;
@M00262:65:000000000-A4NV9:1:1101:8530:7392 2:N:0:1
ATCCTGTACTGTTACCGCTTCACTCGCCGTTACTAGGGTAATCCCTGTTGGTTTCTTTTCCTCCGCTTATTGATATGCTTAAGTTCAGCGGGTATTCTTACCTGATCCGAGGTCAACCTTGAGAAATAAAGGGGTGACAACCGGGTCATATAACTACTAGATGCGTGCTGTTATAAGCTCGTTGCATATAGAGTCTTTACGACACCGGTCATTATCTTTTGGACCTGTCACCAGGTGACAAAGGGCCCAAC
+
BBBBBFFFFFFBFGGFGFEFGGHGHGGGGGGGGCHHGHBGHHHGHHHHHGHGHHHHHHHHHHHFGGGGGHDGHGHHHHHHEGEHHHHGHGGG>EHHHHHHGFHGHHGHHGGGGHHHHHHGHHHHHHHHGHHHGGGGHHHHHGCGCDGHHGHHHGHHHHFHHGHHGGGGGGGHFHHGHHHHGGEHGEGFHHGHFCBFGFFGGGGAAEA-AD?GFEFGFFFBFFFFFFFFFFFFBFA;/BBBFBBFDFFFFFF
@M00262:65:000000000-A4NV9:1:1101:9782:7399 2:N:0:1
AAGGACACGATGAAGAACGTAGTGAAATGCGATAAGTAATGTGAATTGCAGAATTCAGTGAATCATCGAATCTTTGAACGCACATTGCACCCGGTGGTATTCCGCCGGGTATGCCTGTTCGAGCGTCATTTCCACCCTCAGGCCCCCCTCCTCGCGGGGGGAAGGGCCTGGTGTTGGGGATCTACGGGCACCTCTGGCGCCCGTAGTCCCCCAAATTAATCGGCGTGCGCGCTGTACGTTGCCCCCTGCGT
+
ABAAAFFFB?ABGGCFGGGF4FFGHCHHHHGGHGGHHHFHGHHHHHHHGHHHHHGHBFDHHHHHHHHBGHHGGHHHFHHHGGGGHHHGEHHGGCEE1E4FGHFGGGGGGFGHHHHGHGHHGEGFCGGGHHHHHFFFGHHHHBGGFGGGGGGHGDGGCGG@?-.DDFFFFFE/FFFFE-B.DEF/FFB-B-AFFFFF/BBFB;=-@DAFBFFD;..:FFBFF.AB??BFBBBB?=D/BE;B.9FFFBBEFB.
@M00262:65:000000000-A4NV9:1:1101:8845:7399 2:N:0:1
ATCCTGTACTCTTACCGCTTCACTCGCCGTTACTGAGGCAATCCCGGTTGGTTTCTTTTCCTCCGCTTATTGATATGCTTAAGTTCAGCGGGTATTCCTACCTGATTCGAGGTCCAGATTTAAAGAGATGTGTCTCTGGGCAAGCTCCGTCCTGCAACCGAAGGCGAGGCATTTTACTACGCCAGGGCCACAGGAGGGTCCGCCACTGTATTTAAGGACCCGCGGCAGCCGCGGGGTCCCAACACCGGCCC
+
BBBBBBFFFFFFFGGGGGG?GFGFHFGGGEFGFF5DEEGDFHBGHGCG?EEEGHBGFGHHHFFHECEGGHHHGHFGGGFHDFFF4FG@DAE@/>GHEHHFCGFHHHHHGEF?EHHGHHHGHHFHHHHHHHGHFHGHFHFGFFA/GCGGGHHDFFEFFHGGG-D?EDGFCCEGHHHHGHHHGG?DBEA...;.C.AEAAAFGFFFF.BF9FFBFFFBFBFEDFA=DFA-DFFA;F--@DEA/9D.ADFFFFF
@M00262:65:000000000-A4NV9:1:1101:5776:7399 2:N:0:1
AAACATCGCTGTTGCCGCTTCACTCGCCGTTACTAGGGGAATCCTTGTTAGTTTCTTTTCCTCCGCTTATTGATATGCTTAAGTTCAGCGGGTCTTCCTACCTGATTTGAGACCATGGTTCAAGCCAGTCCTAAAACTGACTTATTAGGTTTGGACCTTTGCCTGAAGGAAACTCCATCTTTCGCCTGTATATTTAGCATCACGAGAAACCACACTTCCATTCTAATCTTTTTCTTCGGGTTTTGAAAAAC
+
>A111D11>>1ABBGFEEAEEGHGHGGEGGGGCGFBFCC/EHHH1FFFGBGHHHHHHHFHHHHHGGGGGHHHHHEHFHHGFHEGGFHHFGGGGGGHHHGFHHHHHHHHFHF/1<F1G0G111F2F/0B<FF2>D1<@<G1<12DDGHFBD11/?1<<011<FF11011>0000111/00=00D<.=..0<00GC0;;CB;<00..:C.//..;../000;B090;00000009/000..;;-99-9//9--
@M00262:65:000000000-A4NV9:1:1101:23077:7403 2:N:0:1
CACGCTTAGATGAAGAACGTAGTGAAATGCGATAAGTAATGTGCATTGCAGAATTCCGTGAATCATCGAATCTTTGAACGCATATTGCGCCCTCTGGTATTCCGGAGGGCATGCCTGTCCGAGCGTCATTACTACCCTCAAGCACAGCTTGTTTGTTGAGCCTTGTCCCTTAATGGACAGGCTCGAAATGCAGTGGGGATGCCGAGTTTGGTGCCCAAGTGTATGGAGTGTAGTCACACGCTTTGGGGGCC
+
11>1AA?1B1BFBBGFEGGFGGFGGCHFFGGAG0A1FFHHHHG2DBEHDGHF0GFF1GGEG/FFFFBFHFFFGHHBGFGEEEGFHFHFGGEEEGGHHHHF2GHH?AEGGGGBFCHGHHHHGGGGGGCGHH2F2>GHFHHHHHHHFHHHHHG0D0FGB<FFFG0DGHF1FHFF00D00C0<.C..--/.;00000//.-.;./0--9C.00.;CFFBB.AB/////9/9/-;///9B///-9BE-/B----;
@M00262:65:000000000-A4NV9:1:1101:13955:7407 2:N:0:1
AGCCATGTCTGTTGCCTCTTCACTCGCCGTTACTAAGGCAATCCCTGTTGGTTTCTTTTCCTCCGCTTATTGATATGCTTAAGTTCAGCGGGTATTCCTACCTGATCCGAGGTCAAATCTTAGGCTTTTAAATCGACAGAATGCCGGCTGGGCCACCAAAGCGCGTGACAAAGCTCCATACACTTGGGCACCAAACTCGGCATCGCCACTGCATTTCGAGCCTGTCCATTAAGGGGCAGGGCTCAACAAAC
+
BBBBBFFFFFFFFGFGFFGGGGHHHGGGGGGGGHHHHHHHHHHHHHGGHBGFHHHHHHHHHHHH?EEGGHHHGHHHHHHHHHHHHHHHHGGGFGHHHHHHGHHHGHGHHGGGGHHHHHHHHGH3FGHGHHHHHHGHGFCHHHHHHG@CGGGGHGFFHHHFHHFGFGCGGGHB/GGHHGHGHGHFHEBEFBAFGGGGGGGGGGCGGGGGGFFFFFFFBB.F.BFFFFFFFFFFFF.B=BDDCFF.FBFFF?.
@M00262:65:000000000-A4NV9:1:1101:8525:7410 2:N:0:1
AAACACCGGCGGGTACCGTTCAGTCGACTGTTCTGATGCAAACTCCCCTGGTTTTGTTTCCCTCCCCTCTTTTAGTGGCAGCCTTGCTGGGTGTTTTTCCTCCGCTTTTTTGTATACATTCCTTCAGTGGGGTTTTATGTCTGTGCCGAGGCCAATATTTAGAAACAGGGGTTTTTTGACACGTGCGGCAAGCTCGCCCGTCCTGACGGACATTATCCTATACGACCGTTAATCACCCATCCCCACCACCC
+
>11>A1111100///11AA/0122D////A1222B22111B1>111//B//B10/000B221BB///B/0111201>0/0///0111111/0///BB/01110//??/11//?11111??11=11111=<.-.<C.00==00==00<-----..9/:000;;000//9;.;.-...--9///--------99-;/--9--;---/99-----///;/////9:--9------/9//---/;--9F?---9-
@M00262:65:000000000-A4NV9:1:1101:13009:7422 2:N:0:1
ACTATGCACTGTTACCGCTTCACTCGCCGTTACTGAGGCAATCCCTGTTGGTTTCTTTTCCTCCGCTTATTGATATGCTTAAGTTCAGCGGGTATTCCTACCTGATCCGAGGTCAACCTTGTGGAAGAGGTTTTGCGGCAAGTGCTCACAACACGTCCTAGGCGAGAATGTAATTACTACGCCCGGTGTATCGACGAGCCCGCCACTGTCTTTGGGAGTCTGCAGGCAGCCTGCAGTTCTCCAACACCAGC
+
BBBBBFFFFFFFGFGGGGGGGGFGGEGGGGGGGHHGHGGGHHHHHGHHHHHGHHHHHGHHHFHHGFGGGHHHHGHHHHGHHFGHHHGHHGGCEEHHHHHHHHHGBGHHHG?EGHHHHHGHGFHGHHGFFGHHHGFHGFC@AAGFHGHHHBFGAFFFEGGHFEFDCGFDHHGG0GHFHHGHFGGGAGFGGGGGD.-BG-@BFDFA-AF/9FFFFEB...;BBBF/9AD.9?EFFF.///BBFF//;.9..9A
@M00262:65:000000000-A4NV9:1:1101:5438:7422 2:N:0:1
AGAGTCAACTCTTCCCGCTTCACTCGCCGTTACTGAGGGAATCCTTGTTAGTTTCTTTTCCTCCGCTTAATTATATGCTTAACTTCAGCGGGTAGTCTTACCTCATTTGAGATCTTGTTGTTTGGATGTTGCGTTCTGCGCCGGACAACTACAACGCACCTCGTTTGTCGAAAAGACTAGTTGCGTGTCGTCGTAGCATTGACCGCTCACTCAAATTGAAGCGATTCACCGCTTTGCAGCCGAGACCAACT
+
BABBBFFFFF4DGBGGGGGGGGHHHGGGGGGGGHHHHG22FHHHFHHGG5FGGGHHHHGHHHHHGGGGE5D5GHHHHHHHEH5DFFHHHGGGEE1BGFHHHHH3FHD?GFG/BB4?4B30F/?3/B1112B?C//?/11B/C///<-0<111<11<--<CH.C..;A/0CGED-/./00/0000-.;.C.E.-9C.:00C000099--9/;FF9//9BB/B/-.9.;BB/.-;.;/BF/;.---;...../
@M00262:65:000000000-A4NV9:1:1101:23888:7424 2:N:0:1
AGAGTCAACTTTTACCGCTTCACTCGCCGTTACTGAGGCAATCTTAGTTAATTTCTTTTCCTCCGCTTATTGCTATGCTTCAGTTCAGCGGGTATTCTTGCCTGATCCGAGGCCAGTTTGATAAAAGAGGTTTTATGGCTAAAAATGCTGATTGGAGCCAACGGAGCGAGAGACAAAGCCCCGTAAAAATCGTAAACAAGAGGCAGCAATGGACCTGAATTTCAAGCTTTTCAATATAAAGAACAAATGCA
+
AAAAA1BD1@D33A1A1A1AE1F3AA0EEA0AFGB21/A/011D22D2BF2ADGGF1DF2ABAF/////DD11D2211@21FG2FD2B@?///>B2BG211B1BG111B////<?<1B2F1222111?0<1B1/>1@1/<FCD11F<1<<FF1FG1?<C00>C-..-<-<-<.</<;C/:..-:-:.00./.....00.//..;;.../00/00;/-/999/:9B//9///;/9///;/;//;-BBAF///
@M00262:65:000000000-A4NV9:1:1101:8751:7453 2:N:0:1
AAGGTACAGATGAAGAACGCAGCGAAATGCGATAAGTAATGTGAATTGCAGAATTCAGTGAATCATCGAATCTTTGAACGCACATTGCGCCCTCTGGTATTCCGGAGGGCATGCCTGTCCGAGCGTCATTACAATCCTCAAGCACAGCTTGTTTGTTGAGCCCTGTCCCTTAATGGACAGGCTCGAAATGCAGTGGCGATGCCGAGTTTGGTGCCCAAGTGTATGGAGCTTTGTCACGCGCTTTGGTGGCC
+
BBBBAFFFFFFFFEGBGGGGGGGGEGGHHHGGHGGHHGHHHHHFFHHHHHHHHHHHGH5GHHHHHHGHHHGGHHHH5GFGGGGGHHHHGGGGGHHHHHHHHHHHGGGGGGGHHHHHHHHHGGGGGGGGHHHHHGHHHHHHHHHHHBGHHHHHHHHHHHGFHHGHHHHHHHHHEFFHEHBE.ECG@-B.CGHGGGFFGGABGGGGGDGGGGE..BFFE?F9F9/BBB/:BAFFEFF/;.9-BAFE/9.AD.A
@M00262:65:000000000-A4NV9:1:1101:14483:7468 2:N:0:1
AAGACGGACTGTTGCCGCTTCACTCGCCGTTACTAAGGCAATCCCTGTTGGTTTCTTTTCCTCCGCTTATTGATATGCTTAAGTTCAGCGGGTATTCTTGCCTGATCCGAGGTCAGTTTGATAAAAGAGGTTTTATGGCTAAAAATGCTGATTGGAGCCAACGAAGCGAGTGACAAAGCCCCATAACGCTCGGGCACCAGATGCAGCATTGCCACTGCATTTCAAGCCTGTCCATTTAAAGAACAAATGCT
+
BCCBBBCCBCCFGGGGGGGGGGHHHGGGGGGGGHHHHGHHHHHHHFHHHHHGHHHHGHHHHHHHGGGGGHHHHHHHHHHHHHHHHHHHHGGGGGGHHHHHHHHGFHHHHGGGGHFGHHHHGHHHHHHGHHHHHGHHHGHHHHGHHHHHHHHHHHHHHHGHHGGGGGGGGGGHHHHHHHHHHGGHHHGGGGGGGGGGGGGGGFGGGFGGGGGGFFFFFF/FFFFFFFFFFFFFFEFFFFFFFFFFFFFFFF/
@M00262:65:000000000-A4NV9:1:1101:19974:7470 2:N:0:1
AAGGTACAGATGAAGAACGTAGCGAAATGCGATAAGTAATGTGAATTGCAGAATTCAGTGAATCATCGAATCTTTGAACGCACATTGCGCCCCTTGGTATTCCGGGGGGCATGCCTGTTCGAGCGTCATTTCAACCCTCAAGCTTAGCTTGGTATTGAGTCCATGTCAGCAATGGCAGGCTCTAAAATCAGTGGCGGCGCCGCTGGGGCCTGAACGTAGGAATATCTCTCGTTACAGGTTCTCGGTGTGCT
+
BBBBBFFFFDFFGGGGGGGFGGGGGEGHHGGEEGGHGGHHHHHCEFHHFHHFBHHHHHHHHHHGHHHEHHHGHHGGEHGHGFGGGFHHGGFGGHHFHHHHFHHH?FFGFGGGGGGGGEFFFGGGGGG.AFFG0FGGFGFFBBFFF//BFFFFFFBFFFFFFFFFFFFFFFFFFFBF/ADB?FFB/:BFF/:BB/;>;D=@DCFF-=.-.;E..9BF.;../99BFFFFBF;AFEEFFFFBFFFF..9;999
@M00262:65:000000000-A4NV9:1:1101:23393:7474 2:N:0:1
AAGGTACAGATGAAGAACGTAGTGCATTGCGATATGTAATGTGAATTGCAGAATTCAGTGAATCATCGAATCTTTGAACGCACCTTGTGCCCTTTGGTATTCCGAAGGGCATGCCTGTTTGAGTGTCATTAATATCTCAACCTCTGAACCATTGTGGTTTTTTGCGGCCTTGGATGTTGGAGGTTTATGCTGGGGGACTCACTGGCTCCTCTTAAATGCATTAGCAGAACTTAATGGGGATCGGCTTTGGC
+
>>?113BB31BD3FDEEBAA1B003BDDGD0E0A0DDEF2EGA2DGDHBDFA0DFF12F212FHDF2EH0EEFHFB2D10/A/EGCFHFFDEFGHGGHHBDG2GG?ECGCFBCFEFF1F101FB1>BGFB>1FDGD2F2>FF0<GEGH1FGHHHGF?B/</?CC1>@CCCGFFHBG<FH.10>./=CFGBDG/.<---./0/;:C.;F?BFGF0090000900;/00/;CF00;900;.9;AB?;A@FF/B
@M00262:65:000000000-A4NV9:1:1101:22188:7487 2:N:0:1
ATGCCTAAGATGAAGAACGCAGCGAAATGCGATAAGGAATGTGAATTGCAGAATTCCGTGAATCATCGAATCTTTGAACGCATATTGCGCCCTCTGGTATTCCGGAGGGCATGCCTGTCCGAGCGTCATTACTATCTTCAAGCACGGCTTGTGTGTTGAGCATTTGTTCTTTAAATGGACAGGCTTGAAATGCAGTGGCAATTCTGCAGCTGGTGCCTGAGCGTTATGGGGCTTTGTCACTCGCGTCGTTG
+
?AAAAFFFFB5BDGFFGFE?EEEGE2EGFBE?F?2F3AB33FDF5A535DFDBGFB5FCAFAGFHHGFFFHGBFGF5FFF??>EFEFGFCA>EHFHFHGHHGHFEEEEEEEBGGHGHHHFFBC/B/?EFHHHHBGBH1FGDGBHHG@C@CGHEGC.<.0/0<GHBFDHB00GGF:GE00CCEA.:/:CBC00;BFF/B.;0/00000;//9//9909B0//99.9A.B/9.9-A/9/BBFF/.9;--;;..
@M00262:65:000000000-A4NV9:1:1101:11256:7519 2:N:0:1
AAGGTACAGATGAAGAACGTAGCAAAATGCGATAAGTAGTGTGAATTGCAGAATTCAGTGAATCATCGAATCTTTGAACGCACATTGCGCCTTCCGGTATTCCGGAAGGCATGCCTGTTCGAGCGTCATCAAACCTCTCAGAAACAGCTTTATGTTGTGTCTGGAATTGAAGTAAGAGAGCCATCAGTTGATTCTCTGCTTTGAAACTCAATGGCAAACTATGCTCTGCATTTTTAACGTAGTAACATTAC
+
BB@ABFFFFFFFGGGGGGGGGGGGGHFFHGGGHGGHHHGHGHFHFHHHHHHHHEFHHHDHHHHHHGHHHHHGHHHHHHHGGGGGHHHHGGGGGHHGGEGGGHHGGGGGGHGHHHHHHHHHGHHGGGGGHHHHHHGHHHHHHHHHHHHHHHHGHHHHHHGHHHHHHHHHHHHGHHFHEBGAHHGHHFHHHHGHHHHHGFHGHFBGGFFHHHHHHFHGEHHHFGFGFFEFFBFGGGGGFBDFGGGEGGGGGGB
@M00262:65:000000000-A4NV9:1:1101:8145:7521 2:N:0:1
AATCCGTTGATGAAGAACGTAGCGAAATGCGATAAGTAATGTGAATTGCAGAATTCCGTGAATCATCGAATCTTTGAACGCATATTGCGCCCTCTGGTATTCCGGAGGGCATGCCTGTCCGAGCGTCATTACTACCTTCAAGCACTGGGCTTGGTTGTTGAGTCGATTGTCCTTTTGGTGGACAGGCTTAAAATGCAATGGCGATGCCTAGTCCTGATGCTGATGCCCGAGCGTATGGAGCTTCGTCACAC
+
A1>1>AABAAFFBDB11BAFG0F0A00AGHFGHGFGAD2B2GG2EFGHHGHD0FHHHFHG/FGHFBFFH0FEFGH1FDGHEGGGHHBDEEE@EFHGGDHHHHHHCE>EECAFFHE11F1E/ACC/<E/FFHFG2DGHHE11?GHGHHEEEHE?FGHGGHHFGFHGAFH.GFHHEHFBA.C?EG0E..CCGH0=09BFBFFB/?--9A00;;CFGG0099CFB0/9///;9;9=9--/-/9-99/-9--;/;
@M00262:65:000000000-A4NV9:1:1101:17309:7524 2:N:0:1
ATAGCGACGATGAAGAACGTAGCAAAATGCGATAAGTAATGTGAATTGCAGAATTCCGTGAATCATCGAATCTTTGAACGCATATTGCGCCCCCTGGTATTCCGGAGGGCATGCCTGTCCGAGCGTCATTACTATCTTCAAGCACGGCTTGTGTGTTGAGCATTTGTTCTTTAAATGGACAAGCTTGAAATGCAGTGGCAATGCTGCATCTGGTGCCCGAGCGTTATGGGGCTTTGTCACTCGCTCCGTTG
+
AAAABDBBB22AFDGGGG2GFEFFGBGHHHG?F?2F5BDGHHFFFHHEFGFHGHHGHHHGEFGGFHGHHHHGHHHHHHGHGEGCHHEFGCEGGGGGHHHHHFHH/E?EGGGHFGHHDGHHFGGCCGG?GFFFFHHHHGGHHHBGH?CCCGGHHHHHHFFFFHDDGHHHHHHHGGGFHBCGBGA.:0BCF9CGB;CFEFGGGGBBF0FF00;FFBFFGE9@-@BD?.A/BFFDBFFFF//;FB.@.9ADEFD
@M00262:65:000000000-A4NV9:1:1101:8345:7543 2:N:0:1
AAGAGATCCTCTTACCGCTTCACTCGCCGTTACTAGGGCAATCCCTGTTGGTTTCTTTTCCTCCGCTTATTGATATGCTTAAGTTCAGCGGGTATTCCTACCTGATCCGAGGTCAAATCTTGTTTAGGTTTAACTAACTTAGTTAAAAGGCAAATGCCCGCTGGGCCACAAAGCGTGTGACAAAGCCCCATACACTTGGGCACCAACTTGGCATCGCCGCTGCATTTCAAGCCTGTCTGGATGGACAGACT
+
BBBBAFFFFFFFGGGGGFFGGCGHHGGFEEEFGHHHHHHGGGGHHHHHHGHGHHHHHHHHHHHHGGGGGHHHGHHHHHHHHHHHHHHHHFGGEEHHHHHHHHHHHHHHHGGGGHHHHHHHHHFHHHHHGHEGHEHHHHHHFEGGHHGGHGHHEHBGFHHDGGGGGHEDFHGHHGGGGGHHHHHHBGFHGGHHHHGFFBBAFF?AFEGBBBFBFCGGGGG;BAFFBBFFFFFFFFEFFEFFBFF?FFFFFF/
@M00262:65:000000000-A4NV9:1:1101:13724:7553 2:N:0:1
AGCAGGAAGATGAAGAACGTAGCGAATTGGGAATTTGTGGAGGGATTCGTGCCAATCAGCGTACTTTCTGCGACCACACCTGCGACGAATCGGCTGCAGTATCCGTGGTCAGTCGGCACCGCACATTGCTCGATATCTTCCAGATGTCACGGTTGACAGGACACGTCTCGAGTGAAGAGGCAAGAGTTCCTGCTAGATCGGAAGAGCGTCGTGTAGGGAAAGAGTGTAGATCTCGGTGGTCGCCGTATCAT
+
ABBBBBBFFFFFGFGGGGEFGGGGEEEHH3GC3BEHGHFGGHGG?GHHGFFFG5GHHGFEEEFGHHFHHHHGCEGGHHGGEHH//EE?>FEH?EGGGHHFFFHHCFADHHHHHHG?C/<FGGFGCHGHHHHG?FGGHHHHHHHFFFGHHHGGEEFFHHHG.C/CACA/CFGGFFFGGGF?DE../9FFGGEGE/;FB0BEFAEFFFFA?DFDD.9BF?/:A?/;/;/9://///;..;.A/9BAD;.9./;
@M00262:65:000000000-A4NV9:1:1101:16268:7557 2:N:0:1
AATCCGTCGATGAAGAACGTAGCGAAATGCGATAAGTAATGTGAATTGCAGAATTCAGTGAATCATCGAATCTTTGAACGCACCTTGCGCCCTTTGGTATTCCGAAGGGCATGCCTGTTTGAGTGTCATTAAATTATCAATCTTGCTCGCTTTTACCGGCTTGAGTTAGGCTTGGATGTGAGGGTTTTTGCTGGCTTCCTCCAGTGGATGGTCTGTTCCCTTTAAATGCATTAGTGGGATCTCTTGTGGAC
+
BBBBB@BFBDAFGFFGGGGGFGGGFGGHHHFEFEGGFGHHGHCFGGHHFHHHHFHHHHFHHHHHGHHHHHHGHHHHGHHHG?FGHHHFGCFGGGHHHHGHHGHEEGGGGGGHHHHGHHHHHHGGHHHHGHHHFGHBGHHHHHHHHHHHGGGHGHEGEFCFGGGFHHHFHGHHHCG<DGHFFHEDDHDEE-CG0/C/GBBFGGGGFGEBF/;FBFF00;FFFFGF000000;B09C0AE;BAF/BFBB/A/B
@M00262:65:000000000-A4NV9:1:1101:6602:7563 2:N:0:1
AGATCGCAGATGAAGAACGCAGCGAAGCGGAGGACGGGGTGGGGGGTCCATCAGCTACCGAGCTTGAGGAGACACCCCCCACCCGTCACCTCGTTCGCAAGCTCACGAGGCGCCACCCTCCCCACCGCTGCGCGGGGGGAGGGATGAAGATCACGCATCAAACATAATGACGCTGCGCACCGTCTTGCCGGCCTTCATCGCGGCAAAGCCATCGTTTATCTCCGACAGCTTCAGCGTGGCCGCGATCCCGT
+
BBBBBBBBBDFFGGGGGG?EEGGGGGGG?2E2EEHEEE?EGCFFGGCFHHGHHHGHEEGGCC?DHGFHHHGHGBFEGGGG?GGGFGGGGGFGGG.ADA..@EBFFFE.9B=DF-..ADEEFFFFDF?--;AC=DCAFFF=DAFFFF/FF/BBB/;A-D-/FFFFFEBB//BA?ADFFF----.:.ABBFCFFDDFFBFF/;-@;A-F/B?.//9:A..///9F.-9=-./BB//;.:A--;9-;9-;..9;
@M00262:65:000000000-A4NV9:1:1101:15866:7565 2:N:0:1
GATGAAGAACGTAGCGAAATGCGATAAGTAGTGTGAATTGCAGAATTCAGTGAATCATCGAATCTTTGAACGCACATTGCGCCCCTTGGTATTCCATGGAGCATGCCTGTTCGAGCGTCATTTGCACCCTCAAGCTCAGCTTGGTGTTGGGCGTTTGTCCTGTCTTTAGCGCATGGACTCGCCTCAAATCAATTGGCAGCCGGCAATCTGGTGGCAGAGCGCAGCACATTTTGCGCACTTCGCTTTGAATG
+
A3ABAFFFFFBBCGFGF2EGGFFAFE2FGHH5FGFDDGHHHGHFAGGHHGHHGHFFHGGHHFHGHEFHGHGGGCEGHBDG1EGGGHHGHGFHHFFFHHHEFHHEHGHHEFGBFEF?EGGGHHHHHHHHGHHHHBGFGHHHHGGGGGGGHHGHGGGGGHHHEEGHHHGFHFCGGGGGHHHHGGFDD/::GHF0CBCFGBDDE??C-@FFGGGFFFEGF.9BAC@B;.;9/BFBFFCFFFFFFFFFE?FF/B/
@M00262:65:000000000-A4NV9:1:1101:4601:7572 2:N:0:1
AACCACCAGATGAAGAACGTAGCGAAATGCGATAAGTAATGTGAATTGCAGAATTCGGTGAATCATCGAATCTTTGAACGCACCTTGCGCTCCTTGGTATTCCGAGGAGCATGCCTGTTTGAGTGTCATGAAATCTTCAACCTATAAGCTTTTGTGGTTTGTAGGCTTGGACTTGGAGGCTTGTCGGCCTTGATCGGTCGGCTCCTCTTAAATGCATTAGCTTGATTCCTTGCGGATCGGCTCTCGGTGTG
+
>?A1>A@AFCDD31B1FGEAAAFEEEEGHHG?GCFHH2FGFHH2DGHFGEFGBFGFGGFEG1FGHHHHHCGGHHHHDGBGGCEGHEHEGCG?EHHHFHGHGHHGGEGCGHGHGHHHHHHHHBFHFHHHHHGGFGHHGHF1FGGCG1>FHHHHHHHHGGGHCHFFHFEHCC1CHHFFGF.EHGGHHA@CCFG/0;:C?C.-;9..:/;FF09;;BBBFFF0/CFBABB;BFG/9-;@9@A?;EF/:--9-;-
@M00262:65:000000000-A4NV9:1:1101:18766:7575 2:N:0:1
ACAAGCTACTGTTGCCGCTTCACTCGTCGAAATGCGGCGCGTCCGTGATCTTCAGCCGTACGTCGGCATGGAGCTCGAGGCCCAGATCATCGAGCTGGACAAGAACCGTAACAACGTCGTGCTGTCGCGTCGAGCCTGGTTGGAGCAAACTCAGTCCGCGGTCCGCCAGAATTTCCTTACCCAGTTGCAAAAAGGCCAGATCCGGCGCGGCGTGGTGTCTTCCATCGTCAACTTCGCTACGTTCTTCATCT
+
AAAB?AFFFFFFFFGGGFEEGGHFHGFEEECEHHCEECACGGCFEEFEFHGHF5FEFFEEE@FGFGFEEHG3ECCGGGGGEE//?/BFCDDGF?/CFFGHH0C?GFHGEGGCEDF@GFFGGEGH0D.C@DGGGGGFF..;9C-B9BEB9FGGFGGGBE---9-@-=DACAFFFFFFF/;BFE/AFFFB///BEADE?9.A/B/.99B;D---9--9.A9//9999B9EE.:/;BF..D?B.9BFA/;/B//
@M00262:65:000000000-A4NV9:1:1101:22364:7576 2:N:0:1
ACACAGAAGATGAAGAACGTAGTAAAGAAGCAGCGAAAACCGCCGGCACCGCGATTAACAAGGCTTATCCGATCGTAGTCGTTACGGGCGTAGATTCGCAGCGACACAAAACCGAAGTGATTAATGTTTAAAAAAGAGCCGCAGCTTCGTTGCTTCGGCTCGAAGTCACGCACAAAGCACTTACGTCCAGTAGTGGGGCGCGCTATTACGCCTCGGCGGGCCAGCCTGCGAGTGGACCGGCGCCAGTTCTG
+
1111>11C@111BB11BF1G100D3B3B0BG1BAEE00/0//AE//////>///E/A11BB0/?GG@1B1///>>00//B////<///>B//<<22FF/?</<///><.<0><<@@CE0=DDFH00=0D0CG00-.:CC.-A@--;C0-;C/.B00-9:.;--9;-/9/--;-=--/-;-///9;999-/;///99A--9--;---///-;9------9-----;9------;--//--------9/;///
@M00262:65:000000000-A4NV9:1:1101:16654:7580 2:N:0:1
AAGGTACACTTTTGCCTCTTCACTCGCCGTTACTAGGGCAATCCCTGTTGGTTTCTTTTCCTCCGCTTATTGATATGCTTAAGTTCAGCGGGTATTCCTACCTGATCCGAGGTCAAATCTTAGATTTTTTTAAGGTTTAATCGACGAAAATGCCGGCTGAGCCACTAAAGCGTGTGACGAAGCTCCATACGCTCGGGCATCAGCATCAGGACTCGGCATCGCCATTGCATTTTAAGCCTGTCCCCCAAAAG
+
A3AABDFDFFFFFGGGGFGGGFFGHGGGGCF?FGHHGHGGGHCGFFHGGHHGHHHHHHHHGHHG?EGGDHHHB55GBFHHHBFHHHFGHFECGE3FGHG4FFHH3FGHG/ECEGHFBBGHHGH4FFHHHGGECG1>@FBGHHEF?@D/.AFDGFG-ACCFFGGHHHH:FHHCGGGACGD.-.;9FFFGFFGBEGB--@-FFBFBFFFFE/FFFFFFF@BBADFAEFFF/9FFF/;FF/9ABF//9.>A.;9
@M00262:65:000000000-A4NV9:1:1101:11171:7581 2:N:0:1
ACAGATTCGATGAAGAACGTAGTGAAATGCGATAAGTAATGTGAATTGCAGAATTCAGTGAATCATCGAATCTTTGAACGCACATTGCGCCCCTTGGTATTCCGAGGGGCATGCCTGTTCGAGCGTCATGATCAAATCTCAAGCCTAGCTTGGAATTGGGCTTTCGTCTCCCGCCATTGCGACTAGTTGAGACGTGCCTAAAAAGAAATGGCGATGCCTCAATGGACTCTAGCGTAGCAGACTGACTTGCG
+
BBBBBFFFBFFFGGFFGGGGGGFGHFHHGHGGHGDFHHCHHHHHGHHHHEGHHHGHHHHGHHHHHHGHHHHGHHHHHGHHGGEGHHHHGGGGGHFHHFHHHHHGGGGGGGGHHHHHHHHHGHHGGGGGHHHGHHGGHHHHHHHHGHHHHHHHGHHHGHHHHHHHHGHGGHHGDCGGGHHHGGGGGHHHHGHHGDEBFGGGGGFG?.FFGGGGF@DGGEFFGBBFFBFFFFFFFFFFFEBFF?FFFFFFFF9
@M00262:65:000000000-A4NV9:1:1101:14096:7584 2:N:0:1
ATGCTTAACTTTTGCGGCTTCACTCGCGGTTACTAGGGGAAGCTTTGCTGGTTTCTTTTCCTCAGCTTATTGATATGCTTAAGGTAAGCGGGTATTACTACCTGATCCGAGGGCAAACTTGAAAAATAGAGGGGTGAACCGGGCCACATGACCACCAGACGCGTGCTGATATAAGCTGGAAGCACAGAGAGTCTGAAGGACACAGGTTATTGACTTGTGGACCTGTCACGAGGAGACAAAGGGCCAAACAA
+
>1>>13B113B33B111100A1B3BA00AE/B1FG10A/B//A11D11B110A012FA1211B1BFB1D12@22D2D22221B1B12B1>EC>>F22222>011B11BB?/////?0B1B111110@1111C/B/</11//<->-.<<000<//....<.--:--..90990F0;000/./9.///99/BE/0000C0/--:--:-9////;/9/B/;/:/9-;-//;/--99-99-9--/-9---9:---
@M00262:65:000000000-A4NV9:1:1101:9829:7587 2:N:0:1
AAGAGATCCTCTTGCCTCTTCACTCGCCGTTACTAGGGCAATCCCTGTTGGTTTCTTTTCCTCCGCTTATTGATATGCTTAAGTTCAGCGGGTATCCCTACCTGATCCGAGGTCAAAATAAAAGAATAGGCTTATGGGAGCCGATCCACCGGGCTCGAGACCGCGTTTCTGCTGCGCTCGAAGCCAATGTACCGGCCGCCAATGTTTTTGAGGCGAGTCCACCCGCGAGGGGAGGACAGTCACCCATCACC
+
BBBBBFFFFFFFGFGFGGGGGGHHHGGGGGGGGHHHHHHGGHHHHHHHHHHGHHHHHHHHHHHHGGGGGHHHEHHHHHHGFGFHHHFHHGGGGGHHHHHHGHGHHHHHGGGGGGHHHHHHFHHHGHHHHHHHHHGHFHHFGGGGGGGHHHGGGGGHGGGGGGGGGGGGHHHHHHGGGGGGGGGGGGGGGGGGGD?DFFFFFABFFFFFED?.FA-B-;BFFFFFFF;-@A;C.9;AE.9BFBBBFEFFBFF
@M00262:65:000000000-A4NV9:1:1101:18977:7598 2:N:0:1
AAGACGGACTGGTGCCGCTTCACTCGACGTTACTGAGGCAATCCCTGTTGGTTTCTTTTCCTCCGCTTATTGATATGCTTAAGTTCAGCGGGTATCCCTACCTGATCCGAGGTCAACCTTAGAAAGATTCTCCCTGAGGGGAGGCAGACCGTGTCCCGTAAACCCATGTGTCCGATACGTGTCCCGTACAGAACTCAGTGTACCGGGGGTCCAACGAGGACGCCGTCCTTGTCTTTGGGAGGGGCAGGAGC
+
AAAA@A1AD1>1BB11EE0A01FDHF00AA/B/E22BCFACG1AFF1B1AFA/F1FGHB21FBGE///EDG12GDGF2BF2BB2BFEF1A///>1EFE1>0B1FFG1EG?/?AGHGFFF1DGFFG1GDHFHHEBCF0FFA//<-CACEGCCCHHFGDC.A.CGHGCGHCCCFBCCCAGEFF/;00A9-..09;/;0:0;9;C00.-;-;-9ABBFFFF@----9@9;--9BBB/9BBB--------A=E-9
@M00262:65:000000000-A4NV9:1:1101:8804:7642 2:N:0:1
AGCACCTCGATGAAGAACGTAGTGAATTGCGATATGTAATGTGAATTGCAGAATTCAGTGAATCATCGAATCTTTGAACGCACCTTGCGCCCGCCAGTATTCTGGCGGGCATGCCTGTTCGAGCGTCATTTCAACCCTCGAGAACCCTTCGGGGGACTTGGTGTTGGGGACCGGCACCGGGGCCTTGCGCCCCTCGCCGCCCCCGAAATGAATTGGCCGCCTCGTGCCGGCCCACCCTCCGTGGTGCCACA
+
AAA?AA1CAA1D1BB1ABEG0BBFABGHGF?EFFGHEGFH2FFFHHEFFHFFGFHHFGHFFHHHHBHEHHBEBGF1F11BEAECFGFFGGGGGCC@EFFDDFFHHGGGGC/G0CG1F1GHAC@///?CFGHHFH1<A0.>C...CG../<.<ECC???FF00=C.;.-A.9.A>;---;--9-;-;//9=---9?-;>--9@@99-9-9//;:;////----;A9---99----;;---:99--;-////-
@M00262:65:000000000-A4NV9:1:1101:5587:7665 2:N:0:1
AGTCACTAGATGAAGAACGCAGCGAAATGCGATAAGTAATGTGAATTGCAGAATTCCGTGAATCATCGAATCTTTGAACGCACATTGCGCCCCCTGGCATTCCGGGGGGCATGCCTGTCCGAGCGTCATTTCTGCCCTCCAGCCCGGCTGGGTGTTGGGCGCTGTCCCCCCGGGGACACGCCCCAAAGGCAGTGGCGGCGCCGCGTCGGGTCCTCGAGCGTATGGGGCTTTGTCACCCGCCCGGGACGGAC
+
ABBABFFFFFFFG5FGGG2EEEGGGGGHHHGGHGGGHHHHHHFGHHHGGHHHHHHHHHHGGGHHHHGHHGHGHHHHHHHHGGGGHHHHGGGGGGGFHGHHHHEGEEECGGGGGBFFGGFGGGGGGFFFFFFFFFEFFFFAFFFFBBBBBBFF:ABDFFBFBB;BDFFFFFBBBBBBBEF.;ABBDDFFBFFF;/9A=;--;@9B=-;B=B.=F/9..;9-.;:F9A..-;//////9A---;--B--9-.-
@M00262:65:000000000-A4NV9:1:1101:24692:7701 2:N:0:1
ACACAGAAGATGAAGAACGTAGCGAAATGCGATAAGTAATGTGAATTGCAGAATTCAGTGAATCATCGAATCTTTGAACGCACCTTGCGCTCCTTGGCATTCCAAGGAGCATGCCTGTTTGAGTGTCGTCAAATTCTCACTACCCGTGCTGTCTCTGATGTGGATGGACAACGTCCAATACACCTTCACGATGGTGGGGCCTGGATCGGTGGAGGATGCATTGCAGGCAGGTAACCCCTTTGCTTTGCTTT
+
AAAAA1B1111B3FBABBAGGGFEG0EEDB00A0FB2FBDGFDFD2F1DDHFEHHHEGE2E2DGHHHHHFHFFFGH2GAF>E?GF1BC///?>11BFFEFDGHG@@C0FAAGHE1FGGBDGFF1F1B////?1FDGHGEFHFHBFC?<CGG><D2@FF1GHFFHHFE011FGGACFC111FD<C/<B<0..C.<<0.:@.:.:.:00..99ACABA///9;00009.;.9-9/B/F-BA-9;//9/:////
@M00262:65:000000000-A4NV9:1:1101:9711:7719 2:N:0:1
ACAAGCTAGATGAAGAACGTAGTGAAATGCGATAAGTAATGTGAATTGCAGAATTCAGTGAATCATCGAATCTTTGAACGCACCTTGCGCTCTTTGGTATTCCGAGGAGCATGCCTGTTTGAGTGTCATGAAAATATCAACCTTGACTTGGGTTTTGTGCTCTAGTCTCGGCTTGGAATTGGGTGCTTGCCGCTTTTACGAGCGGCTCACCTTAAATGTATTAGCTGGATCTGTCTTTGAGACTTGGTTTG
+
@BBBBAFFFFFFG5FFGGGGFGFGHGHFHHE?EFFHGHCFFHHBGHHEHHFGHHHHHEGGGHHHGHGEHCFEGHFFHHHECEGEGEFBEEGGHHHGHHHHHHHHGGEEGHHHGHHHGHHHHHGHHHHHHGGBG3FFHFHGHHGHH1C1GGGHDFGGHFHHGGGDHGGHHHGEGGGGH1GHGGA>.CBGGEH-CCDGG0CC..AC?BGDFFFFG000B090CF0;9CF/AF000;CFGGB;..;BBFB/AA.
@M00262:65:000000000-A4NV9:1:1101:24347:7735 2:N:0:1
ACATTGGCCTCTTAGCGCTTCACTCGGTCCCATGATGGCGAGGAATTCGTTGCGATGAAGCAGGAGCGACACCCCGCGCAAAGCATGAACGGTCTCTTCTCCCATCACGTAGTGCTTCGTGATGTTCTCGATGTCGATGACGACGGGGCCGTGGGGGCGGGTGGTTTTCGAATGCATACCGGTTGACTGCGTGCCGCATCGCCAAGGTAGATCGGAAGAGAGTAGGGGAGGGGAAGGGGGTCGGTGTCGGG
+
AAA1AF1CF1B11B3B1A1AAEG3AA0AEEGFG0F2DB0A//A/ABFFFBFBEC//EBF1B10/BF?EEE?EGGGGG/E/EEGF1FG1110BC?/DGHGFDGFC1?1?CC0G/0>DFD@??FFGGH11<.<0F0>CGFDFHGGC-<:@@C--A@?A@@;??-@----;/@-9/B/B///;-;9--;//:/-9----;9-;--;;---9/9://ABB-----;//;/;--9-9-----;-;------9/---
@M00262:65:000000000-A4NV9:1:1101:10045:7753 2:N:0:1
AGATGTACGATGAAGAACGCAGCGAATTGCGATATGTAATGTGAATTGCAGAATTCAGTGAATCATCGAATCTTTGAACGCACCTTGTGCCCTTTGGTATTCCGAAGGGCATGCCTGTTTGAGTGTCATTAATATCTCAACCTCTGAACCATTGTGGTTTTTTGAGGCCTTGGATGTTGGAGGTTTATGCTGGTGGAATCACTGGCTCCTCTTAAATGCATTAGCAGAACTTAATGGGGATCGGCTTTGGC
+
AAAAA@DFAABAGFGGGG?E?EGGEEEHHHGGHGEHHHFHHHHGGHHGHHHHHHHHHHGHHHHHHHHGHHHGHHHEDFFHFEGGHHHHHHGHHGHHHHHHHHHHGGGEGGGGEHHHHHHHHHGHHHHHHHFFGHHHHHHGHHHHHHHEFHHHHHFHGCFHGGGGFGHGGHHHHGHHGHHH0GEDHGEHHFHDFCHFGHHHGHHGFHFHGHHGGGGFBBEBFGGGGGG/CFFFBBFFFGDEGEG?=E;BFE/
@M00262:65:000000000-A4NV9:1:1101:13665:7775 2:N:0:1
AGGCTAACCTCTTGCCGCTTCACTCGCAGTTACTAAGGGAATCCTTATTAGTTTCTTTTCCTCCGCTTATTGATATGCTTAAGTTCAGCGGGTAATCCTACCTGATTTGAGGTCAAGACTTAAATATATTGCCTGACGGCAAGTCCAAAGACAATTTGCAGCGGTCAAAACTACTAGCGACAGCACAGATGATTAAGTCTATCAAACTGGGGCCAGTTGTTTGCAACCTGCTAATGCATTTAAAAGGAGCT
+
BBBCCFFFFFFFGGGGGGGGGFHHHGG?EEHHHHHGHHHDFHHHHHBGHFHHHHHHHHHGHHHHGGGGGHHHHHHHHHHHHHHHHHGGFGGGGGHHHHGHHHHHHHHGGFGHHHHHHFGGHHHFHFHHHHBGHHHHHGGGGGGHHHH2BFFHHBGHHHGHHGGGGGCFHEHHHHGEHHGGGGGEGHHGGHHFHHGFGHGGHHHHHHHHGGGGGGGFGGEGGFFGGFGGGGFGFBBBF0BFFFBBFE.FFEF
@M00262:65:000000000-A4NV9:1:1101:4790:7780 2:N:0:1
ACATTGGCCTGTTGCCGCTTCACTCGTGGCGATTGGGATCGTCATCCTGGCAGCCCTGGCACTCGGTCTGGGCGAAGGTACGCAGCTCGGGCTGTACTTAAAAACGATTGCAAACCTCGGCTCACTATTGCCTTCAGCCCTGCTCGCTTACTACATCTATCGTTACCGTTACCTGGAATTGATCATTGAGGAAAGCCTCGTAGTTGCCACCTTCACTACGTTCTTCATCTAGTGACTAGATCGGAAGAGCG
+
BBBBBFFFFFAFGDFGGCGGGGHHHGHHGGGGGHGHGCHGGHHAGHFHHHGEEGHGHGHHHGHHGGGGGGHHHGEEGGEBGEF1EEHGGCFGGGHHHHHGGHHHGGCHHGHBGFHGHHGGGGGGDHHHHFHHHHHHHGHGHHHHHGGGHGHHHHEHHHFHHGHHHGHGGGGGGHFGHFFGGGGGEGFBFGGGBF?FFFFDEDFGGGGGGGFFFFFFFFFFFFBAFFBBFFB/FFFFFFF/BFFDDFDAAF=
@M00262:65:000000000-A4NV9:1:1101:14882:7782 2:N:0:1
AAGACGGAGATGAAGAACGTAGCGAAATGCGATAAGTAATGTGAATTGCAGAATTCAGTGAATCATCAAATCTTTGAACGCAAGTTGCGCTCTCGAGATATCCTTGAGAGCATGCCTCTTTGAGTGTCGGTTTCTAAATGTTCCGTTTTCGAATGGAGTGAGTGGGTCTTGATTCGTCATGGCCGTAAATGTATCCGGTTTGCGTTGCTTCTTGGTCTCCAAGCTGTTCGCTCGCCCAACAAACACTCAAG
+
AAAAAAA?>>CFGGGGCGFGFGGG?EGHHHGGGFGHHHCHCHFFHHHHHHFFHHFHGGDGFHHGHGHGHEFHHHBDHHGHGCECGHHGGGGGHGGBFEGGHFHHHHHHHHEFGGHHHHHHFGEFHFHHGGCGFHH2FHGHHGHGFGFHGHGE0FHHCCFFBDGFGA<GFHHGGHG.FEHHGGFGG-AECC0CCGHG.C@GCGGGGG?BGG0FFBBFG0;FB/9EGGFFFG@-E??9BF-AE-:A?FFBFB/
@M00262:65:000000000-A4NV9:1:1101:12764:7784 2:N:0:1
ACACAGAACTCTTCCCTCTTCACTCGCCGTTACTAGGGCAATCCCTGTTGGTTTCTTTTCCTCCGCTTATTGATATGCTTAAGTTCAGCGGGTATTCCTACCTGATCCGAGGTCAAATCTTAGTTTAAGGTTTGAAGACTGAACACCAGCTGGGCCACCAAAGTGTGACAAAGCCCCATACACTCGGGCACCAAACTTGGCATCGCCGCTGCATTTCGAACCTGTCCATTAGAGGACAATTTGGCTCAACA
+
BBBBBFBFFFFFGGGGGGGGGGHHHGGGGGGGGHHHHHHGGHHHHHGHEHGGHHHHHHHHHHHHGGGGGHHHHHHHGHHHHHHHHGHGHGGGEGHHHHHHGHHHHHHHH?EGGHHHEHHHHHHHHHHHGHHHHGFFFFFHHHHHHHGHHHFHBDGHGGHHGHHGHHHGHHHGHHGHGGHHHFHBHGDCGGGGG.:EHCGHHGFG.EEGGCGGGGGGGFGFFFEF/BFBBF/9/;FFEB.9BFFFE/;999/
@M00262:65:000000000-A4NV9:1:1101:12827:7799 2:N:0:1
ACAGATTCGATGAAGAACGTAGCGAAATGCGATAAGTAATGTGAATTGCAGAATTCCGTGAATCATCGAATCTTTGAACGCATATTGCGCCTTCCAGTATCCTGGGAGGCAGATCGGAAGAGCGTCGTGTAGGGAAAGAGTGTAGATCTCGGTGGTCGCCGTATCATTAAAAAAAAAAAAAGCTCACCCCACTCCGTCCTACACCACATTAGTTAATAGATACATACATTGCCCGCCCGTTCCCACTGTAT
+
BBBBBFDFAFFFGGGBGGEGFGGGCGGHHHGGHGGHHHHHFHHHHHHGHHHHHHHHHHHGGGHHGFHHHHHGHHHHGHHHGEGDHHHHDGGGGHHHHHHHHHHHHGHGGGGGEHHGG<E/GEHGGGGGGGHFHEHHHFGHFFFDGFHHHHHGGGGGHFFDC<.GFHFHHGBD0;-AG----..00099.-.../...;..///.9...//////////////9///////////.-----...:;..////
@M00262:65:000000000-A4NV9:1:1101:19990:7813 2:N:0:1
AGTGGTCAGATGAAGAACGTAGCGAACGGACGCACAATCCGCAGCGGCGAACAATGGCGCGCGCGCCGATATCGAGCGCGATGCCGACGCGCAAAAGTTAGACACTTCGTCCGGAGAGAAATCCGACGAGTCGGCGTCTCGCGAGCCGTCGCCCGCGGTTGACACACCGATCACGCAGGCCGCGAGCGCGGAAACATCCGCGCCCGCAGTGGAATCGGCCGTCAAAGTCAGGCCTCCCACACACAAAACCC
+
AA1A?BFF>1BF31111F11BBFE00E0A00///AE01B0////A/A//>/>/01110>?///>>B/<B@</>AF?A//<--<.1-<@--:--A-:BFFG0000/B;FF99.--99@.9;/B//9----;9B;---;---9;9-;@@----;-?->--:-=B/F9-:---;--;-9;-9A---9--9----;99F////-:--9---9=;/9////-A----9;-//////-/-/-------------9-;
@M00262:65:000000000-A4NV9:1:1101:6699:7842 2:N:0:1
ACAGATTCCTGTTGCCGCTTCACTCGCCGTTACTGGGGCAATCCCTGTTGGTTTCTTTTCCTCCGCTTATTGATATGCTTAAGTTCAGCGGGTATCCCTACCTGATCCGAGGTCAACCGGTAAAAATTGAGGTTCGACCAGCGCCGTCGGGCCGCTTGAGCGGTATAAGACTTCCCATACGCTCGGGCACCAAAACGGACGCCGCCACTGCCTTTCGGGCCCGTCCCGGAGGACGAGACCCAACACACCAC
+
?ABBAFFFFFFFGGGGGFGGGGHHHGGGGGGGGHG3ECGGGHHHHFHBFHEGHHHHHHHFHHHGGDGGDHHHGHHHEHHHHBEGHFFGHGGG/EHFHHHHHHHHHHHHHGGGGHHHHHGCBCFGHFHHHFHHHHHGHGGGFHGGGGGFGGGGGGGGGG.FFFGCEEGEGGGGGGGGGFGGGGFFAA>B-.EAEEFFFFADFFABFFFFBFF/BFFF.@DFACFBDFFAF-9@9AA=;DAEEF.9.;.;.9.
@M00262:65:000000000-A4NV9:1:1101:7217:7849 2:N:0:1
CACCAGATGCAGCATTGCCACTGCATTTCAAGCCTGTCCATTTAAAGAACAAGTGCTCAACACACAAGCCGTGCTTGAAGATAGTAATGACGCTCGGACAGGCATGCCCTCCGGAATACCAGAGGGCGCAATATGCGTTCAAAGATTCGATGATTCACGGAATTCTGCAATTCACATTACTTATCGCATTTCACTACGTTCTTCATCTCTGCTGTAGATCGGAAGAGCGTCGTGTAGGGAAAGAGTGTAGA
+
AAAAAF1DFFFFG1FGGGGGGGHHHHFHHHHHHGHH1GHHHHHHHHHHHHHHHHHHHHHHHHGHGGEHHGGGGGGHHHHHHHHHHHDFHHHGGGGGGGGGGGFHGFGHHHHGGGFEFFHHGHHHGGGGGGGGHHGHGGGGFHFHFHHHGHHHFHHHFHHG@FFHHHHHHEHGHGHHHHBGHHEHFHGGGFHHBHHFHGHHHGHHGGGGGGGGGGGGGFGFEGAAEGGGGGG?@BEBFFE/AEFFFFFFFF/
@M00262:65:000000000-A4NV9:1:1101:10773:7849 2:N:0:1
ACAGATTCGATGAAGAACGTAGCGAATTGCGATATGTAATGTGAATTGCAGAATTCAGTGAATCATCGAATCTTTGAACGCACCTTGCGCCCTTTGGTATTCCGAAGGGCATGCCTGTTTGAGTGTCATTAATATCTCAACCTCTGAACCATTGTGGTTTTTTGAGGCCTTGGATGTTGGAGGTTTATGCTGGTGGAATCACTGGCTCCTCTTAAATGCATTAGCAGAACTTAATGGGGATCGGCTTTGGC
+
BBBBBFFFBDDDGGGGFGGGGGGGGGGHHCGGHGGHHHGHHHGDFHHHHGHGFHGEFHFHHHHHFFHHFHHGGHHGHHHHGGGGHHHHFGGGGHHHGHGHGHGHGGGGGGGHHHGHHHHHHHGHHHHHHHDHHHHHHHEHHHHHHHHHHHFHHHHHGHGHGGGG..CFGHHGHHHHHHFHHHGDHH/DHFHHFGCAEBGHHFHE/GHHEHGGGFGFGGGGGGF0BF0F/FFGGFFGFE?EGGDDFFFFFFB
@M00262:65:000000000-A4NV9:1:1101:16047:7852 2:N:0:1
AACTCACCCTGTTCCCGCTTCACTCGCCGTTACTGAGGCAATCCCTGTTGGTTTCTTTCCCTCCGCTTATTGATATGCTTAAGTTCAGCGGGTATTCCTACCTGATCCGAGGTCAACCTTTGAAATGGGGGGTGTTTAACGGCCGGGGTTCCTCCGCGGTACCTGAGCGAGAATTTTACTACTGCGCTCGGAGCCGCGGCGGGCCCCCCACTTTCTCTTGGGGCCTCCCGCGAGGGAGGGCCCCGACGCCG
+
BABBBBFFFBFFGBFGFGFFGGGHHGGGGGGGGCB5FFGGGHHFHFFCGGGGGHHHHHGFGHHGGGGGGHGFFFGGEHHHF3GEGH4GFGGG//BGHBGGFHHFHHFHG?<EEEGFHEHHFHB3?GHFH/?@ABGGFGBFAA=DF@FFFFFFFFFAD=-DDFFFFB./;BF;./FFFBBFFFFFF.@-A999-9E-;DAC-9--99-;;-9.:///9////99.9..;E.-----9.;--A.9---;9-9-
@M00262:65:000000000-A4NV9:1:1101:22417:7853 2:N:0:1
AAGGTACACTCTTGCCGCTTCACTCGCCGTTACTAAGGCAATCCCTGTTGGTTTCTTTTCCTCCGCTTATTGATATGCTTAAGTTCAGCGGGTATCCCTACCTGATCCGAGGTCAAGCGTTGAAATGTAGGCTTACTGGACGCCGACTATCGTGGGGGAAAGCGCAAATTGTGCTGCGCTCCAACACCAGATTGCCGGCTGCCAATGAATTCTAGGCGAGTCCGCACAGAGACGGGGACAAACACCCAACA
+
BBBBBFFFFFFBGGGFEE?EGGHHGFEGGGFEGHHHHGGHHHHGH3FGGHGGGHGFHGHHHGHHGGGGFHHHHHHHHHHGGHFGHHHHHGGGEEHHHHHHHHHHHFHHHGGGEHHHHGGGDFEHHHHHHHHHHHEHEHFHHCFGGCGCGHHG<CDCCGC..CFGGGGABFE0FGGGGGCA.EGBFFGFFFFFFFFFAFAFAFF/9FFFFFFFFFFFFFFABF/9-@AAFFFFFFF-=--;.BA?ADD?EF.
@M00262:65:000000000-A4NV9:1:1101:22550:7864 2:N:0:1
CTGTTGCCGCTTCACTCGCCGTTACTGGGTCAATCCCTGTTGGACGGTTTGTTGGATGCCCCCTCCTGGGCTCCTGCCTCTCCCAAAGACAATGACGGCGCCCTCGTTGGACCCCCGGTACACTTAACGCGTCACGGGACACGTATCGGACACATGGGCTGACGGGACACGGTAGGCCTCCCCTCAGGGAGAATCTTTCTCACGTTGACCTCGGATAAGGTAGGGATACCCGCTGCACTTAAGCATATCAA
+
>>A11B1BADDACFGGDFCCEEEEF221A0BFGHCB11BB11/11AEAAEG000/111AFFFGGC/0B0//0FFFBGF1@1CG0F00FE000BG1>/>///<//</FEFFB<FC/<//<<C1=>1111.>-<-....:.:...;:0..-.--:99BFE.;.:/A-@.-9-;-9---///--:--;F/;A9-A-/9BFB/;///--A9-////9;A--//////-;;;B///9>9--;//9;////;B///;
@M00262:65:000000000-A4NV9:1:1101:16090:7875 2:N:0:1
TATCTCACAAAACTCAATTTTTTTGTTGAGTTTAGTGGAATTGATAGTCTTGGATCCTCTTTGTGGTGATCCCAGTCTTTCGAAAAATGAGATCGGAAGAGCGTCGTGTAGGGAAAGAGTGTAGATCTCGGTGGTCGCCGTATCATTAAAAAAAAAAGAAAATCATAAAAAGACACGGCAGTACTCTCTGATTATATCAAAAACCAACAGATGCATCTATAATCAAATGTGACGTAAGTGTCACATCCAAA
+
BBBBBFFFFF@FGGGGFGGGGGGGGFHHCFDFHHFGHHHHHGHGHEHGHHFHGFHHHHGHHHHHFGHGFHHHGGHHHHGHHEEGDEHHHGHFFHHGDGGCGHGGGGGGHHHHGHHGHHHHHHHHHHHHHHGFGGGHGGGGGGHHBGGFFFBB@@?-@...//0/00;000;..///.-9--/0;900900000000000000..:..;..9;///////////9///;/;//9.....///:////;//9/
@M00262:65:000000000-A4NV9:1:1101:13799:7884 2:N:0:1
ACCACTGTCTCTTCCCGCTTCACTCGCAGTTACTAGGGGAATCCTTGTTAGTTTCTTTTCCTCCGCTTATTGATATGCTTAAGTTCAGCGGGTAGTCCTACCTGATTTGAGGTCAAGTTCATAACAGTGCACAAGGCAGTCCGAAGACGGTTAGAAGCAGAAGCACTTGGTCTCTGCGATAGCATAGATAGATTTATCAAGCCAACGCCGATCCCCATTACGTTCTGCTAATGCATTTAAGAGGAGCCAGT
+
ABB?AFFFFFFBGGFC22AEGDHHFEGCEGFGFHFFCHGG?FFHHEFFGGFDFFGHGFHHGFFHEE?E1DGHGHHHHHGHEBFHGHHFHG?E@EGGBHHGHFB33BEG3DFHHHFHHHHGHG44?DGGHGFFG0B/FHGHEH//?//F<AGGD0F1FHBH0FBBCFFHBCDFHB1FDC-<ADD00=0DG0<0;GFBGGBGFFEHHC?CBB-9AAFGFBGG0.CFGGFGGFBFFFBFBFFB/BB.AA?A/.;
@M00262:65:000000000-A4NV9:1:1101:19018:7892 2:N:0:1
GTCACTAGATGAAGAACGTAGCGAAATGCGATAAGTAGTGTGAATTGCAGAATTCAGTGAATCATCGAATTTTTGAACGCACATTGCGCCTTCCGGTATTCCGGAAGGCATGCCTGTTCGAGCGGCATATAAACACCTCAAGCATGAATTTATTCATGCTTGGTATTGGTCAAGGATTGAGCATGCCTTCTTCCTGTCCGAAATGCAATGGCGAAGTCCTGTCTTCCATTCAGTGTAGTAATCAACGTTAT
+
1>>AAFFFD@D3BFAFGEA1EEC0EECGBE0AAFH22DBG2B1FGHGFHGEHHHFGH2F1FDGHGHGEHEHHHH?/GGH?E//FF1BEEGGGHE?E/>/BEGFGGGGGGGFA1BGFDG2//ECC///><GFFHHHHGHHHCFHHHHHGHF1DD1=DGHGHHHG1<FHHHHHHFFHFHHGHGHB0G0B0C0G0CGHH0CFCF.9EFF0B09FF@-?@;FB00CBFFFFG00B0/9BFBF/BBBFFFF?--9-
@M00262:65:000000000-A4NV9:1:1101:7016:7909 2:N:0:1
AACAACCAGATGAAGAACGCAGCGAAATGCGATAAGTAGTGTGAATTGCAGAATTCAGTGAATCATCGAATCTTTGAACGCACATTGCGCCCCTTGGTATTCCATGGGGCATGCCTGTTCGAGCGTCATTTGTACCCTCAAGCTCTGCTTGGTGTTGGGTGTTTGTCCACTCCCTGGTGTTTGGACTCGCCTTAAAGCAATTGGCAGCCAGTGTTTTGGTATTGAAGCGCAGCACATTTTGCGATTCTAGC
+
CBCCCCCCCFFFGGGFGFGFGGGFFGEGHHGGHGEHGHHHHHHGHHHHHHHHHHHHGHGHHHHHHHHHHHHGHHHHHHHHGGFEHHHFGGGGGHHHHHHHHHHHHHEHGGGHGHHGHHHHGHHGGGGGHHHHHHHHHHHHHHHHHHHHHHHGGGHGHHGGGGGFHHHHHFHGGHHHHHHHGHHFFFHEFGCFGHGFGGGGGGFFGGGGGF?FGFFGGGGEFFFGGGFFFF;AFFFFFEFFFFFFFFFFFFF
@M00262:65:000000000-A4NV9:1:1101:8614:7948 2:N:0:1
AGTACAAGGATGAAGCACGTAGCGAAATGCGATACGTAATGTGAATTGCAGGGTTAAGTGAATCATCAAATGTTTGAACGCAAGTTGCGCCTTTTGCGAGGCATGCTTCTTTGAGTGTCCTTTCCTTGTTGGTCGATTCGAGTTGAATTGCCCTTGTTATTTCATGGCTGTGTCGGTTGAATGATCGGACTCGGCTGGGGTTCTCTGAACGCAGCGACCCCCAATTGCGTAGGAGTACCCGCTGAATTTAA
+
AA1>A3BCA?1FC1D1BFEGFEFC0AEAFGEF0AEFHHHCGGD2AFGEGHGFCGFADHHFFB2FEBAAEEGFAFGHGB1FFEGGHHGEGEGGGEGHHGCE/E/FHBBFFHHGEEAFFGF1FFFHFHHFHGCC/GCCFDBF2GHGEF1<<GBDHFHFHHHHEBGHHFGFFF0F<1<AACCFHG0<=D..;-;:C...-9.-.-;00F00;;AA---;-;9---;-;///;;-;-//:/B/F---99;/BF/B
@M00262:65:000000000-A4NV9:1:1101:11861:7967 2:N:0:1
ATAGCGACGATGAAGAACGTAGCGAAACGCGATAGGTAATGTGAATTGCAGAATTCCGTGAATCATCGAATCTTTGAACGCACATTGCGCCTTCTGGAATTCCGGGAGGCATGCCTGTTTGAGCGTCAGTAAACAACCCTCGGGTGGGAGTAATTTTTACTTCCGTTTCCGGTCATGGGCGCCGGTGCTGCCCGTCCTCCCCGACCCGCAAAGAGTTGGGGGGGACGCCACCCGCCTTAACGACGTTGCAG
+
BABBBB3?AAAAGFBFFGEFCGFFEFGGGGGGGGGHHHFHGHHHHHGHGHHFHHHHGGHCGGHHHHHHHEHGHHHHGHHHGGGGHFHHCGGGGHHHHHHHGHGEFGGGGGGHHHHHHHHHHHGHGGGGGHHHHHHFHGCFHGGGHCC@ECDHFHHHHHE0GFBGGHFGGHGGGGDGFFGG?BABDCFFB9;FF?FFFFFFA?-9BDCDC---:/;9BFFAF-@C;@=-BDDFF;FFF.///..;@@..;F/
@M00262:65:000000000-A4NV9:1:1101:16851:7969 2:N:0:1
CACCATTTTCCGTCGAAACGCGCTTTTCAGCACGCAGACGAGTGAAGTTAGAACCGATACTCAAAGAGGCATGCTTCCGGGCATATCCCAAAAGCGCAAGATGCGTTCAAAGATTTGATGATTCACTGAATTCTGCAATTCGCATTACGTATCGCATTTCACTACGTTCTTCATCTTCCTGCTAGATCGGAAGAGCGTCGTGTAGGGAAAGAGTGTAGATCTCGGTGGTCGCCGTCTCATTAAAAAACAAA
+
BBBBBFFFFFF@GGFEFCGGGGGGGCHHHGFEHGG?EGCFGGGH5FFFGFFFFFGE@EGGFHFCHFGGHGGGHHGHHHGGGC@FFHHHHHFHHHEGGGC@GFHHGGGGFHHFEGHHGHHGEGHHBGHHFHHHHHHH1GGHFFF?DGHGGHHHHGGEGEGHHHHHGGHHHGHHFHHHHHHHHHH0BFFGEBF.D.FG?FGG-.99;BABA?9FFFFF///:BFF??DDFFFFFF;9-;.9BF/B/F/@...;
@M00262:65:000000000-A4NV9:1:1101:5688:7982 2:N:0:1
AGCACCTCCTTTTGCCGCTTCACTCGCCGTTACTAGGGCAATCCCTGTTGGTTTCTTTTCCTCCGCTTATTGATATGCTTAAGTTCAGCGGGTATTCCTACCTGATCCGAGGTCAACCTTGGTTTTTAAAAGGTCCTTTAACGGCCGGAGCGCGCCGCGCCTCCCTAGCGAGATAGGATTCTACTACGCTCGGAGTTCGCCGCGAGCCCGCCACTCCATTTCGGGGCCCTGCGGCAGCCGCACGGCCCCCC
+
BCCCCCFFBFFFFFGGGCFGGGHGHFGGGGGGGHGGFHHGGHHGHHHFFFEEHHHGHHHHHHHGFGFG1FHHHFGHHHHHHGHHGHGHGGGGGGHHHHGGHHHGHHHHHCEGGHHFHHHHHHGEHEGHBDGHGHHHHHFHHHEC?CCCGFGGGGCGFG-9D.CEA9FBFA?A-AFGGBFFF09//:BADFFFFFADBFA;DDC--@CFFAFF;DFFFF/://.:.--;@AA?-;@BD?E@C--;--@CA--
@M00262:65:000000000-A4NV9:1:1101:3919:7984 2:N:0:1
AAGGACATCTGTTGCCTCTTCACTCGCAGTTACTAGGGGAATCCTTGTTAGTTTCTTTTCCTCCGCTTATTGATATGCTTAAGTTCAGCGGGTAGTCCTGCCTGATTTGAGGTCAAATTGTAGATAGATAGAGACGATAGTCTCGTCTGGGCCGGGCTGCCAGAGGTTAGAAGCAGGTAAGACAATTATCATACCGACGACAAGGTTCGCGGCGCAGCCGTAAGGCCAATCCATTTCAGAGAAGCAAAGCA
+
ABBABFFFFFFFGCGGFFGGGGHFGGGCEEGHHCFFFGAEGHFFG5FFHFFFHHGGHHHGFFHHGFGGGHGHHHHHHGFHEGHHGHFHHCEEFGGHGHHHFCFG?FGHGGGHFHHHHHHHGHGFHFEGHHHFHHHGGGGGFHFGFFGFFFFEA<@C/DDFCFC0.>>FFA111<CGF<DGHGHFHHB0=GFHHFHGD@--A?-.CC009-;-@>AC--A>;9..//.9./;9/9/B99FB/FB:FF9/;.B
@M00262:65:000000000-A4NV9:1:1101:10776:7988 2:N:0:1
AGTGGTCACTCTTCCCGCTTCACTCGCAGTTACTAAGGCAATCCCTGTTGGTTTCTTTTCCTCCGCTTATTGATATGCTTAAGTTCAGCGGGTATCCCTACCTGATCCGAGGTCAAACTTTAGAATTGGGGAATTTAATTTGTAGCAGAAGCCTCTCATGTCCAGGAGTGAAACATAACGTTGATTACTACACTGAATGGAAGACAGGACTTCGCCATTGCATTTCGGACAGGAATAAGGCTAGCTCAATC
+
AAABAFFFFFFFGGGGCCEGGFHHHGGGEGHHHHGFHHHGFGHHHHHHHHHGHHHHHHHHHHHHGGGGGHHHHHHHGHHHHHHHHHHHHGGGGGHHGHHHGHHHHHHHHGGGGGHHHHHHHHGHHHHHHHGGGHHHGHGHHHHHGHHHHHHHHHHHHHGGHHHHHHGGHHG1GHHHHGHCHHHHHHGHHHHHHGHBHCGFGBGGHHHAAGHHFFGGGGGGGGGGGGF@.@-CAFBFGGBFFFFFFFFFFFF
@M00262:65:000000000-A4NV9:1:1101:20650:8003 2:N:0:1
AGCAGGAACTTTTGCCGCTTCACTCGCATGGATCGAGAAGTCAGTGCCACAAAGAATTTTCATAAAAAGTGTGAACTCGCGACTGGATGCGCTCTGCTTCTAAGTCAGTTTCCATTGTCTTGAATCTTTTCGCTGCGTTCTTCATCTTCCTGCTAGATCGGAAGAGCGTCGTGTAGGGAAAGAGTGTAGATCTCGGTGGTCGCCGTATCATTAAAAAAAAAAGGTCTATCGTCAGCGCGATGTGTCGGTAC
+
BB@BBBBFFFFFFGGGGGGGGGHFHGGGGGHGFH?EFDGFHCDBGGHHHGHHGGBGHHHHHHEGHFGHGGHHHEFHHHGGGEEFGEGBGHCFFGHHHGBHH4GHHHHHFHHFGFHHHHHHHHGHHHHHHGFFGDGGGGGGGHHHFGHHHHEHFHHGGGGE?AFDFHHGGGCFGEFDFECGGFF/GHHHHFGFF0CAAEGDGA?.?@.;FF0B09;B0--9-9.99//;/;...../.----.;9//.--..
@M00262:65:000000000-A4NV9:1:1101:17132:8006 2:N:0:1
GAGATGAAGAACGTAGTGAATTGCGATATGTAATGTGAATTGCAGAATTCAGTGAATCATCGAATCTTTGAACGCACCTTGTGCCCTTTGGTATTCCGAAGGGCATGCCTGTTTGAGTGTCATTAATATCTCAACCTCTGAACCATTGTGGTTTTTTGAGGCCTTGGATGTTGGAGGTTTATGCTGGTGGAATCACTGGCTCCTCTTAAATGCATTAGCAGAACTTAATGGGGATCGGCTTTGGCTTGATA
+
BBBBBFDFFFFFGGGGFGEDGGHHGGHGGGFFGHHGHHHHHHHGHEFHHHFHGHHGFHFHHHFFHGHHHHGEHGGGGGHHHHFFHHHHHHHGFHGGHHE1>FEGGGHHEHHHHHHFGHGGHHHGHHHHHHHHHGHFHHGFHFHHHHHHHHGGGHGGGGGFFGGHHGHBGFHHFHEH?CGHHHHGGFHHHDHGHFHHGHHAGHGHHHHGHFGHFGGFHGGHHHHHGHGBFGFEF?.EGGGGGGGGGFG?.09
@M00262:65:000000000-A4NV9:1:1101:6041:8016 2:N:0:1
CGAGCCCGCCACTGGGTTTGGGAGCCTGCGGCAGCCGCAGGGCTCCAACACAAGCGCAGGCGCTTGATGGTTGAAATGACGCTCGAACAGGCATGCCCGCCAGAATACTAGCGGGCGCAATGTGCGTTCAAAGATTCGATGATTCACTGAAATCTGCAATTCACATTACGTATCGCATTTCACTGCGTTCTTCATCGTACATCTAGATCGGAAGAGCGTCGTGTAGGGAAAGAGTGTAGATCTCGGTGGGG
+
BBB?A?ABDA2AGGFAFFE2FEGFEFFHHGEEGGGHGGGCEGG1GFHFHFGHGHFGGGGGGGGGGFGGHHFHGBGGHFEHDE/?>DHHCGHEFGFCFHGCGGG0GHDFGGFCCG?-<@@G?F0CBA.;CCHHBGGHHE0FFFFGBFFBFBFGBFFGG0CBF90CFFGG0A;FGGG?E.AF/99F//99AE?FFF9B/.:9A/F/9;9BFEFFF...9@DDB=..;9/./;..BF///////;;/AAAD?--
@M00262:65:000000000-A4NV9:1:1101:18250:8033 2:N:0:1
CTCCTGTTGATGAAGAACGTAGCGAAATGCGATAAGTAATGTGAATTGCAGAATTCCGTGAATCATCGAATCTTTGAACGCATATTGCGCCCTCTGGTATTCCGGAGGGCATGCCTGTCCGAGCGTCATTACTACCTTCAAGCACTGGGCTTGGTTGTTGAGTCGATTGTCCTTTTGGTGGACAGGCTTAAAATGCAATGGCGATGCCGAGTCCTGATGCTGATGCCCGAGCGTATGGAGCTTCGTCACAC
+
1>AAAFFFFFFFGBGDFGE1FEFGA?E0FGGCHCCH2GFHGHFHGHGHHHHEFFBGHHFFGFHEHHHHHHGGHHHHHHHHGGGGGFHHGGFGGHGHGHGHEHHHGGGGGGGFHGGHHHHGFGGGGGGGHHHHHHHHGHHHHHHHHHHHHGHHGGFHGGEHHFBDCGGGGHHFHHHHHGHEEHB0EEFHEGHH0;GFGGGGGGG@GG?BGGGEGGGGGB/B/9/;FFFBA-@@?BA-B-/9-FF/--9-;B/
@M00262:65:000000000-A4NV9:1:1101:17450:8042 2:N:0:1
AACGCTTACTCTTACCGCTTCACTCGCCGTTACTGAGGCAATCTTAGTTAATTTCTTTTCCTCCGCTTAGTGATATGCTTAAGTTCAGCGGGTGATCCTGCTTGATTTCAGATGCAAAGAAAGTTTAAGTGGCTAAGCACTGACAGCGTGAGCTGACAGCCTCTGCTCTCAATGAGTTCACATTGTTAAATGTGACGGCTGCATTGAGTGCGACCCTTGAACGAGTCAAGAAGCCGCTCGCAGAGCGCAGA
+
?ABBBBBBFFFFGGGGGGGGGGHFHGGGGGGGGHGGGGGGHFGHHFHHGGGHHHHHHHHHHHHHFFGGGGFHHFHHHHHHHGFHHHFHHGGGGGHHHHHHFHHHHHHHHHGGHHHHHHHGHHHHHHGGGGFHGHHHHHHHHHGHGFHGGGGGHHHHHHBGHGHFGHHHHHHGHHHGHHHHHGHHHHHGHHHHHHHHCFGGGGBFHBFFHHGGGGGGGGGBBFFDDGGGGGGGGFFAD=DFFBADFFFFAF-
@M00262:65:000000000-A4NV9:1:1101:19027:8045 2:N:0:1
ACGCTCGACTGTTCCCGCTTCACTCGCCGTTACTGGGGCAATCCCTGTTGGTTTCTTTTCCTCCGCTTATTGATATGCTTAAGTTCAGCGGGTATTCCTACCTGATCCGAGGTCAACCTTCAGAAGTTGGGGGTTTAACGGCGTGGCCGCGCTTTGTCCCGTTGCGAGGTTAGATTACTACGCAGAGGAGTACAGCGTGACCGCCACTAGATTTCGGGGACGGCGCGCCGCTAGGGAAGGGCCGAGCCCCA
+
BBBB@BBDDBBFGGGGGGGGGGHGHGGGEGFDGHHFHGGGGHHHHHHHHHHEHHGHHGFHHHHHGGGGDFFHHHHHHHHHGFHHHHHHHG?E>EHHHGHHGHHHHHGFHGGGGHHGHHHHHHHHHHDGGHGGG@@EHHHGGGGCDF@H-@DG9CE0CBFG-9F..99ABC/9ABBBB9//99>DF>EFAF.BB/F/9..9.BBAD;.99F/9;//.9D;---9-;-;;BA99-999/..9A.A----;9..
@M00262:65:000000000-A4NV9:1:1101:14594:8066 2:N:0:1
GATGAAGAACGCAGCGAAATGCGATAAGTAATGTGAATTGCAGAATTCCGTGAATCATCGAATCTTTGAACGCATATTGCGCCCTCTGGTATTCCGGAGGGCATGCCTGTCCGAGCGTCATTGCTACCTTCAAGCGCAGCTTGTTTGTTGAGCCCGATTGTCCTTAATGGACAGGCTCGAAATGCAGTGGCGCTGCCGCGTTTGGGGCCCGGGTGTATGGAGCTTTGTCACACGCTTTGGTGGCCCAGCCG
+
11AA1@FFFFAAGGGEAECEFBEE0ECFGH2GHFHDDDGBE1FGHHHFHHHEG/GGDHFFHHHGHGEHHHHH//?EFEGHACEGGEFFGB1FGHEGEEG?EGGBGFHFHBFBEA//@EFGGHHHGHHHHHHHHFF//<@CFGH01FG>GG1C10.<@CCGFHFHH=0CGH000EF..:@@FG.00;9CFB.-.-9.A@--9@-B?--9@@--;A?-///BBB9FFFB9/9B/9--9AEFBA-9-----;--
@M00262:65:000000000-A4NV9:1:1101:5871:8066 2:N:0:1
ACACAGAAGATGAAGAACGTAGTGAAATGCGATAAGTAATGTGAATTGCAGAATTCCGTGAATCATCGAATCTTTGAACGCACATTACGCCCTCTGGCATTCCGGAGGGCATGCCTGTCCGAGCGTCATTGCACCCCTCAAGCGCGGCTTGTGTGTTGGGTCTCGTCCTCCGGGACGGGCCCGAAAGGCAGTGGCGGCGTCCGTTTTGGTGCCCGAGCGTATGGGAAGTCTTATACCGCTCAAGCTGCCCG
+
AAAAA?1CFCFF31D1GFCAFCEHGFFHHHGGGGGHHHHHHDEGEFGEGHHFHHFHHHHFGGHHHHHGHHHGHHHHHHHHGGGGHHHHGCEGEHHFHHHHHHH0EEEGGGGHHHHHGHHHF/EGCECGHHDGHHGGGGGHHGHGGGCCCGCCGHFHHHHG.B/GCFGGCHG.A@-A@@AA@A@@>@?FFA-;B/A@@;---;>-BFFF<EFBFB--;--;AB/BAB/ABBFFF///9;;-@9B///;/9E-
@M00262:65:000000000-A4NV9:1:1101:9362:8066 2:N:0:1
AAACATCGCTTTTGCCGCTTCACTCGCTTCCACACCGAAGCATCCAGACTTCCAATATTGTGTCGTCGCGTGGATTCCTGAAAAAACCCAAAGGTCAGTTCGCTCTCTGTCTCTCTGTCTGCTTCACTACGTTCTTCATCCGATGTTTAGATCGGAAGAGCGTCGTGTAGGGAAAGAGTGTAGATCTCGGTGGTCGCCGTATCATTAAAAAAAAAAAATAAGTGCAATACGTCCACACGCAGTTTCCTTAG
+
AABBAFFBBFBBGBGGGGEGGGFGHGGGHGBGHHGGGGGGGGHHHGFFGHGHHBDGFGHHDGHHGGGGGGEECDFHHHHHEFGFFGGGGGGFHHFFHHFGHGGGHHHGHFHHGGHHGHHHHHHHHFHHHGFHHGGHHEHHFDFFGHFHGHGHH.E.<AFHFGGGGGGHBCHGCCCGHFGHGGBGHGGGG.EG.CFAFGGG.CFFFF0////999----.9//////;///999..//;----9////;///
@M00262:65:000000000-A4NV9:1:1101:17316:8077 2:N:0:1
ACAAGCTACTGTTGCCTTTCACTCGCCGTTACTAAGGCAATCCCTGTTGGTTTCTTTTCCTCCGCTTATTGATATGCTTAAGCTCAGCGGGTATTCTTGCCTGATCCGAGGTCAGTTTGATAAAAGAGGTTTTATGGCTAAAAATGCTGATTGGAGCCAACGAAGCGAGTGACAAAGCCCCATAACGCTCAGACACCAGATGCAGCATTGCCACTGCATTTCAAGCCTGTCCATTTAAAGAACAAATGCTC
+
A?A33AFFFFFDFEFFGGGGGGGHGGEEGGGEHHFHHHHGHFFHGGHHHHGHHHHHHHHFHHFEEGDFHFHGHFBGHGHEGEHHHFHHG/E//BGHHHHHFFH0GHHHDEGGHFFHHHHHHHHHHEFFFFFGFFFGCGHHHGHHHFHHHHHHHHGFBGFB/<FGGGGGGGHHFFHHHBHHGGHHHH?CGADCBGFHE.FFGGEFFBFBFFFGBFGGGGGGGGBF00ABFF/CFFFFFBB9BFFFBAFFFF/
@M00262:65:000000000-A4NV9:1:1101:14683:8090 2:N:0:1
CTTTTGCCGCTTCACTCGTCATCGCGCTGGGTGTGATCACACTCACTGGCTATTTCATTGGTCACAACCTTCGCGTTGACCAGGTCCTGTTTGGTGTGCAACTCGCCGGCAATCGCGTTGCGCCCAATACCGGCTTTGCTCTGTTGCTGATTGGCGTCGCGCTATGGCTGCTCAACTCGCCGCGCCGCTTGCGGCCCGCGCTTGAGCAACTGGTGGCGCTGTTTCCAATCGGCGTCGCCCTCATTTTGCTC
+
BABBBFFFBBBBGGGGGEGCGGHHGGGGGGGFEAEFHGHHGGCGH3FHHHEGHHHHHHHHHHHHHGFEGHHGHGGGGGFGHFGGHHHGHHGHEFHFHFGHFGHHGGGGGGGGHHFGGFG?GCFGGGGHHHHGGGGGHEGGHGHFGHHHHGHHHHH?FGGGGG?GDFFGFFE0CBFGGG.BBDAAAD-@9.AE---BB;ABF-A?;FFFFFFFB/9DF-99@AFEBF/B9B..---9-=DD-9.;F/FB///
@M00262:65:000000000-A4NV9:1:1101:20345:8108 2:N:0:1
GGACTGCCTTGTGCACTGTTATGAACTTGACCTCAAATCAGGTAGGACTACCCGCTGAACTTAAGCATATCAATAAGCGGAGGAAAAGAAACTAACAAGGATTCCCCTAGTAACTGCGAGTGAAGCGGGAACAGGGTCGTGTAGATCGGAAGAGCGTCGTGTAGGGAAAGAGTGTAGATCTCGGTGGTCGCCGTATCATTAAAAAAAAAAATACCCATTAAGTTATGCTACTGCATGTAAGTGAAGCCAGT
+
?AAAABFFFFFFGCGGFBFGFGFBH5DBGFCGGFFGFBGHHCBDEFHHHHHEFFGGG?GGFHBFHFHHHGBFHHHBHHGGGGGDFHHHFABGHHFHHHHGGFDGFHFHGHHHFHHGEGGCEFFHFFGGGDGEHHHG@CCCFGGFGBHHG/FGFFBCADCADGBGHGC<.C:GHH0;C000;CHGDFED0-;.-ADFGEFGEF0;C?-----.//:///9/9////;B/B//////////9////9;/.../
@M00262:65:000000000-A4NV9:1:1101:5884:8108 2:N:0:1
ACAGCAGAGATGAAGAACGTAGTAAACCCCAAAATCAGCCAAAGCAAGATCCGGCTAAATTGTGCAATCTTGCGCGTAAGCGGCGTTGACAAATCGACAGCTTCTGAAATCAATCGTGCGATCCGGCCGGTTTCAGTTTGGTCGCCCGTCGCCCAACCAAGTCCCTCGGCCTGTCCCCGGGTTACTAGTGTCCCGGCAAACGCGAGATTCTTCCGGTCTGCCAATACAGTCTGAAGGATCAGAGCATCGAT
+
A1>AAF1111DFBGF1ABEGFF0AF3F0EEFEF0FC1FGBHH0BG10FHFHHE?EGCEBGHHFHH2FGFHHHHGGG@//FGGGCG@EEAFG10EFEEEEEGCFFH12BGGHHBD1<C@FCEEA/0//>C-->><1F1<DD.<<A?CGG@::-AC.G.=E..9FGGFF@GEABEFGGGEA;?-A-FFFBBBBF/9--;-@-AB--;9@-9FFFFF--999/B/////9/9/;FF/BF/-/9-//9/;//-/9
@M00262:65:000000000-A4NV9:1:1101:18081:8111 2:N:0:1
AATGTTGCCTGTTGCCGCTTCACTCGCCGTTACTAAGGCAATCCCTGTTGGTTTCTTTTCCTCCGCTTATTGATATGCTTAAGTTCAGCGGGTATTCTTGCCTGATCCGAGGTCAGTTTGATAAAAGAGGTTTTATGGCTAAAAATGCTGATTGGAGCCAACGAAGCGAGTGACAAAGCCCCATAACGCTCGGGCACCAGATGCAGCATTGCCACTGCATTTCAAGCCTGTCCATTTAAAAAACAAATGCT
+
AAABAFFFFFFFFFGGGGEGGGHFHCGGCEEEGGHFGHHHHHGFCGHHHHHEGHHHGHHFGGHHFGGGGHHHHHHGFHHHGFHHHHGHHFCGGGHHHHG3BGHHHHHGHGGGDBGFHHHHHFFFHBHGHHHHHGFHH2GHHH2GHHGHHHHHHBFHFHGHHGDEGGGG.@FEHFHGHHEFEDDFCGEFCEDGGGG?EF.9FFGFFGEFGGGGGFB/CB0B/BFFFFEEFFBFFFF/9F//9;@AEFAFBF/
@M00262:65:000000000-A4NV9:1:1101:24596:8115 2:N:0:1
AGTACAAGGATGAAGAACGCAGCGAAATGCGATAAGTAATGTGAATTGCAGAATTCAGTGAATCATCGAATCTTTGAACGCACATTGCGCTCCTTGGTATTCCGAGGAGCATGCCTGTTTGAGTGTCATTAAATTCTCAACTTCATTCAGCTTTTGTTAGTTGAATGTGGCTTGGATTGTGGGGGGTTGGGCGGGCTTCTTTGAAGGCGGCTCCCTTTAAATGCATTAGCGGAAAACCCTTGTGGACCGTC
+
111>A@31>1DCAAFBGGEAEEEEEEAGHHEBFCFGBGGFHHFFGHFGHDGFBGHHEGF2DFGHFHHFHEHCGHHH2BGHEGG/B2FHGE/E>GFFGBDBGHHG/EE/>GEGHHFEFFEB<1FB<FFGFBGBF2BBDFFH02FHH22>FGF1@1<FHBGGDGH11?F?FGGF0CGHBDG11C.-------9-;@?>@?-;9B//9//-99-----;B/;BB/99/BF/B/-@=@--F-9-/-/;AB/-;--
@M00262:65:000000000-A4NV9:1:1101:4766:8125 2:N:0:1
AGATCGCAGATGAAGAACGTAGTGAAATGCGATAAGTAATGTGAATTGCAGAATTCCGTGAATCATCGAATCTTTGAACGCATATTGCGCCCCCTGGTATTCCAAAGGGCATACCTATCCGAGCGTCATTACTATCTTCAAGCACGGCTTGTGTGTTGAGCATTTGTTCTTTAAATGGACAAGTTTGAAATGCAGTGGCAATGCTGCATCTGGTGCCCGAGCGTTATGGGGCTTTGCCACTCGCCCCGTTG
+
AA@AAAAAAAFFCGGFFGE0BC0BA3FFGDEGGAAEAEDFFGGHHHDGFFHBGEG11FGGGABHFHGBGFHGHHFGFHFFGEGEHHGF//EE/EGGH1@FFGDDHFHBEGEF>GHFFHHF///ECGGBHHHBGHFG1DDFFHHHHCCCC<@AG0<0<.1CF111>DG0<1FDBD0=DFFBGF.0=<DDFG000;00;/::C/CF00GFFFGFB990B/.-;?@BG..;/..-@E///:/BBFE?-9@----
@M00262:65:000000000-A4NV9:1:1101:12177:8129 2:N:0:1
AGATGTACCTGTTGCCGCTTCACTCGCAGTTACTAGGGGAATCCTTGTTAGTTTCTTTTCCTCCGCTTATTGATATGCTTAAGTTCAGCGGGTAGTCCTACCTGATTTGAGGTCAAGTTCATAACAGTGCACAAGGCAGTCCGAAGACGGTTAGAAGCAGAAGCACTTGGTCTCTGCGATAGCATAGATAGATTTATCAAGCCAAAGCCGATCCCCATTAAGTTCTGCTAATGCATTTAAGAGGAGCCAGT
+
AAABAFFFFFFFGGGFGGFGGGHHHGGGGGHGHHHHHHCGGHHHHHHFHHHHHHGHHHHGHHHHGGFGGHHHGHHHHGBGBGHHGHHHGGGGEGGHHHHHHHHHHGGHFHGHHHHHHHHHHHHHGHHHHHGHHGHHHHGHHHG/?DDHGGGGGHHHFHHHHHGHGGHFHGHHHHHHHG?GCFHHHHHHHGHHHGFGHHHHGE./G/=GFFGCGGGGGGGGFGFFGGFGGG0FFGGGGFGGGGGGFFFFFF/
@M00262:65:000000000-A4NV9:1:1101:9489:8156 2:N:0:1
AATGTTGCGATGAAGAACGCAGCGAAATGCGATAAGTAATGTGAATCGCAGAACATTGTGAATCATCGAATCTTTGAACGCACATTGCGCCTCCTGTTATAGGGAGGCATGCCTGTCTGAGCGTCATTTAAACCCATGCCACGGCGAACTTTGTCGTCGGCGTGTTGGGCAGTCGTCGCCCACTCGTCGACGTGGCCTTGAATCCATCGGTCAAGTTGAGCGGACGAGCTCCTCTGGGACATAGACCGTTC
+
AAAA1FDFD@AAFGGDGGF??ECG0AEAFFEGHAFGFGEGHHCHHHEHEFEEH00BFGGFHFDGG2GFHHGEGHFDGHHGGGG@GGFFAEFGEHHFFFFFFD1B0EEGG1F111FF1GB1GFG<?/0FG2>FDBC/CGHHFHGCGC??-CHHHHFAEEC?CC:CEFAG?F/.;B.AC--9....;.;B@-9--9-@F/BBB/B9BBF9-A-A-9/9;//9/9@-9-;>--;/9-//:BAF-9/////---;
@M00262:65:000000000-A4NV9:1:1101:11662:8166 2:N:0:1
CTCTTGCCGCTTCACTCGCCGTTACTGAGGCAATCCCTGTTGGTTTCTTTTCCTCCGCTTATTGATATGCTTAAGTTCAGCGGGTATTCCTACCTGATCCGAGGTCAACCTTGGTTAAAGATGGGGTCTTTAACGGCAGGAGCACGCCGCACCTCCCTAGCGAGATAGGATTCTACTACGCCCCGGGTTGTAGCGAGCCCCCCCCTTCCTTTCAGGGCCTACGGCAGCCGTAGGGGCCCCACACCCACCCG
+
BBBBBFFFBBBBGGGGGGAEEEEEFH5FH2EF2GHHFHHHHHHAGHHHHHHHHHHHGFGGGGHHEGFHHHGHHBGHHHHHHEGCFGHHHFHHHHHHHHHHHGGEFHHGHHHHGFHHHDHHGHHHHC/CGHHHHHGGGGGC/?/.0--F-C-<C/<GG/0/:-;@-C;0G0;09B00900.;---:-9.;:.9//--;9>E.-;-;-:.B/;//9/B?DD./9.;>99?E;9..AE.9==-AA.9A.9.;.-
@M00262:65:000000000-A4NV9:1:1101:12237:8170 2:N:0:1
AATGTTGCCTGTTGCCGCTTCACTCGCCGTTACTGAGGCAATCCCTGTTGGTTTCTTTTCCTCCGCTTATTGATATGCTTAAGTTCAGCGGGTATCCTTACCTGATCCGAGGTCAAATCTTAGATTTTTTTTAAGGTTTAATCGACGAAAATGCCGGCTGAGCCACTAAAGCGTGTGACGAAGCTCCATACGCTCGGGCATCAGCATCAGGACTCGGCATCGCCATTGCATTTTAAGCCTGTCCACCCAAA
+
AABBAFFFFFFFGGGGEGGGGGHGHGGGEGGGGHHFHEEGHHHHHGGHGHH?GHFHHHHHHGHHGGGGCGHHFHHGHHHHGBFHHHHHFGGGEEEFHGDGFHHHBGHHHFEGAFHHFGHHHHHGHHHHHGGGHF<GHHBGBGHF0@DGCFCFDGHCG?AD.GBHFBGHGHFHCDDFGBFGGGGAFGGGGGGGGEF-@FF;FFFBBFFF/BB/.99EFE:>FFFFAFFFF/:BF/FB////ABBF/B9.9..
@M00262:65:000000000-A4NV9:1:1101:5131:8182 2:N:0:1
ATCCTGTACTGTTGCCGCTTCACTCGTAGAAACGCGAGGATGGGCTTGAAAGTCGCGCGGACCGCAGTATAAAGTCTGTGGACCGCACCGCAACGCGGCCAGAGTTTTCGGCCTGAATCGAGTTCGCTGCGTTCTTCATCTACAGGATAGATCGGCAGAGCGTCGTGTCGGGTAAGAGTGTAGATCTCGGTGGTCGCCGGCTCCTTAGTAAATAAAGTGAGAGCAACTCCCGGCACACACCCCCCCCACAG
+
A?AAABD5DFFDG4FG2EEGGFGHFGA2B2BBB2EA2A20A311BGH0A355D5A0000///>///>/BF44BF?BG444???CE/<?CC///>DG/@/--.0<<FG11ACCA..G000<CCFE0.-C?DCDDAGFB;FGB090;9.00/;00.;---..9-.;--AE.:-9.-///:;99/9/;FFF??D?..;-9A---9AEF9B////////;/////9/./9.///..----....9.------...
@M00262:65:000000000-A4NV9:1:1101:18184:8195 2:N:0:1
AAGAGGATTGATGAAGAACGTAGCGAAATGCGATAAGTAATGTGAATTGCAGAATTCAGTGAATCATCGAATCTTTGAACGCACATTGCGCCCTGTGGTATTCCGCGGGGCATGCCTGTTCGAGCGTCATTTAAACCAATCCAGCTTGGCTGGGTCTTGGGCTCTCGCCTCCGGGCAGGCCTTAAAATCAGTGGCGGTGCCCTCCTGCCCTACTCGCCGTAATAATCCTCGCTTCAGGGCGCCGCGCGGGG
+
A>A3AAFFBF4FFCBGG4FEGFHFAEAEHFGE2AEFBFHCDGFGGBGHGFFFG3FFH5GFGHBGHFFDGGGGGHGHHHHHHGEE@FHHHEGGGGHHHGGHFHHFGGGGGCCGGFHGHHHFHGFCDCCCAHHHHHBGHEEFHBBGHHBF?/GGGDCCHFFHEHHGHEGADADAA?-9-EBDGGG00;0CFG0CFFFBB---///.../9../9;/9.----.:.///////.;.../9/.;-----9-;--9
@M00262:65:000000000-A4NV9:1:1101:12780:8208 2:N:0:1
ACATTGGCCTGTTACCGCTTCACTCGCCGTTACTGAGGTAATCCCTGTTGGTTTCTTTTCCTCCGCTTATTGATATGCTTAAGTTCAGCGGGTAATCTTGCCTGATCCGAGGTCGACCAATATATAAAAAAAATGTTTCTGTTTCCAAAGCCATTTTTTTTGAAATACAGGCATCATTTCGAAGGACGTCACACATTTCACTGCGTTCTTCATCGCCAATGTAGATCGGAAGAGCGTCGTGTAGGGAAAGG
+
ABB@AFFFFFBDGFFGGGCGFGHHCGGGGGGGCFHFGFBFDEGDHHGFGHHGHHHHDGGHHFDCEEG?1GH55FFFHBGGFBGGHGGEGEGG//?FBFFFBGHB0BFGHGC/?G/EDCCEFFHFHFHFFFGC?HDGF11FG1<G111DDGEG0DGHHHGGGG.:CGGFGGFEEFFHHGGFB?AE?.9-..:AFBAFFFF00CFFAFBEEFFFFFFFD?-BFFFFEFFFBDEFFFFBFF?@?9FBBEB.AF.
@M00262:65:000000000-A4NV9:1:1101:4806:8226 2:N:0:1
CTGTTGCCGCTTCACTCGCCGTTACTAGGGGAATCCTTGTTAGTTTCTTTTCCTCCGCTTATTGATATGCTTAAGTTCAGCGGGTAGTCTTACTTGATTTGAGATCGAGTTTAACAAGAATCGTTGCCGACCCTTGTGAAATCCTGCATCAGTCAGCCAATGCGGTCAAACTCCCTTTATGTTAGCTGCAGCAAAAGTAATAATCCGTTTGACGGGCCTAACTGAATATGCTTTTAGCTCAGGAGAAAGTC
+
AAABAFFFDDDB?BFFFFEE2A22FF5DF2AF?GFGGCGD55FFFHFFHHGEGGHB1AE?EG5DAA5GGFHHHB@FHGE5GFGEE/EGHHHGDHHB3?FFF4/?EF//FGFF4BBG300EGEGHHCEH/CDCCGHGGFHFGFHGHFHBFGFBFGHFHB0<C>FFC.<D<GBGBBHGGCDHCG0:GGHBC/:/:/:/:0:0:9FEFGB.:9C00C-?-;EGB/9CF/B/;FFFFFFBBFF//9//9A.;/;F
@M00262:65:000000000-A4NV9:1:1101:19619:8242 2:N:0:1
AACGCTTAGATGAAGAACGCAGCGAAATGCGATAAGTAATATGAATTGCAGATTTTCGTGAATCATCGAATCTTTGAACGCACATTGCGCCCTTTGGTATTCCAAAGGGCATGCCTGTTTGAGCGTCATTTCTCTCTCAAACCTTAGGGTTTGGTATTGAGTGATACTCTTAGTCAGACTAAGCGTTTGCTTGTAATGTATTGGCATGAGTAGGACTAGATAGTGCTTCAAGACTTTTTCAATGTATTAGG
+
AAAAAAAAF13D3A111B11A0EEE00ABD00B/AFDB2DFGGFDF2DGFC1BD2F2EGCC/AFGHHGHFGAFGHGGHFEA/>>FB1FEECGGFGHHHFHHFHEGF0BEFGHHHHGF1FEBFABCGFFEBFBFHH<<GD>11?FEHHHF0</CE<11@F11<1>GHHEDGGHF1F1DGGFE<GBC<<C.DDFG.;;CC0CFGHEHFBA00C00099B//9FFBF0FFBBFFGEGBBBB09;0;C090C9B0
@M00262:65:000000000-A4NV9:1:1101:6525:8263 2:N:0:1
ACATTGGCCTTTTACCGCTTCACTCGCAGTTACTAGGGGAATCCTTGTTAGTTTCTTTTCCTCCGCTTATTGATATGCTTAAGTTCAGCGGGTAGTCCTACCTGATTTGAGGTCAAGTTCATAACAGTGCACAAGGCAGTCCGAAGACGGTTAGAAGCAGAAGCACTTGGTCTCTGCGATAGCATAGATAGATTTATCAAGCCAAAGCCGATCCCCATTAAGTTCTGCTAATGCATTTAAGAGGAGCCAGT
+
BBBBBFFFFFFFGFGGGGFGGFFHHGGGEGHHHHHBGHGGDHHHHHHGHHHHHHHHHFHHHHHHGGGGFFHHHHHHFHGHGFHHHHHFHGGCEGGHHHHHGFH33GHHHFEHHHHDHHHHHHHHHHGHHHHHHHGHHGGHGHCG/C?GEFGGGHHEHGHHGFGHHFHHGHHHHFBFEGDHGDHFHHHGFFFDHHH0CFEFHHGFBHHCGG-A?ABAFFBFBGGGFGGGGGFGGGGGGGFBB00E.AAEFF9
@M00262:65:000000000-A4NV9:1:1101:12142:8264 2:N:0:1
ACTGCGGACTCTTGCCGCTTCACTCGTCGTTACTAGGGCAATCCCTGCCCGTTTCTTTTCCTCCGCTTCTTGATATGCCTACGTTCAGCGGGTCGTTCTACCTGACTTGAGGTCAAGTTCATAACAGTGCACAAGGCAGTCCGCCGACGGTTAGAAGCAGAAGCACTTGGCCTCTGCGATAGCATTGTTAGATTTATCACGCCAAATCCGATCCCCATTAAGTTCTGCTAATGCATTTACGCGTAGCCAGT
+
1111111>AA1BGGGA0EEGGGHFFF00A//A/D210/0//11B111/0/A/BEBFDBG2111>E?///11B2122@2111B/00>121/>/>/>//0/22BFG00B211<F<0B1FFFGGBFD111F1BFE100/?0/0FHC/.<-AC-<<<.00;G/;C///;CGHB:/:0C/:0:-;..0990;00090;0009;00.9.;@-/9/--;@--;-BB/;/;////BF///:B/9/BF/--@-@--;/9;
@M00262:65:000000000-A4NV9:1:1101:6222:8265 2:N:0:1
AATGTTGCCTGTTGCCGCTTCACTCGCCGTTACTGAGGCAATCCCTGTTGGTTTCTTTTCCTCCGCTTATTGATATGCTTAAGTTCAGCGGGTATCCTTACCTGATCCGAGGTCAAATCTTAGATTTTTTTAAGGTTTAATCGACGAAAATGCCGGCTGAGCCACTAAAGCGTGTGACGAAGCTCCATACGCTCGGGCATCAGCATCAGGACTCGGCATCGCCATTGCATTCTAAGCCTGTCCACCAAAAG
+
?ABBABFFFFF@5GGDAEEGGGHHFCEEEEEGCBGHHGGGHHFFHHHHHHGEEEGHHHHHGHHFFGGFGGHFFGBFGHHHHFDBFFDDE1/@/>G?FGHHHHHFFGGFGE@E/BGFHHGHEHHGHH2FGGCC1GH1FBFDFBF0@/CDGGHHEECCGC-C.C/CG/CGHGHGGG.;F;CFGB@GE//0;FF?..9B?>BFFFBBB/:B/FFEBB.D.@BBAD..A/B//B/////B/;/AF9//:;AE.AF
@M00262:65:000000000-A4NV9:1:1101:19320:8268 2:N:0:1
ACCTCCAAGATGAAGAACGTAGTGAAGTGCGATAAGCAATGCGAATTGCAGAACCGTGAGTCATCAGATTTTTGAACGCAACTGGCGCTGCTTGGCTATCCAGGCAGCATGCTTGTTTCAGTGTCTTGTTTTCTCCTCACCCAAATCTTAATGTGAGAGATACCCTTCTCTTGCTAAGTACGAAAGCACTCTGAGCTTCGCAGGTGGCTTGACTTCGGTTAAGGCCACACTCACTGCAGTCGTCACATTGT
+
ABB?ABFFFFFFBFGGGGFG4FFFGGHGFHCEHGFHHHGFHGG2EEFFGFFHHHHGGHGGHHFHHEGHFFGEHGGFFFGGG?CHHHCGGGGFHEFGHGGFHHHGHFGGHHGHHHHHHHHFFFGHHFHHHHFHHHHHGHGHHHGGAGHHHHHHHHHEFHFAGGFHHGHHHGHHGHHFGBDGGG.<.CFFHGHHFGGBFFHCGG?C.G.AFFG.0FFGEGFD.FFBFEEEA?9FFGFF/BBF/9EFFD/BFFB
@M00262:65:000000000-A4NV9:1:1101:24036:8277 2:N:0:1
AGATCGCACTTTTACCTCTTCACTCGCCGTTACTAAGGCAATCCCTGTTGGTTTCTTTTCCTCCGCTTATTGATATGCTTAAGTTCAGCGGGTATTCTTGCCTGATCCGAGGTCAGTTTGATAAAAGAGGTTTTATGGCTAAAAATGCTGATTGGAGCCAACGAAGCGAGTGACAAAGCCCCATAACGCTCAGACACCAGATGCAGCATTGCCACTGCATTTCAAGCCTGTCCATTTAAAGAACAAATGCT
+
AAAAAAAADDFFGFAGGGGGGFH3FFAEEECGFHFAFGFHHHGHHHHBGFEEGHHHHHFHHHHFEGGG?BFHFHGFHGHHHFDFHFHHFGEEEEHHHHFHEHGHHHGHHGGGEHFHHHHHFHHHFHHGHHHHGGHHHHGEHHGHHHHHHHHHHDFGBHGHHGGGGGGGCC-GHHFHHB<CGEFHFGHGGC.CG0/CFEFGGGFFGGGFGBBCFFGGGGGGFFB0FFFGGFBFFFFFF/99//;BBFFEF//
@M00262:65:000000000-A4NV9:1:1101:16554:8278 2:N:0:1
ATTGAGGACTCTTGCCGCTTCACTCGCCGTTACTAAGGGAATCCTTGTTAGTTTCTTTTCCTCCCCTTATTAATATGCTTAAATTCAGGGGGTTGTCTCGCTTCATCTCAGATCAAAATTCAGACTTCAAAATTAATCAAAGCCGATTGCAGCTTATACAGGCCGCTTTACATGAATAATATTTAAACACACCAATCCTAGACCTTAATAGCTGATATAAGTTACACGTAAATGTGAGAGCACAAGGCTCA
+
AAAA1BCCAF1DFGFFEGGGGGHFHGGCEGGGGHHGHGFHHGHHHHHGFHHHHHHHHHHHHHHHFGHGHGHEHHFHHHHHHG1DGHHHHFCGECGFHHBGF?GEBGB2EGHFHHHGFHHHFHFGHHHFH1B1FGFFDGGG1DGHG/?EGHHGB<FGFH1@DBEFC@CGGGFFHFBBGHFHHHHHH0<DGFHC?EGCFCBFGFHGHEFFGFBFGG090FB0BBF0;CFBFF.ABB0;B09B?/CBBFAFFF/
@M00262:65:000000000-A4NV9:1:1101:5161:8283 2:N:0:1
AGATGTACCTGTTGCCGCTTCACTCGCAGTTACTAGGGGAATCCTTGTTAGTTTCTTTTCCTCCGCTTATTGATATGCTTAAGTTCAGCGGGTAGTCCTACCTGATTTGAGGTCAAGTTCATAACAGTGCACAAGGCAGTCCGAAGACGGTTAGAAGCAGAAGCACTTGGTCTCTGCGATAGCATAGATAGATTTATCAAGCCAAAGCCGATCCCCATTAAGTTCTGCTAATGCATTTAAGAGGATCCAGT
+
BBBB?DFFFFFFGBGGGGGGGGHHHGGGGGHHHHFHCEFGGHHHHHHHHHEHHHHHHHHHHHHHGGGGGHHHHHHHHGGHHHHHHHHGHGGGGCGHHHHGHGGHFFFGHBFHHHHGHGHHFGFFFHHHHHGFFHHHHHDGHHGGGGGHGGGGGHEFFHHHHHGGHEHHHEHGHGHHHGGHGDHHH00DDHHGHHHHHHHFHHGGBCGBGGA?BFGGFGGFGBBGGGF0;00;FGBBBFFEGGFC./;FFF/
@M00262:65:000000000-A4NV9:1:1101:7095:8307 2:N:0:1
ACAGCAGAGATGAAGAACGTAGCGAAATGCGATAAGTAATGTGAATTGCAGAATTCAGTGAATCATCGAATCTTTGAACACACATTGCGCCCCGTGGTATTCCGCGGGGCATGCCTGTTCGAGCGTCATTATAAACCATCACGCCTCGCGTGGTCTTGGGTCCTGCCGTCATGCAGCCCTTAAAAGCAGTCGCGGCGCCGCGTGGCGCTCCGCGTAGTAATTCTTTTCGCTACAGTGTCCGCGTGGCTGCC
+
A?A?11B>>CFFGBEBGGGABGFGGC?GHGGGHGGHHHGHHHHHHHHHHHFHHGFBFH2FD22DB2BB0FGGHF21BDG1>>EAFFFHAEEEECE/E?FFHF2BE>E?<@/<0GFFFGF1CGHC@FGFHHHHBF1FC.1GDG...CCA---:A.0:C:C../909FF?G@;.;090/9CBF/090;AF/C/;9-;@-@-=@=-99;-A9--9----;;/////99//9-9--;///:;/9--9------9-
@M00262:65:000000000-A4NV9:1:1101:10257:8310 2:N:0:1
ACAGCAGAGATGAAGAACGCAGCAAAGCGCGAAATGTAGTGTGAATCGCAGAACATTGTGAATCATCGAATCTTTGAACGCACATTGCGCCTCCAGTAACTTGGAGGCATGCCTGTCTGAGCGTCATTTAAAACCATAAACTCTATCGAGTTTGTATTGGGCGTCGTCCCCGGACGTAGCCTCAAAGTCATCGGTCTTATACGCGGACGAGCTCCATTAGGACAGACCGTGTGTGGACTTTAAATCTCTGA
+
BBBBBFFFABFFGGGFGF?EFGGGHFHHECGGGGHHHHHHGFHHHHHHGGGGHFFHEFFHGHHHGHGGHHHGHHHHHGHGGE@EHHHHGGGGGHFFFGFHHFHEHHGGGFHHBGFHHHFFGHGFGGHHHHHHFEGHHHHHHHHHFHHGHGHGGHFHHFHHGHGCFGGG?EGGCGGGGGEEGFBFFFGFFGEFFDEFGGFGGGF.@9-BA-@-.FFFBFFFBFB.A/AE-9;FFFFF/BFFFFFFFBFFFF/
@M00262:65:000000000-A4NV9:1:1101:4789:8318 2:N:0:1
ACAAGCTAGATGAAGAACGTAGCGAAATGCGATAAGTAATGTGAATTGCAGAATTCCGTGAGTCATCGAATCTTTGAACGCATATTGCGCCCCCTGGTATTCCGGCGGGCATGCCTGTTCGAGCGTCATTACTACCCCTCAAGTTCAGCTTGTTGTTGATTCTGTCCATCCATTCAGCCTTGAAATGCATTGGCGATGCTAAGTTGGTTTCCATTGGTATGGTTCTTTGTCATGCGCTTTGTGTCCTAGCG
+
>A1111BDFCFFGCGGGGGFGFCEGGGHGHGCGFFFH22FFHHHFGHHHFFG0FGH1GFGE/FHFGHHEHHGHHHHGHHHEFF/FGHFFGGG/>EGECGHHHHH//><BC@HHHHHHH1<<GH?CGGG0=1>0=GG.....00000=<GG0:.0./..000;;CG000;090000;00//;/0;9C0900;90/--;.;0////;B/:--://////:/;/-9//99B////9//--;9EF9F9//////-
@M00262:65:000000000-A4NV9:1:1101:5258:8327 2:N:0:1
CGAGTCAACTTTTGCCGCTTCACTCGCCGTTACTAGGGCAATCCCTGTTGGTTTCTTTTCCTCCGCTTATTGATATGCTTAAGTTCAGCGGGTATCCCTACCTGATCCGAGGCCAAACATGGTGGGTGTAGCTTCTGGGAGCCGCCCGGGCGGGCTCACGAGTTCGCGTTTCTGCTGCGCTCGTGGCCGACACGGGGGCCGCCCATGGCTTTGCGGTGAGTCCACGCGCGGGGGCGGGACAGGCACCCCAC
+
11AAAFDFDFFFGGGG?1EEGDGGGCGGCEGEGF210/F/AFHFGFGGHHHGHHHHHHHHHHHHGGGG/FGH2FBGGHGHF1GEGH2BGG/E>EFHHHH1GHHFBGGHH?C/<FHGHHGFBEGG?CC/BDGHFBGG110FFAFCGGGC<-A---;-EFGE.:.CG?@@@;@FFFFFEF-@;--;E?@F?=--;9==@;@@-@@--9FF---;//;=A--9;99/BBB;@@;-@@@@?>99--;-AF?B---
@M00262:65:000000000-A4NV9:1:1101:17242:8336 2:N:0:1
AAGGTACACTCTTGCCGCTTCACTCGCCGTTACTGAGGTAATCCCTGTTGGTTTCTTTTCCTCCGCTTATTGATATGCTTAAGTTCAGCGGGTATCCCTACCTGATCCGAGGTCAAATTTTCAGAAGTTGGGGGGTTTAACGGCAGGGCACCGCCAGGGCCTTCCAGAACGAAATATAATTACTACGCTCGGGGGCCTGGCGGGCTCGCCACTAGATTTCAGGGCCCGCCCTTTTACAGGCGGGGGCCCCC
+
BBBBBFFFFFFFGGGGGGEGGGHGGFFGGGGEGHHHGGHFHHGHHHHHHHGGHHHHHHHHHGHHGGGGGHGHGHHGHGHHDFHHHHFHGGGGEFHHHHHHHHHHHHHHH?EEGFGHFHHHHHHHHHGHHGGGGGGGGGGGGGFFCFFFA.AA-BD--AD.D.FFFB//BF..9..9B;FFF///;B.-9A-DFF-9@;AEEB-;;AEA-@..//9/9BF////A:.@CDCF-9FFFFB//.-9---9@D;-
@M00262:65:000000000-A4NV9:1:1101:12818:8356 2:N:0:1
AAGACGGAGATGAAGAACGCAGCGAAATGCGATAAGTAATGTGAATTGCAGAATTCCGTGAATCATCGAATCTTTGAACGCACATTGCGCCCCCTGGCATTCCGGGGGGCATGCCTGTCCGAGCGTCATTTCTGCCCTCCAGCACGGCTGGGTGTTGGGCGCTGTCCCCCCGGGGACACGCCCCAAAAGCAGTGGCGGCGCCGCGTCGGGTCCTCGGGCGTACCGGGCTTTGTCACCCGCCCGGGGGGGGC
+
AABABBABBBFFG5FFGGGGEGGAEEGHFHGGHGGHHGHHHFHHHHHHHHHGHHHHHHFGGGHHHHHHHGHGHHHGHFHHFGGGFFFHGGGGGGGGEGGHHHHHGGGGGGGGGGGGGGGGGGGBBFFFFFFFFFFFFFFFFEFFF?BBBBFFFFBFFE<FBBBBDEBFFFBB<BB?B?FABFBBBDFFFFFBFFFFBBBB?B9;--;-9;99A9/..99B-;=.;-9-;.BB/99FFFB<-;-99-9-@--
@M00262:65:000000000-A4NV9:1:1101:4436:8358 2:N:0:1
AGTACAAGGATGAAGAACGTAGTGAAATGCGATAAGTAATGTGAATTGCAGAATTCAGTGAATCATCGAATCTTTGAACGCACCTTGCGCTCCTTGGTATTCCGAGGAGCATGCCTGTTTGAGTGTCATTAAATTCTCAACTTCATTCAGCAGATCGGAAGAGCGTCGTGTAGGGAAAGAGTGTAGATCTCGGTGGTCGCCGGATCATTAAAAAAAAAAAGAGTGCAGAGAAGTTATGAATAGGTAGCGAA
+
AAAAAFBCACFF11BFGGGG1FFGFDBGGHGEHGGHHHFHHHHFHGHFGHHHHHHHHHFHHHHHHHHHHHGGHHHHHHHHGGGGHHHHGGGFGHGHHHHGHHHHGEGCGHGFHHHHHHHHHHGFHGHHHHHHHHHHHGHGHHHGBHHHGHGHHF1GCEFFGHHHCCGGGFFCGHGEHGHEH<===GFFFFHFG.AEEGCCAC-9.;FFB0BBF0?AA?---;-//////--9/////9//////////---
@M00262:65:000000000-A4NV9:1:1101:19227:8365 2:N:0:1
ATCCTGTACTGTTGCCGCTTCACTCGCCGTTACTGAGGCAATCCCGGTTGGTTTCTTTTCCTCCGCTTATTGATATGCTTAAGTTCAGCGGGTAACTCCTACCTGATCCGAGGTCAACCGTGGTAAAATATGGTGGTGACCAACCCCCGCAGGTCCTTCCCGAGCGAGTGACAAAGCCCCATACGCTCGAGGACCGGACGGACGTCGCCGCTGCCTTTCGGGCGGGTCCCCGGGGGGACCGCCCCCACCAC
+
BBBBBFFBFFFFGGGFCFGGGGGHHGGGGGGEGHHHFGGGFFFHHGGEEGGGHHHHHGHHHHGHGGGGGHHHHHHHHHHHH3GHHHHHHGGGGGHHHHHHEHHFDFBHHFGFCCCGFHGGGHGGFFFHHHHFHHHGDFHHGHHGGGGGGGGCGFFHFHHFHGDCDG-BBEBFFGGFGCEGGGGGGG.CAGFF9AEF-9BAD.=B.;-B.;>AFDFFFBF.-999-=--;AF-@-@-@99ACD---;-..9.
@M00262:65:000000000-A4NV9:1:1101:12937:8366 2:N:0:1
GAGCCTGTCCATTAGAGGACAATTTGGCTCAACAACCAAGCTGTGCTTGAAGATGGTAATGACACTCAAACAGGCATGCTCCTCGGAATACCAAGGAGCGCAAGGTGCGTTCAAAGATTCGATGATTCACTGAATTCTGCAATTCACATTACTTATCGCATTTCACTACGTTCTTCATCTTCCTGCTAGATCGGAAGAGCGTCGTGTAGGGAAAGAGTGTAGATCTCGGTGGTCGCCGTATCATTAAAAAA
+
AAAABFFFFFBFGGGGGG4ABGFHHH5AFHHHHHHHGGGHGHHFHGHHHCGHFHHHDDBGHHHHHHGHHHHHHGGHGHGFGHHHGGGGGHHHHHHGHGGGGGGGGGGHGGGGHHEHGHHHGGHHHHHHGHHHHHGHHHHHHEHHHHGHHHGHHHGHHHGGGGHHHHHHHGHHHGGHHHHHHHHHHHFGHHHHHGDCDEHGGGGFCFGCHHG/GAFFFFGGGGBFFGGGGDFDGGGGGGCDF.BFF9//99@
@M00262:65:000000000-A4NV9:1:1101:17445:8367 2:N:0:1
AGATCGCAGATGAAGAACGTAGCGAAATGCGATAAGTAATGTGAATTGCAGAATTCAGTGAATCATCGAATCTTTGAACGCACATTGCGCCCTCTGGTATTCCGGGGGGCATGCCTATTCGAGCGTCATTATAACCACTCAAGCTCTCGCTTGGTATTGGGGTTCGCGGTCTCGCGGCCCCTAAAGTCAGTGGCGGTGTCTGTCTGCTCCTCGCTCTGTGCATACCTACCCTGTTGGGTCCTGCGGGTGTT
+
BBBBBBBBBBFFGGGGFF?FGGGGECGHGHGDHGGHGHHHGHCHHHHHGHHGGFHHHHGGHHHHHHHGH3GGFHBGHGHHGGGGHFHHGGGGGHGHHHGHHHGHGGGGFGGEGGGGGGGFFFEDGGGGGGGGGGGGGFFFFFFFFFFFFFFFFB9BFFFEFFFFFFFFAAFFFBEDA>FFFE.;BFFF//;B/EDD--.9/9;9///////..;...9///////////../.;9/.-...///-9-9--;
@M00262:65:000000000-A4NV9:1:1101:18199:8397 2:N:0:1
AGAGTCAACTCTTCCCGCTTCACTCGCAGTTACTAGGGGAATCCTTGTTAGTTTCTTTTCCTCCGCTTATTGATATGCTTAAGTTCAGCGGGTAGTCCTACCTGATTTGAGGTCAAGCTTAAAAGTGTTTCGTGCCTCATAGAGACAGTCCTAAGACCATTAGAAGCAGAACATACAAAAGGTCACCAGCAACAGCATAGATAGAATTACCAAACTGGAGCCAGTCCTTTAAACAAAAAGGGTTCTGCTAA
+
ABBBAFFBBFFBFGFGCEEGGGGHHD?EAEHGHHFHBFGGGFHHFFHGGFHHGHHHHHHFHHHHGEEGEHHHHHGGHHHHGFFFGHHHEGEGEGEHFHHHHFGFFHHHGHGHHGGBFGHHHHFHFFHHHHHGHGGGHHGHGHHHHGHGHHHFHBGFFFFFHHFFFHBBGFHHHHHFHHB0F.FGB110<CGFFGHFEHHHGHFHHHGHHHHHGHHHGHHAFFGGGGGFGGGFBFFGG?.9AFGGGGFBFGF
@M00262:65:000000000-A4NV9:1:1101:19473:8422 2:N:0:1
AGCACCTCGATGACGAACGCAGTGAATTGCGATATGTAATGTGAATTGCAGAATTCAGTGAATCATCGAATCTTTGAACGCACCTTGCGCCCTTTGGTATTCCGAAGGGCATGCCTGTTTGAGTGTCATTAATATCTCAACCTCTGAACCATTGTGGTTTTTTGATGCCTTGGATGTTGGAGGTTTATGCTGGTGGAATCACTGGCTCCTCTTAACTGCATTAGCAGCACTTAATGGGGATCGGCTTTGGC
+
A>?1AAF@A11311A1AE00AEEH12A2FGEEHE/FDB2F2FGA2GAGDBGB0DEGGHHHFEFGGHHGBGGEHHHHGFFFEGGGHHHEEEEEEFHFH/BGGHFHCA@CFGGFAHHH1BB10>FGHFGBBF2D2>FBDG2BFGHHFCDGHHFHHHDG/?/FFGGG<1>GGGFF1FDGHG0E0<.</D/DGHGHF/;A:00CCHFH/GF0A9BF9B00;0BBFGBFGB0/;AFFF0000A;.9A?B=A-//9/
@M00262:65:000000000-A4NV9:1:1101:23404:8437 2:N:0:1
AAGGTACAGATGAAGAACGTAGTGAAATGCGATACGTAATGCGAATTGCAGAATTCAGTGAATCATCGAATCTTTGAACGCAAGTTGCGCTTTCGAGAGCCCTCGGAAGCATGCCTCTCTGAGTATCGGTTTCTACATCTCACACTTGTGTGGAGAATGGGAGTTGCGGCTCGTACGCATCTCCTTTAATCTCCCCTGTCGGCCGAAGGCCATCGGGTTCCTTGACAGGTAATACGTCCTGGCGCCCGCCA
+
AAAAAFFFFFFFFBGFGGGF1BFH3GDBBFF0BAACGFFEG1A/EEH1GFBF0FGEDFGDFGFGFHGHB0GFHHHHGB10EEEGHGHGGCGGFHGAGAEGHGHE/EA//GHHGHCFGHHFHGFHGHGGCFFCBGFHBGFFBGHGHGEFFHHHG1GHFGFCGFEAFHHG-A-<<-.:-;.;@00::000;00000/./.0/.--.-;9?.---/:A-----///9////-9/;//;9/;9-//-;------9
@M00262:65:000000000-A4NV9:1:1101:17951:8493 2:N:0:1
ATCCTGTAGATGAAGAACGCAGCGAAATGCGATAAGTAATGTGAATTGCAGAATTCCGTGAATCATCGAATCTTTGAACGCATATTGCGCCCCCTGGTATTCCGGAGGGCATGCCTGTCCGAGCGTCATTACTATCTTCAAGCACGGCTTGTGTGTTGAGCATTTGTTCTTTAAATGGACAAGCTTGAAATGCAGTGGCAATGCTGCATCTGGTGCCCGAGCGTTATGGGGCTTTGTCACTCGCTCCGTTG
+
BBBBBFFFFFFFGGGGGGEGGGGGGAEDGHDFFEDHGHGHHHH55BG3FBGHGHHGHHFGGAGHHHHHHHHGGHHHHHHHGCGEHHGGEFGGFGGGHHHGHHGHCEGGGGGEEHHHGHHHGGGGGGGGHHHHGHHHHGHHGHHBHFGGGCCHBGGHHEGHHFHHHHHHFGHHHBCGC0;CG.:CGHFEFHF0F0;0;F?FFFGGGBBBFGGGFFFGGED?:BADD9EB/ADDFFF/;9:F/FEA.EDFEF.
@M00262:65:000000000-A4NV9:1:1101:4791:8495 2:N:0:1
GATACGTGTCCCGTGAAGAACTCAGTGTACCGGGGGTCCAACGAGGCCGCCGTCATTGTCTTTGGGAGGGGCAGGAACCCCCGAGGGGGCCTCCACCAAACCGTCCAACACCAAGCCGAGGGCTTGAGGGGTGATAATGACGCTCGAACAGGCATGCCCTTCGGAATACCAAAGGGCGCGATGTGCGTTCAAAGATTCGATGATTCACTGAATTCTACAATTCACATTACTTATCGCATTTTACTGCGTTC
+
A>AABBFBFFFFGGGGFGGGGGGHHGCGHFFG?C2FEGHC5AEF?CGG0EEGEEGHEHHHGHHFFGHGCEGGGG?/CGEGGGGDCGGGGGGGHHCGHE<GHGGGGGCHGAEGHGHGGGGGGGGGGGFFGGGGF?FBFFFFFFFBFAFFFFFFEFFFB/FFFFFBFFFFFFFF?FFFFFFFAFFAFFFFFFBF/FFFFFEFBF/FFFFFFFFBFFFFFFFFFFFFF/FFFFFFFFFFFADFFFFFFFBDDA.
@M00262:65:000000000-A4NV9:1:1101:20627:8514 2:N:0:1
AACGTGATCTGTTCCCGCTTCACTCGGCACTGAAACCTTCGCCCACTGCGTGTCGAATCCGCCGTTCGGATGATTGCCAACACAGACGATCGCCACATCAGACTCGCGCGCGATTTTGGCTGCGGCGCCGCTATCGTTGTTCGCTACGTTCTTCATCGGTCGTGTAGATCGGAAGAGCGTCGTGTAGGGAAAGAGTGTAGATCTCGGTGGTGGCCGTATCATTAAAAAAAAAAAAACACGAATTACATAGA
+
AAB@AABFFFFFGGGGGGGGGGHHHGDFGFHHHHHHHHHHHEGGGEHHHGGGGHF1FHGFGGGGEGHGGFFFHHHHHHGHFFGEFFGEEEHGFGFGHHHHHHHGHC@CDCGGCGHGHHGHHGGGGF?CGGGCDDFABEGGGGGGFFGGGGGGGGFFFG?DDFFFFFEFFFF?9ADFFFFAD--AABBFA/.9.BFBFB/9FFEFF?EFFBA.9AF;-.9;FFB9//;9-9-=---;;...-...//9////
@M00262:65:000000000-A4NV9:1:1101:20340:8523 2:N:0:1
AGTACAAGGATGAAGAACGTAGCGAAATGCGATAAGTAATGTGAATTGCAGAATTCAGTGAATCATCGAATCTTTGAACGCACATTGCGCCCGCCAGCATCCTGGCGGGCATGCCTGTTCGAGCGTCATTTCGCCCATCAAGCCGGAGGCTTGTGTTGGGGACCTGCGGCTGCCCGCAGGCCCTGAAAACCAGTGGCGGGGGCCGCTGGGCTCCCCAGCGGAGCATTCCCCTGCCCCCCTCCAGGCGGGAC
+
ABABAFBFA>FFGGGFGGGGGCGGFCGDHFGDHEGGHHGFHGHFFGHHHHGGHHHHHHHHHEGHHHHGHHHGHHHHHHHHGGGGHHBGGFFGEGG@EEHBHHGGFHGGGGGHHHHBB<G2A?FECAD?FGFFC.>E.<GF0<<CCD?@DDEH?.0/C.G--.9AFFF-A?--.FGFFB@FDE?.AB/FB/9..9//.B-9;-;9-9---....9;.;..9--9-./;///...9A..---...;/.----9
@M00262:65:000000000-A4NV9:1:1101:9578:8556 2:N:0:1
ACCACTGTGATGAAGAACGTAGCGAAATGCGATAAGTAATGTGAATTGCAGAATTCCGTGAATCATCGAATCTTTGAACGCATATTGCGCCCCCTGGTATTCCGGAGGGCATGCCTGTCCGAGCGTCATTACTATCTTCAAGCACGGCTTGTGTGTTGAGCATTTGTTCTTTAAATGGACAAGCTTGAAATGCAGTGGCAATGCTGCATCTGGTGCCCGAGCGTTATGGGGCTTTGTCACCCGCTCCGTTG
+
AAAAAFFBDB3DBGG1GGAGAGFG0A0BFGEEHEFHGFFFHHGFHGGHGHHHGHHHHHHGGGHHF2G1FGHGHHGHHHHGGGGFHHHFGGGGGGGGHGHHFHFFECEGGGAFHHHGFHFHGCCCGGGGHHHHHGFHFFGHGFFHHGGGGGGCGGHFHEGHHEHG0=GHDHFHFFFHHE0:GHHHHHG.0CHB0:C0BFEGFFFBBFFGGGF0;;/FFF.-;A??B-E/B?B?@AFBBF///----;A?9FA
@M00262:65:000000000-A4NV9:1:1101:5085:8572 2:N:0:1
AAGGACACGATGAAGAACGCAGCGAAATGCGATAAGTAATGTGAATTGCAGAATTCCGTGAATCATCGAATCTTTGAACGCATATTGCGCCCTCTGGTATTCCGGAGGGCATGCCTGTCCGAGCGTCATTACAATCCTCAAGCACAGCTTGTTTGTTGAGCCCTGTCCCTTAATGGACAGGCTCGAAATGCAGTGGCGATGCCGAGTTTGGTGCCCAAGTGTATGGAGCTTTGTCACGCGCTTTGGTGGCC
+
>AABAFFFBBBBAGGGGG2EEEGEEEEHGHGDDDGHHHGGHHFFHHHGHFHHHHHHGHHGGGHHGHEFHHHGHHHGHHGHGEGFHHHGCEGGGGHGGHDGHHHHGFGGGGGHFHHHFHHHG/DCGGGDHHHHGBHHHGHGGBFHHCFGHHHHHHHHGGGEGHGHFHHHHGHHGFHBCGCECEFHCGFBEFFB009/99:-9EGG-@E?FFEFEFFF/;EBBB/FFFFFFFFB/9//;DAB?BFEB/:ADFF
@M00262:65:000000000-A4NV9:1:1101:15714:8572 2:N:0:1
AGCACCTCCTGTTACCGCTTCACTCGCCGCTACTGAGGCAATCCCTGTTGGTTTCTTTTCCTCCGCTTATTGATATGCTTAAGTTCAGCGGGTATCCTCGTCTGATTTGAGGTCAAGAGTTCAGATGGGAGGGGTGCTCCCACTCTCGGTTTTGGAGGCAGGGCAGGCACGGACGCTCTCGACGGTAGGTTTTCCGAGTCGTTCGCAATCCGGGACCATGTCCGCTAGCTTCCACAGGTTTAAGCGGGGGA
+
BABABBFFBFFFGGGFEEEFGFHHHGGGGGGGGGFHHGGGHGHHHHHEHFHGHHFHHGHHHHHHGGGGDHHHHHHHHHHHGHHHHHGHHDGG@EHHFGFEF?GF3FGHHHFHHHHHHBCGGGF3DFDCH2<//BCCGHGHGHHHE1GGGGGFGFGHHFGG?GFDEDC..:.@?CBA.9.:C09DFA.9E/99./;A.@9FAA9A?B9D.9..-@@@A.//;9F9-.@.BBBBFBBFFE/;//;//-9;A;-
@M00262:65:000000000-A4NV9:1:1101:12582:8583 2:N:0:1
AAGGTACAGATGAAGAACGCAGTGAAATGCGATAAGTAATGTGAATTGCAGAATTCCGTGAATCATCGAATCTTTGAACGCATATTGCGCCCTCTGGTATTCCGGAGGGCATGCCTGTCCGAGCGTCATTACAATCCTCAAGCACAGCTTGTTTGTTGAGCCCTGTCCCTTAATGGACAGGCTCGAAATGCAGTGGCGATGCCGAGTTTGGTGCCCAAGTGTATGGAGCTTTGTCACGCGCTTTGGTGGCC
+
AA@BAFFFFFFFGGGFGGGEEGEGGHHHHHGGHGGHHGHHHHGGHHHHHHHHHHGHHHHGGEFHHHHHHHHGHHHHGHHGGEGGHGHHGGGFGGGHHHGHHHHHEEGGGGGHHHHHHHHHGGGGGGGGHHHHHHHHHHHHHEHHHGHHHHHHHHHHHHGHHHGHHHHHHHHGBHFHBHHGFGHHGCGGHHH0GHHFEAD?.DGGGAEGGGEFGFFF0AEFFFFFFEFFFFFFBFFFFFFACFFFF/9A?FF
@M00262:65:000000000-A4NV9:1:1101:14123:8593 2:N:0:1
AAGATATCCTCTTGCTCGTTCACTCGCCGGTACTCGGTCATGCCCTGTTGTTTTCTTTTCCTCCGCATGTTTATGTGCTTCGGTTCTGCGTGTCTTCCTCGCTGATCTGAGGTCAACCTTGGGAATTTGCGGGCTTAACGGCAGCGCCTGCGCGGTATACGACTTCCCATACGCCCACTTACCAAAGGGGGCGCCGCCACGGCCTTCCCTGCCCTTCCCGGGCGGCCGGACCCCCCCGGCATTCGGCGCTT
+
1>11113B33@B11B111111113B000A00AAG1//A//21110B0FG10A0BG1B1F2AGA0A//B/@D2D@2D2B@1@/F/BF11B////0B221>1///?/11212B?G0FG1FGHH1//<01>22//>//<11<//---.>--<..-<;-:..00.:C.;00/;CB/..-9...000909.//:9--9-@@??=---9@-//;-9;9:-/9-/-9--9--9----9;B-9;;--99-9//-;--9-
@M00262:65:000000000-A4NV9:1:1101:23012:8597 2:N:0:1
AATCCGTCGATGAAGAACGCAGCGAAATGCGATAAGTAATGTGAATTGCAGAATTCCGTGAATCATCGAATCTTTGAACGCATATTGCGCCCTCTGGTATTCCGGAGGGCATGCCTGTCCGAGCGTCATTACTATCTTCAAGCACGGCTTGTGTGTTGAGCATTTGTTCTTTAAATGGACAGGCTTGAAATGCAGTGGCAATGCTGTATCTGGTGCCCGAGCGTTATGGGGCTTTGTCACTCGCTTCGTTG
+
BABBBBBFB?AFGGGGGGCEAEEG2ECHHHGAGEGHHHGHHHHGBGHHFHHHGHHHFHHEGAGHHHHH?FHGHHHHHHGHGC?FHHHHGGGGGHEHHHGHHHGHGGCCEGEHHHHHHHHFGGGGGGGGFHHHHHHHGHHHHHHHHGGGGGGGH/<CCCHHGGHHGHDHHHHHHHHHFGFFBEEFEGBFFGEBBFGBBCEFGGBFB00;00CF00;9FFGBBB;.;9AFBFDA-:/B//BB//E-A?A?BF.
@M00262:65:000000000-A4NV9:1:1101:3770:8601 2:N:0:1
ACCTCCCACTCTTGCCGCTTCACTCGCCGTTACTAGGGCAATCCCTGTTGGTTTCTTTTCCTCCGCTTATTGATATGCTTCAGTTCAGCGGGTATTCCTACCTGATCCGAGGTCAACCTTTGAATATGGGGTTTTTTACGGCTGGTTACCCGCTACACAACAGGAGTGAGAAGAATACTTCTGCCCTCAGCGTGATAGCGAGCCAGCCCCTGCTTTTAGGAGGCTGCGGCGGCCGCCGGGCTCCACCACAA
+
AAAA1A1BFFFFGGG1EEGGGFHFHGGGGGGGGHFD0GHGGHFHHHHFHHHGGHHHHHHHHHHHGGGGCHHFBGFGFFFHBGHHGHFHHGGGGGHHHHHFHHHHHHEGH?EGGHF1GHHHHG2DG2BFGHGCCCFFCF1F/<@C.FFFH1<E---@0CGEC.;GHC:C000;://;CCH0090;0;C..99A;../;9F--A9-/-;9-;9E-9BFFFBF//A--AA9--9@;@-;-;@?;-9-/-;-9--
@M00262:65:000000000-A4NV9:1:1101:25502:8614 2:N:0:1
AACGCACCCTGTTGCCTCTTCACTCGTTGCTACTCCGGCCTTTTGTGTCGGGGCTTGTTGCGCCTCAGCAAGTTTGCTTCATGCCCGATGGGCATCCCTATCGGGAGCCCTTCAATACGTTCTTCATCTTGACTCTAGATAGGAAGAGCGGCATGTAGGGAAAGAGCGTAGAGCGCGGTGGTAGTCGTTTTAGTAAAGAAAAACAGTGAGGAGCCGACGCGTGGATAGATGCATGACTGGATGGGTCGAGA
+
>>111111>>1B1ABF1BAGF3FGFA000B121BE10A///A111B0BA//////B/0B01/////1B1@001B2B1@F112211B//////00000?1B<BE<@////?B00112@1/@<0?@222222<11??<G1111?01?00<0<---<<00=DC/..</:/-;.-;00-:A?B-990090.....;/990:9/-/-;---////-/--------9----///:/9/9///:/9-/9/-;/9----
@M00262:65:000000000-A4NV9:1:1101:9235:8623 2:N:0:1
AGAGTCAAGATGAAGAACGTAGCAAAATGCGATACGTAATGCGAATTGCAGAATTCAGTGAATCATCAAATCTTTGAACGCAAATTGCGCTCTTGGGTAGCCCTAGGAGCACGCCTCTCTCAGTATCGGTTCAACAACCTCTCAGCAGCGTATGCAAATACGTGTTGGCTGGATAATGAGAGTCTGAGTTTCACGACTCAGTCTCTTGAAATACATCGAGTGAGCATCAATTCTTATACAGCGACTTCGGT
+
AB?AAFFFFFFFGFGFFAEFGGGHGFHGDFGGHGGGHHHGHHGGGGHHGHFHHHHHHFFGGHGHHHHHHHHHHHHHHHHHGEEEHFHGFGGGHGHHHGHGGEFFHHHHHGHH?EGHGHHHHHHHHHHGGGGGHFHHHEGHHGHHGFBGHGDDGHHHGGHHHHFHHHHHGGGGGHHHHHHHHGHHHHFGGHHHB;GCGDFFEGHHFHHHEFFGEGGGFG/EFGGGGFFGECBGGGGFGB;BFG@BBBFFFB.
@M00262:65:000000000-A4NV9:1:1101:23010:8640 2:N:0:1
AGAGTCAAGATGAAGAACGTAGCGAAATGCGATAAATAATGTGAATTGCAGAATTCCGTGAATCATCGAGTTTTTGAACGCACATTGCACTCCTTGGTATTCCGAGGAGTACGCCTGTTCGAGCGTCATTAAACTATCAAGCTTGGCTTGGATTTGAGTCACTGTCGTGGGCAGGATTCCAATATTGTCGGCAATTGACCATCCGTGATGACTCACTTGGAGTTGATTCGCCTCAAACTTTTTGACCAGTT
+
AAAAA1@DD1@@3FA1FFFGGGGGE?CAFDECHCGGHGCGHHHG2FHBFHHEBGHHFHHGGFHHHBBGHGHGFG/EFFEGGGGCHHFFHGHHHHEEEBBGDGHFGGEGGHFG>EGHHHHFEHH?CAFCHHFHGHHHHHHHBDGFB?FFGGC<FBGHGGHGDGHGDGGFCA-CG.CCGDGGFGFB00GCCG-CG?/CG0;FB0:AEGGE/F909;BFFFFB09BBFBBF9EAFFFEFF//;B9F;-F/99F/
@M00262:65:000000000-A4NV9:1:1101:4849:8644 2:N:0:1
AAACATCGCTTTTACCGCTTCACTCGCAGTTACTAGGGGAATCCTTGTTAGTTTCTTTTCCTCCGCTTATTGATATGCTTAAGTTCAGCGGGTAGTCCTACCTGATTTGAGGTCAAGTTCATAACAGTGCACAAGGCAGTCCGAAGACGGTTAGAAGCAGAAGCACTTGGTCTCTGCGATAGCATAGATAGATTTATCAAGCCAAAGCCGATCCCCATTAAGTTCTGCTAATGCATTTAAGAGGAGCCAGT
+
A?ABBFFBAFAAGGGGCGEGGGHHHGEGGGBBFHGHGCGGGHFHGHFGH5FHHHHHHHHHHHHHEEGGGHHGEFHHHHHH5GHHGHHHHGGGGGGHGHHHHGHEEHHHFHGHGHFHHHHHHHGFHFHFFFHHEBGEEHDHHHGG/CDFDGGGGGHE1BGEHCCGFHHHHGHEHHFHGG@GFGHHGHHHFGFFHHHHHHHHGGEFHEFGFB?BBDFEGGEGGE0FEBFGGB0FGGBFFFGGFFFEFFFFFF/
@M00262:65:000000000-A4NV9:1:1101:24264:8653 2:N:0:1
ATTGAGGAGATGAAGAACGCAGTAAAATGCGATAAGTAATGTGAATTGCAGAATTCCGTGAATCATCGAATCTTTGAACGCATATTGCGCCCCCTGGTATTCCGGAGGGCATGCCTGTCCGAGCGTCATTACTATCTTCAAGCACGGCTTGTGTGTTGAGCCTTTGTTCTTTAAATGGACAAGCTTGAAATGCAGTGGCAATGCTGCATCTGGTGCCCGAGGGTTATGGGGCTTTGTAACTAGATCCGTTG
+
AAAAADFFA11BB1GFFGG?EEEGHHHHGFGCHGGGD2GHHHGFBHGHGDGB0GHH1BBAFCGHHGHHHFFGHHGHFEEG/@EEHHHGGGGGGGCGFFFGHHHGGEGGGFG0FG1FHHFBCGGG@ECFFGFGHGFFFGGEHFHFHGC/ACC0F>GGFHFH</<<DHH/D00DGGG00;:BBF../CC:000;CCH;CBAFFF0/;FB/;909B0;C9CA@@-----:/9FB---//9//9/////9/;-/-
@M00262:65:000000000-A4NV9:1:1101:13435:8673 2:N:0:1
AGCCATGCCTGTTGCCGCTTCACTCGCCGTTACTAGGCCAATCCTTGTTCGTTTCCTTTCCTCCGCCTATTGATATGCTTCCCCTCAGCGCCTACCCCTCCCTGCCTTGCCGTCCAGCTCATACCACACCCCCCCCCCCCCCCCCCCCCCCCCCACCCCCAACCCCCCCCTCTCCCCCCCCCCCCCCCCCCCCCCCCCCCCCCCCCCCCCCCCCCCCCCCCCCCCCCCCCCCCCCCCCCCCCCCCCCCCCC
+
111>11CFF31B11BE1EA0EBFEG00EE0AAF22B001/AABF1B1B11//0B121D2FF1DB/B/?/1112222222B11000B011/>///00BF//??01/0111<1<<>//101F11>1B11////>/<<-A--:AA99--9@--------9------;-A-------;//:---9-@@-;=---------9@--@@@-@9=@@@<-@@@@@-@@-99-@>9>@?---;=-@-9;@=@=-@@@-;@
@M00262:65:000000000-A4NV9:1:1101:5394:8678 2:N:0:1
AGCACCTCGATGAAGAACGTAGCGAAACGCGATAGGTAATGTGAATTGTAGAATTCAGTGAATCATCGAATCTTTGAACGCACATTGCGCCCCTTGGTATTCCGGGGGGCATGCCTGTTCGAGCGTCATTTCAACCCTCAAGCTTAGCTTGGTATTGAGTCCATGTCAGCAATGGCAGGCTCTAAAATCAGTGGCGGCGCCGCTGGGTCCTGAACGTCGTAATATCTCTCGTTACAGGTTCTCGGTGGGCT
+
AAAAA@FFA>FFDEGGFGEG0FFG0AEEGGGGGGGHHHFHHHHHHHHGHHGGGHFHEHHFHHHHHHHEFHHGHHHHH1GEFGGGHHHHGGGGGHHGFHGHHHHHGGGG?@AFGGGGGGGG?GGGGGGFFFFFFFFFFFFF/FFFFFFFFFFFFFFFFFFFFFFFFFFFFFF-FFFFBB@F9AFFBB/BFFFFFFF@;@->@;-99;A/;:BFB/BA--99-:AFBB/9;FFFFFA/;//9BBB-A9----9
@M00262:65:000000000-A4NV9:1:1101:11454:8686 2:N:0:1
CTCTTACCGCTTCACTCGCCGTTACTAGGGCAATCTTAGTTAATTTCTTTTCCTCCGCTTAATGATATGCTTAAGTTCAGCGGGTGGTCCTGCTTGATTTCAGATGCAATAAAAGTTTAATTGTCTAAGTACTTTCAGCAAAGCTGAGCTGTCTCTACTCTCAATGAGTTCACATTGTAAAATGTGATTGCTGCATTGAGTGTGAGTCCGAACGGATTCAGTCTCACTTGCAGGTACAGAGTACTTTCATT
+
A>3>3DDCABBBGFFGGC2EEEEAFDGHH2FFACFHHHGHHGFGGH5GFFGHHHDGEAEEGFGD5F5DEHHFF55GHHHHHD0/EEEEEGDE3BGEGGGHFD4?EFD3FFF?3?3GHHF4FFGEGGFHBGFHGHHH22F1GHFHG@G0CGHHGHHHBDFH1F11<F11?G??1<DHE=GFF1>1>11FGHHEHFC0=FH00<=G0DHD<AE.@@A.:CGFHHBGGGGGGB00;.;0;;09/;B0;BFBCF0
@M00262:65:000000000-A4NV9:1:1101:16231:8706 2:N:0:1
ACAGCAGAGATGAAGAACGTAGCGAATTGCGATATGTAATGTGAATTGCAGAATTCAGTGAATCATCGAATCTTTGAACGCACCTTGTGCCCTTTGGTATTCCGAAGGGCATGCCTGTTTGAGTGTCATTAATATCTCAACCTCTGAACCATTGTGGTTTTTTGAGGCCTTGGATGTTGGAGGTTTATGCTGGTGGAATCACTGGCTCCTCTTAAATGCATTAGCAGAACTTAATGGGGATCGGCTTTGGC
+
BBB@BFFFABFFGFGBGGFGGGGG2ECHHHGEDEGFGHGHHHHGGHHHHGHFFGHHFHHHBFFGHHHHG3FEFHHEEHHHGCEGHHGHHHHGHHHFBGHHHGBGGFGGGFFHHHHH3FHHHGGHHHHEGHG4GFGHHHG2CGHFHHGFHHEGHHHHGHGHGGCGF/GAAGHHH1FFHHGG1>?EHHFGFFHH/<CDGCGGGHHFE.CCFHFHH:G0;9BBBFBFEGFB/FGFEFFB0FBEDE?DB?BFFF/
@M00262:65:000000000-A4NV9:1:1101:12327:8714 2:N:0:1
AAGAGATCCTCTTGCCGCTTCACTCGCCGTTACTAGGGGAATCCTTGTTAGTTTCTTTTCCTCCGCTTATTGATATGCTTAAGTTCAGCGGGTAGTCCTACCTGATTTGAGGCCAAAGCTTTAAAATATGTTGTCCTCGAGGGACCGTTGGAAGCAGCGCACACAGAAGAGGCCTAAGGCGACGGCGCAGATAATTATCACACCATGCCGAGCACTCTAACCAGCGCAAGCTAATGCATTTCAAAGGACGA
+
AAA@1CFFFFFFAD1AEEGGGFHBFCCEEEEGCDGGFHC?EHFHBGFHHHHAGGFEHGHHHHGHGG?E?FHHGHFHFGHGEHGHGDFD1?/>>EEGGHHGEG1FGFHGGGGHAFHHFGFFHHFFBG2FHBFGHGBGHHFG//CGGGGAEGEG10CBBFC?@@@HFGHHHBGGGEHHFCFF?-:A?--?-?;F/9/B/FFFB//;9FFFF?-@?-FFFFFFFFFFF?>-@9A/99;BFFBFFF/9/B-BF<9
@M00262:65:000000000-A4NV9:1:1101:6767:8723 2:N:0:1
ACACGACCCTGTTGCCGCTTCACTCGCCGTTACTGAGGCAATCCCTGTTGGTTTCTTTTCCTCCGCTTATTGATATGCTTAAGTTCAGCGGGTATCCCTACCTGATCCGAGGTCAACCTTAGAAAAATTTTCCCTAAGGGGAGGCAGACCGTGTCCCGTAACCCCATGAGTCCGATTCGTCTCCCGACAAACACTCGGGGTACCGGGGGTCCAATGAGGCCGCCGCCATTGTCTTTGGGATGGGCCGGTTC
+
1A1>11>1>F1BGGGG0EGGGGHHHGGGGGGAGHFAFFAFAGGHCGGHHBFEHHHHHHHHHHHHGGGGGHHHFHFHHGHHF1GHGHHHGGGGCGBEGH1GHHFHHH11G?EGGHFDDCFF11FFF0@<G1>2FGF<F00F/?C->.<.<<A<..<0<-CC<.0C..//0<CG0....0;/.;/0:A.-9;/...C/..--9;//-----;--/////;B-;-9;-----///////9/--/-9;----;--
@M00262:65:000000000-A4NV9:1:1101:3674:8728 2:N:0:1
ACCACTGTGATGAAGAACGTAGCAAATTGCGATATGTAATGTGAATTGCAGAATTCAGTGAATCATCGAATCTTTGAACGCACCTTGCGCCCTTTGGTATTCCGAAGGGCATGCCTGTTTGAGTGTCATTAATATCTCAACCTCTGAACCATTGTGGTTTTTTGAGGCCTTGGATGTTGGAGGTTTATGCTGGTGGAATCACTGGCTCCTCTTAAATGCATTAGCAGAACTTAATGGGGATCGGCTTTGGC
+
AAAA1CFDF3DFGBGGGGGGAGGC1GDGFHC0FAEHHHFFFHHGGHHHHHHFHHHHHHHHHGHHEGBFHHHGHHHHHHHHGEEGHHHHGGGG?GFHHHGHHHHHCAG?GGGHHHHFFHHBHHG1BGHHHHGFGDGGE2FDG0001<>21/0@GHHHFHGHGGGGGGGGGFFFG1>GGHHG10<<<DFFHGHBC<CCAGEFEFHHHHFGEFFHHBC0<CF9FF;9/CBB/FFGGGEFF?AAEFAG?F-FFF/
@M00262:65:000000000-A4NV9:1:1101:11852:8737 2:N:0:1
ACATTGGCCTGTTACCGCTTCACTCGCCGTTACTAGGGCAATCCCTGTTGGTTTCTTTTCCTCCGCCTATTGATATGCTTAAGTTCAGCGGGTATTCCTACCTGATCCGAGGTCAACCTTAGAAAGATTCTCCCTGAGGGGAGGCAGACCGTGTCCCGTAAACCCATGTGTCCGATACGTGTCCCGTGAAGAACTCAGTGTACCGGGGGTCCAACGAGGCCGCCGTCATTGTCTTTGGGAGGGGCAGGAGC
+
CCCBCFBFFFCFGGGGGGGGGGHHHGGGGGGGGGHDFHGGGHHHHHFHGEHGGHHHEHHHHHHHCFFFGHHGGHHHFHHHGHHHHHHHHGGGGGHHHHHGGHHHEFHHHFGGGHHEHHHHFFHHFHHFHHGGHHHGBGFFCDCFGFGGHHGGHHHFHGH@EEHHGFHHFHHEHD.CCGGHGGGGGAEFGEGBFFFGGFGGFGGEGABA-DFEFFFFF?BAEBFFFFF.ABFFFFFFFFDE.@ACF-AAFFE
@M00262:65:000000000-A4NV9:1:1101:11639:8747 2:N:0:1
ACGTATCACTGTTCCCTCTTCACTCGCCGTTACTAAGGCAATCCCTGTTGGTTTCTTTTCCTCCGCTTATTGATATGCTTAAGTTCAGCGGGTATTCCTACCTGATCCGAGGTCAAATCTTAGGCTTTTAAATCGACAGAATGCCGGCTGGGCCACCAAAGCGCGTGACAAAGCTCCATACACTTGGGCACCAAACTCGGCATCGCCACTGCATTTCGAGCCTGTCCATTAAGGGACAGGGCTCAACAAAC
+
AABBBFFFFFFFGGGFGGGGGGHHHGGGGGGGGHHHHHHGHHHHHHHHHHHGHHHHHHHHHHHHGGGG?FHHGHBGFHHGEGFHHHHHHGGGGGHHHHHBCHHHGHHHHGGGGHHHHHHGHFFHFHHHHHBHHHGHGGGGFHHHHGC@DCFFHHGGHGFHHGGGGGGFGHHHHHGHHHHGHHHHHHGFGGGGGGAFFGGGFFCFGGGGFFFFFFFFFFEFFFFFFFF/FFF/FFFFE?E?ADFFF/B/A.:
@M00262:65:000000000-A4NV9:1:1101:22952:8756 2:N:0:1
AGGCTAACCTGTTGCCGCTTCACTCGCCGTTACTGAGGCAATCCCTGTTGGTTTCTTTTCCTCCGCTTATTGATATGCTTAAGTTCAGCGGGTATCCCTACCTGATCCGAGGTCCAACTTATTATTTTATTTGCAGGACCTACAATAGTTTCTCCAAAGCGAGTCCAGTCTGCTACGCTTGAGTCTATTGAGGCACCTCCACTGATTTTCAGGCCCGTCACTACCTGTACAGAGACGCGGGAGACGAAAAC
+
BBBBB4@CCFFFGFDGGEGGFGHFGF2EEGGDGHCGFGGGHGFFGHHFGHGGEHHHHHHHHHHHGGGG1GHHEHHGHHHG4FDHGHHHHGGG@ECHHHHHFGFGFHGHG/>EEHFHGHHH2FFHHHHHGGHHHGHHAFAEHCFHGBGGDGHHHGHHHFFGGD@CEFGFGE1GHHHHFGEFEGHHFH0CCGFGFEEHGBGEHH0C0;FGGBFFBB.CBG..CFB/BBB00;0;/;FF?-;-;-@.AD=BFFB
@M00262:65:000000000-A4NV9:1:1101:7784:8757 2:N:0:1
AAGGTACACTGTTGCCGCTTCACTCGCCGTTACTGAGGTAATCCCTGTTGGTTTCTTTTCCTCCGCTTATTGATATGCTTAAGTTCAGCGGGTATTCCTACCTGATCCGAGGTCAACCTTTGAATATGGGGGTTTTTACGGCTGGTTACCCGCTACACAACAGGAGTGAGAAGAATACTACTGCACTCAGCGTGATAGCGAGCCCGCCACTGATTTTAGGAGGCTGCGGCGGCCGCAGGGCTCCAACACAA
+
ABBBBFFFFFFFGFGGGGGGGGHHHEGGGGGGGHHFHGGHFHGHHGHHHHHGHHHHHHHHHHHHGGGGGGGHHHGHHHHHHHHHHHHHHGGG?EHHHHHHHHHHGHHHHGGGGHHHHHHHHHDHHHHGHHGGGGGGGHHGGGGGGFHHHHHGGC@FFFFE..CGHCCGHHHHHBGGGHHHHGGGGGGFGGGGAAFGGGGGB?DDEFFFFFFFFFFFFFBBBFF?AFFFABF@@----;BF.;EE///9..;
@M00262:65:000000000-A4NV9:1:1101:22076:8766 2:N:0:1
ATTCCTAAGATGAAGAACGTAGTGAAATGCGATAAGTAATGTGAATTGCAGAATTCCGTGAATCATCGAATCTTTGAACGCATATTGCGCCCTCTGGTATTCCAGAGGGCATGCCTGTCCGAGCGTCATTACCATCTTCAAGCACAGCTTGGTTGTTGAGCCAAATTGTCCTCTAATGGAAGGGCTCGATATGCAGCGGCGATGCCACGTTTGGGGCCCGAGTGGTTGGGGACTTGGCATATAGTTTGGTG
+
AA1>A331BB@F3BFGGFGEFFAEB3AGGBE?GEFHDGCHFGH2D2GGFHHB0FGHHHGEGGFHHHEHHHHGHHGBGFGHGGGGHHGHGEGG?/B@FGHHHEG2BBCEEGG0GHFBFFHBEECGGGECGGHHDGFBFHGG1BFGCFFCCGH?1?BGH0GFHF0001?F<1==1<>1111110....<A-<.-000</-;----..000;9./..9-:-;-99---9--9-@;-9/;///////9/;:F-;A
@M00262:65:000000000-A4NV9:1:1101:8307:8787 2:N:0:1
ACCACTGTCTGTTACCTCTTCACTCGCCGTTACTAGGGGAATCACAATTGTTTTCTTTTCCTCCGCTTATTGATATGCTTAAGTTCAGCGGGTAGTCCTACCTGATTTGAGATCGAAGAATATGACTGGAGAGCAGCACACCAGCAACAGCCTCACGAGGTTCTACAACGCTCGGTCGTCGCGGTCGCGCATTCGCTCCGCCTTCATTTCGGCCGGGCCAGACGTCTACGACGCCGGCCGCGTTCGGCATC
+
A3ABBFBFFBFDFFGGDFFFGGHHHCEEEEGGGHHHHCF?FHF53DBFGHHGHHHFFHHGHHFHDA1EEFFFBGBGHHDFHBDFFGHEGA?>>>CGGHHB3FFGHDHHEDF?GHEFHF?FGHHGF343?0FB?HEBGHHHHEE0CGFHGFA/GCFACDGGAFGHHHHEC@A.EC?GDG-::C@-;?@B9;-;.;FE??DFF.9AFFBBBFF<BDBB-9@D.FE?ADFFFFFF-@BB-;B?B<@=..-9--;
@M00262:65:000000000-A4NV9:1:1101:10856:8796 2:N:0:1
AGGCTAACCTGTTGCCGCTTCACTCGCAGTTACTAGGGGAATCATTGTTATTTTCTTTTCCTCCGCTTATTGATATGCTTAAGTTCAGCGGGTGTTCCTACCTGATTTGAGGTCAAAATATGAATACACGTTATGGGTACGAGAGCCACGCGCAGCATGGTCATACCTAGTAAAAAGATCCGGCACTTGAGAGGTTACGTACGTCCAAGATGCTCGGAAAGGTATCAATTTTAGGCCTCTTAACCCAGAGA
+
BB@BBFFFFFFFGGGGGEGGGGHHHGG2BEFHHHEGHGGEDGHFHHHHHHHHHHHHGHHHGHHHFFGGDHHHHHHHHHHHGFHHHHHHHGGFGEGEHHHHHHHFFHFHHGGHHHHHHGHHHHHHHFDGHGHHHHHGGFGHGFDDCEHF0C?GGGFGGHGGHFGHGHHHHHBDHFHGGGHGGHGGGGHHGGF.BDC9CFFGFEDFFGD9BFGFFGBD?AECFFFFFFFBFF9FB/FFFFF/FFFFBE?A.AF
@M00262:65:000000000-A4NV9:1:1101:14890:8797 2:N:0:1
AACGTGATCTGTTGCCGCTTCACTCGCAGTTACTAGGGGAATCCTTGTTAGTTTCTTTTCCTCCGCTTATTGATATGCTTAAGTTCAGCGGGTAGTCCTACCTGATTTGAGGTCAAGTTCATAACAGTGCACAAGGCAGTCCGAAGACGGTTAGAAGCAGAAGCACTTGGTCTCTGCGATAGCATAGATAGATTTATCAAGCCAAAGCCGATCCCCATTAAGTTCTGCTAATGCATTTAAGAGGAGCCAGT
+
AABAAB4FFFFFGFGGGEGGGGGHHGG?EGHCHHHGHHGGGHHHGGEGHHHHHHFHHHHHHHHHGGGGGHHHHHHHHHHHD5GHHGHHFGCGEGGHHGHHGHHH3GHHFHGHHHHFHHHHFHGHHGHHHHFHHGHHHHGHHHGGDCGH?EEGGHGGEFFHFHHHHGHGHHHHHHHGGG@HGGHHHDFGFHHHHGHGHHGHHGGHHFFHHGGGGGGGGFF0FBFGGGGGGGFFFGGGG00;0CBE?.AAFF9
@M00262:65:000000000-A4NV9:1:1101:8462:8809 2:N:0:1
ACACAGAAGATGAAGAACGTAGCGAAATGCGAAAAGTAGTGTGAATTGCAGAACTCAGTGAATCATCGAATCTTTGAACGCACATTGCGCCCCTTGGTATTCCATGGGGCATGCCTGTTCGAGCGTCATTTTGTACCCTCAAGCACTGCTTGGTGTTGGGCGTTTGTCCTGCAAAGGACTCGCCTGAAAGCGATTGGCGGCCAACGTACTGGTGGTAGAGCGCAGCACAATTTGCGTCTCTCCCTTCTACG
+
BBBBBFCFFFFFGGGGGGEFGGGGGGGHHHGGCGCHHHHGHHGGHHHGHHHHHHHHHGGHGHHHHHHHHGHGHHHHHHHHGEFGHHHHGGGGGHGHHHHHHHHHHHGHGFGHHHHHHGHHGHHGGGGGHHHHHHHHHHHHHHHHGHHHHHHHGHGHGHFGHGGGGGHHHHHHHFGHHHHHHGGGGGEHHEHGDGGGGGGGGG-AEFFFFEFF/9.DFFFFFFF-BCFFB.FFFFFFFFFF/FFFFFFFBB.
@M00262:65:000000000-A4NV9:1:1101:15503:8814 2:N:0:1
ACCACTGTGATGAAGAACGTAGTAAACAAGCGATATCTGGATCTGCTGGCGGGGATCGGTGTGGAAGCGCTCGGCTACAACCATCCTCCAGTGAAGCGGGGACAGGAAAGGGTAGATCGGGAGAGCGGCGTGGAGGGGAAGAGGGGAGAACTCGGGGGTCGGCGGAACATTTAAAAAAAAAAAAAGGGTGAGAAGAGATGGAGTAGTGGGTAGTCAGAAAGGACGAGCAAGGGTAGAGAGGACTCAGTAAG
+
BCCBCFFFFFFFGGGGGGGCGGGHHHHGDGEGEHGGHHHHHHHHHHHHHGGGE>/1?B???1>1333?>/??///?/B?F3?/3?B2B22B2B2?B2<BD?--<..000<F../.00=.<-<-:..--:----.9=?9.A....:-.9../:/:;-9@-.;---:9--/:;B9FFFF:=@B-@--9..;..;/://;///:///////..././///////./.----9//.../.9//..../////://
@M00262:65:000000000-A4NV9:1:1101:6914:8819 2:N:0:1
AGCAGGAACTGTTGCCGCTTCACTCGTCTGGGGCGAAGGCTACGCCGACGATGCGCTCTTCTTCACGGGTCGCGACCACCCGGCATCGGGGCCGGACTTCATCCTTCACTACGACATGGAGGTGTCGCACTTCGCGGCTGCGCGAACCGGCCATCTCATCCTGCTGGGCCTCGATTCACTACGTTCTTCATCTGTACCTTAGATCGGAAGAGCGTCGTGTAGGGAAAGAGTGTAGATCTCGGTGGTCGCCG
+
ABBBBBBFFFFFGGGGGGFGGCHHHGHGHGHHGGGGGGGHHHHGGGGGGGGGGGGGGGHHHHHHHHHGGGGGGGCGGGHGG@CGGFHFGGGGGGGFCGFHHHHHHHHHHHHHGGGGGGGGGG;EFGGGGGGGGGGGFFFFFFFFFFFFFFFFFFFFFFFFFFFFFFFFFFFFFDFEFFFFFFFFFFFFF/FFEFFFFFFFFFFFFFFFFFFFFDD?CCFEFFFE/9AFBF/BFFB;FFBFFFDFFA/99A-
@M00262:65:000000000-A4NV9:1:1101:18497:8825 2:N:0:1
TACACGACCGATGAAGAACGCAGCGAAATGCGATAAGTAATGCGGATTGCAGAATTCCGGGGGGCATCGAATCTTTTAACGCATATTGCGCCCTTTGGTATTCCGAAGGGCATGCCTGTTCGAGCGGCATTATCACAGGCTCAAGCTTGGCTTGTTGGTGGGCCCTTTGCCCGCTGGGGACAGGTCCCCAAACCAATAACCGGGGTCATACCGACTCTTTATGCAACCAGCTTAACACCAACCCCCTCTGG
+
>11>1>1>>100A11FF000A00AA/E?/FDAA/AFB2AG2FB//A>/>1D@@C1DGHE////---//:/;;C00G:0C0.--;.0;00.-CA-9F0;.;0;0;/.;-AB---9/BB//;/--9---9-9B/B/99/9---;/:/;/;/-/9---:--;-9=-A@-9///;/-;-9@---9-9A/:B-----;--;/;BB/-;--9-:BB//-9--9///99/////----/:///;/--9--------//
@M00262:65:000000000-A4NV9:1:1101:17393:8830 2:N:0:1
AAGGTACACTTTTGCCGCTTCACTCGCAGTTACTAGGGGAATCCTTGTTAGTTTCTTTTCCTCCGCTTATTGATATGCTTAAGTTCAGCGGGTAGTCCTACCTGATTTGAGGTCAAGTTCATAACAGTGCACAAGGCAGTCCGAAGACGGTTAGAAGCAGAAGCACTTGGTCTCTGCGATAGCATAGATAGATTTATCAAGCCAAAGCCGATCCCCATTAAGTTCTGCTAATGCATTTAAGAGGAGCCAGT
+
AABBAFFBFFFFFEDGEGGGGGFHHGGEEGHBHHFFFC?AEGHHE5GFHB5FGA5FFHHDHHHHGEGGGHHHGD@GFHHHF5G5FGHFFFGGG/FGHHFFHHHG3FHHHGFBEGF3FGHHFHHBFGHHFHHBDGHHEHGHHGGGGGGHGGGGGGHHHHGBFHHFHHHHHHHHHHHHGG?HGFGHHHFGHHHHHHHHHHHHHHAGFHHHGCG?B?GFBFGGFFFGGGGGGGGBFFFGGGFGGGGFAAE?FF/
@M00262:65:000000000-A4NV9:1:1101:6439:8833 2:N:0:1
ATTGGGGCGATGAAGAACGTAGCAAATTGCGATATGTAGTGTGAATTGCAGAATTCAGAGACTCATCGAATCTTTGCACGACCCTTGCGCCCTTTGGTATTCCGAAGGGCGTGCCTGTTTGAGTGTCGTTAATATCTCACCCTCTGCACCATTGCGGTTTTTTGAGGCCTTGGATGTTGGAGGATTATGCTGATGGACTCCCTGGCTCCTCTTACATGCATTAGCAGACCTTATTGGGGATCGGCTTTGTC
+
>>>11111>>DAGFGFGGGFGGG2GH1GHHGGHGCFBG2FGDGHHHHHHHGHHHG1BF2BA01@11110BFAGE2112B///>>0>FG////>B>10>12B2>B/EE//?/>/</F1F11F1?GD1F/?C//11@GHHH1FG..><1=<<FHD10E@<<.EA-;..:C::G/C09/:C0.0;..;000;0;90000;0;//./;;./BEFF/B;9/;/9BBB/////;-9;/9/:9/A9;A?B-;-@FF/9
@M00262:65:000000000-A4NV9:1:1101:17245:8853 2:N:0:1
ATTGAGGAGATGAGGAACGTAGCGAAATGCGATAAGTAGTGTGAATTGCAGAATTCAGTGAATCATCGAATCTTTGAACGCACATTGCGCCCCTTGGTATTCCATGGGGCATGCCTGTTCGAGCGTCATTTGTACCCTCAAGCTTTGCTTGGTGATGGGTGTTTGTTCCGCTGCAACGCGTGAACTCGCCTCAACCCAATTGGCAGCCGGCAATCTGGTGATTGAGCGCCGCACAGTTTGCGCTCTTCGCG
+
>1>1>FCFAAFFGGGFFGGGGCC00AAGGGGCHCEFAEDH0BABGDGHGHGEFHFF1G2FFFFHHBGGHHEFHHHHHHGGGGCGGHBGGGGGG/0GHFFHGFF2GBC//EEHHHGHGBGHGEB?CCGGHHFGD2FHHHHCFGBFDGFFFBC/1?1FFFC</>AFG00F>>A.-<CGF-CC-@..000:@CG?/0/;9CABBGB90.9.;-;--//B;:/-///9/;/---;-=9--9////--@AA//9A-
@M00262:65:000000000-A4NV9:1:1101:16104:8854 2:N:0:1
AGGCTAACCTGTTGCCTCTTCACTCGCCGTTACTGAGGTAATCCCTGTTGGTTTCTTTTCCTCCGCTTATTGATATGCTTAAGTTCAGCGGGTATCCCTACCTGATCCGAGGTCAACCTAGAAAAATTTGGGGTTGCTGGCCAGCATCCCTCCGGACCCTATAGCGAGAAAGTTACTACGCGTAGAGCCGAAGGGCACCGCCACTAGTTTTAAGGCCCGCCAGACGGCGGAGCCCAACACCTAGCCAGGCT
+
3AAA?FFFFFFFFGGGFGGGGFFHHGGGGFGGGHGFGGGHHHHHHHEHHFEEHHHHHGHGHGHHGGGGGHHHHHHHHHHHDHHHHHHHHGGGGCGFHHFGCGHHHHHGHGGCGGHHFHHEGHHFHHHHHFFGC?B/GFFHGHHHGHBGFGFHGGGFGGGHFGHHHGCC-EHHHEFHHHBDFGGGAEBFA?BAC..A?E.AFF;FF/F9BFFEFFFFEFAC->DF?A.@A>@FF?EE.....9/FFFFFFF.
@M00262:65:000000000-A4NV9:1:1101:16653:8861 2:N:0:1
AGATCGCACTGTTGCCGCTTCACTCGCCACTACTAGGGGAATCCCTGTTGGTTTCTGTTCCTCGCCTTATTGATATGCTTAAGTTCAGGCGGTAGTCCTACCTGATCTGAGGTCAAGTCAGAGATTTAAAGTCCACACACGGTCTGTCCTAATGGAGCTCGTCCGCGTATAAGACCGATGACTTTGAGGCTACGTCCGGGGACGACGCCCAATACAAACTCGATAGAGTTTATGGTTTTAAATGACGCTCA
+
BBB@BBABDBFFGGGFEGGGGGHHHGGG?EGHHHHFFHGGGHHHHHHHHH1AGHHGHHHHHHHGEEDGBHHHFHGHHHHHFFHFGHGHHF?EEGGHHHHDGGHHBDHHHHHGHHHHHHGGBGHFFHHFGFHHHHGHHGGGGFGGGGFHHHHEGHHCFGHHGGGGFFGGGGCF<0CGCCFDBCHEF09EFA?BBDGGGA?DC>D-@CF=BFA:F/BB/9ABB.9/.AFFF/BBFFB;FFFF/9B//:.:AF.
@M00262:65:000000000-A4NV9:1:1101:13756:8887 2:N:0:1
AAGGTACAGATGAAGAACGCAGCGAAATGCGATAAGTAATGTGAATTGCAGAATTCCGTGAATCATCGAATCTTTGAACGCATACTGCGCCCCCTGGTATTCCGGAGGGCATGCCTGTCCGAGCGTCATTACTATCTTCAAGCACGGCTTGTGTGTTGAGCATTTGTTCTTTAAATGGACAACCTTGAAATGCCGTGGCAATGCTGCATCTGGTGCCCGCGCGTTATGGGGCTTTGTCACTCGCTCCGTTG
+
AAAB>FFDDFFFGGGGCGGGGGGGGCGHHFGGHGGHHHDGHHFHHHHHHHGFHHHFBFFFFGHHHHHHHHHGHHHGHHHHGGEGGHHEGGG/EG@GHFFHHHHHGEGGGGGHHHHHHHFHGGGGGGGGHHHHHHHHFFGBBFFFHCGGGG?0<GGCF.0<<<DGGGBFDBFFC000CCCC0.../:C000;000-;9-9/;BBFBFF/BF0;F;/;/CD-9@--9;9FFF.?B?BB////B9.@.AADEB.
@M00262:65:000000000-A4NV9:1:1101:26132:8895 2:N:0:1
ACTATGCAGTTGTAGAACGCAGCGAAATGCGATAAGGAATGTCAATGGCAGAATTCCGTGAATCACCTAATCTNTTGACGCATATCACGCCCTCTGGTATTCTGGAGGGCATGCCTGCCCGAGCGTCAATACTATCTTCAAGCACTGGGCTTGGTTGTTGAGTCGATTGTCCTTTTGGTTGACAGACTTAAAATGCGATGGCGATGCCGAGCCCTGATGCTTATGCCCGTGCGTATGGATCGTCGTCACCC
+
AA111D1B11313A33AB1110A000A0B10000/11B011D22BF2C00B/0D1110B/A/2D1101B1DDD#?//B//>EE/F22@/0//>/B11B122E2B1>0/>ECBFF1>10B?////</?//2212221<DFD11?0?1?0<C><C.1.<<.>1/0=-.=0C0=0<00DGA;..;000/:/<0;00C0F..:.:B-@A.;BA-9-;---9/;;//9;9BF/---:=-9-/-///-:A---AA/;
@M00262:65:000000000-A4NV9:1:1101:19129:8956 2:N:0:1
AGAGTCATCTCTTCCCGCTTCACTCGCCGTTACTGAGGCAATCCCTGTTGGTTTCTTTTCCTCCGCTTATTGATATGCTTAAGTTCAGCGGGTATCCCTACCTGATCCGAGGTCAACCTGAAAAAAAATTGGGGGTTGCTGGCAAGCACGCACCCGGGTCTCCAAAGCGAGAAGAATTACTACGCTTGAAGCCGAATGGCACCGCCACTGATTTTAAGGCCTGCCAGGACCGGCAGAGCCCAATACCAAGC
+
BBBBBFFFFFFFGGGGGCFGGGHHHGGGGGGGGHHGHGGGHHHGHHHHHHHGHHGHFHHFHHHGGGGGGHHHHHHHHHHHFFHHHHHHHGGGECGFHHHHHHHHHHHHHEGGGGHHHHHHHGHHHGG?GHHHGGGDCCHHHHGHFGHHHGGGG?EGGGGCGGGGGGGGGDGGGGGGGGGGGGGGGFEFEFFFFFFA9BFEBFF-@D-AFFFFFFFFFFBF?FFFFFBEFFFFFA-@AEFFF.AFBFFFBF9
@M00262:65:000000000-A4NV9:1:1101:5679:8966 2:N:0:1
AATGTTGCCTCTTCCCGCTTCACTCGCCACTACTAGGGGAATCCCTGTTGGTTTCTGTTCCTCGCCTTATTGATATGCTTAAGTTCAGGCGGTAGTCCTACCTGATCTGAGGTCAAGTCAGAGATTTAAAGTCCACACACGGTCTGTCCTAATGGAGCTCGTCCGCGTATAAGACCGATGACTTTGAGGCTACGTCCGGGGACGACGCCCAATACAAACTCGATAGAGTTTATGGTTTTAAATGACGCTCA
+
A3AABBFFFFFFGGGGGGGGGGHHHGGG2EGHGHHHHDDGGHFGHHHHHHHGGGHHHHHHHHHAEA?EHHHHFHBGFHHEB5FHHHFGBGFGE1EGHHGEHFFHHHFHHHHAEGHHGHDGG3G2GG3B?3FBGDGGHGDGGFFGCGGHHHH11GGFGCCH?CED@FC<-<GD<0<GD-;.00CB0;0C/CEF/:9C.;--9-;9-=B=F;A.:9/9//.9/..;AA/BF9////BBFAA///9/;FDF.9.
@M00262:65:000000000-A4NV9:1:1101:12976:8987 2:N:0:1
ACAGCAGAGATGAAGAACGTAGCGAAATGCGATACGTAATGCGAATTGCAGAATTCAGTGAATCATCGAATCTTTGAACGCAAATTGCGCTCCCGGGTTACCCCCGAGAGCACACCTCTCTGAGTGTCGGTTTAACCAAATGTCACCAATTTATTGGTGTACGACAGACTGAGGGTAAGGAGTCTCGGCTTCTTTCCCTTTAAATCTCAGCCGCACGACTGTGTGTGTTCGTGGCAAGTTGCTTTCCCTTA
+
BBBBBFFFB4DFFGGGGGGGCGGGGGEHHHCEHCEGHHHGGHG2EEHHGHFBFHHEHHHHFFHHHGHHHHFGHHHHEHFHGGEGHHHHGGGGGGGGGGGGHHHHGCGGGGHHGHHGHHHHHHFHHGHGDC<AEHHHHHHHHHHF1<G1FHFHFHHHHFGHFGEEFGG/GC0CCEGACGGGHHFGBBGEEEBGBFGGFFFFGG0CFFFFGGEBBB-@>?BBD:BF?AFFFFD..A-BBEF/;BFFFF/;BF/
@M00262:65:000000000-A4NV9:1:1101:17375:8992 2:N:0:1
AAGACGGACTGTTCCCGCTTCACTCGCAGTTACTAGGGGAATCCTTGTTAGTTTCTTTTCCTCCGCTTATTGATATGCTTAAGTTCAGCGGGTAGTCCTACCTGATTTGAGGTCAAGTTCATAACAGTGCACAAGGCAGTCCGAAGACGGTTAGAAGCAGAAGCACTTGGTCTCTGCGATAGCATAGATAGATTTATCAAGCCAAAGCCGATCCCCATTAAGTTCTGCTAATGCATTTAAGAGGAGCCAGT
+
3>AABAB3ADBFFDGFFGGGGFHFFAAEFEBFHHHHH2EGGHHFHHGHHBHHHGFHGHBGHHFFEEGGGHHFHHGHHHGHDFGGFG44FFG/>EGHHGHHHFFHBGHHF4EHHFHFHHFHHFGHHGFHHFEGH0FCHHGHGGGFGGCF/DGGGHHHFBGHEHFHHGHHHHFFHFGGGGCHGCGGHFFFFFFCFHFGBFGFHFAGFCFF?--AG.CE/BFB00CFFFEFG09B0BBFFFFF//9.;AFEFF/
@M00262:65:000000000-A4NV9:1:1101:3801:9012 2:N:0:1
ACCTCCAAGATGAAGAACGTAGCGAAATGCGATAAGTAATGTGAATTGCAGGATTCAGTGAATCATCGAATCTTTGAACGCACATTGCGCCCTTTGGCATTCCGAAGGGCATGCCTGTTCGAGCGTCATGATCAAATCTCAAGCCTTGCTTGGTATTGGGTTCTCGTCTCCCTCGTCTCTGTACAGGTAGTGACGTGCCTGAAAATCAGTGGAGGTGCCTCAATAGACTCAAGCGTAGCAGACTGGACTCG
+
1AAAAA1FFFFF3BE1GEEFGFFG00AGHGGCCAFHGHFFFHHHHHFDFGHEGHHHHGGHBFHFGHHHHHHGGFHHHHFFEGEEDGHBE?FG@0GBEFGHHHBGAEEEGGEFHHGDHHFHGFHECGGGHHGFHH1<DGGHGHHGGFHHBFHHG?1<FFDAEGHHGGGCHH1GFHCH?GGHHHGFHHFGFB0CFFGCAGA0G/CGFGFFBC9B0E.99F/00CF0;BBBBBFB00.99-AFFFE//ABF/:-
@M00262:65:000000000-A4NV9:1:1101:5640:9015 2:N:0:1
AGCACTACTTTTGCCGCTTCACTCGCCGTTACTAAGGCAATCCCTGTTGGTTTCTTTTCCTCCGCTTATTGATATGCTTAAGTTCAGCGGGTATTCTTGCCTGATCCGAGGTCAGTTTGATAAAAGAGGTTTTATGGCTAAAAATGCTGATTGGAGCCAACGGAGCGAGTGACAAAGCCCCATAACGCTCGGGCACCAGATGCGGCATTAGATCGGAAGAGCGTCGTGTCGGGAAAGAGTGTAGATCTCGG
+
BBBABFFFFFFFGGF?EEEGFGFHGGFGCEE2GHFHHGHHHHFCHHHHHFEEGDGGFEGBFHFGGFDEHGH5GBHHBGHFHHFBEGFFGEEE/FGFHHF33FGFGDGG?E/ECFGHEHH3FHHGGFE?GHFHGHHFFHHF2@<DGHFDDBDHHHHGHGFF.<-.CCC-@FGFHHHGBF:G.:CG:C.?AD?CG??D.FFFB00ABG=-BFFBFBABDEAF?.;ADC@D...;>;-../;/99/9/9F//AE
@M00262:65:000000000-A4NV9:1:1101:15125:9089 2:N:0:1
AGTGGTCACTTTTCCCGCTTCACTCGCCGTTACTGAGGGAATCCTTGTTAGTTTCTTTTCCTCCGCTTAGTTATATGCTTAAATTCAGCGGGTATTCTTACCTGATCCGAGGTCAACCTTGAGAAATAAAGGGGTGACAACCGGGTCATATAACTACTAGATGCGTGCTGTTATAAGCTCGTTGCATATAGAGTCTTTACGACACCGGTCATTATCTTTTGGACCTGTCACCAGGTGACAAAGGGCCCAAC
+
AAAAAFFBFFFFGGGGGGGGGGGHHGGGGGGGGHHHHGGGHHHHHHHHHHHHHHHHHFHHHHHHGGGGGHFHGHHHHHHHGHHHHHHHHGGGEEHHHHHHFHHGHHHHHGGGGHHHHHHHHGHAHFHHHGHFGC<BFGHHHGGGGDCHGHHFGFHHFHFHFGHBCGGGGHHHGHEFCBCFE-C/ACBFF0;GF90;9FFGGFGGGGGFGA?FGEFFFFBBB;FFBFFFEBFF/..;FFFFFFEFDEFFFFD
@M00262:65:000000000-A4NV9:1:1101:6567:9092 2:N:0:1
AGCCATGCGATGAAGAACGTAGCGAAGTGCGATAAGCAATGCGAATTGCAGAACCGTGAGTCATCAGATTTTTGAACGCATCTGGCGCCGGCTGGGTCTCCAGTCGGCATGCTTGTTTCAGTGTCTTGTTTTCTCCTCACCCAAATCTTAATGCGAGAGATGCCCTTCTCTTGCCAAGCAAGAAAGCACTCTGCGCTCTGCGAGTGGCTTCGACTCGATCGAGGGCCGCACTCAATGCAGCCGTCACATTG
+
A3AA@FFF@ABBCGFGFGEG44FEE?EGGHGGHGGGB5FFGHGGEFEBGBHA3FGEFHGGFGHHHHHB5GFGFGGGFGGGGGHFHHCGGGGCGGGGHHHHGFHHHDGG?FHGHGHHHHHFDGGHGHHHEFHHHHHHHHFHHHAF0GHGHHFH1G<EGGFGHHFHHHHHHHHHGHHBGEGH/B99FFGGGGGGGGGGGGGGGGFGGEFFFFFB.EAF?E/AD.AF-DF=D-;-F//9BB///.;;@9AFFF/
@M00262:65:000000000-A4NV9:1:1101:17977:9094 2:N:0:1
ACAAGCTACTGTTGCCTCTTCACTCGCCGTTACTAGGGCAATCCCTGTTGGTTTCTTTTCCTCCGCTTATTGATATGCTTAAGTTCAGCGGGTCTTCCTACCTGATCCGAGGTCAACCTTTAGATGGGGGGTGTTTAACGGCCGGGAAACCCGCGTCGCGCCCTGGGCGAGGTGTAAACTACTACGCTCGGGGTGACAGCGAGCCCGCCACTGGTTTTCGGGGCCTGCGGCCGCCGCCGGTGCCCCACCCC
+
BBBBBBFFFFFFGGGGGCGGGGHHHGGGGGGGGHHHHHHAFHHHHGHHHHHGHHHHHHHHHHHHGGGGGHHHHHHGHHHHGBGHHHFGHGGGGGHHHGHEHHHGFHHHG/EGGHHHHHHHHHHHHGHHGGGAADAF0FG.-ABAD;;=.FFFAFFFDFFCFFFFFF..B-BF.A/BF//BFFE/FFF?DFFFADFFFBFFCBAAFFFF;=DFFFFBFFFFB?DCDF?.@---9;@D--9;9--9F.;...-
@M00262:65:000000000-A4NV9:1:1101:9586:9112 2:N:0:1
AACGTGATGATGAAGAACGCAGTAAAGCGCGAAATGTAGTGTGAATCGCAGAACATCGTGAATCATCGAATCTTTGAACGCACATTGCGCCTCCCGTCGCAGGGAGGCATGCCTGTCTGAGCGTCGTGATAACCCATACGTCCGGTCCACGGTCGTGTCTTGGGCCGTTCGTCGACGGGGTCTCCGTCGACGTGGCCTCAAACCCATCGGTCCATGGTGAGCGGGCGAGCTTCCGCAGGGGAGGAACCGTT
+
BAABBBBFFFFFGGGBGFEG?EADFGFCEEFGGGGHGHFDGGBFHBGFEEFFFHFHHGGGFGGHHEHHHEFGHHHHGHHGGEE@GHEHCGGGGH/EGEEGEGGGGGGGABFFHFHFHHHEHHFD?@@DHHBGFHHECFHAFGFFCDGGHHGGGGGGGHHHEHHEFADFDF?EEGAG??CF=DFFFBEFF;FFDDEFFFFBBBFFFFFFDDDADBFF////ABC;ACF--=.9BFF?@FA--.-@.BFFF?.
@M00262:65:000000000-A4NV9:1:1101:17796:9113 2:N:0:1
ACCTCCAAGATGAAGAACGTAGCAAAGACTTTCGAACCATACCTGACAGTCAAGGAACCCAATCCGGCGACCCGCGAGGCGCTACGGAAGCTGGCGGAGGCGGCCAAAGCGTCGAAGACTCCGGCGTTCCTGTTCGTGAACAACCGACTGGAGGGCAATGCCCCTTCGACAATCGAGGCCGTGGCTTCGAGCCTTCTCGAGGTAAGCGGCAAAAGTTGGAGGTAGATCGGAAGAGCGTCGGGTAGGGAAAG
+
BBBBBAFFD?FFBFFFGGGFACF5ABCBGGHHH?CFFGHGCCGF3B3BG3FGFDB1GGFEEACHHEGC>EEEGGGEGCE?@EEE?DG?EFFGB?CGC//<A@CDGCHHHEGDD?-::.;;FFAB@@9A?FFB;FFD;AFFFF.EFB-@@AE9.D?F.EFFFFFFE.B..;DBFF.9.9@E---@?FFF=...BFFFBB./;-./9:/9=9@9A./;BF///.9/99BF.;A.A.9.B..9-9.-9;E/;..
@M00262:65:000000000-A4NV9:1:1101:16134:9117 2:N:0:1
AAAGAGAGAGAACAACGATCTCCACCAACCGCCACAAGAGTAATCTTTGGCAGCTGTTGGGTCCGTGCTGATACTCAGACAGGCAGACCCGACAAGACCCGGAAGCCCGTCGGGTGCAATATGCGTTCAAAGACTCGATGACTCACGTGTTGCGGGTCGCATTAAATTTCGCAGTTCGCTACGTTCTTCATCACAGTGGTAGATCGGAAGAGCGTCGTGTAGGGAAAGAGTGTAGATCTCGGTGGTCGCCG
+
ABABAFFABB@FGGGGGFGGGGGGGGEHEEGGGEEFGHHHHHHHHGHHHHHHGGGA5BFGGGGHGEGGGHHHFFFH3FGH?CFGHGGHHHGFGCEHGHHHFGGGGHGHGGDGGGHFD1FHHHHFGGGGHDGHGHHHGGHHGHHFHHHGH/GHHFGGGGFGAFGFFFFGGFGGGGGGGGGGFGFFFFFFFFFFFFBFFFFFFF/BBEDDF?9?F;:.99DEFFFFFFFFFFBBBFF/BBBBFFFFFABCFDA
@M00262:65:000000000-A4NV9:1:1101:15478:9136 2:N:0:1
ATCCTGTACTGTTCCCGCTTCACTCGCCGTTACTAGGGCAATCCCTGTTGGTTTCTTTTCCTCCGCTTATTGATATGCTTAAGTTCAGCGGGTATTCCTACCTGATCTGAGGTCAACCTGAGAAGTTGGGTGTTTTACGGCATGACCGCGCCGCTCTCCAGATGCGAGATGTTACTACTACGCATAGGAAGCTACAGCGAGATCGCCAATAGATTTCGGGGGCGGCGTTTAACGGCCGATCCCCAACACCC
+
ABBCCFFFFFFFGGGGGGGGGGHHHGGGGGGGGHHHHGHGGHHHHHGHHHHGHHHHHHGHHHHHGGGGGGHHHHHHHHHHHGHHHHHHHGGGGGHHHHHHFHHHFHHHHHHGHHGHHHHHHF3GHHHHHGFDGGHHHHGGGGGFHHH@DCGGF--@HHHBF0<DDD=A?EHFFHHGHHG0;DG...CFBFGGGFGEBF--ADGG?DDD;FBBBFFEFBFBFACAFFDDFF.BFBFFF--=-ABF/A..:D.
@M00262:65:000000000-A4NV9:1:1101:22325:9141 2:N:0:1
ACGCTCGACTCTTGCCGCTTCACTCGCAGTTACTAAGGGAATCCTTGTTAGTTTCTTTTCCTCCGCTTATTGATATGCTTAAGTTCAGCGGGTAGTCCTACCTGATTTGAGGTCAAGTCAAAAAGATATGCCTCCAGAGAGACAGTCCAAAAGGATGGACCATTAGAAGCTGAACAAATGACCTTTCAGCAACGGCATAGATAGTATTATCAAACCAGAGCCGAACGTACGAGTTCTGCTACTGCATTTAA
+
>AAABBBBBBBFGFGGGGGGGGHGHGGGGGHFHFGBFBHHHHHHHHHHHHGHGHHGHHHHHHHGGGGGFHHHFHFHGHHHHBHHHHHHHGGGGGGHHHHHFHHH3FGHGBGGHHGBDGHGGHHGGGGFHGFHHHHEGEEFGGHHHHHHGHHEHGHHEEHEHHGHHHHFFBGH1<FGCGHHGHHGHFHHHFHEH<@C-:0::CGHCCGHCFGGGFGEGGEEFF?--?GGGG@.;DFFE/9BF/BFFBFFFBB
@M00262:65:000000000-A4NV9:1:1101:17406:9144 2:N:0:1
AAGAGATCCTTTTACCGCTTCACTCGCCGTTACTGAGGCAATCCCTGTTGGTTTCTTTTCCTCCGCTTATTGATATGCTTAAGTTCAGCGGGTATCCTTGTCTGATCTGAGGTCAAAACTTCAGTCCCCCGCCAGGGAGACGGTAAGGTTTAACGCCGCAAAAGCAGTTTCCCGGCAGGCTTTCTGGAAGATTGTAACACCACTCCATTGACCTGGCTGGAAGGGGCTTGCGGTCGTGCAGCAAGTTTAGG
+
BBBAAFFDFFFFGDGGGG2EEFHEGGGGGGGDGHHHHGFFGHHHFHHBGEHGHHGGHFGHHHGHGGGGGGFHHHHHHHHHGGGFHHBGHGGGGCGHHHHHGHHGBGHHEG4CFHHFFHHHHHHFHHHHHGCGCCCEGAE/F?EEEEGFHHHHFHGGCGGCG-/GABGHGHFHFC?CBB@EFBBGGGGF/F.9FFGGF0FFD.ABFFFFFF/F9;..A.9D.;;?D=B;ABF;-A=?BBE.9B..9/BF/9/
@M00262:65:000000000-A4NV9:1:1101:8289:9148 2:N:0:1
AGTACAAGGATGAAGAACGCAGCGAAATGCGATAAGTAATGTGAATTGCAGAATTCAGTGAATCATCGAATCTTTGAACGCACATTGCGCCCGCCAGTATTCTGGCGGGCATGCCTGTTCGAGCGTCATTTCAACCATCAAGCCCCCGGCTTGCGTTGGGGCCCTGCGGCTGCCGCAGGCCCTTAAAAACAGGGGCGGGAGCCCTGTCGCCCCCCGCGGGGGAATACATCGCCCTTTTGTGGCGCGGGGCG
+
BBBBBFFFBFFFGGGGGGGGGGGGGGGHHHGGHGGHHHHHHHHGGGHHGGHHHFHHHHGHHHHHHHHHHHHGHHHHHHHHGGGGHHHHGGGGGGGGGHHHHHFHHHGGGCFBGFHHHDHHGHFGFGD.GGHGHHHGEFHDHFHGHGGGGGGGCE?DDFGG?ADGEFE???-9:F9B-9=AFF.BF/FFFFFF.AAF9>>--.....//....;;--------;9./////....-/://..:.-.-:;--;
@M00262:65:000000000-A4NV9:1:1101:22759:9150 2:N:0:1
AACGGTTGCATTACGCACTGCACTGCGAGATGCTATGGGAATCCCTGTTTTTTTCTTTTCATCCAATCATTGAAAGGCTTTTGTTCACCCCGGCACTCTGCCTGATATGCCTTTTAGATCGTCATTTCACCCACCAGACCCCGTGGCTGGCGTTGAGGCGCTGCGGCCCTTCCTCAGGACCCCACATTTAGCGGCTGCCCCGTACTGCCACTGCCCATGTCGTTTTGCCAATGTCTCTCTACGGCTGCAGG
+
A>AA11111133111A11001AAF01AA00011AA2B1GG1B1111F1110B/A0111DG2DG111D01DFGH1110/B001F00B2110//////00F11B1B012>FD111112B<2>FGGE02B2221B//?/00/?///?//<<F?.-.-<.<<.@C-;?-----./99000///.9CA...09;BF0---9--:-:---9:BFF//////-/////-9-;--;9:///;//9/////-----;//-
@M00262:65:000000000-A4NV9:1:1101:23969:9164 2:N:0:1
ATCCTGTAGATGAAGAACGTAGCAAAGCGCGAAATGTAGTGTGAATCGCAGAACATCGTGAATCATCGAATCTTTGAACGCACATTGCGCCTCCCGTCGCAGGGAGGCATGCCTGTCTGAGCGTCGTGATAACCCCTACGTCCGGTCCACGGTCGTGTCTTGGGCCGTTCGTCGTCGGGGTCTCCGTTGACTTCGCCTCCAACCCATCGGGCCATGGTGAGCGGGCGTGCGTCCGCAGGGGAGGAACCGTT
+
AAA?ADDDF3FF3GGGFFGGGGA3GG00AAA00ABBBEGHHHGFHEGFFGGGHF0BEFGHHGHHGHHGHEHGHHHHFHHGGGG/FGHGGGG/>>/E>E@E/?/EGGGGFFFHFHFHHFD1FGCGGC<E0GHH1<F/>.<><><<-<@-0<<-<.-;CGBHH00.C.?-;9.9.--;--99---;/-9/-;99//-9BAA--//;:-B/---9--9/B9BBAF-@@-;----;--;;9@-9--9>A---;A9
@M00262:65:000000000-A4NV9:1:1101:18354:9170 2:N:0:1
ATGCCTAAGATGAAGAACGTAGCGAAATGCGATAAGTAATGTGAATTGCAGAATTCAGTGAATCATCGAATCTTTGAACGCACCTTGCGCTCCTTGGTATTCCGAGGAGCATGCCTGTTTGAGTATCATGAAATTCTCAATCCTGTTTTTAGCTCTTGCAGCTGGTTCAGGCTTGGATTGTGGGAGGTTTTTGTGGGCTTCGCACTAGACGTCGGCTCTCCTAAAATGCATTAGCGTAGAACCATCTTTGC
+
BBBABFFFFFFFGFDGGGGGGGGGAECEHHGDHGGHAFGHHHG5GGFGGHHFFEGHHHHHFDGGGGHFHGHGHHHHGFHFGGGGHHHGGGGGGHHGHHHHGHHHGGGEEHHHHHGHHGFFHHGHHHHGGHHHFGHGHGDGGHHHHHHHGGHHHHHHHHHHGHHHEGGFGHHGHGCGGFHHHFDDAECE/DEGGHFDFEBGHCDECC0CF0;.9BAD.EFBFB99C0CGGFGGFBFFAD;AFFFFFEFFE//
@M00262:65:000000000-A4NV9:1:1101:21641:9176 2:N:0:1
GATGAAGCATGTAGCGAAATCCGACACGTAATGCGAATTGCTGAATTCAGTGATTCATCAAACCTTTGAACGCAAATTGCGCTCTTGGGTAGCCCTAGGAGCACGCCTCTCTCAGTATCGGTTCAAACTCTCTCAGCAGCGTTTTGGCAACAGAACGTGTTGGCTGGATAATGAGAGTCTGAGTGTTCGCACTTAGTCTCTTTAAATTCATGGAGTAATTATCTAACTAACGCTCAGCTCTGCTTTATGCT
+
@AAAAD1111BD33F11A1A1BA000A0B00021BEAEC1A21F1DB11FD21222BD22A11AE1B1FFCGGCG@FG11>EEGH11@/E1F1FFE>G0G0?/B>/<0/BBDD1BB2>2/</<FDGHHGHHHFHFBFGCG?/?/??AFH1AFFBGGC<F><<.CBECCGHDGGGF0//:;G0;0:0;0;-AC?BFF0009CF0;B90000;90;99/;;9CF000090;0/C-9:-:9///;//9:;BF//
@M00262:65:000000000-A4NV9:1:1101:21763:9205 2:N:0:1
AGATGTACCTGTTACCGCTTCACTCGCAGTTACTAGGGGAATCCTTGTTAGTTTCTTTTCCTCCGCTTATTGATATGCTTAAGTTCAGCGGGTAGTCCTACCTGATTTGAGGTCAAGTTCATAACAGTGCACAAGGCAGTCCGACGACGGTTAGAAGCAGAAGCACTTGGTCTCTGCGATAGCATAGAGAGATTTATCAAGCCAAAGCCTATCCCCATTAGGTTCTGCTAATGCATTTACGAGGAGCCAGT
+
1A>>ADFFFFF@1AA1A111EF1BAAA0ABADEFHHHCCFEFB1FAAF1A12BBGBFGHGF1DBAE//A1FFE2FD2GBF21DB22BF1EG?>>FG2BF21FHEE1>>B2F000>BF>2BGFH21F1FFHHDG0BCGHCC11?B/<>//<?A<01F<F<GF01<1CC/00<00=000-@C?GHEBFH00::.;000:000;0;99;BF.//;0//;BBB0009;;000;C00;//;FBF/---9-9:9/A/
@M00262:65:000000000-A4NV9:1:1101:16917:9228 2:N:0:1
ACATTGGCGATGAAGAACGTAGCGAATTGCGATATGTAATGTGAATTGCAGAATTCAGTGAATCATCGAATCTTTGAACGCACCTTGCGCCCTTTGGTATTCCGAAGGGCATGCCTGTTTGAGTGTCATTAATATCTCAACCTCTGAACCATTGTGGTTTTTTGAGGCCTTGGATGTTGGAGGTTTATGTTGGTGGAATCACTGGCTCCTCTTAAATGCATTAGCAGAACTTAATGGGGATCGGCTTTGGC
+
BBBABBFFBBBBFFGCGGFGF4FEEEGHHGFEHEFHGGHHCHHHFHEHHHHHGHHGHHFHHHHHHBGHHHGGHHHHHFHHGGGEFFHHFGGGGHHHHHHHGHHHGGCGGGGHGHHHHHHHHHGHHHHHHHHBGBGHFBGGHHHHHHEHHEFGHHGHGHGHGGGCEGHGGHHFHCGHHGFHEHGDGHBGGHHHEDE..0;GFGHFGEFFEFGGGFBFGGEFGGGE/BFE/CCFGCFBF??.A9DFFECFFB/
@M00262:65:000000000-A4NV9:1:1101:20517:9242 2:N:0:1
ACCACTGTCTGTTGCCGCTTCACTCGCCGTTACTGGGGCAATCCCTGTTGGTTTCTTTTCCTCCGCTTATTGATATGCTTAAGTTCAGCGGGTATTCCTACCTGATCCGAGGTCAACCTTGTAAAAGTAGGGGGTCTAACGGCCGGAACCCGCCCCACCCCCCGTGCGAAGAGTAAACTACCGCGATCGGCGTGCTCGCCATCCCGCCCCTCCTTTTAGGCGGTCGCGGCAGCCGCCGGGCTCCAACACAA
+
AA?AAB1@BD1DGFGGAAE10F1310E0AEA0022FFAEE/1GHF1FG1GAEHA1DGH1E1AFA//E/>GHE222D22FFF11F2E2@1BEE>>F>G2>2B0FG01>D0/>/?CFHFHGGF112>211>2D//B//??FG/CC-<----<A--@-:....9;--.;.-9-9-9;//;////------;--------/-;---/9;----9---:BBB9//B9@---9--------9-9-@?@EEB//----
@M00262:65:000000000-A4NV9:1:1101:6376:9244 2:N:0:1
AGATTGATATAGGAGAGATACACAGACACTCAACCAGGCATACTATCCGGGGAAGCCGAATAGTGCAAGATGCGTTCAAAGATTCGATGATTCACGAGGGTTGCAAGTCACATTACGTTTCGCAATTCACTACGTTCTTCATCGTGTCCTTAGATCGGAAGAGCGTCGTGTAGGGAAAGAGTGTAGATCTCGGTGGTCGCCGTATCATTAAAAACAAAAATACGTGTCCTTACATCATGTTTGGCTTTTTC
+
BBBB>FDFDD5FFGGE?EGGGFGE4FFGFFGHFHHGHFFDGHHBHHFCEECGE?FHHGEGGGHFGFHHHHHHGGEEGHHHBGHHDFFFHGGFBGHHGGGGGFGHHHHHHHFHHGDGGHHHHGGGGGHHBDBGHGHHFFGFDHHHGHGHHHHHGHHHGG.>AG0FCDGGGGHGFHEHFAA/GCGHHHGHHHHGACEGAGG@F@@D?FBFBB0090.9....9/;./.9.///////////////./9.;///
@M00262:65:000000000-A4NV9:1:1101:13192:9262 2:N:0:1
AATCCGTCCTTTTGCCGCTTCACTCGCCGTTACTAGGGCAATCCCTGTTGGTTTCTTTTCCTCCGCTTATTGATATGCTTAAGTTCAGCGGGTATCCCTACCTGATCCGAGGTCAACCTAGAAAAATTTGGGGTTGCTGGCCAGCATCCCTCCGGACCCTATAGCGAGAAAGTTACTACGCGTAGAGCCGAAGGGCACCGCCACTAGTTTTAAGGCCCGCCAGACGGCGGAGCCCAACCCCTAGCCAGGCT
+
CCCCCCCFCCFFGGGGCGGGGGHHHGGGFGGGGHHHHHHGGHHHHHHHFHGGHHHHHHHHHHHHGGGGGHHGHHHHHGHHHGFHHGHHHGGGEGHHHFHHFHHHHHGHHGGGGHHHHGHHGHHHHHHHGHHFFGGGHHHHGHHHGGGHHHHHGGGGGGGHHHFHHG?DCGHHHHHHHHHGGGCGCEFEGGGGGGFFFDFFFFCFFBFBFFFFFFFFEDFAC-B:EFDFFFAFFFF?...:DA.9BFBFEF.
@M00262:65:000000000-A4NV9:1:1101:8345:9264 2:N:0:1
ACACAGAACTCTTGCCTCTTCACTCGCCGTTACTAGGGGAATCCTTGTTAGTTTCTTTTCCTCCGCTTATTGATATGCTTAAGTTCAGCGGGTAGTCTTACTTGATTTGAGATCGAGTTTGACAGAGACAAAACCGTTGCCGGCCTTTTCTCTGTGAAATCCTGCATCAGTCAGCCATAATGGTCAAAACTCCCTTTATGTTAGCTGCAGCAAAAAGTAATAATCCGTTTGACGGGCCTAAATAAATATGC
+
BBBBAF4FFFFFGGGGGFGGGGHHHEFGEEEGFEGH3F?DGHFHHHHHHHHHFHGHFHHFHGHGGGEGEHHFDG5GFFFFGGFGHHGDBEGGEEGFGHHGDGFFHHHHHHGEGFGEEHGHHGGFHBF22FGHHHACF/BDEC@CDGHHBGGFHHHHHFFGFHF1FCFHEFHHFGEHHGHF00GDGFB00GFBF.GFFHHEFHCGF:C/GFH.C/;AD9FFGFGGB0.:CFGBFGAA--;BFFFFF9/9BF/
@M00262:65:000000000-A4NV9:1:1101:4009:9276 2:N:0:1
ACAGCAGACTGTTGCCGCTTCACTCGCCGTTACTGAGGCAATCCCTGTTGGTTTCTTTTCCTCCGCTTATTGATATGCTTAAGTTCAGCGGGTAACCCTACCTGATTCGAGGTCAAACCTAGCTAAATGCGTAGTTGCAGTTTAGCGGCTGGACAGCGCTACGGCCCGATGCGAGAAATCACTACTACGCAGGGGGCAACGTACAGCGCGCACGCCGATTGATTTAGGGGACTACGGGTGCCAGAAGGGCC
+
ABBBBFFFFFFDGGGGEEGFGGHHGFFCEGGGGGHFHGGGHHGGHFHHFHHFFHHHHHHHHGHHGG?FGGHHHHHHHHGHFFHBGHHHHGGGEEGHHHHHHHHFHHHGFHHGFHHHHHFHHHEFHHFGHHGEFGEHHFHHHHHHHGGGGGGGGFHAF@DGG-.A?FGGGC..@A@FFGGFFF099FGGG-C?DCFFFFE?F.99.F/;B=;>AA-.@--9.999///BFAADFF/.9--9.9F9.B/.9..
@M00262:65:000000000-A4NV9:1:1101:12948:9276 2:N:0:1
AAGAGATCGATGAAGAACGTAGCGAAATGCGATAAGTAATGTGAATTGCAGAATTCAGTGAATCATCGAATCTTTGAACGCACATTGCGCCCGCCGGTATTCCGGCGGGCATGCCTGTTCGAGCGTCATTTCACCACTCAAGCCCAGCTTGGTGTTGGGGCGCCCGGCCGCCTAGCGGTTCGGGGCCCCCAAGCCAATCGGCGGGCGCGTCGGGGCCCCGAAAGCCGTAACACGCGGGAAAACCAGCCCCC
+
BBBBBFFFBBBFFGGFGGGGGGGGGGGHHHGGHGGHHHHHHHHFHFHHGHHGHHHGHHGGHHHHHHHHHFHGHHHHHHGHGGGGHHHHGGGGGGGGGEGGHHHHGGGGGGFHHHHHHHHHGGHGGGGGGHHHGHHFHGHFHHHGHGHHHHHGHGGGGGGGGGGGFFFFFFAFF?FFFFDFEFFBABDAFF;DEEFFBFFFFFFF;-----------;--;---./.9:;..//.--;-9-../.....A;9
@M00262:65:000000000-A4NV9:1:1101:7058:9284 2:N:0:1
AAACATCGGATGAAGAACGTAGCGAATTGCGATATGTAATGTGAATTGCAGAATTCAGTGAATCATCGAATCTTTGAACGCACCTTGCGCCCTTTGGTATTCCGAAGGGCATGCCTGTTTGAGTGTCATTAATATCTTAACCTCTGAACCATTGTGGTTTTTTGAGGCCTTGGATGTTGGAGGTTTATGCTGGTGGAATCACTGGCTCCTCTTAAATGCATTAGCAGAACTTAATGGGGATCGGCTTTGGC
+
CCCCCFFBCAABGGGFGGFFFGGGGFGHGHGGHGGGHHHHHHHGHGGHHHHHHHHHHHHGHHHHHHHHHHHGHHHHHHHGGGGGHHHHGGGGGHHHHHHHHHHGGGGGGGGHHHHHHHHHHHGHHHHHHHHEHHHHHHHHHHHHHHHHHHHHHHHHGHGGGGGGGGGGEHHHHFHHGHHHFHGGHHHHGGHHGHHGHHEHHHGHHGGGGFGFGGGGGGGGGGFGGGGGGGGFGGGGFGBEF?FF;EFEF//
@M00262:65:000000000-A4NV9:1:1101:24623:9285 2:N:0:1
ACCACTGTGATGAAGAACGTAGCGAAATGCGATACGTAATGTGAATTGCAGAATTCAGTGAATCATCGAATCTTTGAACGCACATTGCGCCCGCCAGTATTCTGGCGGGCATGCCTGTCCGAGCGTCATTTCAACCCATCAAGCCTAGCGCTTGTGTTGGAGCCCTGCGGCCGCCGCAGCCTCCTAAAATCAGTGGCGGGGCCGCGCTCCCGTCTAGAGCACTGGGGATCCTCTCCCCCCCCTTGTGTGGG
+
BBBBBFFFFBBFFGGGGGGGGGGGECGHHHGCCEEGGGHGHHCFFHHHFFGFBFFFBHGAGFGHHHHHHHHGHHFHHFHHCEGGHHHHGGGGGGG/>B3@GGHHEGFFGCGHHFFGHD22BDGFCE.AFFFHFF=GFGHH0<DHFHFCC<-.:E.GFGGE0CHEEHHG?FA??BGAAC-D..BEBBBFFF////B/;=@->-------........////9.//.9-....//////..----..9/....
@M00262:65:000000000-A4NV9:1:1101:22528:9291 2:N:0:1
ACGCTCGAGATGAAGAACGCAGCGAAATGCGATAAGTAATGTGAATTGCAGAATTCCGTGAATCATCGAATCTTTGAACGCATATTGCGCCCTCTGGTATTCCGGAGGGCATGCCTGTCCGAGCGTCATTACTACCTTCAAGCACTGGGCTTGGTTGTTGAGTCGATTGTCCTTTTGGTGGACAGGCTTAAAATGCAATGGCGATGCCGAGTCCTGATGCTGATGCCCGAGCGTATGTAGCTTCGTCACAC
+
AAAB3A@DABAFFGGGGGG?EGGGGCGHHHGCHEEHHHHHHHDGHGHHHFHHHHHHGGHGGFHHFHHGHHHGHHHHFHHHGCEGHHHHGGGGGHHHHHHHHHHH?FGGGGGFHHGFBG?FECGGGGGGHHHFFHHHHHHGHFFHFHHEHGHHGFFEGGHFDGFFDAEHEGH:CFFHHDG...C0;E?FEFFFGEFF0;F0;B??BGGFG?BE.BFB/9BBFF/BF/9BD99-@AD.B/99BB;9-9.9;BB
@M00262:65:000000000-A4NV9:1:1101:20155:9294 2:N:0:1
ATGCCTAAGATGAAGAACGCAGCGAATTGCGATATGTAATGTGAATTGCAGAATTCAGTGAATCATCGAATCTTTGAACGCACCTTGTGCCCTTTGGTATTCCGAAGGGCATGCCTGTTTGAGTGTCATTAATATCTCAACCTCTGAACCATTGTGGTTTTTTGAGGCCTTGGATGTTGGAGGTTTATGCTGGTGGAATCACTGGCTCCTCTTAAATGCATTAGCAGAACTTAATGGGGATCGGCTTTGGC
+
A?AAA3FFC13F31B1AB11AA00A00A1FEEFCEAADHH22A22D21DFBGH1F1AEFGHHGFHFHE0BBEHGHFFHHF?EGEEGHGGFGHHHHHHHHHHGHHGE>ECECF01>FGFGFFBFG1>B2BGHFHBFHHFF200GGHFFB<GFGDGFGBHCGFGCGFFFF.>F1F11FHEDF0C<.GHHHE0=D/<<..0::0:CGFC:0CFFHGFBFGGGGFF00/;0FBFEGG0000CCEC?E.;E@FB//
@M00262:65:000000000-A4NV9:1:1101:24659:9300 2:N:0:1
AGATGTACCTGTTCCCGCTTCACTCGTCGTCACGAACTCAACCTGTCGTGGAACGTGCTCAGGTGTCACGCCGAATCGTGGCCGCTCCAACCCGGGCTTCCCCGCGCGGCGCCTGACCGGCGGCGTTAAAGGCAAACGCATATTCACGCACCGCCTCGCCATTAACCAAGAGCGACTGAATACTGCGTACGAGAACCTCAGGTGTGCACGCGGGGGACAACATCCCGTCGGAGTACACCACCGCGAGGGGG
+
>1>113B@@DFB1BDFGG1EF113B0A0EEC0A00AAA11A0A0ADB/AAA?G1//BA/ABC01BB@21/F>///?E0>0EEF/>>>/11>/?>>/@/GF<0C@C@@/<C?--<.///<--:A-A-;9-BFEAFFA--9@BFBBBF/--;-9@-9-9B-@99B/BF/9-A-;---9-9///9/9//9--9;-;9-/9-//;B/9/A//9----;;---:---/;;--;------;///9:-9-----9--;
@M00262:65:000000000-A4NV9:1:1101:20981:9307 2:N:0:1
AAGAGATCGATGAAGAACGTAGCAAGATGCGATAAGTAATGTGAATTGCAGAATTCAGTGAATCATCGAATCTTTGAACGCACATTGCGCCCCTTGGTATTCCGGGGGGCATGCCTGTTCGAGCGTCATTTCAACCCTCAAGCTTAGCTTGGTATTGAGTCCATGTCAGCAATGGCAGGCTCTATAATCAGTGGCGGCGCCGCTGGGTCCTGAACGTAGTAATATCTCTCGTTACAGGTTCTCGGTGGGGT
+
A1A1A1DF111B1111ABEG10FD1001BGEGCCGH2FGFHF2F2D2BDABEBGFH1AB2FEGHHHHGHFHAFG21FHFHEGGGHH1DEGCEEFHFHH12FGEHEC?/A@@GGFHFFBFG.99.A9AAFFFGGFGGFAA.9/BFFFFFFFFB/9B/B:9/B//9BBFFFF/-F/BFFF;A--BF/;///BB///-9-9@9@@@-@?FFFEF/F//A----9/////BBB/-9-99///;9/9/;;---;-;
@M00262:65:000000000-A4NV9:1:1101:14079:9310 2:N:0:1
AAGGCCACGATGAAGAACGTAGTAAAACGCGATAGGTAATGTGAATTGCAGAATTCCGTGAATCATCGAATCTTTGAACGCACATTGCGCCTTCTGGAATTCCGGGAGGCATGCCTGTTTGAGCGTCAGTAAACAACCCTCGGGTGGGAGTAATTTTTACTTCCGTTTCCGGTCATGGGCGCCGGTGCTGCCCGTCCTCCCCGACCCGCACAGAGTTGGGGGGGACGGCACCCGCCTTAAAGACGTTGCCG
+
>AA?1>>A11>>11FGGGGGCB03B3AFE?EAEF/ABADF2FEBD2F11GGEBFGDFHHG//FF1F2BCCFE22@BB1FEC?/EEG11B>//EGFHHEGDGFGG/>EGCCAHAGHEDB<FHE/1@<<B/>@FD1@/?EFFGGGCC@?CAAC00DDFGH.DDHBDAGCCFFE?@-.;00:.AA-9--;AB0FFA?9-9-F/;B-@;@@@?@-9B/;9BBB-9-------9;-:A-9@--;////:-;AE?/-
@M00262:65:000000000-A4NV9:1:1101:19022:9325 2:N:0:1
AACAACCACTCTTGCCGCTTCACTCGCCGTTACTGAGGCAATCTTAGTTAATTTCTTTTCCTCCGCTTAATGATACGCTTAAGTTCAGCGGGTGGTCCTGCTTGATTTCAGATGCAAAGTAAGTTTATGTGTCTAAGTACTTCCAGCTAATGCTGACTGCCTCTACTCACAATGAGTTCACATTGGAAAATGTGACTGCTGCATTGAGTGCGAGACTGTAAACAGTCCCACTTGCAGAGTACAGAGTACCT
+
ABBBABBBBFFFGGGGGGGGGGHHHGGGGGGGGHHGHGGGHHHHHEHGGHHHHHHHHHHHHHHHGGGGGHHHHHFFGGGGGHGFHHHHGGGGGGGEHHHHHHHHFHHHHHHHHEFHHGHFGHDHHHEHGDBHHHHHHHHHHHFHHHHHHGHHHHHHHHHHHHHHHGGHHHFHHHHGHHGHHHHHHBH0DGGHFHHHGHEGHEFHHHE0CFHCGG@EGFFG0BFFBFF0/BFGGGGGFEAFFFFFGGGGGGG
@M00262:65:000000000-A4NV9:1:1101:12743:9367 2:N:0:1
AAGGACACCTGTTACCGCTTCACTCGCCGTTACTAAGGCAATCCCTGTTGGTTTCTTTTCCTCCGCTTATTGATATGCTTAAGTTCAGCGGGTATTCTTGCCTGATCCGAGGTCAGTTTGATAAAAGAGGTTTTATGGCTAAAAATGCTGATTGGAGCCAACGGAGCGAGTGACAAAGCCCCATAACGCTCGGGCACCAGATGCAGCATTGCCACTGCATTTCAAGCTTGTCCATTTAAAGAACAAATGCT
+
BBBBBFFFBFFDGGGCFFGGGGHHHGGCCGGGGHHHHHHHGHGHHGFHDHHGHHHHHHHHHHHHGGGGGHHHHHHHHGHHEHHHHHHHHGGGEEHHHHHGHHHHHHHHHGGGGHHHHHHFEGHGHHHGHHHHGGHHGHHHHHHGHHHHHHHHHHHHHGEHHEGFGGGCAD@GFHHHHHEHHG?CHFGGC.ACD-??DGGGAFGGGGGGGGFFGFFFFFFF/BF/9;BFFBFEB/9FFFFFF/AFFF.BFF/
@M00262:65:000000000-A4NV9:1:1101:9708:9404 2:N:0:1
ACAGATTCCTGTTGCCGCTTCACTCGCCGTTACTGAGGCAATCCCTGTTGGTTTCTTTTCCTCCGCTTATTGATATGCTTAAGTTCAGCGGGTATCCCTACCTAATCCGAGGTCAATCATTAAAAAATGGGGGGGTTCTGGCGAGTGGCCACCAGGTGTCTATAGCGATGAATTTACTACGCTTAGAGCCTGACAGCACTGCCACTGATTTTAGAGACTGCCTTGACAGCAGGTCTCAACACCAAGCTAGG
+
BBBBBFFFFFFFGGGGGGGGGGHHHGGFGGGGGHHGHGGGHHHHHGHHHHHGHHHHHHHHHHHHGGGGGHHHHHHHHHHHGHHHHHHHGGGGGGHHHHHHGHHHHHHHGEGGGGHHHHHHHHEHHHGHHHHGGGFFFFFFFFFFADFFFFFFFFFFFFFFFFFFFFFAFFFFFFFFFFFFFFFFDFFFFFFFFFFFFFFFFFFFFFFFFFFFFFFFFFFFFFFFFFFFFF.F.AFFFFFFFFFF?FF9FFA
@M00262:65:000000000-A4NV9:1:1101:10509:9406 2:N:0:1
AGTACAAGCTTTTGCCGCTTCACTCGCCGTTACTGGGGCAATCCCTGTTGGTTTCTTTTCCTCCGCTTATTGATAAGCTTAAGTTCAGCGGGTATCCTTGCCTGATCCGAGGTCAAACCATGGGTTGGTTAGGCTTGCTGGAACGCCGGCCGCCCGGCTCGAGGCGCGATCTGCTGCGCTCGAGGACCGGGGCGCCGGCTGCCAATGCTTTTGGGGCGGGTCCCGGCGCGCGGGGGGGGGGGCCGCCCCGA
+
BAAABFFFAFFFFGGGGFGGGGHHHGGGGGGEGHHGHGGGGGHHHHHHHHHGHGFHHHHGGEHHEGGGGHHGHHHHHHHHHEHHHHHHGE>@ECHHHHHEFHHHHHHHHGGGGHGHFHGEGFGHGGGDEHGGHFFGGHHGHHHHGGGG-ADCFGGCCG-EF@E?FFGG-9EFFFFFFFFCF-99D;FFF->=CFCF-B;BFEFF/9FFFFF/B-.BFA-=9-..-----9-;--;-----99--;@-----
@M00262:65:000000000-A4NV9:1:1101:11943:9426 2:N:0:1
ACAGATTCGATGAAGAACGCAGTGAAATGCGATAAGTAATGTGAATTGCAGAATTCAGTGAATCATCGAATCTTTGAACGCACATTGCACCCGGTGGTATTCCGCCGGGTATGCCTGTTCGAGCGTCATTTCCACCCTCAGGCCCCCCTCCTCGCGGGGGGAAGGGCCTGGTGTTGGGGATCTGCGGGCACCTCTGGCGCCTGCAGTCCCCTAAATTAATCGGCGTGCGCGCTGTACGTTGCCCCCTGCGT
+
BBBBBFFFABFFGGGGGFEEGG?FGHHHHCGGHGGGHHHHHHHHHHHHHHHHHHHHHHHHHHHHHHHHHHHGHHHHHHHHGGGGHHHGGHHGCEEEEFHHHHHHGGGGGEEHHHHHHHHHGGGGGGGGHFHHGHGHGHHHHHHGGGGGGGGHHGGGGCFGFF?DBDFFFFFBFEDFFAFFFFFFFFAFCFFFFFFEFFFFFFFFFFFFFFFFFBFFFBBFFF.DFCDFAFFFAFFFFEFFFFFFFFFFFF.
@M00262:65:000000000-A4NV9:1:1101:25475:9431 2:N:0:1
AAGAGATCGATGAAGAACGTAGCGAAATGCGATATGTAGTGTGAATTGCAGAATTCAGTGAATCNNCGAANCNNTGAACGCACATTGCGCCCCTTGGTATTCCATGGGGCATGCCTGTTCGAGTGTCATTTGTACCCTCAAGCTCTGCTTGGTGTTGGTTGTTTGTCCTCTCCCTGGTGTTTAGACTCGCCTTAATGCAATTGGCAGCGAGTGTTTTGGTATTGTAGCGCAGCCCATTTTGCGATTCTAGC
+
1>111B1BAA1FGGGGFGGGGGFGEC0BGFF0BB/DFDGHC2FA2FEFHH11E1DG1DFGF2HH##BAB/#A##B?FCFHGGGGHHHFGGG//GGFBDGFFGH2210?E//BG11BG1B2/?<1/>22B2BFHB2211?0<11@1@@B>DCCFAFE/C/<AA.0<<<<1=1000<CACCG</0=0<D0.-;C.00000;0;:;//9AA--;-9;;//.-;0;;F;009--9---9-/;FFF/--;9/////
@M00262:65:000000000-A4NV9:1:1101:11843:9436 2:N:0:1
ACATTGGCCTCTTCCCGCTTCACTCGCAGTTACTAGGGGAATCCTTGTTAGTTTCTTTTCCTCCGCTTATTGACATGCTTAAGTTCAGCGGGTAGTCCTACCTGATTTGAGGTCAAAATGATTCATATTGTCCAAAGGGACAGTTGAGAAGCAGATTCCCTTTAATTGCAGCAACTCCAGCATAGATAATTATCTCACTGATAGTTGGCTATGCAAAGGCATTCCAGCTAATACATTTTAGAGGAGTAGGT
+
CCCCCFFFFFFFGGGGGGGGG5FHHGGEGEHFHHHHHHGG?GHHHGHHHHGHHHHHHHHHHHHHGGGGEHHFHHGGHHHHFGHHHHHHGGGFGGFHHHHHFHHGFHGHHEFHHHGHH3B?GGHHHHFHHEHHHHHFGHGHFGGHHGEHFHFHHHHFHHGHHHHBGHHFHHHEFHHHHFFHHHGHHBGH1<GFFBHFFGHHEFGBGHF/<GHHHHBGCBGCGHHGHHBFC0FFEFGGGGGG/C0B?.CFBB0
@M00262:65:000000000-A4NV9:1:1101:21087:9439 2:N:0:1
AAGGTACAGATGAAGAACGTAGTGCAATGCGATAAGTAATGTGAATTGCAGAATTCAGTGAATCATCGAATCTTTGAACGCACCTTGCGCTCCTTGGTATTCCGAGGAGCATGCCTGTTTGAGTGTTACTAAATTCTCAACCACTCCAGCCTTTGCGGGTTGGATGTGGCTTGGATGTTGGGGGTTTCTGCCGGCCTCTTTTTTGAGTTCGGCTCCCCTGAAATGCATTTGCGGAACCGTTTGCTGTCCGT
+
111>>DBDDFFB31BA11EGECFC331D1GGEH0FFB2D22D2FGGH1DACH0F1A1EBEGFFHFEGHHFBFHDFFF11B?A/>F1@F///>>F1FGFFBDGDGEE?E/F/BB11B1GGGG>FFF12222BE12>FGFF2BFFG1FF1CCFF1@G1/BC/?/@1<FG11CC0@C10//00.<<?-:AF0:00-9-9..;00;C9@.;09;.-----:AB?FBFF9B//9///;>-9----;/-//;//9--
@M00262:65:000000000-A4NV9:1:1101:21281:9457 2:N:0:1
AAGGTACCGATGAAGAACGTCGTGAAATGCGACAAGCAATGTGAATTGCAGAATTCCGTGAATCATCGAATCTGTGAACGCATATTGCGCCCCCTGGTATTCCGGAGGGCATGCCTGTCCGAGCGTCATTACTACCTTCAAGCACGGCTTGTGGGTTGAGCATTTGTTCTTTAAATGGACAAACCTTAAATGCAATGGAAATGCTGCATCTGGTGCCCGAGCGTTATGGGGCTTTGTCACTAGCTCCGTTG
+
A1>1>B1111>11BFGGBEA00ABA01FG1AE0A/G/0B11A2222EAD11F011FG01AF/DFBED100@B2222DD1>>@A>F221/E//>/>F/112BFGC?//>/<FB<C1F1FGHCF//</?/?GH<<<1?<?<?FHH00->-CGC.<....<CG00=00;;/0;;:0:0C0C0C:./../00;;BFBF09;/:90099;099CFF000/C//--@9-9--A:/9-A@-;B9;9////////AEFB
@M00262:65:000000000-A4NV9:1:1101:17137:9486 2:N:0:1
AGGCTAACGATGAAGAACGTAGCGAAATGCGATAAGTAATGCGAATTGCAGAATTTCCGTGAGTCATCGAATCTTTGAACGCACATTGCGCCCATTGGTATTCCGATGGGCATGCCTGTTCGAGCGTCATTATCCTCCCTCAAACCTCGTGTTTGGTGTTGGACCGTGTTAGTCGTGCGACCAACTGGTCTCAAAGACAATGACGGCGTCCGTGGGACCCTCGGTGCAACGAGCTTTTAACGAGCACGCGT
+
BBBBAFFFAABBEFGGGGGGFGGGE??HHHGFHGGHGGHHHHGGGGFFHHHHGHHHHFGFGFAFHHHHHGGHGHHHHHGHHGGGGHHHHGGGGGHHHHFGHHHHGGGGGHHHHHHHHHHGHGHGGGFFGHHHGHHHHFGHHHHHHGHHGHHHHHHG<<GEGHFHHGDEHHHHHHGGGGGCGGGGGGGFBFGGGEFGGGGFGGFGFGGBBBB<EFB;.AADFFBFFFBFFE?FDB?FFFFFFD9ABBFBBB-
@M00262:65:000000000-A4NV9:1:1101:8881:9505 2:N:0:1
ACAACAACTCCAGCATAGATAATTATCATACTGATAGTTGGTTTTGCAAAGGCATTCCAGCTAATAGTTTTTAGGGGAGTAGATTCAGTTAAGTAAACCCACAAAAACCTCCCACAATCCAAGCCTGAACCAGCTGCAAGAGCTAAAAACAGGATTGAGAATTTCATGATACTCAAACAGGCATGCTCCTCGGAATACCAAGGAGCGCAAGGTGCGTTCAAAGATTCGATGATTCACTGAATTCTGCAATT
+
AAAAAAAAFF11FFF1GBDG3GBGHHHFHH1FF3GGHHHFGFC0FHHBGHHHG0CGHF2BGHHHHHHFFHHGHHGGGFGGHFFGHHHHFHHFGB2FHGFFEEEHHHHF?GHE/FFGHHGCGHHGGHHHHGHFHHHHGFFHBFHHHHHHHGHHHFHHHGHGHHFEGFHHGHFHHHHHHHHGEGHGHHHHFHECGFGEHHGC0CEFHACCCGGGBFHGEBGGEFBFFGGGGFFGFBFGGGGGFFGFGGGGFGG
@M00262:65:000000000-A4NV9:1:1101:14529:9515 2:N:0:1
AGCACCTCGATGAAGAACGCAGTAAAATGCGATAAGTAATGTGAATTGCAGAATTCAGTGAATCATCGAATCTTTGAACGCACATTGCGCCCTCTGGTATTCCGGGGGGCATGCCTGTTCGAGCGTCATTATAACCACTCAAGCTCTCGCTTGGTATTGGGGTTCGCGGTCTCGCGGCCCCTAAAATCAGTGGCGGTGGCCTTGGGCGCCTCCCCCGGGAGATATACCCCCGCTTTGGTTCTGGGGGGGTT
+
CCCCCCFFCBFFGGGGGGEFGEFHHHGHHHGGHGGHHHGHHHHHHHHGHHHHHHHHHHEGHGHHHHHHHHGGHHHHHHHHGGGGHHHHGGGGGHHHHHHHHFHHGGGGGGGGHHGGGGGGGGGGGGGGGGGFGGGGGGGGGGFFFFFFFFFFFFFFFFFFFCFFFFFFFFFFFFFFAFDFFFFFFFFFFFFFFFFF-9...////..---......-;---.///9/9/.:---../9:.////.-;----
@M00262:65:000000000-A4NV9:1:1101:24879:9519 2:N:0:1
AAGACGGACTTTTCCCGCTTCACTCGTATCATTGACGCCCCAATCGGGGGTTTTCTGTTGCCAGGCTCCGAGACCGATCTCGGAGACGTGCATGCCTGTATTACCAAATGGACGAAGTTTCATAAAGATTCCTCCTTTCCATAGCATGTCATCCTGAGCGCGAAGGGTCGCTCAGATGATCGTAGAGATTCTTCGCTGCTACGCAGCTAAGAATGACAGGCCGCAAAAACTCATCTTCCCACCAACGTATC
+
>>1>>>A>>11DFGBG?EEGGGFDHF0AFF2AB2EFAFGE?/BAF/AE//>>/?B12BFHHH11?EFAF//>//?/E@@AF0<C//?/</?/2?1?1?FD?D?1<1?FGFH<1@@->.<1111111=0DG0DD0/<D0DDGHH0C000;0:GC000;C/A?@G--.;9/9?AE?B/9///;999-9/FF//BFFFBAA?;9B-99@-////;//:/9F/:-;----@F--/;99B9/;/BF---;BA--/-
@M00262:65:000000000-A4NV9:1:1101:5755:9536 2:N:0:1
ACGTATCACTCTTACCGCTTCACTCGCCGTTACTAAGGCAATCCCTGTTGGTTTCTTTTCCTCCGCTTATTGATATGCTTAAGTTCGGCGGGGATTCTTGCCTGATCCGAGGTCCGTTTGATAAAAGAGGGTTTATGGCTAAAAATGCTGATTGGAGCCAACGGAGCGAGTGACAAAGCTCCATACGCTCGGGCACCAAACTCGGCATCGGCACTGCTTTTCAAGCCTGTCCCTTAAAGGACAAATAGGCC
+
AAAABFFFFFFFGGGGGGGGGGHHHGGGGGGGGHHHHHHHHHHHHGHHHHHGHHHHFHHGHHHHGGGGGHHHHHHHGHHHGHHHHHGGGGGC/<CCDFF2<FG2<G2F0?AC/01<>GG.1=<FGD1.<C.<CE/0DB<<0CHHH:C0:00<G0A0//C/C.9@.E?A??;.000;C/;09C/;/;9.9:--B9BDEAEAE/B;9.9-B..;9@.BBBFBB//F;BA/ABB//9B//B//;....///9F/
@M00262:65:000000000-A4NV9:1:1101:24597:9555 2:N:0:1
AGGCTAACGATGAAGAACGTAGCAAAACTACGCCTGCAGGAGACATGCGTTGGACATTGCCGACTGTTGCCAGAGCGTTTAAATGTCGGACCAAGGCGATATCGCGGGCCAGTCGCTTGGTAGCGCGTCCTAAAACGAGTGAAGCGGTAACAGGTTAGCCTAGATCGGAAGAGCGTCGTGTAGGGAAAGAGTGTAGATCTCGGTGGTCGCCGTATCATTTAAAAAAAAAAGAGAGAAACGGATCTGGGGAA
+
AA?ABFFFBBBBGFGGGGEGGGGHDGGHHHG2EEHHGHHA22AFGGHCBBEGEBFHHHEHGGCEEEDGHHHHBG1FEFE@EEHHFHHHG/EE/FFEFGGCDFEFFGGGGGGGHGGGGHGGGFFFGGG--@DBDHHHGFD:C0GHHGG?DGGBFGBFFFFFBFFGFGGGDFDGGGGDFC;AA.//E/FFF;B////9//;FBFE9ADAF-9.;-9A./B///;/9/;9@9-....;.///....-///.-..
@M00262:65:000000000-A4NV9:1:1101:20104:9558 2:N:0:1
GAAGCTTTATGTCCTTAAAGGGACTCCACCAACGGGGCCTTTCGTTCGACCCCCGCAGCAGAGACGCCTCATTCTCCGTCTCGACGTACTTCGAAAAGCACGCAGACGAGTTTGGTTAGAAACGACACTCGAAGAGGTGTGCTCTCGGGCCTACCCGGGAGCGCAAGTTGCGTTCAAAGATTTGATGATTCACTGAATTCTGCAATTCGCATTACGTATCGCATTTTGCTACGTTCTTCATCATCACGTTA
+
AAAAAFFFFFFFGD3F31BGGAEAFHFHHG0GE?0A0ACFCGHFCBEEEC?EAEGGGGGEFFHFB/EEFEHFBGHHHCGHFGFBEE>/?EDGF/<EEBFHHCGGGGGGBCGGGGGGEEGB1FGCFG?@BFEEHGEGEGF<E00<DH?ECCGGFBGGB---9.AAAGGE0BB@BBFFB/BBBFEF/BFFFFF;FFEF/FFFFFFB/:BB-ABAFFB-BFFF?BEF-BFBF//;-AFFEFB/9;9BFBB-AF-
@M00262:65:000000000-A4NV9:1:1101:14178:9582 2:N:0:1
ACGCTCGACTGTTCCCGCTTCACTCGCCGTTACTAGGGCAATCCCTGTTGGTTTCTTTTCCTCCGCTTATTGATATGCTTAAGTTCAGCGGGTAACCCTACCTGATTCGAGGTCAAAACTGTTTTGGTTGACTATTGTCGGTTGACGGCAGCACGGCGGCACGGCCCGATGCGAGAGAAGTAAACCACTACGCAGGGGGCAACGTACGCGTGTACGCCGATGAAATTAGGGGCTACGACGCTGCGGAACAG
+
CCCCCCCBCBCFGGGGGGGGGGHHHAEGGGGGGHHHCHHGGHHHGHHFFHHGHHEHEGGHHHHHGGGGGHHHGHHHHHHHBEHGGHDGHGGGGFHGGHHHFHHHHBGHGFFGGHGHHEHHHHHHHA?FFGHHHGHHHHHFGDDGGHGGGFGFCGGGGGGGGADGGGC-@DFFAAF-DEFFFFBBFF?EFFFDAF;DFFFF-AECFEAB.9;-;BBEFFFFFFBFFFFFBFFFB>A/.AA==AD?==@--//
@M00262:65:000000000-A4NV9:1:1101:21595:9586 2:N:0:1
ACAGCAGACTGTTGCCGCTTCACTCGCCGTTACTGAGGCAATCCCTGTTGGTTTCTTTTCCTCCGCTTATTGATATGCTTAAGTTCAGCGGGTATTCCTACCTGATCCGAGGTCAACCTTGGTGCCGCCGGAGCGGGCTTGAGGGGGGTTTAGAGGCCGGATAGCCCGCAGGCTCCCGATGCGAGGCAGATGTTACTACTCAAAGGAAGGGCCCAACGGGTCCGCCACTGGTTTTCGGGGACTGCCTGGGC
+
BABBBFF4CFFFGGGGGG2EEGHGHFEEGGGFGHHHHGGCHGHHHHHGGHHECFGHHHHHHGFGGGCFGHHHHGGHHGHHH3GHHHHFFFGE/EGHHFHHFHBDHHHHGGGC/FHFHHHHGGFGHFCCG?<@CGGG-?@.-.CGFCCB@BFBBFF.AEBBBFFFFFFBBB-@AAAFFFB=DF;.-B-9.;:B/B///////9/:FFFFFFF.9BA.;.@.>9A--A9;/:B//;AB-9.;-@../9BB...
@M00262:65:000000000-A4NV9:1:1101:4126:9591 2:N:0:1
ACACAGAAGATGAAGAACGTAGTGAAGTGCGATAAGCAATGCGAATTGCAGAACCGTGAGTCATCAGATTTTTGAACGCATCTGGCGCCGGCTGGGTCTCCAGTCGGCATGCTTGTTTCAGTGTCTTGTTTTCTCCTCACCCAAATCTTAATGCGAGAGATGCCCTTCTCTTGCCAAGCAAGAAAGCACTCTGCGCTCTGCGAGCGACTTCGACTCGATCGAGGGTCGCACTCAATGCAGCAGTCACATTG
+
ABBBBFFFFFFFGFGBCFEFGGFFHHHHFGGGHGGFHFHHHHC2EFHHHHHHHHHFAGEFHHHHHFGEGHHHHGFHHHGEGGHHHHFGGG>EEGGGHHFHHHHHHGGGGGHHHHHHHHHGHHHHHHHGHHHHHHHHHHHFHHEHAGFHHHHHHHFGCFCEHHHHHHHHHGHHHHHGGHGHHEB//;GHFHHGBFDGAGGGGA-BFG?CFFFF.EFFEEFFFD.9-9BDFCFFFBBFFFBFB.9BF/BFFB/
@M00262:65:000000000-A4NV9:1:1101:20647:9600 2:N:0:1
AGGCTAACGATGAAGAACGCAGCGAAATGCGGTAAGTAATGTGAATTGCAGAATTCCGTGAATCATCGAATCTTTGAACGCATATTGCGCCCTCTGGTATTCTGGAGGGCATGCCTGTCCGAGCATCATTACTATTCTCAAGCACAGCTTGTTTGTTGAGCCCAAATTGTCCCTTGATGGACAGGCTTGAATTGCAGTGGCGATGCCGAGTTTGCTGCCCAAGCGGATGCAGCTTTGTCACACGCTTTGGG
+
A1AAAF1CA>AA1GFGGGC0EEGGGCGHHHG/EFGHHHHHHHHFEHHGHHHHGHGH1FGG/BFHHHHGHHGGHHHHHHHHGGAFHHHHGGGG@G01BEFHHGFHG1FFECGHFHHHEH1GGGGG@GHGHB>F>G2>FFHFHFE0G00/1FGFG<C<0F>1<0<F.>>=DDDHHB0<0=D0/<0CC.C/-.00;0;000//.;-;C:C?9-;9;00009CAF...;---;-;//9;9////9/;;@BA-/;-
@M00262:65:000000000-A4NV9:1:1101:4470:9626 2:N:0:1
AAGACGGAGATGAAGAACGCAGCGAAATGCGATAAGTAATGTGAATTGCAGAATTCAGTGAATCATCGAATCTTTGAACGCACATTGCGCCCCTTGGTATTCCGAAGGGCATGCCTGTTCGAGCGTCATGATCAAATCTCAAGCCTAGCTTGGAATTGGGCTTTCGTCTCCCGCCATTGCGGCTAGTTGAGACGTGCCTAAAAAGAAATGGCGATGCCTCAATGGACTCTAGCGTAGCAGACTGACTTGCG
+
BBBBBBBAADFFBGGBGGGGGGGGFACDHFGGDGFHHHFHHHCHFHHBFFHHHHHHHHHHHHHHHHHHHHHGGHHGHHGGGEGGHHHGGGGGGHHHHHHHGHGHGFGECAFGFGFFHHHHGFGGGGGGHGHHHHHGGHHHGFHHGHHGGHHHGGHGHHFHHHHHGGHGHHHHGFGGGGHEGGCCGGFGGFFAFFFGGG0FB0BFGG?/FGGGGFFDFFEFFFFFFFFB/;BB/=AA>EFF/.;F/:9B/B-
@M00262:65:000000000-A4NV9:1:1101:16236:9639 2:N:0:1
AAACATCGCTGTTGCCGCTTCACTCGCCGTTACTAGGGGAATCCCTGTTGGTTTCTTTTCCTCCGCTTATTGATATGCTTAAGTTCAGCGGGTATTCCTACCTGATCCGAGGTCAACCTGAGAAGATAGAAGTCAAGACCGGCCCGGAGGGTCCTTGAAACTCGACGCGTGCTCGTTAAAAGCTCGTTGCACCGAGGGTCCCACGGACGCCGTCATTGTCTTTGAGACCAGTTGGTCGCACGACTAACACG
+
BABAAFFBBFBAGFGG?GGGGGHGHGGGGCGDGHHGBHEFGHHHHHHHHHGGFFHHHHHGHHHG?EGEEFHHHHEHBGHHFHHHHHFGHGGCFGHHHHHGHHHFHHHFHFGGGHHHHHHGGF33B2@@GBGEFGF2GFGH/CCG?CC@@FG<FEHHB:;;CFHDH--9BCGDGFDGG.CBBFFBB.BEFFEFEF;;--99..;FF=@9-99BDA.FF/BB/:F//A?FFFF99F/ABACAF-.=A9B//BA
@M00262:65:000000000-A4NV9:1:1101:5382:9649 2:N:0:1
AGTGGTCAGATGAAGAACGCAGCAAAATGCGATAAGTAATGTGAATTGCAGAATTCCGTGAATCATCGAATCTTTGAACGCATATTGCGCCCCCTGGTATTCCGGAGGGCATGCCTGTCCGAGCGTCATTACTATCTTCAAGCACGGCTTGTGTGTTGAGCATTTGTTCTTTAAATGGACAAGCTTGAAATGCAGTGGCAATGCTGCATCTGGTGCCCGAGCGTTATGGGGCTTTGTCACTCGCTCCGTTG
+
BBBBBFFBF5FFBFG5FGEEGGGHCGHHFHGDFFFFHHHHHHHHHHHGHHHHHHHHFHHGGGHHHHHFHHHGHHHGEHHHGGGGHHHHGGGGGGGGHFHHHGEHGGGGGGGGHHHHFHHHGFGGGGGGHHGHHEHHHHHHHHHHHGGGGGG010<CGAD/CGHHFF0GFDHHDHBGBB0CGCFHHHFHHGHHGFHGGFGGGGGGFFG/FFGGGFFGGGG-9BB.AF?BF?DDBFFFFFBFB/9>EFD.EF.
@M00262:65:000000000-A4NV9:1:1101:8952:9651 2:N:0:1
AACGTGATCTCTTACCGCTTCACTCGCAGTTACTAAGGCAATCCCTGTTGGTTTCTTTTCCTCCGCTTATTGATATGCTTAAGTTCAGCGGGTATCCCTACCTGATCCGAGGTCAACCTAAAGAAATATAGAGGGTTTCGGCTACACATCTGTGCTTTCTAACGATTGTAATGTTACTACGTTAAAAATGCAGAGCATAATTTGCCATTGAGTTTCAAAGCAGAGAATCAACTTGTGACTCTCTTACTTCA
+
BBBBBBAFFFFFGGGGGGGGGGHGHGG?EGHHHGHBGFHHHHHHHHHHHHHGGHHHHGHHHHHHGGGGGHHFHHGHHHHHHHHHHHGHHGGGE?GFHHGFFHHHHHHHHGGGGFHHHHHHEHHHHHHFHFHFFEDCGGHFGGGGHHHHGHHGHHGHHHHHHHHGEHHGHHHHGHHHHHGHGHHFGHGEGGHGGHEFFHH0CHFHGHHHHHFECGGGFBFB/BBBEFBFGGGGGGGGGGGGGGGGGFGGGGB
@M00262:65:000000000-A4NV9:1:1101:14051:9668 2:N:0:1
ACGTATCAGATGAAGAACGTAGTGAACCGATCACCATGAGCGTCGAGGACGTGACGATCGTGTAGCGCACCTGAGGCAGCGTGATGGCGAAGAACTTGCGGCACCGGCCCGCGCCGTCGAGTTGTGCGGCCTCGTAGAGCGACTGCGGGATCTGCTGAATCGCACCTTGGGATATCAGCGAGTGAAGCGGCAAAAGTTCTGTGTAGATCGGAAGAGCGTCGTGTTGGAAAAGAGTGTAGATCTCGGTGGTC
+
ABBAAFFFFFFFGGGGGGGGGGFHHHHHGGGGGHHGHFHHHEGGGGGGCHGGGHGA?FCFGGHGHFEEGGFHHGHGGGGGG/?/BGBGGGGGCHHHHHHGGGCGGGGCGC?CCGFGCCFCC0E0CAH?DDADFG9DEEFGAAFAEGFGFFBFFFFFFFFFFFFFFFFFFF..;FFFFBFFFB9.99BFFF---AFB9B//BBB9BF///ADAEDFEFA..@9.9.9;///FFE./:999/B9FEFF.DBA/
@M00262:65:000000000-A4NV9:1:1101:3863:9679 2:N:0:1
AGCCATGCGATGAAGAACGTAGCGAAATGCGATAAGTAGTGCGAATTGCAGAATTCAGTGAATCATCGAATTTTTGAACGCACATTGCGCCTTCCGGTATTCCGGAAGGCATGCCTGTTCGAGCGTCATATAAACACCTCAAGCATGAATTTATTCATGCTTGGTATTGGTCAAGGATTGAGCATGCCTTCTTCCTGTCCGAAATGCAATGGCGAAGTCCTGTCTTCCATTCAGTGTAGTAATCAACGTTA
+
AAAAAFFFA?A111AFBBEFFCFGE?FHHGECHAFGHGF2AEAEECFDFGFBBGFGD2GGHDFHHGHFFFFHHGHGGHHHGEE/GGGGEEEEGFFCEGEGFHHH??E?EGGHHHEFBHHDC/F?B<CCFFHGFFF1FAGHHHHEFHHGFBFHHHFGHHFEGGHGHHFBFHHHFHHGFF0CDDGCGCG:GFFHF0CHH0:CEC?AAFGGBFGEF@?9;.C0;00CF09//;FFFFFFFFE9BFFFFEFBFF-
@M00262:65:000000000-A4NV9:1:1101:13099:9685 2:N:0:1
AAGAGATCGATGAAGAACGCAGTAAAATGCGATAAGTAATGTGAATTGCAGAATTCAGTGAATCATCGAATCTTTGAACGCACATTGCGCCCGCCAGTATTCTGGCGGGCATGCCTGTTCGAGCGTCATTTCAACCCTCAAGCACAGCTTGGTGTTGGGACTCGCGTTAATTCGCGTTCCCCAAATTGATTGGCGGTCACGTCGAGCTTCCATAGCGTAGTAGTAAAACCCTCGTTACTGGTAATCGTCGC
+
BBBBBFFFBBBFGFGGGGCEEEFFHHFHHGGGHGFHHHHHHHFGHHHGHHHGHHHHHHHFHGHHHHHHHHHGHHGGHHHHGGGGHHHHGGGGGGGGGHGHHGHHHHGGGGGHGHHHHGHHDHHGGGGGFHHFHGHHGFHFHHHGH00CGHHGDEHGGHGAGHHGGGGGGGGFGGGGGGEGGGEGAFGGBFGFFE-@--9;.9.-;9.AFBB/B/BFBAA9./:9B/;BB.A.:9.A.;B/999//9.;.--
@M00262:65:000000000-A4NV9:1:1101:13436:9691 2:N:0:1
AAGAACGCAGCGAAATGCGATAAGTACTGTGACTTGCAGAATTCAGTGAATCATCGAATCTTTGAACGCACATTGCGCCCCTTTGTATTCCATGGGGCATGCCTGTTCGAGCGTCATTTGTACCTTCAAGCTCTGCTTGGTGTTGGGTGTTTGTCCCGCCGTGCGCGTGGACTCGCCTTAATGCAATTGGCAGCCGGCATACTGGTCGATGAGCGCAGCACATTTTGCGCAGTTCTCCAGTCCGTTGGCGT
+
A?1A>111>>D@1AE0BGE00A0F222ADGFH2FFFBFGHCFFHHFFBDB2FGFHHE0FE2FD1F1AFEG/>GH@@EE?/E/G112FF2BGDGG0>>EE>BGHHGHHBEHH/E/?E0GD2BFGDGFBD1FFHCGFDGDGC1?F///<<?</G00=1D----<<EC?@:-;./;CEC-CCB000;0BFF09;F...@AG;-9BB//BF@--:///;@----9BFBB///-;---/9/BFFBB/9;99A-9;-
@M00262:65:000000000-A4NV9:1:1101:25423:9697 2:N:0:1
AGATCGCACTGTTCCCGCTTCACTCGCCGTTACTAGGGCAATCCCTGTTGGTTTCTTTTCCTCCGCTTATTGATATGCTTAAGTTCAGCGGGTATCCTTGTCTGATCTGAGGTCAAAACTTCAGTCCCCGCTAGGGAGATGGTAAGGTTTAACGCCGCAAAAGCAGTTTCCCGGCAGGCTTTCTGGAAGCTTGTAACACCACTCCATTGACCAGGCTGGAAGGGGCTTGCGGTCGTGCAGCAAGTTTAGGG
+
?AAABBBBBBFDGGFFEG?EGFFGHEECEEEEC5D532BF1FB23B3BGBEEGF55DDGFEHFHEEE?AGFG5GFBBGGHFFEGHHHGGGGGEEFGGHGHFGHFHHFGHGFGFFGHHFHHHGHFH1FFADCCGGEH0CDFFHHHHHHFDFGFHG?@CCGGGHHGFF<CGHF0:@-CC?AFBBFFB00//.;9C9FGGFGFGG//;FGFFBB:/..9AF?A/BF.-;B.-.->D?>BDEEF/9../;B/9BF
@M00262:65:000000000-A4NV9:1:1101:21514:9701 2:N:0:1
AATCCGTCCTGTTGCCGCGTCACTCGCCGTTACTAGGGGAATCACTATTGTTTTCTTTTCCTCCGCTTATTGATATGCTTAAGTTCAGCGGGTAGTCCTACCTGATTTGAGATCGAAGAATATGACTGGAGAGCAGCACACCAGCAACAGCCTCGCGAGGTTCTACAACGCTTGGTCGTCGCGGTCGCGCATTCGCTCCGCATTCATTTCGGCCGGGCCAGACGTCTACGACCCCGGCCAGGTGCGGCCAC
+
AAAAAA>C11B@AD1G1E0EE0EFGCE/AE/A/DGFHEE//BFGB1ADAA2GFH2AE1D2BD1B?//?EEGF2G2GF22FE1BBFF2FBEC//E>GGHHG1FGF012BGFFEFFF/0//BG>2@FHFBCF0C//F0BCFC0AEHHHCHCHGEC0C-<<--:/:0CHFGFC?.CEB;0-9;-A9-9---9----/;ABA-B-;-9/B/:F/9>@B@=@@;A--9-:-9AFEBB-;------9-//99?@>-9
@M00262:65:000000000-A4NV9:1:1101:21767:9741 2:N:0:1
ACATTGGCCTCTTACCGCTTCACTCGCCGTTACTGAGGCGATCCCTGTTGGTTTCTTTTCCTCCGCTTGATGCCCAGAGGACAATTGCCACGCTAGTGGTTCAAGGACGCCAGTATCCTTTACCTATCTGAATTTAAAGGGACCCATCGCATGCGCAATGTGACGCCTCATGTCCACACAAAAAGATGTGTGATTTGTCCAGATGATACTCAGCCAAGTATGCTGTCAGGAATACCCGACAGCGCAATTTG
+
BBBBBFFFFFFFFGGGGGGGGGHHHGGGGGGGGHHGFDGCEFGGHHHHHHGGHHHHHHHHHHHHGGGGGHHHGHHBGEHGHHHHHHHHHHFFGGEGHHHHGHHEFFGHGGGGGHGHHHHHHHHHHGHHHHHHHGHHHG1GDFGGGHHHGGGGGHGGGGGHHHFHGGGHGCHHGFHHHHGGGF..AEGGGGGGGGGGGGEFGEBFFFBGFGGFFFG?9EGFFFFFFFFFFFEFFFFFFF@FFFFFF=DFEF9
@M00262:65:000000000-A4NV9:1:1101:12562:9761 2:N:0:1
CACTACTGTTGCCGCTTCACTCGCCGTTACTGGGGCAATCCCTGTTGGTTTTTTTTCCTCCGCTTATTGATATGCTTAAGGTCCGCGGGTATTCCTACCTGATCCGAGGTCCACCTTTGAAAGATTCTCCCTGAGGGGAGGCAGACCGTGTCCCGTAAACCCATGTGTCCGATTCGTGTCCCGTGGAGCACCCAGTGTACCGGGGGTCCAACGAGGCCGCCGGCATTGTCTTTGGGAGGGGCAGGAGCCCC
+
A1>>>1DFFFB1B111A1D13B0EAAAE00D2FFG//F11BF1BAB1F/AF//EEG0B@BG/E/E/BG1222BEBGF2B11B11>>>>E//<2FG>21B110?1?0/<<?01?<F<C11@FHDCGF11=GF01<0>CG.<C...CFG-:;.:CG-:-:EBFG.//;;F0F....9./.C/0F----9--;-----/;;//F-;>?;---///--;@9A-@@--;-99////BF/:--:=?;--;9-:--9A
@M00262:65:000000000-A4NV9:1:1101:19869:9773 2:N:0:1
CTAGCGACGATGACGAACGTAGTAAAATGCGTTAAGTAATGTGAATTGCAGAATTCAGTGAATCATCGAATCTTTGAACGCACATTGCGCCCGCCAGTATTCTGGCGGGCATGCCTGTCTGAGCGTCATTTCAACCCTCATGCCCCTAGGGCGTGGTGTTGGGGATCGGCCAAAGCCCGCGAGGGACGGCCGGCCCCTAAATCTAGTGGCGGACCCCCACTGGGCCCCCCCGCGAACGCGGGTAATTTCCC
+
11>>A?DDD1A011AFEEEAAFAFEHDGGFE/B//GFF2FGFGE2AFFFBGFGHFFHBDGH2ABGBHGE0BAHHHH2GHEAEEEDG1FEEEGEEGGGGFGEGGEGH?G/C/<01??GGCG11GHGCA<GHHGDGFFGHH.DG0GHGGEHEFFGAC?;.:.CEAA.AA..9C-9BFGGG-;@--9-;;--9=---9-@E-9//99/;;9-E@=--------99--9--;-------------;--////9//
@M00262:65:000000000-A4NV9:1:1101:6479:9799 2:N:0:1
ACCTCCAAGATGAAGAACGTAGCGAAATGCGATAAGTAATGTGAATTGCAGAATTCCGTGAATCATCGAATCTTTGAACGCATATTGCGCCCTCTAGTATTCCGGAGGGCATGCCTGTCCGAGCGTCATTACAATCCTCAAGCACAGCTTGTTTGTTGAGCCCTGTCCCTTAATGGACAGGCTCGAAATGCAGTGGCGATGCCGAGTTTGGTGCCCAAGTGGTTGGAGCTTTGTCACGCGCTTTGGTGGCC
+
BBBBBBBFFFFF5EGGFGGGGGGGECGHHHGGHGGHHHHHHHHGHGFGHHHHFGHHHHHGGGHHHHHHHHHGHHHHGHHHGGGEGHHHGGGGGHHHHHGHHHHHGGCGGGGHHHHHHHHHGGCGGGGFHHHHHHHHHHHFHHGFHGHHHGHHHHHHHHHHBFFFHHGHBGHHHHFHHFCEAEFHC?/:GBGBGGHGE@B@.9:@??9EF0ACAFFF/AE/://..9/:..BF/9:/9..9B-DF/B.;DFF
@M00262:65:000000000-A4NV9:1:1101:15797:9802 2:N:0:1
ACAGCAGACTGTTGCCGCTTCACTCGGTGGCGCTGTAGCGGTGGCACTCGCAAGTGCGAACGGTGCCCAAGCGCTCGTACTCGAAAACACCTTCTCGAGCATGCCCGATGTCGCCGCCGGTCTCTATCCATGGTTGCCCGTTTGCTGCGTTCTTCATCAGATCGGAAGAGCGTCGTGTAGGGAAAGAGTGTAGATCTCGGTGGTCGCCGTATCATTAAAAAAAAAAACAGTACCCCACGCTAAACTCACAA
+
BBBBBFFFFFFFGGGGGGGGGGHHHGGFGGFGGGGGGGHGGG?EGBGHHGGGGCHFFG?EFFG?GGGHHHHGGGGGGGGGGFEGFAEHHHGGHHHHGHGGFBGHHHGGGGFGHHGGGGG?CCGHHFHHHFHHHHGGGHHCCHHGHHHHGGGGGGG0FGBFFGGGG.AC?FFFGGFDB;BBFF/9../BBFFFBFBFFFEFFFAAFADFF-9FF/BBF////;;@-@9.../////...-;...;/;9////
@M00262:65:000000000-A4NV9:1:1101:18166:9825 2:N:0:1
ACACAGAACTGTTGCCGCTTCACTCGCAGTTACTAGGGGAATCCTTGTTAGTTTCTTTTCCTCCGCTTATTGATATGCTTAAGTTCAGCGGGTAGTCCTACCTGATTTGAGGTCAAGTTCATAACAGTGCACAAGGCAGTCCGAAGACGGTTAGAAGCAGAAGCACTTGGTCTCTGCGATAGCATAGATAGATTTATCAAGCCAAAGCCGATCCCCATTAAGTTCTGCTAATGCATTTAAGAGGAGCCAGT
+
BBBBBFFFFFFFGBBGGGCGGGHHHGF2EEHFHHHHGGCEDFGHHHHHHHHFHHHHHHHGHHFHGFEGGHHHFFHHHHHHHGHHGHFGFGCEEEGHFHHEFHHHFHHHHGF2FBGGFHHHHHHFHHFGHHHHHHFHEF?FGGGD/DCHDDGGGHBGHHGGHGHHHHHHGHHHHHGGGCGEGGHGF0FFHBGCCGF0CHHFFGFHF/GHH-A?DGGEFGFGBFFFGFGGGGGFGGFGBF0BBBF.A.AEFF/
@M00262:65:000000000-A4NV9:1:1101:8461:9831 2:N:0:1
ACAAGCTAGATGAAGAACGTAGCGAAATGCGATAAGTAATGTGAATTGCAGAATTCAGTGAATCATCGAATCTTTGAACGCACCTCGCGCTCTTTGGTATTCCGAAGAGCATGCCTGTTTGAGTGTCATGAAAATATCAACCTTGACTTGGGTTTTGTGCTCTAGTCTCGGCTTGGAATTGGGTGCTTGCCGCTTTTACGAGCGGCTCACCTTAAATGTATTAGCTGGATCTGTCTTTGAGACTTGGTTTG
+
BBBAAAFFFFFFGGGGGGGGFGGGFGGGHGGFHGGHHHHHHHHGHHHHHGHHHHHHGHFHHFHHGHHHHHHGHHHHHHHHGGGGHHGGGGGGHHHHHHEHHHHH?EFGHHHHHHHHHHHHHHGHHHHHHHFFFFGEHHGHHGHHHBGHHHHHGGGGHHHHHHHGHHHHHGGG.@CGGFHHBGAEDGHHHGFGGGGGHHGGGCCCFGFDFFGGGFFFFGFFFGFFGGGGFFFFFBBFFFB9.AFFFFFFFF.
@M00262:65:000000000-A4NV9:1:1101:16758:9840 2:N:0:1
AAGACGGACTGTTACCTCTTCACTCGTGGACTGATTGCCGCGTTCTGCTGATGCCATTGGCCCGACATTTCACGATAGACGAACCACTACGTCCTGTACTCTGGAGTGACACTCGTAACCGGTTGTGGACCGCTCTTTCCACTTCGAATCGTGTGGTCGCAGAGGTCTTCTCACAGCCTTGAACGGGAGTTGTCGTGGGGTGATAGTGGGATCATTTTGGAGTCATTGTGGGGTAGTTGTGGGGTAGTTGG
+
BBBBBBB3ADADGGGFGGGGFGHGFFFHCFHFHBDFGGHGGGEFFFHFDBFGGHHHGFHHHHGEEGGGHHGEGH1EFGHHG@/EEFEFFGGHHGGGHGHHHHHFEGGGHHGHHFFH?HGHG?/CFDFGFFHGGGGHHHHHGHGHHG.<C.F.GCGGHHCFFGCECCCHHFFHFGGGGGFFBB0FAGG?B.FB9CEEFGAF.@ABBF9BAF;/9.BFFFF-/99BBFFF9/DD-.9;/;B:A..>;../9B/
@M00262:65:000000000-A4NV9:1:1101:12961:9840 2:N:0:1
AGTACAAGGATGAAGAACGTAGTGAAATGCGATAAGTAATGTGAATTGCAGAATTCAGTGAATCATCGAATCTTTGAACGCACATTGCGCCCACTAGTATTCTGGTGGGCATGCCTGTTCGAGCGTCATTTCAACCCTCAAGCCTGGCTTGGTGTTGGGGCTCTGCGTCTGCAGTCCCTTAAATCCAGTGGCGGACCCGCTAGGTCTCCGAGCGCAGTAGTTTCTTCTTGCTCAGGACGGCCGGCGTGGGG
+
ABBBBFFFBFFFGGFEGFEFF4AGFFHHHCFGHGGHHGHHHHBDFEHFHGHBGEBB5FDG5GFHHGHGFHHGHHGHGHBGGGG?BGGHGCFGGGHHGBFHHFHHBBGFCGGHFFHHFGHHGGHGGGGDHHHHHHHHGFHFGHHGGHHHHHG?DAGGHECFGGAHHHGGGGEHGEGBGHHHHB0BDH00CGHGGGGC-E9---;.00009.-:@---99/B;FB/BFF//9;/9999/;@D---9BB--;9-
@M00262:65:000000000-A4NV9:1:1101:15502:9853 2:N:0:1
AGATGTACCTGTTGCCGCTTCACTCGCAGTTACTAGGGGAATCCTTGTTAGTTTCTTTTCCTCCGCTTATTGATATGCTTAAGTTCAGCGGGTAGTCCTACCTGATTTGAGGTCAAGTTCATAACAGATCGGAAGAGCGTCGTGTAGGGAAAGAGTGTAGATCTCGGTGGTCGCCGTATCATTAAAAAAAAAAAAGCACGTATTCTCTGCGTTCGAACGTCATAAATAGTAAAGAAATAGGCACAGAGTCC
+
BBABBFFFFFFFGGGGGGGGGGHHHGGEGGHHHHHHHHGGGGHHHHHHHGHHHHHHHHHGGHHGGEGGGHHHGHHHGHGHGHHFHHHHFGCGGGGHHHHGGHHHGHHHHHGEHHHHHHHHHHHHHHGGHHHDDFGGHHGGGGDGHFGHGFGFGCGGHHHHHHHHHFGFGG.GCGGGGFGHFGHF;0CG?--99;-9./.-..///;////-.......-..../////////9/:.///////.;9/////
@M00262:65:000000000-A4NV9:1:1101:16538:9862 2:N:0:1
AGTGGTCAGATGAAGAACGCAGCGAAATGCGATAAGTAATGTGAATTGCAGAATTCCGTGAATCATCGAATCTTTGAACGCATATTGCGCCCTCTGGTATTCCGGAGGGCATGCCTGTCCGAGCGTCATTACTATCTTCAAGCACGGCTTGTGTGTTGAGCATTTGTTCTTTAAATGGACAGGCTTGAAATGCAGTGGCAATGCTGCATCTGGTGCCCGAGCGTTATGGGGCTTTGTCACTCGCTTCGTTG
+
AAAABFFFFFFFGGGFGGFGGFGGFGGHHHGAHFGHFFGHHHHHHHGHHGHHGEHHHGGEGFHHGHBGHHHGGHHEEGFHGFGGGHHHGGGGGHHHHHEHHHHHEAEEGGGHHHHHHHHHGGGGGGGGHHHHGGHHHHHHHFHHHGGGGGGFHHGHHHFEFGHHHEHHHHHHHHFHFHGFB.CEHGGGHHHBFFFFFGA/FB0;909;B0990CBBBBDBFFA.AAF/9..DFFFEBFBF//.-9;A=BF.
@M00262:65:000000000-A4NV9:1:1101:9013:9864 2:N:0:1
AGGCACCTGCTGTTGCCGCTTCACTCGCAGTTACTAGGGGAATCCTTGTTAGTTTCTTTTCCTCCGCTTATTGATATGCTTAAGTTCAGCGGGTAGTCCTACCTGATTTGAGGTCAAGTTCATAACAGTGCACAAGGCAGTCCGAAGACGGTTAGAAGCAGAAGCACTTGGTCTCTGCGATAGCATAGATAGATTTATCAAGCCAAAGCCGATCCCCATTAAGTTCTGCTAATGCATTTAAGAGGAGCCAG
+
AA3A3FBFFFFFGGGGCAEEEEFGHHGGGEEFGFHDAGHG?AGHGGHHHH5GGHGHHFHHHHGHHEEEDDGHHGFFHHBGHDHGGHHHBGFCGGGGHHHHHEHHGHHHHHBFHFHHFFFGHHHFHHHHHFHHHHHGHHGGHHGGG?C?GEGGGGHFHGHHHHHHHHGHHHHHFHGHHHGFHCGFGHBGHHBHBGHHHBHHHHHEGGHHFHGABGGFGGBCCBFBFFFFGGGFFFG00CFFBFBBE?DFFFF
@M00262:65:000000000-A4NV9:1:1101:6513:9865 2:N:0:1
ACGCTCGACTGTTACCGCTTCACTCGTCCAACACGAACCGTGCTTCGGGAACGCTCAGGAACAACTCCCTGTTCAACAGTTCGTCTCTCAACTTGCCATTGAAGCTCTCCACATAGCCATTCTCCCAGGGACTCGCCTTCTGAATGTAAAGCGTCCGCACAGAAGCACGATCAAGCCACCGCTGCAACTCCTTCGCTACGTTCTTCATCTGATACGTAGATCGGAAGAGCGTCGTGTAGGGAAAGAGTGTA
+
CCCCCCCCCCBFGGGGGGGGGGHHHGHGFEGHGGGGGGGGGHGCHHGDGGGGGGGGGGHGHGHHHHHHHHHHHHHHHHHHHFGGGHHHHHHHHHHGHHHHHHGHHHGHHHGHGHFHHGHHHHHHHHHHGGGGHHFGGGGHHHHFHHHHHFHHGGGGFGGGGHGHHGHHGGHGGGHGGHHHGGGGGGGGGGGGGGGGGGGGGGGGGGGEFFFFFEFEFFFFFFFF.9..AFD;DADFEFFFFFFEFFF/BB9
@M00262:65:000000000-A4NV9:1:1101:21449:9904 2:N:0:1
ACCTCCAAGATGAAGAACGCAGCGAAGCGCGAAATGTAGTGTGAATCGCAGAACATTGTGAATCATCGAATCTTTGAACGCACATTGCGCCTCCCTTCACGGGGGGGCATGCCTGTCTGAGCGTCATTTAAGTCGATAGGCCCGATCGGGTCTGTGTTGGGCCTCGCACGTCAGGGCATCGCCTCGAACGAATCGGTCGACAGTGCGGACGAGATCCATTAGGACTGACCGGCTTGGAGACCATAAACCTC
+
BBBBBBFFF@FF5BEGEGGGGGGGEGGGGGG2EEAFGHHHHHHGGFGFFFE0FHHGHH@GHGHHBGHHHHHGHHHHGHGGECGEGHHHGGGGGHGHHHHHFEGFCFFFFFFFFFFFFFFFBFFFF?FFFB;B9BA?A.ABFFDA9@>DBFEFF/FBFF.A-..EF.@->99E9DFFF.FFFDF?AA..ABFEFFFBF?AC-.-;FED;-;BA-9.BFB/9/;/BFB.BFF;-----AB//;A./9/BFFB/
@M00262:65:000000000-A4NV9:1:1101:19115:9904 2:N:0:1
AGGCTAACGATGAAGAACGCAGTGAATTGCGATATGTAATGTGAATTGCAGAATTCAGTGAATCATCGAATCTTTGAACGCACCTTGTGCCCTTTGGTATTCCGAAGGGCATGCCTGTTTGAGTGTCATTAATATCTCAACCTCTGAACCATTGTGGTTTTTTGAGGCCTTGGATGTTGGAGGTTTATGCTGGTGGAATCACTGGCTCCTCTTAAATGCATTAGCAGAACTTAATGGGGATCGGCTTTGGC
+
ABBBBFFFBBBBFGGGGGGGFEAGFHGHHHG2GEFHFHHHHGHFFFGHHHHHGHHHHHFGHFFHHGHHGHHGHHHHHHHHGGGGHHHHGHHHHHHHHEHHHHHHEGFGGGGGHHFHHHHHHHGHHHHHHHHHHHEHHFHHHHHHHHHHHGHHGHGHGHEHGGFGGGHGFHGHHGHHHHGHHHGEGHFHHFHHHHFGGGHEHHHHFGFGFBGHHHHCHHHHGBFFGGEGGGGGGBFFGGGEGGGG?FGBFF/
@M00262:65:000000000-A4NV9:1:1101:16453:9906 2:N:0:1
AAGGTACACTTTTACCGCTTCACTCGCCGTTACTAAGGCAATCCCTGTTGGTTTCTTTTCCTCCGCTTATTGATATGCTTAAGTTCAGCGGGTCCTCCTGCCTGATCCGAGGTCAACCTTGCGAATATTGCGGTTTGACGGCTGGGAACAAACCCGCAGCACGCCCTGAGCGAGGCAGGTGAATACTGCGCTCGGAGTGCCAGCGGGCCCCGCCACTGGTTTTCAGGGCCTGCGGGCAGCCGCAGGTCCCC
+
BBBCBFFFFFFFGGGGGGGGGGHHHGGGGGGGGHFBGHHHHHHHGGHHHHGEHHHHHHHHHHHHGGGGGFHHHFHHHFHHHGHHHHHHGGEGGGHHHHHHHHHHHHHHAF?CEHHHGHHHHHGGGGGHHFHGGGGGGHHDGGGGGGAGEFHHHGGGGGGCGHCFFGGHFGGGGGGGAEGGG9CFFGGEFFBCFAF.BDAFF9FFFF;BFFFAFF-ABFB9B?EFFFFFFA..;-:-;:A?A-9-@-99FFF
@M00262:65:000000000-A4NV9:1:1101:23729:9907 2:N:0:1
ACCACTGTCTGTTGCCGCTTCACTCGCCGTTACTGCGGCAATCCCTGTTGGTTTCTTTTCCTCCGCTTATTGATATGCTTAAGTTCAGCGGGTATTCCTACCTGATCTGAGGTCGACCTTGTAAAAGTTGGGGGGTTTTACGGCGGGGCGCACCGCTCTCCCCCTCCGTCGGGGGTTTTTTACTATGCCGGGGGGGCGCCCACGTGGTGGCCACGGGAATTGGTGGGCGGCACACCCACTGTGGGTGGGGG
+
AA?>AFFFDDFB3BBFEF?EGBGCGE0AEEEGGHH1BECA/FCFGHFHFEEBGHGHFHHHHHDHEG//EGHHBG2@GFGH2GGHHGGHEAE@/EFHFFF2>GFH0FGHF>1/0BB<CCBGHHDGF2@@GBFCGG@-@BE/;AA@@@?---99>------/;/-9--------;=-9------//;///9--;@--9---9--9-AEF----:/-------////:-----@-----9---9/9;B---;?@
@M00262:65:000000000-A4NV9:1:1101:18683:9926 2:N:0:1
ACGCTCGAGATGAAGAACGTAGTGAAATGCGATAAGTAATGTGAATTGCAGAATTCAGTGAATCATCGAATCTTTGAACGCACATTGCGCCCGCTGGTATTCTGGCGGGCATGCCTGTTCGAGCGTCATTTCAACCCTCAAGCTCCCCAGAGTTTGGCGTTGGGGCGCCTGGAGTTTTTCAACCTCAGGGCCCTCAAGTCCATCGGCGGGACCGCCCCGCCACCCGGCGCCGCAGAAGTCTTTTTCTCGGG
+
BBABBBBBBBBFFE5FGGGGAFGHAFHHGFGFFGGHHHHHGGHHFGGHGFGHHHHHEFFG5FHHHBHHFHHGHHHHHHHGGGGGHGHHEGGGGGGGGHBHHHFGDHGCCGGHCFGHHHFHGHHGCDGFHHHHGFHHGGHAHHHHHHGGEFAHDGGBFHGGGCE?-D-9BAEEBE/CFGGGBFFFFFF/BFDFB?EF//BFFBFFFFB<;=--9--;;-----;;.------9----9/;/;B;/9//9;.-
@M00262:65:000000000-A4NV9:1:1101:17611:9931 2:N:0:1
AGTCACTACTTTTCCCGCTTCACTCGCCGTTACTAAGGCAATCCCTGTTGGTTTCTTTTCCTCCGCTTATTGATATGCTTAAGTTCAGCGGGTAGTCTTACTTGATTTGAGATCGAGTTTTACAAGAATCGTTGCCGACCCTTGTGAAATCCTGCATCAGTCAGCCAATACGGTCAAACTCCCTTTATATTAGCTGCAGCAAAAGTAATAATCCGTTTGACGGGACTAAATAAATATGCTTTTAGCTCAGG
+
A3AA?FFFFFFFGGGFGGGCGGHHHGGGGGGGGHHHHHHHHHGGBFHGHBGGHHGHHHHHHHHHGGGGGHHHHGHHHHHHHGHHHHHHGGGGGGGHHHHHFFGFBHHHHHEGHFAGGHGFGF3GHBGCGHFGHHFFC@GBFHHFDGFHFHHFEFHHHHHGHHH1GFGGGHGEDGGGHHHFEFHHHEHHHHHE0/CHFHEEHH/GF0CBFFFGFFD.CF.0FF--99AFBCBFFFFFFFFFFFFF/BF////
@M00262:65:000000000-A4NV9:1:1101:23075:9945 2:N:0:1
ACGTATCAGATGAAGAACGTAGCGAAATGCGATAAGTAATGTGAATTGCAGAATTCCGTGAATCATCGAATCTTTGAACGCATATTGCGCCCTCTGGTATTCCTGGGGGCATGCCTGTCCGAGCGTCATTACTATCTTCAAGCACGGCTTGTATGTTGAGGATTTGTTCTTTAACTGGGCAGGATTGAGATGCAGTGTCAATGCTGCATCTGGTCCCCGAGCGCTTTGGGGCTTTGTCACTCGCTGCGTTG
+
>A111BFFFBFFGFGFGGGFGF0A0AEGHHGGHAGFGFHHCHFF2FGHGGHHFHHHFHHGGAGHHHHHHHHGHHHHHHHHGGEEHHHHGGGG/GFHHGHHFHF2B0CEEGGHHHHEHHHGGCGGGGGGHH2@@GHFFHFEBGHHHG//@-@>1>G1<D1>01<0<0</00000D0<</../.;.0;/0:.0:C0C::00;990/0BB/FGFEF0099C--;9--9--9/-9-9-/;//9;/9--;---;--
@M00262:65:000000000-A4NV9:1:1101:20120:9949 2:N:0:1
ACAAGCTAGATGAAGAACGTAGCGAATTGCGATATGTAATGTGAATTGCAGAATTCAGTGAATCATCGAATCTTTGAACGCATATTGCGCCCCCTGGTATTCCGGAGGGCATGCCTGTCCGAGCGTCATTACTATCTTCAAGCACGGCTTGTGTGTTGAGCATTTGTTCTTTAAATGGTCAATCTTGCAATGCAGTGGCAATGCTGCATCTGGTGCCCAAGTGTATGGAGGTTTGTCATGCGCTTTGGTGG
+
AAAAAAFFF13331A1BB1G1AFEA000BEEE000DAAFHHGD2DF2BDAF10DDADBH212DG1DAAGFGEGGFFFGB0>EC/F@21??B@E@EGFF1FBGFG////>E<EEB1FDGFH/BBCGE?AF22DGDDDBGGDG1GGF/CC-A<GHFF<FGG<00<DG0=<<00DBD0<0:;0000<000000:0/C0:/C;BB9:;BFB/0900;C/0;/0:.000990FEF..-B-9B/;//9A@F-//--;
@M00262:65:000000000-A4NV9:1:1101:6001:9959 2:N:0:1
ACGCTCGAGATGAAGCACGTAGCGCAATGCGATAAGTAGTGTGAATTGCAGAATTCAGTGAATCATCGAATCTTTGAACGCACATTGCGGCCATAGGTATTCCTTTGGCCATGCCTGTTCGAGCGTCATTTACACCCTCAAGCCTAGCTTGGTGTTGGGCGTCTGTCCCGCCGTTTTCGCGCGCGGACTCGCCTCAAAGTCATTGGCGGCGGTCGTGCCGGCCCCCTCGCGCAGCACATTTGCGCTTCTCG
+
1AAAAA@DAAAF3111BBEGBGGG000EGBFFHGGHFFHFGHHF2DG1FGHHBGHHBFHHFHHHFHFBGHGEBFGFFFHHGEEGHEGGEEEGCGHBEFGDGHHHFHHHGGHHGHHHGHFHGHHGGGGGGHHFHFEGA/G0GDHGHECGFGGGBCGG.GCF?CCCCGHE0CCGGGFHEH@C??-;9-->;BA?@?A/B/BFBBFE9BF@@@@;;@@@---@;--9;9-----;@-@-A-9BFB/---;-9B-
@M00262:65:000000000-A4NV9:1:1101:11125:9962 2:N:0:1
ATGCCTAACTGTTGCCTCTTCACTCGCCGTTACTAGGGTAATCCCTGTTGGTTTCTTTTCCTCCGCTTATTGATATGCTTAAGTTCAGCGGGTATTCTTACCTGATCCGAGGTCAACCTTGAGAAATAAAGGGGTGACAACCGGGTCATATAACTACTAGATGCGTGCTGTTATAAGCTCGTTGCATATAGAGTCTTTACGACACCGGTCATTATCTTTTGGACCTGTCACCAGGTGACAAAGGGCCCAAC
+
BBBBBFFFFFFFGGGGGGGGGGHHHGGFGGGGGHHHHHGFHHHHHHHHEGFGGHHHHHHHHHHHEGGGGHHHHHFFHHHHGHHHHHHFHGGGGFHHHHHHGHHHHHHHHGGGGHHHHGHHHHHGHHGHHHHGFGGGHHHHHGGGGGGHHFHFFHHBGH1FFGHHGGGGGHHHHHGGFHHFDGGHGHHBGHHHHFHHHHGG.AEGGGG?DADFFFFGGFFGGDFF9BFFFFFFFFEBF/FBF.BFF?A-99A
@M00262:65:000000000-A4NV9:1:1101:18937:9967 2:N:0:1
AGATCGCAGATGAAGAACGCAGCGAAATGCGATAAGTAATGTGAATTGCAGAATTCCGTGAATCATCGAATCTTTGAACGCATATTGCGCCCCCTGGTATTCCGGAGGGCATGCCTGTCCGAGCGTCATTACTATCTTCAAGCACGGCTTGTGTGTTAAGCATTTGTTCTTTAAATGGACAAGCTTGAAATGCAGTGGCAATGCTGCATCTGGTGCCCGACCGTTATGGGGCTTTGTCCCTCGCTCCGTTG
+
BB?AABBABBFFGGG5AGEGGGGGGCGHGHGEHFGGGHDHHGHFHGHHHHHHHHHEHHFFA1GH55D3AFGGHHGHFGHHGEFGBFHGEGDGGGCGEGHHHHHHGGGGGGAGFFFHHHHHGGGGGGGGHHHHHGGFHHHHBHHHHCC@DGGHHCFCGHHEEBDFHCGHFFHHFCBGGFGF0CGC:GBF09F0CFFG//9B09FFF0:CFFGFBFFB9B?---9ADFFFB.AD;EFBF////9--?.:.;/.
@M00262:65:000000000-A4NV9:1:1101:17917:9982 2:N:0:1
AATGTTGCCTGTTACCTCTTCACTCGCCGTTACTAAGGCAATCCCTGTTGGTTTCTTTTCCTCCGCTTATTGATATGCTTAAGTTCAGCGGGTATCCCTACCTGATCCGAGGTCAACCTTAGAAAGATTCTCCCTGAGGGGAGGCAGACCGTGTCCCGTAAACCCATGTGTCCGATACGTGTCCCGTGAAGAACTCAGTGTACCGGGGGTCCAACGAGGCCGCCGTCATTGTCTTTGGGCGGGGCAGGAGC
+
AAA?BFBDFFFFGFGFGGGGGGHHHGGGGGGGGHHBHHHHAGGHGFHHHGHGHGHHHGHFHHHH?EGGGHHHFHBGHHHHDGHHHHEHHGGGEGHHGHHHHHHHHHHHEGEGGHGFFHHHHFFGFGHGHGFGHHHHCGEDG//CGGGAGEFGHHGHHGHGGGHHGEHHHHHHHCDDCDE0CHHHHAEA?.CF/;FFFBBBFFBFABCA-9DEFBFFF?=FFFFFFFFF?BB/BFFFBF..9@BFFFDCE.:
@M00262:65:000000000-A4NV9:1:1101:3996:9982 2:N:0:1
ACAGATTCCTTTTGCCGCTTCACTCGCCGTTACTGAGGCAATCCCTGTTGGTTTCTTTTCCTCCGCTTATTGATATGCTTAAGTTCAGCGGGTATTCCTACCTGATCCGAGGTCAACTTTCAGAAGTGGGGTGTTTTACGGCATGGCCACCGCCGAGCTCCAGGCCCCGAGGTTGTGCTAGTTCGCGGTGCAGGGCTACAGCGGAACTGCCCCCGCATTTCGGGGCCGGCCGCGCCCCGGGGGGCGCCGCG
+
AAAAAFFFFFFF4GGGGGGGGFHHHGG2EEFAFHHG322FHHHHBGFHHHHGHHGFHFGGHHFHFGGGGHHG5FGHFHGHFDHFHFBGHGGGEECGHHHFHHHFGG4BG?EGGHEGGHHHHGHDGFG2?A?CDDDCGEF////<00FBGAG.C?DC<:.0//::CE.-:-9@;;BC9900090;9-99.9-:/.-..9./:9----;///;.9-99-../9.-9---9-------9BA-9-----@---;-
@M00262:65:000000000-A4NV9:1:1101:7332:9987 2:N:0:1
AGATGTACCTGTTGCCGCTTCACTCGCAGTTACTAGGGGCATCCTTGTTAGTTTCTTTTCCTCCGCTTATTGATATGCTTAAGTTCAGCGGGTAGTCCTACCTGATTTGAGGTCAAGTTCATAACAGTGCACAAGGCAGTCCGAAGACGGTTAGAAGCAGAAGCACTTGGTCTCTGCGATAGCATAGATAGATTTATCAAGCCAAAGCCGATCCCCATTAAGTTCTGCTAATGCATTTAAGAGGAGCCAGT
+
AAB?AFFFFFFFFGF4EEEGFBFHHG2AEEHHHGHFFGG22BBG3FBFFHHBGHHGBHHHFHHHEGGGGFHGGHHHEFGDBBGGHFFGHG/E>EAGFFGHHHHHGFHGHGGGGHFFHGHHHFHBGDGFHG4GHFAFH0/FCFE////@BEGGDAG1FG1C001<GHGGFHFDGFFGH@CAC?0<<0DDG0=0;<00;GFGGC.://:GHC?B@DGGFFF0009=0FBBBB00;BFB;C0;B99EF.:A/.:
@M00262:65:000000000-A4NV9:1:1101:18487:10000 2:N:0:1
AGATCGCAGATGAAGAACGTAGCGAAATGCGATAAGTAATGCGAATTGCAGAATTCAGTGAGTCATCGAATCTTTGAACGCACATTGCGCCCTTTGGTATTCCGAAGGGCATGCCTGTTCGAGCGTCATTATCAAAGTATCAAGCTTGGCTTGTCGTTGGGCCCTTTGTCACCTGGTGACAGGTCCAAAAGATAATGACCGGTGTCGTAAAGACTCTATATGCAACGAGCTTATAACAGCACGCATCTAGT
+
BBBBBBBAADFFGGGGGGFGGCGGFGGHGHGEHGGHCHHHHCEGGGHHGHHGEFHHHHHHHGGHHHHHHHHGHHHGHHHHGGGGHHGFGCEEGHHHHHHHHHHHGGGGGGGGHHHHHHHHGHFGGGGGHHHHHHGHHHHHHHHHHGHHGBGGGHHGGGHHGHGGHHHHGFFHFGHFFHFFHHE0GGHCBGHGGHHHHGGGGAADDGGGGGGGBFFGFFGEFGGBFFFF?;AFFFFFFFFEFFFFF.9BB//
@M00262:65:000000000-A4NV9:1:1101:16621:10001 2:N:0:1
ACAGATTCCTTTTACCGCTTCACTCGCCGTTACTAGGGGAATCCTTGTTAGTTTCTTTTCCTCCGCTTATTGATATGCTTAAGTTCAGCGGGTAGTCTTACTTGATTTGAGATCGAGTTTGACAGAGACAAAACCGTTGCCGGCCTTTTCTCTGTGAAATCCTGCATCAGTCAGCCATAATGGTCAAAACTCCCTTTATGTTAGCTGCAGCAAAAAGTAATAATCCGTTTGACGGGAATAAATAAATATGC
+
A@BB@FFFFFFFGGGGGG?EGGHHHGGGGGG?FHHHHHGGCGHHFHHHHGHHHHHFGHGHHHHHGGGGFHHHHFFHGGGHGGGHHHHHHGGGEGG34FGGGFGFFHFHHHGHHGAGFGFFHBEFHHHHHEC?FG?BEGFGFGGGGGGHHHHGHGHHFHBGDC1GHHHHFHHHHHHHHHGEDFFDDFHBCGHHFHHFFHBBHEFHHGGEFGGGBBFGD0;FBB;B00D.99CB0.9?.-9BFBBFFB/BFB/
@M00262:65:000000000-A4NV9:1:1101:21700:10010 2:N:0:1
AGATGTACGATGAAGAACGTAGTGAATTGCGATATGTAATGTGAATTGCAGAATTCAGTGAATCATCGAATCTTTGAACGCACCTTGTGCCCTTTGGTATTCCGAAGGGCATGCCTGTTTGAGTGTCATTAATATCTCAACCTCTGAACCATTGTGGTTTTTTGAGGCCTTGGATGTTGGAGGTTTGTGCTGGGGGAATCACTGGCTCCTCTTAAATGCATTAGCAGAACTTAATGGGGATCGGCTTTGGC
+
BBBBBFFFBAABFFFGFGEGFGFF65FGHHGGHEGFDG5FHHFFGGBDDHH53GHH5GGEGBDGHFHHHEGFHHHHHHGHGGGGHHHHHGFHGHHHHHGHHHGBE1EGCFGHHHGHHHHHHGGHHGGHHGDGBGHHHEGFGFGHHHFFH/BGGHHHCGFHGGGGFFFGFCFHHFDB1GGGEFFCGHGHEFGBB.<@D.CFHHGHEAFGEGFFFBB0BFG0FB0CBFFF//09BB0BB.A.9.9.9A-/9//
@M00262:65:000000000-A4NV9:1:1101:9010:10012 2:N:0:1
ACGCTCGACTGTTCCCGCTTCACTCGCCGTTACTAAGGCAATCCCTGTTGATTTCTTTTCCTCCGCTTATTGATATGCTTAAGTTCAGCGGGTATTCCTACCTGATCCGAGGTCAAATCTTAGGCTTTTAAATCGACAGAATGCCGGCTGGGCCACCAAAGCGCGTGACAAAGCTCCATACACTTGGGCACCAAACTCGGCATCGCCACTGCATTTCGAGCCTGTCCATTAAGGGACAGGGATCAACAAAC
+
@ABBBABBBBBFGGGFEGGGGGHHHGGGGGGGFHHGHGHHHHHGHGHHGH5FGHHHHGHHHEGHDGGGGHHGGHHHGHHHHHHHHHGHGGGGEFHHBGFHFHHHHHFEHGGGEBHHGHHGHHGHGHHCHHGHHHGGGD/GGHHHGGGGCGDGHHCFHGEHFHGGGGG?EHHEFFFGBFFGEGGFFFFEFBEEFEE.CF.AE-BFFFFFFFFFFFFFFFEFFFB.BFFFFE/BFBAE..9A...;A/B99A.
@M00262:65:000000000-A4NV9:1:1101:3530:10013 2:N:0:1
AAGGTACACTGTTGCCGCTTCACTCGCCGTTACTGAGGTAATCCCTGTTGGTTTCTTTTCCTCCGCTTATTGATATGCTTAAGTTCAGCGGGTATCCCTACCTGATCCGAGGTCAACCATAGAAAAATTTGGGTTTTGGCAGAAGCACACCGAGAACCTGTAACGAGAGATATTACTACGTTCAGGACCCAGCGGCGCCGCCACTGATTTTAGAGCCTGCCATTGCTGACATGGACTCAATACCAAGCTAA
+
BBBBAFBFFFFDGGGFEEGGGGH5FFGGGGGGGHHHHGFFHHHHHHHGHHHGHHGHHHFFHGHHGGEGGHHHHFHGHHHHEEHFF4FGGFGGEGHBFHFHHF3GHHH4FE/EEH?FGHFHHHHHGFHHH1FHG/FFGFCFFGGFHHHBGHDGG@CGGHBFDDGBFGGG@A<GHHFG0CGDHHFFC:CGCFEGG@BGGGGBBBBFFFFFB/;FFF/;?FFFFFFFFFFFFFFFEFFB/99FFBF//;.;B9B
@M00262:65:000000000-A4NV9:1:1101:7000:10013 2:N:0:1
ATGCCTAACTGTTCCCGCTTCACTCGCAGTTACTAGGGGAATCCTTGTTAGTTTCTTTTCCTCCGCTTATTGATATGCTTAAGTTCAGCGGGTAGTCCTACCTGATTTGAGGTCAAGTTCATAACAGTGCACAAGGCAGTCCGAAGACGGTTAGAAGCAGAAGCACTTGGTCTCTGCGATAGCATAGATAGATTTATCAAGCCAAAGCCGATCCCCATTAAGTTCTGCTAATGCATTTAAGAGGAGCCAGT
+
CCCCCFFFFFFFFGGGEGGGGGHHHGGGGGHHHHHHHH?FGHHGHHHHHHHHHHHHHHHHHHHHGGGGGHHHHHHHHHHGGGFHHHHFHGGGFGGHHHHHHHHHHHHHHHGHHHHGHHHHHHHHHHHHHHHHHHHHHHGHHHGGFGGHGGGGGHHHHHHHHHHHGHHGHGGHHHGGHGGHGGHHGHHHHFFBGFHHHEHHHHGHCFHFF?CGGGGGFFGG0CFGGGFGFGFGGGGGGFGGEFGFFDFEFF/
@M00262:65:000000000-A4NV9:1:1101:18644:10020 2:N:0:1
ACACAGAACTCTTACCGCTTCACTCGCCGTTACTGGAGCAATCCCAGTTGGTTTCTTTTCCTCCGCTTATTGATATGCTTAAGTTCAGCGGGTACTCTCACCTAATCCGAGGTCAATCAAGAAAATACAATTAGGCCGACGGCCGGTTGAGCCCTAAGAGCGGTTGCAAAAGCAAAATCTGTTCGCTCGGGCGTCTTGATACCGCGACGTCACCACTGCCTTTAGGCTATATTCCGCGACGAGCGAAATAA
+
CCCCCFFFFFFFGGGGGGGGGGHHHGGGGGGGGGFCAEHHHHHHHHHHHHHGHHHHHHGHHHHHCFGDEHHHHHHHHHGHHGHHHHBGHGGGEGHHHHHHHHHCGHHHGGGGGHHHHHHHGFHHFHHHBHBGFFHHHGGGGGGGGGGGGHGHHGHE/GHHGGGGGGHGHHEFGGGGGGGGGGGGGGGGGFGGFDCFFFFFFFFFFFFFFFFEFBFFFEFFFFFFFFFFFFFFFFFFFF-BD;=D;CF;EFF
@M00262:65:000000000-A4NV9:1:1101:23070:10038 2:N:0:1
ACATTGGCCTTTTCCCGCTTCACTCGCCTTCATCAGCACCACGGCGGCAGCACCGTCATTAATGCCCGAGGCGTTGGCCGCGGTGACGGTGCCTTCCTTGTCGAAGGCGGGCCGGAGCTTGGCGATGGAGTCCAAGGTCACTCCGGCCTTCGGATATTCGTCGGTGTCGACCACGATGTCGCCCTTACGCGATTTGATCGTCACCGGCACGCTCTCGTCCTTGAACTTGCCGGCCTTCATTGCCGCCTCGG
+
BBBBBFFFFFFFGGFGGGGGGGHCFFEEGGHGHHGHGGHAGFEFGEGGG??GHCFFE1GHHHGGHHHGGGGG?<ECHGHE//<CCFFDCCA@FHHHHHHHHHCGGGDFG-:;:@BGC?ABGABDAGDF/FFFF/BFFFBFFBFFDF=BABBF.AAAFFBBFFFFFFFF??=-BEF;9E./99DDAFFFEB@;99AF/FF.:E..;AFACC.9999BFEA.;//99/;9FFB---;99//;//BF-9@.D..
@M00262:65:000000000-A4NV9:1:1101:21080:10042 2:N:0:1
AAGGTACAGATGAAGAACGTAGCGAAATGCGATAAGTGATGTGAATTGCAGAATTCCGTGAATCATCGAATCTTTGAACGCATATTGCGCCCCCTGGTATTCCGGAGGGCATGCCTGTCCGAGCGTCATTACTATCTTCAAGCACGGCTTGTGTGTTGAGCATTTGTTCTTTAAATGGAGAAGCTTGAAATGCAGAGGCACTGCTAAAGATGGTGCCCGAGCGTATGTGGGCTTTGTAACTAGCTCCGTTG
+
1>A@1@1BD11131BG1FEGG1BEE00AADEE00AG22A222D22BGFBGBD01FHGHFCGAGB1A2B0FG/2B2EFFFC>?EEGGFF//E/>/E>/GHHFB2B///E/?C00F1GBEFGCG?/><//02@FDFGBF111??<F0//C-<@0>0<>/.=C00G0DG0BG0=GGB0;000//::CFFH.0;0:00009.9A.9990000000;9CBB/9.-------/;/99;-9;B9/////9//B9--/-
@M00262:65:000000000-A4NV9:1:1101:11338:10045 2:N:0:1
AACGTGATGATGAAGAACGTAGCAAACCGATCATGGGCATGGCTTACGACGAGTCGCCACTGTTCAGCGAGATGGAGTCCAGCCATAAGGGCTATCGCAAATCGCTGTTGTTTTCGGTGCGCACGCCGTGGATATTCGCCACGTTCTGGATCCTGCTCGGGGCCTATGCAGTGTTCATTCAGGTGACCAACCCCGGGGGCTGAACGCCGCCCAAAGAAAAAGCCCGGCCTTCGCAGCCGGGCTTTTTCTTG
+
AAAAAAAFBDFBFFDDGBCGF1FB11GGGCGG0FGGHGHGFAGBF1BFFEGCEEHG///E1F@@2DG1>>E@/B@CF1>EG1B>0DGB1GHEHGHG/?>EG1BEFHE/BGHHH0GGCGCCC?CC?CFGCC?CHHHH1FFGGGCGEGGFH0C0/0GHHGAC-:-AEFBFFBFCBFFFFFFGGG0;/BCF/;EB9B---99@@--9B-A@@??@-9ABB9FF--9A?@--;-FF-A9;?F@@-@@9F/9BBB/
@M00262:65:000000000-A4NV9:1:1101:10721:10046 2:N:0:1
AAGGTACAGATGAAGAACGCAGCGAAAAGATTCAAGACAATGGAAACTGACTTAGAAGCAGAGCGCATCCAGTCGCGAGTTCACACTTTTTATGAAAATTCTTTGTGGCACTGACTTCTCGATCCATGCGAGTGAAGCGGTAACAGTAGTGACTAGATCGGAAGAGCGTCGTGTAGGGAAAGAGAGTAGATCTCGGTGGTCGCCGCATCATTATAAAAAAAAATACAGACATCTTATCTCTACGTTCATGT
+
AAAA1DFFFDFBFGDGBF?E10000E00BEGFDFFFBHGBHHCGB10DFB1BG1A1BFB10BFCEECFCBFGGFE/>/>>>GBG2@GGFHFEGDF2GFFHHE2FHFFECFBGGHFFHGHHEEHFGG2D1A<B@GB@1FCCC/?1GHGEGGFFHHHHFGBE?AF.<C/CEGCCA:/;0E/CHHE//99;BFF0CFGG.AAA9-;.A-;:-/BFB/;99/;-@-;-/////--9////;///99/--/-9/;/
@M00262:65:000000000-A4NV9:1:1101:3917:10047 2:N:0:1
AGTGGTCAGATGAAGAACGCAGCGAAATGCGATAAGTAATGTGAATTGCAGAATTCCGTGAATCATCGAATCTTTAAACGCATATTGCGCCCTCTGGTATTCCGGAGGGCATGCCTGTCCGAGCGTCATTACAATCCTCAAGCACAGCTTGTTTGTTGAGCCCTGTCCCTTAATGGACAGGCTCGAAATGCAGTGGCGATGCCGAATTTGGTGCCCAAGTGTATGGAGCTTTGTCACGCGCTTTGGTGGCC
+
BBB@AFFFFFFFB5GFBFEEGCGG?AGDGHGEFDGHHHHGHHHHFHHHHHHHHFHHHHHGGGHHHHHFHHHGHHHHHHHGEEGEGHFGDEEGGHHHHFHHHHHHGFGGGGGHHEHHGHHGGGGGGGGGHHFHF>GHHGHHFHFHHHHHFHHHHGHHHHG1<GGHHHHHHHHHBFHB0CGG.CHHGG/ACCGFGGFFF@@BBAF@-?EGGG0CAFFFFEFFFFFFFFBFBFFFBFBFFDF=BBDFF/...;F
@M00262:65:000000000-A4NV9:1:1101:15145:10059 2:N:0:1
ACCACTGTGATGAAGAACGTAGCGAAATGCGATAAGTAATGCGAATTGCAGAATTCCGTGAGTCATCGAATCTTTGAACGCACATTGCGCCCGCTAGTATTCTGGCGGGCATGCCTGTTCGAGCGTCATTGCAACCCTCAGGCCCAGCCTGGCGTTGGAGGACTGCGCTGCAGCCTCCCAAAGCAAGCGGCGGCGGCGCCCCAAAACCGAACGCAGTAGTTACTTCTCGTTCTGGGTGTGGGACGTTGACC
+
CCCCCFFFFFFFGGGGGGGFGGGGGGGHHGGFHGFHHHFHGHGGGGHHHHHHHHHGGHFFGGHHHHHHHHHGFHHHHHHHGGGGHHHHGGGGGGGGGHFHHGHHEFGGGGGGHHHHHFHFFGHDCGGGHHGGGFGHGFHCCCFFGGEHGFFEHFGGGHFGGGEFGGGCA?ABBFFGEFGGEGGEFFFEAAFCFDAF---;C;ADF.ADAF---9-;900;B0FBF0BF.A...00F9D-ADF.;999.;BB
@M00262:65:000000000-A4NV9:1:1101:17979:10106 2:N:0:1
CAAGGAGCGCAAGGTGCGTTCAAAGATTCGATGATTCACTGAATTCTGCAATTCACATTACTTATCGCATTTCGCTACGTTCTTCATCTTCAGATCGGAAGAGCGTCGTGTAGGGAAAGAGTGTAGATCTCGGTGGTCGCCGTATCATTAAAAAAAAAAACAGACTGACTCTTATCTCTGCTGTCCTAGTCTTTACCTATCACGCGCGTCGCTTTTACTTCTAGCATCTCGAACTTGTGCCTCATTTTCTT
+
BBBBBFBBBB2AEFBFGEFFGGFFHFHHFFGHHBGHHGGHGGFFHFHHGHFHHHGHHHHHHHHHHHHEGGGHHHGGGGGHHHGGHGHHHHHGFHHHHGDEEAHFGGGGFGHHEHGGFEFFFFGGHGHHHGHGFGGGDFGFGG>AFF1GHFBG<GGG-@A@..//:/0//000009;099000;00:00009009;00000000..--;----..;//////;//////:/./.../;//////////9///
@M00262:65:000000000-A4NV9:1:1101:7799:10118 2:N:0:1
CTGTTGCCGCTTCACTCGCCGTTACTAGGGCAATCCCTGTTGGTTTCTTTTCCTCCGCTTATTGATATGCTTAAGTTCAGCGGGTCTTCCTACCTGATCCGAGGTCAACCTTGGGTAAAATAAGGCTTTTAACGGCCGGAACCCGCAGCACGCCCTGAGCGAGGTGTAAACTACTACGCTCGGAGTGACTAGCGAGCCCGCCACTGGTTTTTAGGGCCTGCGGCAGCCGCAGGGCCCCAACACAAGCCCGG
+
AACABFFFBBBCGGGGGGFGGGGGGHHHHGHGGHHHGHHGHHHGHHHHHHHHHHHHGGGGGHHHHHHHFHHHHFHHHHHHGGGGEEHHHHHHHHHHHHHHHFGGGHHHHHHHHHHFHHHHHHHHHHHHHHHGHGFGGFGGGGGGGGGGGHEGGGGGHHHHGCGGAEFFFGGGGGFGGGGGGGGGFDGFFFFFFF-9CFFFFFAFBFFFFF.EF/BFFFEEFFABABFFFF=@BFFFFF.DFFF.E9AEF;>
@M00262:65:000000000-A4NV9:1:1101:9587:10121 2:N:0:1
GTGGTCACTGTTGCCGCTTCACTCGCAGTTACTGGGGGAATCCTTGTTAGTTTCTCTTCCTCCGCTTATTGATATGCTTAAGTTCAGCGGGTATTCCTACCTGATCCGAGGTCAACCTTCAGAAGTTGGGGGTTTAACGGCGTGGCCGCGCTTTGTCCCGCTGCGAGGTTAGATTACTACGCAGAGGAGTACAGCGTGACCGCCACTAGATTTCGGGGACGGCGGGCCGCTAGGGACGGGCCGGGCCCCAA
+
AABBBFFFFFFFGGGFGGGGGGHHGGGEEHHHHHCHGG2EHHHGHHHHHGHHHHHHHHHGHHHGGGGGBFHHHHHHHGHHGHHHHHEHGGGGGHHGEGHHHHGHHHHHGGGGHGDHAGHHHHHHHFHHHGGGCFGHDGGCGGGGC@HCC?C@EE0:;GH-:-99--9A.B0F;FF0BBFFB-.@9EE...;B/BB@DD?EF--B-A9/:/9BF9.-A--9------;--9-99AFF?-@=-99----@@..
@M00262:65:000000000-A4NV9:1:1101:4464:10125 2:N:0:1
ACGTATCAGATGAAGAACGCAGCGAATTGCGATATGTAATGTGAATTGCAGAATTCAGTGAATCATCGAATCTTTGAACGCACATTGCACCCTCTGGTAATCCAGAGGGTATGCCTGTTTGAGTGTCATTAACAACATCAAATCCAGATTTTGCTCTGTGATTTGGACTTTGAAGGCTTTGCTGACTGTTAAAGTCAGCTCCTTTTAAATGCATTAGCAGGTTGCAAACAACTGGCCCCAGTTTGATAGAC
+
BBBBBFFFFFFFGGG5GGEGEGGGGGGHHHGGHGGHHHFHHHHHFHHHHHHHHHHHHHHHHHHHHHHHGHHGHHHHFHHHG@EEGHHHHHHGHHHHHHHHHHHHHHHGGGGFFFGHHGHHHHGHHHHHHHHHHHGFHGHHGHHHHHHHHHHGHHHHHHHHHGHHHHHHHGHHGGHHHHHHHGHHGHGHHHHHHGHHHEHGHEHHHHHFDHHHFHHHFECHECCGABF0:GHHHHFGFGGGGGGGGGGGGBB
@M00262:65:000000000-A4NV9:1:1101:13109:10131 2:N:0:1
ACAGCAGACTGTTGCCGCTTCACTCGCCACTACTAGGGGAATCCCTGTTGGTTTCTGTTCCTCGCCTTATTGATATGCTTAAGTTCAGGCGGTAGTCCTACCTGATCTGAGGTCAAGTCAGAGATTTAAAGTCCACACACGGTCTGTCCTAATGGAGCTCGTCCGCGTATAAGACCGATGACTTTGAGGCTACGTCCGGGGACGACGCCCAATACAAACTCGATAGAGTTTATGGTTTTAAATGACGCTCA
+
BBBBBFFFFFFFGFGGGGGGGGHHHGGGCGHHHHHHHGGGGHHHHHHHHHHGHHHHHHHHHGHGGGGGHHHHHHGHHHHHFGHHHHHHHHGG@G?HHHHGGHHHHHHHHGHGHHHHHHHHHHHGHGHGHHHHHHHHFGFGGGEGGHHHHHHHGHHHHHHHGGGGGGGGCGHHFHHHGCGFHHHHGHHGGGEBFGGGGGGGGGGFFFFFFFFAFFFFFBEFFF.B?DFFFFFFFFF/;AFF/FFFFFFF?..
@M00262:65:000000000-A4NV9:1:1101:25388:10139 2:N:0:1
GATGAAGAACGTAGTGAAATGCGATAAGTAATGCGAATTGCAGAATTCAGTGAGTCATCGAATTTTTGAACGCACATTGCGCCCTTTGGTATTCCGAAGGGCATGCCTGTTCGAGCGTCATTATCAAAGTATCAAGCTTGGCTTGTCGTTGGGCCCTTTGTCACCTGGTGACAGGTCCAAAAGATAATGACCGGTGTCGTAAAGACTCTATATACAACGAGCTTATAACAGCACGCATCTAGTAGTTATAT
+
AAAABFFFBFAAGGFFGG5GGFAEEAFGDF5D5DEEAEGFGEGGBGHDFGF55FFF5FHHGFHHHHFEEFGHGCGEHHDBEGGGGGHHHAFGHHGH1>/EEFEHHEHHHHHHGFHGGFEGHHHFH22FBBGGHHHEGHHHGHHHGHHGGFHGGFHGAGHGHHHHGG0FCGHHHCCGHHHFHHGEBGBF0GF/@?AD;GF.C.CFGGB0CFGGGGEFFGGEA@?CBFGB/::AF9BBBDBBBBFFFFFFFF9
@M00262:65:000000000-A4NV9:1:1101:5313:10163 2:N:0:1
ACAAGCTAGATGAAGAACGTAGCGAAATGCGATAAGTAATGTGAATTGCAGAATTCAGTGAATCATCGAATCTTTGAACGCACATTGCGCCCGCCAGTATTCTGGCGGGCATGCCTGTCCGAGCGTCATTTCAACCCTCGAACCCCTCCGGGGGGTCGGCGTTGGGGATCGGGAAACCCTAAGACGGGATCCCGGCCCCGAAATACAGTGGCGGCCTCCCCGCCGCCCACCCCTCTCAACCGGTTGCACCA
+
AA?1AA1DFBFFCFA1BGEGGCGCEG?CGFG0AAFGGHHHGHHHHH2EFHGFGEFGFHG2GFB1G22FGCHGGFGHGFFAAEGGHHHEFGECEC/EEGGEGGDGHGG/CCCHHHGHGHHHG/>CCCCCF1D<DBBGACGCFFA?ACEGGGCCC@@@F-9--99@E>@AB?-B@<@-9FF---9BF--@-;--:--@-;-9-@-;BBFE/;F???--------9-9-9---;A9-;-///----9---/9/;
@M00262:65:000000000-A4NV9:1:1101:9025:10173 2:N:0:1
AACGCTTAGATGAAGAACGTAGCGAAATGCGATAAGTAATGTGAATTGCAGAATTCAGTGAACCATCGAATCTTTGAACGCACATTGCGCCCGCCAGTATTCTGGCGGGCCTGCCTGTCCGAGCGTCATTTCAACCCTCGAACCCCTCCGGGGGGTCGGCGTTGGGGATCTGGAACCCCTAAGACGGGATCCCGGCCCCGAAATACAGTGGCGGTCCAGTCGCTTCCCCTCCTGCCCAGGAGGTTGTACAA
+
AAAAAAAAFBF331EAFG1AFGCA0AEHHGGCHGGFHFHHFHBBFHHHHHHGHHGHEGGHHHGHHGGGGHHGFHHHHHHAEE//BGDFCEGG?EGG?G1GGHGFHGGCCG/??GHH1F1?A//C@EC?FGDD1<>CEA.-CC.@?ACACCGCC--@B@@-@--@F=@--;//9/;/AAAA--BFB--=-AAFF-->@@@--9;E/BF/BBFF@<-9-///:----;/---9;-9/--/-----9;--////
@M00262:65:000000000-A4NV9:1:1101:9932:10176 2:N:0:1
AGTACAAGCTTTTACCGCTTCACTCGCCGTTACTAGGGGAATCCTGGTTAGTTTCTTTTCCTCCGCTTATTGATATGCTTAAGTTCAGCGGGTTTTCTTGCCCGATTTCAGACCAAGTTACTCAATCGAAGAGAGCATAACCGCTCAACCGATCGGTGTAATAAGGTTGGGATCGTAAACAAATGACGTCCTCGATGCCTGTTACCAAAGCGAATGTCAGAAAATTCTGTCGCACTTTGGGCTAACACAGA
+
BAAAAFFCAFBF4FGFGGEEEEGEFFEEGGGGGHHFHHFEEGHFHHFGHFHHGHFHGFHHHGHHGGGGEHHGHHGHFHHHG3FGHHEGFFGGGEGGGHHHBFGEFGGGFGHHGFGGHHHDGHHGEGHEFGFGFGDHFGFHHBFGGGGGEHF-@?CADDAHHHFGHGGHHGFACEDGHHFFFGFFBFFDA.EDGADFFDFFGGGGGGGGEGE..-@FFFBB//FFFFFF/9FEFFFFFF/B9FFF////.9;
@M00262:65:000000000-A4NV9:1:1101:7234:10180 2:N:0:1
ACAGATTCCTGTTGCCGCTTCACTCGCAGTTACTAGGGGAATCCTTGTTAGTTTCTTTTCCTCCGCTTATTGATATGCTTAAGTTCAGCGGGTAGTCCTACCTGATTTGAGGTCAAGTTCATAACAGTGCACAAGGCAGTCCGAAGACGGTTAGAAGCAGAAGCACTTGGTCTCTGCGATAGCATAGATAGATTTATCAAGCCAAAGCCGATCCCCATTAAGTTCTGCTAATGCATTTAAGAGGAGCCAGT
+
@BBBBFFFFFBFGFFGGE?EEFHGGGGGGEFHHHHHHHGGGFGHFHFHHGHHGHFHHGHGHHHHEEGGGHHG5FDHGHHH5GFGGHHBGGGGGGEHHHF43FGHGHHHHGGHHHGFHHHHHHHGFHHGFHHGGHEEEGGG2CDA/@/GD/CFDHFFBFHHEBG1GHHFFEHHHFFHFD-CDGHFHGEDDDGD0CGFCGHH0CGHHHGEHFADGGGGG/0B00CBBFFFGFGGGGGEGGFFG0CEFDF.BF/
@M00262:65:000000000-A4NV9:1:1101:15526:10184 2:N:0:1
AGCCATGCGATGAAGAACGTAGTGAAATGCGATAAGTAATGTGAATTGCAGAATTCAGTGAATCATCGAATCTTTGAACGCACATTGCGCCCGCCAGTATTCTGGCGGGCATGCCTGTCTGAGCGTCATTTCAACCCTCATGCCCCTAGGGCGTGGGGTTGGGGATCGGCCAAAGCCCGCGAGGGACGGCCGGCCCCTAAATCTAGTGGCGGCACCGGCGGGGCCTCCTCGCCGAACGAGGGATATTCCCG
+
BBBBBFFFBABB5BFFFGFGCG2FGGHHHGGGGDFHHFHHHHHHGHHHEGHFHHHGHG5FGHFGH5HHHH3EHHGGBHGFFE0>DGHGCEAFGG?@EFHHHHEHHGGGGFGG0GF22@2@GHHHGD?EHHHH1FGHGFHHHBFH0FH.>GEH?@FG-::@-::@ADGD?GGAE//B.E9:9--BFFFFFADCB-@=BE.BFBFB9BB/A.-=--9;--------9..9.9.--9----..--...;;/9/.
@M00262:65:000000000-A4NV9:1:1101:18149:10199 2:N:0:1
AGTCACTAGATGAAGAACGTAGCGAAATGCGATAAGTAATGTGAATTGCAGAATTCCGTGAATCATCGAATCTTTGAACGCACATTGCGCCCGCCAGTATTCTGGCGGGCATGCCTTTTCGAGCGTTATTTCAACCCTCAAGCCCCCGGGCTTGGTGTTGGGGCTCGGCCCGTCCCTCGTGGCGCGCCATCCCCGAAAACCAGTGGTGGGTTTTCTTTGCCCCCTCCGCCGTTTTTCCAAACCCCCCACAG
+
BBBBA@DFFFFFGGGFGFGGGGGGGG?FDF?EHGEHHHBGFGHGHHHHHFHF3BEGD3BFFEHH55AAE3FEG5BA5A3BEG@E5553>/>>/E?GGGHH4FBBBE//<//202@F2@22/?<//?//>GG1=1<<<F<0<11..<<<-::-:-A0.;9..9?.:.9@E.-9-9AD/9@..9--.;--../...-;---/A..////..-....///;////.--...:.9-./.;/////AAD.>--...
@M00262:65:000000000-A4NV9:1:1101:8224:10241 2:N:0:1
AATGTTGCCTTTTACCGCTTCACTCGCCGTTACTAAGGCAATCCCTGTTGGTTTCTTTTCCTCCGCTTATTGATATGCTTAAGTTCAGCGGGTATCCCTACCTGATCCGAGGTCAAATTTTGGGGAAATAAAGACAAATGCCGGCTGGGCCACCAAAGCGTGTGACAAAGCTCCATACACTCGGGCACCAAACTCGGCATCGCCACTGCATTTCGAGCCTGTCCATTAAGGACAATCGGGCTCAACAAACA
+
BBBBBFFFFFFFGGGFGGGGGCHHHGGGGGGGGHHHHHHHGHHHHGHHHHHGHHHHHHHHHHHHGGGGGHHHHHHHHHHHHGFHHHHHHGGG>EHHHHHHHHHHHHHHHGGGGHHHHHHHHHGCFFGHHHHHHHHHHHHHHHGGGGGGGHHGGHHHGHGGGGGHHHHHHHHGHHHFHHHHHHGGGGGGGGGGGGGFFFFGGGGGGFFFFFFFFFFFFFFFFFFEBFFF//9FFFFFFFFAFFFFFFFF.99
@M00262:65:000000000-A4NV9:1:1101:4983:10246 2:N:0:1
AAGACGGAGATGAAGAACGCAGCGAAATGCGATAAGTAATGTGAATTGCAGAATTCCGTGAATCATCGAATCTTTGAACGCACATTGCGCCCTCTGGCATTCCGGAGGGCATGCCTGTCCGAGCGTCATTGCACCCCTCAAGCGCGGCTTGTGTGTTGGGTCTCGTCCTCCGGGACGGGCCCGAAAGGCAGTGGCGGCGTCCGTTTTGGTGCCCGAGCGTATGGGAAGTCTTATACCGCTCAAGCGGCCCG
+
BBBAABBBAACFGBGBGGGGGGEGGGGHGHGGHGGHHHHHHHHHHHHHHHHGHHHHHHHGGGHHHHHHHFHGHGHHGHGHGGGGGHHHGGFGEHHGHHFHHHHHGGGGGGGHGHHHFHHEGGGGGGGGHHHGHHFEGEGHHHHGGGGGGGGGHFHHHHHG?GBBFGGGGGFBDGGDGGCAADFA-@FFEFFFBFFFFD--9=@.//A.-9./9;.-@DFD..9BFFFFB//9/9BBFFFAB.;B/DD;>--
@M00262:65:000000000-A4NV9:1:1101:22281:10255 2:N:0:1
ACACAGAAGATGAAGAACGTAGCGAATTGCGATATGTAATGTGAATTGCAGAATTCAGTGAATCATCGAATCTTTGAACGCACCTTGTGCCCTTTGGTATTCCGAAGGGCATGCCTGTTTGAGTGTCATTAATATCTCAACCTCTGAACCATTGTGGTTTTTTGAGGCCTTGGATGTTGGAGGTTTATGCTGGTGGAATCACTGGCTCCTCTTAAATGCATTAGCAGAACTTAATGGGGATCGGCTTTGGC
+
BBBBBFFFFFBFGGGGGGCGGGGGCAEHHHG2F?AGDGHHHHHFHHHEHHHHGHHHHHEFHGGHHHHHFGGGFHHFHHHHGGGGHGBDHHHHHHHHHHHHHGFHGGGFGGGHHHHHGHHGFHGFHBFFHFGHHHHBGHHHGHHHHGFHHHHHHHHHGHGHGGGGFFHGGGHHHFHGFHGEFHGDEHFGH0DFGHHGGFFHGHHGF.GFEGFBG0CHFHE0BBB0FFFFGGGFFBFFFFDEDEGGAEAFFF/
@M00262:65:000000000-A4NV9:1:1101:8324:10260 2:N:0:1
ACAGATTCCTCTTGCCGCTTCACTCGCCACTACTAGGGGAATCCCTGTTGGTTTCTGTTCCTCGCCTTATTGATATGCTTAAGTTCAGGCGGTAGTCCTACCTGATCTGAGGTCAAGTCAGAGATTTAAAGTCCACACACGGTCTGTCCTAATGGAGCTCGTCCGCGTATAAGACCGATGACTTTGAGGCTACGTCCGGAGACGACGCCCAATACAAACTCGATAGAGTTTATGGTTTTAAATGACGCTCA
+
AABBBFFFFFFFGGGGGGGGGGFHHGGG?EHHHHHHHHGGGHHHHGHHHHHGHHHHHHHHHHHGGGGGGHHHHHHHHHHHHHHHHHHHHHGG>EFHHHHHHHHHGHHHHGHGHGHHHHHHHHHHHHHHHHHHHHHHHGGGGGGGGHHHHHHHHHHHHHHHGGGGGGGGGGHHHHHHGGGGHHGHHHEEFG.CFFGGGGGDGD.DDA-BFFDAFFFFFFFBFD.BEFBFFFFFFFFBBFFFFFBFFFFFDF.
@M00262:65:000000000-A4NV9:1:1101:11965:10292 2:N:0:1
AGATCGCACTCTTACCGCTTCACTCGCAGTTACTAGGGGAATCCTTGTTAGTTTCTTTTCCTCCGCTTATTGATATGCTTAAGTTCAGCGGGTAGTCCTACCTGATTTGAGGTCAAGTTCATAACAGTGCACAAGGCAGTCCGAAGACGGTTAGAAGCAGAAGCACTTGGTCTCTGCGATAGCATAGATAGATTTATCAAGCCAAAGCCGATCCCCATTAAGCTCTGCTAATGCATTTAAGAGGAGCCAGT
+
BBABBBBB@BBFCDGF22EEGGGHHGGGGGHBGHHEHGGGGGHFHHHHHHGHGFHHGHHHHHHHGGGG?GHHHHBGHHEHGGHHGHHHHGGG@@FHFGHHHHHHFHHHHHGHGHHHHHGHGHHHF3GGHGFHHBFHGHGHHHDF/CDGGGGGFHGHFHHHFHHHHHHHHFGHHHHEFD?H..DGGHHHFFH0:GGGHHHHHGFFF//BA-;-@FGG/FFBFFGFBFFEFFFGFGGGGFF/BFF.FFFEFA;
@M00262:65:000000000-A4NV9:1:1101:8796:10294 2:N:0:1
AGCCATGCCTGTTCCCTCTTCACTCGCCGTTACTAGGGCAATCCCTGTTGGTTTCTTTTCCTCCGCTTATTGATATGCTTAAGTTCAGCGGGTATTCCTACCTGATCCGAGGTCAAATTTTCAAAAGTTGGGGGTTTTACGGCAAGAGCACCGCTAATCCTTCCAAAGCGAGGTGGTAAACTACTACGCTCAGAGTCTTAGCGAGCCCGCCACTGAATTTCAGGGCCTACCGTTTTACTGGTAGTGCCCCA
+
BBBBBFFFFFFFGGGGGGGGGGGHHGGGGGGGGHHFHGHGGHGGHHHHHHGGGHHHHHHHHGHHGGGGGHHHHHHHHHGHFFGHHHHHGGGGGEHHHHGHHHHGHHHHHGGGGHHHHHHHHHHHHFHGGHHGGG@FGGHHGGGGGEHHHHGFCC?CGFFHHHHHGFHGFGDGGEEGDGBFGGGGGGGGAGDDGGGGFFFGBFADGFFFFFA-AFBFBFFEFFFFADDE/BFFFFFF/BFFF9///BFFFF.
@M00262:65:000000000-A4NV9:1:1101:13862:10309 2:N:0:1
CACGACCCTGTTGCCGCTTCACTCGCCGTTACTAAGGCAATCCCTGTTGGTTTCTTTTCCTCCGCTTATTGATATGCTTAAGTTCAGCGGGTATTCTTGCCTGATCCGAGGTCAGTTTGATAAAAGAGGTTTTATGGCTAAAAATGCTGATTGGAGCCAACGAAGCGAGTGACAAAGCCCCATAACGCTCGGGCACCAGATGCAGCATTGCCACTGCATTTCAAGCCTGTCCATTTAAAGAACAAATGCTC
+
CCCCCCCCFFFFGGGEGCFGGGFHGGGGGDAEHH5BGHHHHHHHHHHHHGGHHHHHHHHHHHHGGGGGHHHHGHHHHHHGHHFGHHGHGGFEGHHHHHHHHHHFHHHHGCEGHHCHHHGGHFHDGFAGHGGHGHHGGHHHGHGGHHHHGHHHHCFHHGEHGGEEDCGGGGHHHHFFGFHHGGHHGHGGGGGGGGCGGEF?BFGGGF.CFGGGFFFFFEFB/FBFBFAFFFFF/;FFFFFE/:BBF?BFFFE
@M00262:65:000000000-A4NV9:1:1101:12235:10321 2:N:0:1
ATCCTGTAGATGAAGAACGCAGCGAATTGCGATATGTAATGTGAATTGCAGAATTCAGTGAATCATCGAATCTTTGAACGCACCTTGCGCCCTTTGGTATTCCGAAGGGCATGCCTGTTTGAGTGTCATTAATATCTCAACCTCTGAACCATTGTGGTTTTTTGAGGCCTTGGCTGTTGGAGGTTTATGCTGGTGGAATCACTGGCTCCTCTTAAATGCATTAGCAGAACTTAATGGGGATCGGCTTTGGC
+
AAAAAFFFDDFFGGG1GFCA1AEE0EECGHGEHGGBGHHHF2DFHGHHHHFDGFHEBBFGFFHHHHHHHHHGHHFFGFHHG@GEHFFGEGGGEFFHHEHHHHHGEGGGGGFGHHFHHHHGHGFFBHFHHHGGHFGHGHGFHGHFHHEFHHHGHHFGCHEHGFCGFEHGGHHGF/<EHHHGGHGGHGHBGE0CHFFFGHHGFFHEFHCGGFFGGGG0BFFFGGGGGGGGFGGGGB0C0?.ABFFB@E@FF//
@M00262:65:000000000-A4NV9:1:1101:23416:10327 2:N:0:1
AGGCTCACGATGAAGGACGCAGTGCCATGCGATAAGGAATGTGAATGGCAGAATTCCGTGAATCATCGAATCTTTGAACTCATATTGCGCCCTCTGGTATCCCGGAGGGCATGCCTGTCCGAGCGTCATTTCCATCCTCAAGCACAGCTTGTTTGTTGAGCCCTGTCCCTTAATGGACAGGCTCGAAGTTCAGTGGCCAGTCCGAGGTTGGTGCCCAAGCGTAGGGACCGTTGCCTTGCGCATTGGTGGCG
+
>11111BB111>11111B1000A1111DB1EA00B11AB11DB22F2100B/0D1110B///BEGG2EH0C>FGG1@F11BB1BFF21>//>>GBC1G1@1B@E/>//E/?0F<1B1F1F<?/>/BA?0F2@2>2@01F111FGHG0FBFHHF0000<111<.0<0<0D0=/0DGDH00.:...;:/.:0;0:9;/9./.009..-;;//99.0B9/----;---;/---9---;//;9----;/9/-;--
@M00262:65:000000000-A4NV9:1:1101:17533:10334 2:N:0:1
GTCACTACTCTTACCGCTTCACTCGCCACTACTAGGGGAATCCCTGTTGGTTTCTGTTCCTCGCCTTATTGATATGCTTAAGTTCAGGCGGTAGTCCTACCTGATCTGAGGTCAAGTCAGAGATTTAAAGTCCACACACGGTCTGTCCTAATGGAGCTCGTCCGCGTATAAGACCGATGACTTTGAGGCTACGTCCGGGGACGACGCCCAATACAAACTCGATAGAGTTTATGGTTTTAAATGACGCTCAG
+
AAABBFFFFFFFCGG?EGGFGGHHGGGGGHFHGHCBDFGGHHHHHHFGHHGHHHHGHHHHHHGGGGGFHHHGHHHHHHHGHGHHHHGHHGGEGGHHHHGHHGH3FHHFDHFHHHHHHHHHGHFHHHFHFBGHHGHHGGFCGGGCCGHHHHEHFHGBHHHGGGGGGGGGGHHHGGHGGG?0CGHHCCEEFGGGBFFGGGGG?D-=B=-@A?:FBFFF/EFFF?FEFFFBFFFFFFFFFF///;9BFDD.A./
@M00262:65:000000000-A4NV9:1:1101:8070:10335 2:N:0:1
AGATCGCAGATGAAGAACGTAGCAAAATGCGATACGTAATGTGAATTGCAGAATTCAGTGAATCATCGAATCTTTGAACGCACATTGCGCCCGCTGGAATTCCAGCGGGCATGCTTGCTCGAGCGTCATTTCACCCCTCAAGCTTTGCTTGGTGTTGGGGCACTACCAGTAAAACGGTAGGCCCTGAAATTCCGTGGCGGGCACGCCTATAACCTGTGCGAGGTAGATTTCCTACTCCCCTTTTACGGTGT
+
1>AAAAAAA1DBG1FG1EEG00AGHHFCBDAACFEFDG0/2DFFAFABBBEF0F1FBGEAGDDEFADBCEFEHHHFHEGHGGG?GG11>/EFG?EGGF1GCGFHHBEE</<BCG1><CGHGCAC/<?<GFFFB1G0AFCFFH11111F1=CA1<>EHHCCC@FHFH/:CCGFB00A::G.90/AEGFE00C00909----;-----;-9/;////;///----;/9/9;//9//////9-9-////----9
@M00262:65:000000000-A4NV9:1:1101:14638:10335 2:N:0:1
AACGTGATCTTTTGCCGCTTCACTCGCCGTTACTAAGGCAATCCCTGTTGGTTTCTTTTCCTCCGCTTATTGATATGCTTAAGTTCAGCGGGTATTCTTGCCTGATCCGAGGTCAGTTTGATAAAAGAGGTTTTATGGCTAAAAATGCTGATTGGAGCCAACGAAGCGAGTGACAAAGCCCCATAACGCTCGGGCACCAGATGCAGCATTGCCACTGCATTTCAAGCCTGTCCATTTAAAGAACAAATGCT
+
BBBBBBAFFFFFGGGGEEGGGGHHHGGFFGGGGGHHHHHHHHHHHGHHHHHGHHHHHHHHHHHHGEGGGGHHHHHHHHHHHHHHHHHHGGGGEGHHHHHGHHHHCGHHHGGGGHGHHHHFHHHBFFGEHHHHHGHHHHHHHHHHHHHHHHHHHHHFHGEHHGDEGGGFGGCEFHHHHHHHAEFGHGHGGGGGGAGGGGFGGGGGGGGFGGGFFGGGGGFFFFFFB/BEB.BFFBFFFBB99B../BFFFF/
@M00262:65:000000000-A4NV9:1:1101:7913:10345 2:N:0:1
AGATGTACGATGAAGAACGCAGCGAAATGCGATAAGTAATGTGAATTGCAGAATTCCGTGAATCATCGAATCTTTGAACGCATATTGCGCCCTCTGGTATTCCGGAGGGCATGCCTGTCCGAGCGTCATTACTATCTTCAAGCACGGCTTGTATGTTGAGCATTTGTTCTTTAAATGGACAGGTTTGAAATGCAGTGGCAATGCTGCATCTGTTGCCCGAGCGGTATGGGGCTTTGGCACTTGTTTCGTTG
+
AA1>1DDDAAA?B1FFFFEA0EEE000AGHFAG/FFDGBGHHHHB2EGHBGGCD1A10B/A/FFBGHGHBCA@DFEDFGHG/EEHHFFC/EEEG0F1@FHHEDH?EC?@FGHEHFG1BFGCC/CCFGFHFFGB2DGFFFGH11FFC/C@CC<FHHG10<<GF<0=D=<00=DF0DG000;0.C00C.C00;0:00://./0:B/FB0900;0000;BFC-----;;;/---;-9B/////9////-/--;-
@M00262:65:000000000-A4NV9:1:1101:17204:10353 2:N:0:1
AGGCTAACGATGAAGAACGTAGCGAATTGCGATATGTAATGTGAATTGCAGAATTCAGTGAATCATCGAATCTTTGAACGCACATTGCACCCTCTGGTATTCCGGAGGGTATGCCTGTTTGAGTGTCATTAATCTCTCAACACAGATAGATGTTACAATCTGTTCTGTTGTTGGATGTTGAAGGCTTGCCGATGGATTCATTCATCAGCTCCTTTTATATGCATTAGCAGAAACCTTGCATAACTGGCTTC
+
33>ABFFFBB??B5F5GE?ABFEEECEHFHGGHC?GE5GHFEFFFHHFHGGFBGHHHH5AGFFFHHHFFFEGHBHFBHHHGGGGFHFHEGHGHFHHFHHHGHFH/E@GGEHHEFHHFGFDCGABDGHHHHHHHHHHHHHHHFGEG1<BG1@GGGFH11F<GFGHHHHGHHHHCGBGH1GBGFDC.FG-FFD?DD?/DBBBGHHHHHGBGGHBFGFGB0::;FBFGFBB09;C9FFGFFB0;B090;BGG?B
@M00262:65:000000000-A4NV9:1:1101:22540:10356 2:N:0:1
GATGAAGAACGCAGCGAAATGCGATAAGTAATGTGAATTGCAGAATTCCGTGAATCATCGAATCTTTGAACGCATATTGCGCCCTCTGGTATTCCGGAGGGCATGCCTGTCCGAGCGTCATTGCTACCCTCAAGCGCAGCTTGTTTGTTGAGCCCGATTGTCCTTAATGGACAGGCTCGAAATGCCGTGGCGATGCCGAGTTTGGTGCCCGATTGTATTGAGCTTTGTCACACGCTTTGGGGGCCCAGCCG
+
1AAAA1@DFFA1EECCGG?GGGCE00FF2A2FDGFEDFGGFBHFFFFFGFFEEEFDAGHGHHGGHHHHHHHHGGGGHHHEFCGGGGHHHBFGHHHFG?ECEGEFFHHFHFBFF/@CCA/CGHHHEHFGHHGCFF1EC/CCFFG<GFHFHFFHGEE@CGCCGGFBGFBGHHGHGEEE.CCGG?EF90-;-9@?--AB0@-9EEFF?EE/BF?----;B/;B/BBBBF////;999@B-9//---------:-
@M00262:65:000000000-A4NV9:1:1101:20443:10368 2:N:0:1
GATCGAGGGCCGCACTCAATGCAGCAGTCACATTTCTCACAATGTGAACTCATTGAGAGTAGAGTCAGCGCAGCTAGTCTGCAAGTGCTTAGAGCACCAAACTCTTCATGTATCTGAAATCAAGCAGGACCACCCGCTGAACTTAAGCATATCACTAAGCGGAGGAAAAGAAATTAACTAAGATTGCCCCAGTAACGGCGAGCGAAGCGGCAACAGTCGAGCGTAGATCGGAAGGGCGTCGGGTAGGGAAA
+
AAAAA11AD@ADGAEEEG1GGFGBGAG1BDFDEGFFHFGFHF1GHHFFFHHEFHF1B/AAA1DFGGGDG?EC?EBBDGGGGFHHHFHFFBGBBGGGHHFEGGFGGHFHHHHBGHHHGHHHHHHGFHFFFHHHHGGCGGGGHHFFH11GGHHHHHHHEHBFCG?CGCFGHHF.<<=BDGH0<CGFBHHGFFGGGFFHG?@AGG---;;>=@-----9/;A-----9-9B/---9----99-;-9--;EFF--
@M00262:65:000000000-A4NV9:1:1101:5064:10388 2:N:0:1
ACAGCAGAGATGAAGAACGCAGCGAATTGCGATATGTAATGTGAATTGCAGAATTCAGTGAATCATCGAATCTTTGAACGCACCTTGTGCCCTTTGGTATTCCGAAGGGCATGCCTGTTTGAGTGTCATTAATATCTCAACCTCTGAACCATTGTGGTTTTTTGAGGCCTTGGATGTTGGAGGTAGATCGGAAGAGCGTCGTGTAGGGAAAGAGTGTAGATCTCGGTGGTCGCCGTATCATTAAAAAAAAA
+
BBBBBFFFBFFFGGFFGGGGFGGGGGGHHHGGHGGHHGGHHFFHHHHGHFHHHHHHHHHHHHHGHFHHHGHGFHHHHHHGGGGGHHHDG3FGHHHHHHHHHHHHGGGGDGGHHHHHHHHGHHGFGGHHHHHGHHHHHHHGHHHHHHHHHGHHHHHHGGGGEFGGEFHGGHHHHHHHHHHECC?<CGFFHHFGEFFFHGF?CGGGFFGGF?EGEF0C0;BFGFGGGGCEDCF;-AB-.99FFFFFFFBDCFF
@M00262:65:000000000-A4NV9:1:1101:9477:10390 2:N:0:1
AATGTTGCGATGAAGAACGTAGCGAAATGCGATAAGTAATGTGAATTGCAGAATTCCGTGAATCATCGAATCTTTGAACGCACATTGCACCCTCTGGTATTCCGGAGGGTATGCCTGTTTGAGTGTCATGAATACGTCAACGCAGATCGGTCTTCCATGACTCGCACTGCCGCTTGGATGTTGAAGGCTTGCTGGCGTTGAAATAATACGTCGGCTCCTTTTAAATTCATGAGCAAGGGGAACTATGCAGA
+
BBBBBFBFBDABGGGCGGAAFFDECEGH5GFGHGGHHGHHGFHHHFHGGHGHHGHEFHCFFFFGBGFHHHFGHFHHFHGHGGGGHGGGBHBFHHHGHHHGHHHHGEGGGGHHHHFGHHHGHHFGHFGHHGHGHHHHHHGGHGGGGGHHHGDCGGHHHHHHHHHGGGGGHHHGFGGGGFFHGFH00GHHHHGHHGBDGDFGABFFFGGGGGGGGGGFFEFFFFFFBBFFFFFFFFFFFFF-ADEFFFFF//9
@M00262:65:000000000-A4NV9:1:1101:10553:10393 2:N:0:1
AAGACGGAGATGAAGAACGCAGCGAAATGCAATAAGTAGTGTGAATTGCAGAATTCAGTGAATCATCGAATCTTTGAACGCACATTGCGGCCATAGGTATTCCTTTGGCCATGCCTGTTCGAGCGTCATTTACACCCTCAAGCCTAGCTTGGTGTTGGGCGTCTGTCCCGCCGTTCTCGCGCGCGGACTCGCCTCAAAGTCATTGGCGGCGGTCGTGCCGGCCCCCTCGCGCAGCACCTTTGCGCTTCTCG
+
BBBBBBBBBDFFGGGGGGGGEGGGGGGHFGHHHHHHHHFGHHHHHHHHHHHHHHHHHHHGGGHHHHHGHHGGHHHHHHHHGGGGHHHHGGGGGFHHHHFHHHHHHHHHHHHHGHHHHHHHGHHGGGGGHHHFHHHHGHHHHHHGHFHEHHHGHGHGHHGGGGGGGHHHHGGGGGGHGHAECGDGGGAADFFFFFFF/FFBFFFFFEFFFFAF>D;B?EF->B;BAD-A-BCF-;B.9.;BBB/=BFD?FF.
@M00262:65:000000000-A4NV9:1:1101:5363:10433 2:N:0:1
AGCCATGTCTTTTACCGCTTCACTCGCAGTTACTAGGGGAATCCTTGTTAGTTTCTTTTCCTCCGCTTATTGATATGCTTAAGTTCAGCGGGTAGTCCTACCTGATTTGAGATCAAAAAAAAAAAAGGTCATGAAAGTTTGTCTCACTGAGACGATTGGAAGCCAAACCGACACTTCGCAGACCATGGCATAGATAATTATCACGCCAAAATACCGCAAAGATGGTTCTACGCTAATGCATTTTAGGAGAC
+
AABBBFFFFFFFGFGGGGCGGGHBGGGGGGFGFHHHGAEG?GHGHHHHGHGHHHHHGHHHHHGGFGGGGHHHHGGHHHEGFGFHHHGHHGGGFCFHHHHHHFGG3GHHHHGGHEGHHGGGGGGGGCD/?FHHHHHGHHHG1FGFFGHHFHHFHC?EHGGHHGEACGBC.:@DGGHGFEDGDAFGGFGGGGGE0F9FG0CFGGGGDF..D..//9BDFACFFFFFFBFFBFFFF.DFFFE/F/9B/99B/..
@M00262:65:000000000-A4NV9:1:1101:13158:10435 2:N:0:1
AGCCATGCCTGTTGCCGCTTCACTCGCCGTTACTAGGGCAATCCCTGTTGGTTTCTTTTCCTCCGCTTATTGATATGCTTAAGTTCAGCGGGTATCCCTACCTGATCCGAGGTCAACCATAGAAAAATTTGGGTTTTGGCAGAAGCACACCGAGAACCTGTAACGAGAGATATTACTACGTTCAGGACCCAGCGGCGCCGCCACTGATTTTAGAGCCTGCCATTGCTGACATGGACTCAATACCAAGCTCA
+
AABBAFBFFFFFGFGGGGGGGGHHHGGGGGGGGHHHHHHGEHHHHHHHHHHGHHHHHHHHHHGHGEGGGHHHHHHHHHHHGGHHHHHHHGGGEGHHHGHHHHHHHHHHGFGGGHHHHHGHHGHFFHHHFHHGGGGGGHGHHGGHHHFHFHGFCCGGGHHHDHEFCEG?FGHHHHHHHFHDCGHGHHHHGGGGGFAACFA=CFFFFEF/FFBB//BBFFFFFFFFFFFB/FFFBF/9/;/9FBBF/FFFF/9
@M00262:65:000000000-A4NV9:1:1101:12430:10442 2:N:0:1
ATGCCTAACTCTTCCCGCTTCACTCGCCGTTACTGAGGCAATCCCTGTTGGTTTCTTTTCCTCCGCTTATTGATATGCTTAAGTTCAGCGGGTAACCCTACCTGATCCGAGGTCAACCGAAGGAAGACGGGCCCCGAAGGGTCGCCTGGAGGAAGACCAGCGCCGACGAGTCCGTCCCGAGCGGGTGACAAAGCCCCATACGCTCGAGGACCCGCCGCGGCGCCGCCACTGCCTTTGGGGCGTGTCCCCGG
+
BBBBBFBFFFFFGGGGGGGGGGHHHGGGGGGGGHGBGGGGGHHHHHGHHFHEHHHHHHHHHHHHGGGG?FHHHHHHHHHHHFHHHHFHHGEGF?GHHHGGHHHH3GGHHEC?EHHHHGGGG/DHGHHHDD?CGGGG-C@EDHHGGGGHHHHFCGGAGGHAE-;ADGGB-BGEF.AFDFFA>@DB;9B.BBB./BFFFDF/BAFFD;-.>-AE?D-9>A@-BA;--@;-./9/BFFB//.-.-9-;FFFED;
@M00262:65:000000000-A4NV9:1:1101:19022:10455 2:N:0:1
AAGAGATCCTTTTGCCGCTTCACTCGCCGTTACTAAGGCAATCCCTGTTGGTTTCTTTTCCTCCGCTTAGTAATATGCTTAAATTCAGCGGGTATTCTTGCCTGATTGGAGGTCCGATCGGATGGTCGGATCCTTTCTTCCAGTCCTTCGCGAAAAGCAAGATCAACAAACGCGAGCAGAGTTCCGAAGAACTGGGACGTCGCGTCGAATCGAGCTCTTCAGAAAAGAAGCGGAAACGACAAGTGTGATTT
+
ABBBBBFFFFFFGGGGGGGGGGHHHGGGGGGGFHH5FFHHGFHHHEHHHHHGHHGHHHHHHGHHGGGGAHFGDGFHHHHHHFHHHGHHHGGG?@GHFGHHHGHHGHGHHBFFEHGGGGGGGGGGGFDGGGGGHGHHHHHGFGHHHHHHHGGGGGGGHHHGHGHHHFHBG.:EGGAGG?/BECFGGGDGGGFFFFFF?FCDFFFFF-B@AFFFFFFFFFFFEBBBFB/..:FAFFAAFFFFFAF/BB/BFBF
@M00262:65:000000000-A4NV9:1:1101:17658:10461 2:N:0:1
AGATCGCAGATGAAGAACGCAGTGAACACCCGAATGTCGTTCTACACAGCAACGGTAAGAAGGCAACCTTACTCGACAACCGGGCCGATAGATTGCAGGATTCCACTTCGACAGCAGACGCATCGTTCAGAACGAGTGACAAGAGCACCATCGCGATCCCGAGGGTCGCCACGTTCCACACGAGTGAAGAGGCAACAGTCCGTCTTAGATCGGAAGAGCGTCGTGTAGGGAAAGAGTGTAGATCTCGGTGG
+
BAABABBBBDFFGGGGGGFEEEFGHHFHCEFFAEFGHHHGGHGHHEFFEEEHHGGEEFHEHFGHHAHHHHGHHHGGGGGGGF??EEGEGFGHHBFHHFHAGFHFHHHHHGAFDGHGHHHCCFDGGHHHFGHHHGDDCG1G0<CG.FGHHHFHGGGGGGDEDDGGFFGGGGGGAFGGGGGGFF->A.B/B/F.?.FE.BFFFFFFFFBFBBFED?.A.FFFAA;BFEFBFEB.;A/BBBF/;BBFFBA..;.
@M00262:65:000000000-A4NV9:1:1101:5350:10472 2:N:0:1
AAGGACATCTGTTGCCTCTTCACTCGCGCGCTTTATCCCGCTGGCTACGTTGGCAGCGATCCTTTTTGTAGTGGCCTACAACATGAGTGAGTGGCGCGAGGTAAGGACAATACTCAAACTGTCGAAAGCGGACATAATTGTGTGGATGATGACGTTTGGCCTTACTGTGCTAGCCGATCTGACTGTCGCTGTCGAGATCGGAATGCTCTTCGCTGCGTTCTTCATCAGATCGGAAGAGCGTCGTGTAGGGA
+
ABBBBFFFFFFDGGGGGFGGGGHHHGGGGGGGGGHHHHHGGGGGGHFHGFHEFHHGGGGHGGHHHHHGHHHHHHGHHHHHHH1FGDHGHGHFHGGGGGGGGAFFHHHHHHHHHHHHHHHHHHHGHGGGGGGGGGHHEHHHGHHHG0GGHFHHHGGGHGGHGFHHHHHHHHEGHHHGGAGGGFFFFFGGGGGGGGGGGGGGBFFFFFFFEFFFFFFFF.AFFFEBFEEFBFFEFFFFFFFFDFF9?EBFFE/
@M00262:65:000000000-A4NV9:1:1101:23893:10485 2:N:0:1
ACGCTCGAGATGAAGAACGTAGTGAATTGCGATATGTAATGTGAATTGCAGAATTCAGTGAATCATCGAATCTTTGAACGCACCTTGCGCCCTTTGGTATTCCGAAGGGCATGCCTGTTTGAGTGTCATTAAATTCTCAACTTCAAAATTCTGTTTTGAAGCTTGGATGTTGGAGGGTTTGCGGGCAATATTGATTGTCAGCTCCTCTTAAATGCATTAGCAGAACTCGTACGTTCGGCTCTGGTTTGATA
+
AAAAAAD1AA1DFFGDCG?FFCFGBFFHHHA0AAFGFHHHGFHCGGH1GBGFEEGFGDFHHGFHGBFBFGHGHHHE2FFHGCE?FGF1ECEEEGHFF/FGHHHBEEECFA/EBGGFH1FHH1EGFGHHBHGGFHFFFFH2GHGHGHHFHHHHHHHHHH/@FFHHHGGHGBDG/1CCG.>ACHGCCGCFBGHBGGHHFHEFCGHEGFGFFF009BFFFFFFFFFFGGGF.;EEAFFG?@?EFFFFFBFBFFB
@M00262:65:000000000-A4NV9:1:1101:17927:10489 2:N:0:1
AAGAACGCAGCGAAATGCGATAAGTAATGTGAATTGCAGAATTCCATGAATCATCGAATCTTTGAACGCATATTGCGCCCCCTGGTATTCCGGAGGGCATGCCTGTCCGAGCGTCATTACTATCTTCAAGCACGGCTTGTGTGTTGAGCATTTGTTCTTTAAATGGACAAGCTTGAAATGCAGTGGCAATGCTGCATCTGGTGCCCGAGCGTTATGGGGCTTTGTCACTCGCTCCGTTGGCTCCAATCAGC
+
1>1>>1AA@11AGAE0AFE00E0ABGHBF2222DF1FD1101DDH2D1FDG1F2F1F0BA22FF211FEGE?2@@1//?ECE//F11BEGGF>/>EGGC>BGBGFFGGCE/CG/BEFHFFHFFHFHHH12FHHGCGCCGFB<0FF.1CBDFGHG0<DHGFGD0GHEFC0GCHFB/.CGHGBCGGGBC/0/:/0;0/;FFF09FFFB.9-9@CEBA//9BA;AF//B/BBB-@AEAB9/A-//:A//9BFE/
@M00262:65:000000000-A4NV9:1:1101:3535:10498 2:N:0:1
CTGTTGCCGCTTCACTCGCCGTTACTGGGGCAATCCCTGTTGGTTTCTTTTCCTCCGCTTATTGATATGCTTAAGTTCAGCGGGTATCCCTACCTGATCCGAGGTCAACCGGTAAAAATTGAGGTTCGACCAGCGCCGTCGGGCCGCTTGAGCGGTATAAGACTTCCCATACGCTCGGGCACCAAAACGGACGCCGCCACTGCCTTTCGGGCCCGTCCCGGAGGACGAGACCCAACACACAAGCCGCGCTT
+
3AAABFFFBB@AGFGGFFGGFEEGGFDFG2AFGFB2EHGFGGHEHAHHHHFGHHHHGGGGGGHFHFHH55DHGFGGHHFHHGGG>EGHHHHHHHHHHHHHGEEE?GHDBFBC@FGHHHHHHHHHCGDG<</<GGGGGG@-<@DA-@DGGFGFF?G..CFFFFFFFFGFFBFGG?A?BFF--DFFFEFFCFDC>@>=-9=DFB/BFBFFFFFFFFFFFFF>BAFF.;===DD.AAA.;EEF.AA.AAFA;-;
@M00262:65:000000000-A4NV9:1:1101:26899:10499 2:N:0:1
CATTGCCACTGCATTTCATTCCTGTCCATTTAAAGACCAAATGCTCGCCACACCAGCCGTGCTTGAAGATCGTAATGACGCTCGGCCAGGCCTGCCCTCCGGAAGACCAGAGGGCGCAGTATGCGTTCAAAGATTCGATGATTCACGGAATTCTGCAAGTCACATTACGTGTCGCCTTTCACTACGTTCTTCTTCTCCGTCTTAGTTAGGACGCGCGTCGAGTAGGGCAGGCGTGTAGATCTCGGTGGTCG
+
AAAA@D1BC@F1A133A333BAAF11B33D33A1DFEGEACGHHHE00AAF0E//0//EE///DGB1B1D1ABA0CDBGC/>EE?/>>G///1/>0?1//?>?>/B<00B0FEEFCC//?12>>/?/?122???11/1FD11111<<.-<F1<11<1<1>1000=G0<.</<<...;.:00;0;/::/;.;00;0000.9;.90000;CFB/9-9--9----;9BF----99-;@--:///;/--9:A-/;
@M00262:65:000000000-A4NV9:1:1101:13360:10514 2:N:0:1
AGCACAGCTTGTTTGTTGAGCCCTGTCCCTTAATGGACAGGCTCGAAATGCAGTGGCGATGCCGAGTTTGGTGCCCAAGTGTATGGAGCTTTGTCACGCGCTTTGGTGGCCCAGCCGGCATTCTGTCGATTTAAAAGCCTAAGATTTGACCTCGGATCAGGTAGGAATACCCGCTGAACTTAAGCATATCAATAAGCGGAGGAAAAGAAACCAACAGGGATTGCCTTAGTAACGGCGAGTGGAGGGGCAAA
+
BBBBBFFBFFFFGGGGGFBFGGGHHHHHHHHH5FHHGHGGCFGHGCHGHGGHHHGHGE?EEDHF0>1FFFGGGGHFF1BBF4FGHHHFHFHHFHHHGGHFGCGGGHFEGGGHGHHGG@CCFHFHFHHEFGHGGFHGHHHEGHGDHHHHFHHHHFF?DCFGH<DGEHHFHHHHGGCCGHGHHHHGGFBCFBBFBFBFGAG-B?CFFBFFFFFFFE.AFFF.9BFFFFFBFFFBFFFFFA@-../..-;--;.
@M00262:65:000000000-A4NV9:1:1101:7735:10526 2:N:0:1
ACATTGGCCTTTTGCCGCTTCACTCGCCGTTACTAAGGCAATCCCTGTTGGTTTCTTTTCCTCCGCTTATTGATATGCTTAAGTTCAGCGGGTATTCTTGCCTGATCCGAGGTCAGTTTGATATTTTTTTTTAAAAAAAAAAGTTTTATGGCCAAAAAATGCTGGCTGGAGCCAACGGAGCGGGTGACAAAGCCCTTTAACGCTCGGGCACCAGACGCAGCATTGCCACTGCCTTTCAAGCTTGTCCATTA
+
ABBBBFFFFFFFGGGFCGGGGGHHHGGGGGGGGHHHHHHHHHHHHHGHHEHGHHHHHHHHHHHHGGGGGHHHHHHHHHHHHHHHHHHHGGGGEGHHHHHGHHHFFHHHHGGGGHBFHHHHHHHHHHHHGGGGHGHHHGGGGGGGGHHGFFHHB/GFHHGHBFGGEDGFGFFFE//EGGDDFGFFFFFF/BBBFFFFFFFFFDCDF-9---:A?FFEACCABFFFBFEBFF///;/9B/F:BFF/AFFFBF/
@M00262:65:000000000-A4NV9:1:1101:24875:10529 2:N:0:1
ACATTGGCGCTGAAGAACGTATCGAATTGCGATATGTTATGTGAATTGCATAATTCAGTGAATCATCGAATCTTTGCACGCACATTGCGCCCGCCAGCATCCTGGCGGGCATGTCTGTTCGCGCGTCATTTTCACCATCAAGCTGGTGGCTTGTGTTGTGGTCCTGTGGCTGCCCCTGCGGCGTTTCAACCAGGGGCGGCGGGTCCTGGTACTGTGGTGCTATTGTTTTCCCGCGTGGCCCAGGGTTGCCC
+
>1>AABFFD1>>AA1100A00100BA10AD00B//AD2AD12D22D211122ABBFEBGFHEG11DGH0FG?FFHA1BF/?///1@11>>>@/>//>E0F1BFB00@/C//0<1>>1>F1?</<@--.0>100<0<<0<00<0/0</<;CGE@.0:;.;.C/099909/....99....-------///;--;-9-99--@@--;-////9/////--;/9///;//9;///;-----99:--;-----//
@M00262:65:000000000-A4NV9:1:1101:4333:10541 2:N:0:1
AATCCGTTGATGAAGAACGTAGCGAAATGCGATAAGTAATGTGAATTGCAGAATTCAGTGAATCATCGAATCTTTGAACGCACCTTGCGCTCCTTGGTATTCCGAGGAGCATGCCTGTTTGAGTGTCATTAAATTCTCAACTTCATTCAGCTTTTGTTAGTTGAATGTGGCTTGGATTGTGGGGGGTTGTGCGGGCTTCTTTCAAGTCGGCTCCCTTTAAATGCATTAGCGGAAAACCCTTGTGGACCGTC
+
AABBABBFBBFFGGGGGGEFFEFCAEEDHCGGHGFHDFGGHHHGHHGGHHHGHFHFHHHGHHHHHHHHHHFGHHHHHFFFGFGGFHHHGGGGDHHHHHHHFFHCEGEEGHHHHHGHHHGHHHGHHFHGHFHHGHHGHEHHFHHEHHHGGHGHHHEHHHHHFFHHHHHHGFHHGGGF1FCGHG.@FAD=-;D;D;D;DF.FFF9BBBBFFC-.9.99FFEFFBFBB9B/B9B;AA-./99A/9/:?BB9@D.
@M00262:65:000000000-A4NV9:1:1101:22398:10550 2:N:0:1
ATAGCGACCTCTTCCCGCTTCACTCGCAGTTACTAGGGGAATCCTTGTTAGTTTCTTTTCCTCCGCTTATTGATATGCTTAAGTTCAGCGGGTAGTCCTACCTGATTTGAGATCAAAAAAAAGGTCATGAAAGTTTGTCTCACTGAGACGATTGGAAGCCAAACCGACACTTCGCAGACCATGGCATAGATAATTATCACGCCAAAATACCGCAAAGATGGATCTACGCTAATGCATTTTAGGAGAGCCGA
+
AB?A?>ADDBFFF5FGEEEGGGFFFFC2EEHGGHDFGHEDDGGFFFDGGFDHGHFHFGHHFHHFEFGD1EGHHHHGHEHHFFFGHHHFFGCEEGAGHHFHBFHHBGHFHHFCGFFCB3/B//<<@1GGBGFDHGHFHHHHFGGHHFFHFGCFHG0>GBEGFG/<CCGGC:G00:.:.@C?B00/ABC0FFFFGGBFFGFG;9ED?F.;0C09;-9@B/BB//;;FFB?B..D/FFFFEFFF/;BBA.AF;@
@M00262:65:000000000-A4NV9:1:1101:12387:10557 2:N:0:1
AGCACCTCCTGTTCCCGCTTCACTCGCCGTTACTAGGGCAATCCCTGTTGGTTTCTTTTCCTCCGCTTATTGATATGCTTAAGTTCAGCGGGTATTCCTACCTGATTTGAGGTCAAGTTCATAACAGTGCACAAGGCAGTCCGAAGACGGTTAGAAGCAGAAGCACTTGGTCTCTGCGATAGCATAGATAGATTTATCAAGCCAAAGCCGATCCCCATTAAGTTCTGCTAATGCATTTAAGAGGAGCCAGG
+
BBBBBBFFBFFFGGFGEGCEEFHHHFAEEGGCGHCFHDHGGHHHHHFHGFHEHHHHHHHHHHHHGGG?EHHGHHHHHHHHFGHHHHFHHGGCEEHHHHHHHFHEGFHHFHFHHEFHHHHHHHHFHHGHHHHHGGHHHHGHEFG//>EFDGDGDEGHHHHGHHHGHGHFB0DDGHGHHG@AD?C;GHFFCFHCHGF0GHHHHFFHGG/FFGGGGGGG/FFB0BBFFGGGGG0CBFBBFFFEFEFFFFFEF?.
@M00262:65:000000000-A4NV9:1:1101:9491:10563 2:N:0:1
AATCCGTCGATGAAGAACGTAGCGAAATGCGATACGTCATGCGAATTGCAAAACCAGTGAGTCATCAAAACTTTGAACGCAACTTGCACTTCCCTTTGGGGAGTATGTCTGTTAGAGTGCTTGTTCATCCCCACCATAACCCCCATTCCTAATAAGAGTTGGGGATATGAAGTCAGTCGTATTAAAGCTTCGGCGATAATATGAACTTAGATGAAACAAAATCAAATATCCGATCCCAAGTCAGTATATCT
+
B@ABBBBFD?AFGGFGFFCGFGFGGGGHDFFGEE2FGGEHHHFGGCEGHGEHHHGHHFGBFHGGFFHHHHHFFHHHHFHGE>EGHFDFFHHHHHHHHHFD@FEEHHHHHHFFHHFHHHFFHHHHHHFHHHHFHFGGHEHFGHGGGHEHFHHD?DFGGHFFFHGCEDGHEBGH<DFHHHGEHHBGH0CGCHHCA-??9EAFFFFBFGGGGE0BF0CBFGAAFGGFFBFBFFFD?DBFBFFA;FFFFFB//:/
@M00262:65:000000000-A4NV9:1:1101:10372:10569 2:N:0:1
AGAGTCAAGATGAAGAACGTAGCGAAATGCGATAAGTAATGTGAATTGCAGAATTCAGTGAATCATCGAATCTTTGAACGCACATTGCACCCGGTGGTATTCTGCCGGGTATGCCTGTTCGAGCGTCATTTCTTCCCTCAGCCCCGGCCGCTTAGGCGGTCTCGGGCGCTGGTGTTGGGACCTACGGGGCTGTTCCGCAGCGCCGTAGCCCCTAATTTCATCGGCGTACACGCGTACGTTGCCCCCTGCGT
+
BBBBBFFFFFFFGGGGGGGFGGGGGGGHGHGGGGGHHHHHHHHHHHHHHHGHHHHHHHHHHHHHHGHHHHHGHHHHHHHHGGGGHHHHHHHGGGEEGGHHHHHHHHGGGGGHHHHHHHHHGHHGGGGGHHHHHHHHHHHHGHHGGGGGGGGGGGHHHGGFGGGHGGGGGGGGFGGGGGGGGGGGGFDFFFFFFFFFFFF;DFFFFFFFFFFFFE:BFFFFFFFBFFFAB?FADFAFAFFEFFFFFFFFFF.
@M00262:65:000000000-A4NV9:1:1101:24099:10574 2:N:0:1
ATTGAGGAGATGAAGAACGTAGCAAAGCGCGAAATGTAGTGTGAATCGCAGAACATCGTGAATCATCGCATCTTTGAACGCACATTGCGCCTCCCGTCGCAGGGAGGCATGCCTGTCTGAGCGTCGTGATAACCCATACGTCCGGTCCACGGTCGTGTCTTGGGCCGTTCGTCGACGGGGTCTCCGTCGACGTGGCCTCAAATCCATCGGTCCATGGTGAGCGGGCGAGCTTCCGCAGGGGAGGAACCGTT
+
3AABBFFFBACFFFGCGGFGFGGHHCHHGGGCEAFGFFHHHFF5AFGHEEECEHHHGEFGFEHHGHHG1?EEGFFHGFHHGGGGHHHHGGFEEGGGFFGG?E<@FF?GGHHHHHGGHHHGHGGDGGCDHEHHHGHGEGHFHFFDGFG?CGGGEFCCFGB0CGFHGE?DFFGGDGGGGFAFBAFF/AAAD;->DFF;AFFFFFBFBFFFD.AADBBF//;/AFFA----;@?FBFD?--@@=DBC9..A>..
@M00262:65:000000000-A4NV9:1:1101:18191:10585 2:N:0:1
AGATCGCACTTTTACCGCTTCACTCGCCGCTACTGAGGCAATCCCTGTTGGTTTCTTTTCCTCCGCTTATTGATATGCTTAAGTTCAGCGGGTATCCTCGTCTGATTTGAGGTCAAGAGTTCAGATGGGAGGGGTGCTCCCACTCTCGGTTTTGGAGGCAGGGCAGGCACGGACGCTCTCGACGGTAGGTTTTACGAGTCGTTCGCAATCCCGGACCATGTACGCTAGCTTCCACAGGTTTAAGCGGGGGA
+
AAABABBBDBFFFFFFEEE2AGBFGAAA22A2EHHGFFGGGHHH33A3GDAAGHHBGFFHHHHEDEFGGFBGF4GGHGHHHB4GHFHFHFE?>EGGHHHFHGGEHFHHHHGGH0GHHGFGDGHEGHFFHHFCC/?C/FH1CFGFFFBDGFGDGFCFCDDE?C?AE.-;C.ABG@G@B??B.;B@B.9AE/;9.BF.9DA.9;9..9A.:/9/;---9://9//;9..;9/F/////..//BB///9@;B=-
@M00262:65:000000000-A4NV9:1:1101:14935:10586 2:N:0:1
GATGAAGAACGTAGCGAATTGCCATATGTAATGTGAATTGCAGAATTCAGTGACTCATCGAATCTTTGAATGCAACTTCCGCCCTTTGGGATTCCGAAGGGCATGCCTGTTTGAGTGTCATTAATATCTCATCCTCTGAACCATTGTGGTTTTTTGAGGCCTTGGATGTTTGGGGTTTATGCTGGGGGAATCACTGCCTCCTCTTAAATTCATTAGCTGAACTTCATGGGGATCGCCGTTGGCTTTATTTA
+
>1>111BB1F1AGFAE1E0A1A11113DD22A22222221A1F1GHH1122AA1A1AA1B00F/22AA2B22111A0A2B/AAEC0BE>/?@F@B>///>?/?G0111BF1>01?E1FGGBFFEE2>2B222111FGBB2FGHF>12B/0?F</<//<C//?CC?1F<F<10..-<<<11100</.---.;0;/000/00.:/CGF0B0000990B/090090;00;99..;..;..---9-//-//;///
@M00262:65:000000000-A4NV9:1:1101:5850:10602 2:N:0:1
ACAGCAGACTGTTGCCGCTTCACTCGCCACTACTAGGGGAATCCCTGTTGGTTTCTGTTCCTCGCCTTATTGATATGCTTAAGTTCAGGCGGTGTCCCTACCTGATCTGAGGTCAAGATCTCGATTCTTTAGGGTCGCATGAACGGTCTATGTCCCAGAGGATCTCATCCGCTCAACTTGACCGATGGATTCAAGGCCACGTCGACGAGTGGTCGACGACTGCCCAACACGCCGACGACAAAGTTCGCCGG
+
BBBBBFFFFFFFGGGGGCGGGGHHHGGGCGHHHHHGHHGCGHHHGHHGHHHGHHHHHHHHHHHGGGGGHHHHHHHHHHGHHHHHHHGHGGGGEGGHHHGHHGHHFBGDHHGGHHHGGEGFHHHHHGHHHHGHHHHGGGGGGFHHHDDEGHHHHHHHHHHHGGHHHHHHHHGGGGGHGHHHHHGGCFGGHEHGGGGGGEEECGGACGG??AA.FFFAFFFAADFEEFFDFFFFFFFFFFFF;FFFFFFFFF-
@M00262:65:000000000-A4NV9:1:1101:6791:10609 2:N:0:1
AAACATCGCTGTTACCGCTTCACTCGCAGTTACTGGGGGAATCCTTGTTAGTTTCTTTTCCTCCGCTTATTGATATGCTTAAGTTCAGCGGGTAGTCCTACCTGATTTGAGGTCAAGTGTCAAGTTTCTATGCCTCTCAGAGAGACAGTCCATAGTGGACCATTAGAAGCTGAAACAATAGGGTCACTAGCAACAGTCAGTACAGATAAGTGTTTATCAAACTGAAGCCAGTTATGCAAGGTTTCTGCTAA
+
CCCCCFFCCFCCGGGGGGGGGGHHHCGGGGHHHHHHHGGGGHHHHHHHHHHHHHHHHHHHHHHHGGGGGHHGFHHHHHHHHHHHHHHHHGGGE@FHGHHHHHHHHHHHGHGHHHHHHHHHHHFGHHHHHHHHHHHHHHHHFFHGGHHHHHHHHFHHHHFHHHHHHHHHHHHHHGHHHEHHHHEHHHHGHHHHHHGHHHHHHHHHHHHHHHFHHHHGHHHBFGGGFGGGGGGGGGGGFGFGGFFGGGGGGGB
@M00262:65:000000000-A4NV9:1:1101:8273:10631 2:N:0:1
AAGACGGAGATGAAGAACGTAGCGAATTGCGATATGTAATGCGAATTGCAGAATTCAGTGAGTCATCGAATCTTTGAACGCACATTGCGCCCTTTGGTATTCCGAAGGGCATGCCTGTTCGAGCGTCATTATCAAAGTATCAAGCTTGGCTTGTCGTTGGGCCCTTTGTCACCTGGTGACAGGTCCAAAAGATAATGACCGGTGTCGTAAAGACTCTATATGCAACGAGCTTATAACAGCACGCATCTAGT
+
BBBBBBBAADFFGGGGGFEAAGFEEGGHFHGGHGGHHHHHHHGGGGHHHGHHHHHHHHFHHHHGHHHHHFHGFHHHHHHGGGGGHHHHGGGGGHHHHHGBGHHHGGGGGGGHHHGHHHHHCGHGGGGGHHHHHHHGGHGFHHHHHHGHGBBF@HHGGGGHCHHCFHFH=GHGGHHH/CCCCGGCGG0GHFGEGFBFF00CDGDAAFE9F.CF0C0090;0FFFF/BD?DDDF/FF/BFFFBF---.@F9B9
@M00262:65:000000000-A4NV9:1:1101:13448:10651 2:N:0:1
AACAACCACTCTTCCCGCTTCACTCGCCGTTACTAGGGCAATCCCTGTTGGTTTCTTTTCCTCCGCTTATTGATATGCTTAAGTTCAGCGGGTATTCCTACCTGATCCGAGGTCAAACGTTCAGAAGTTGGGGGTTTAACGGCGTGGCCGCGCTGTTTCCCAGTGCGAGGGGTGCTACTACGCAGAGGAAGCTACAGCGAGACCGCCACTAGATTTAGGGGACGGCGGGGGCGGGGGCTCCCCGATCCCCC
+
BBBBBBBBBFFFGGGGGGCGGGHHHFGGGGGGGHHHHHHGGHHHHHGHHHHGHHHHHHHHHHHHGGGGGGHGHHHFHHGHGHHHHHHHHGGGEFHHHGHHHHHHGGFHHGGGGHHHHHGHCHHHFHHFGHFFGGGGGHFEGGGGC-A@H-:--A@AFFFGG00;F0::;A--.-.9//BF/.-.9-;A.B9AB//999;---DFFBC9DFBBFFFFB//;..--;@;==---;=-9--99..99---:FF.
@M00262:65:000000000-A4NV9:1:1101:25145:10656 2:N:0:1
TTCCAAGCCGCGACTAGAGCACAAAACCCACGTCAAGGTTGATATTTTCATGACACTCAAACAGGCATGCTCTTCGGAATACCAAAGAGCGCAAGGTGCGTTCAAAGATTCGATGATTCACTGAATTCTGCAATTCACATTACTTATCGCATTTCACTACGTTCTTCATCGCCAATGTAGATCGGAAGAGCGTCGTGTAGGGAAAGAGTGTAGATCTCGGTGGTCGCCGTATCATTAAAAAATAAAATGGG
+
AAAAAFFAA>1>EEGEGFGGFGFFGFHGEA/AFF/BDGFGHCF2FGGHHBGGHFGFGHFGFHF>C?FGFFBGFHFF?E/FFHHFBFHEHB/E/EGGFGEGGGG1GFHBGHHGHFHFFHHHHHHEFHHHHHGHHHEFGHHGFFHFHHHHEGGGGFHHHGHHGHHHEDF1FGFFCE?CGFGHHHHEGCGCFA/-CEGGB:/=BEF.AFFB0;9CF0BBBGFE9A-9B9-A;-;-ABFF////9--/;/9///-
@M00262:65:000000000-A4NV9:1:1101:14694:10698 2:N:0:1
AGGCTAACCTCTTGCCTCTTCACTCGCCGTTACTGAGGGAATCCTAGTTAGTTTCTTTTCCTCCGCTTAATAATATGCTTAAATTCGGCGGGTAGTCTTACCTCACCTGCGATCTTGTGTATGGTTTTCTGGCGCCCTGACGGCTTATCGTTCCAAGAACCCGCTGGTCTTCGGGCGACAGTGCTGACTTGAGGAAATGTGGACGAGCCGCAACCCCCATTCTCCCCACCGGTGAGAGATAGATAGAAACC
+
BBBA?FFFFFFBGGFFE4GGGFHGHGGGGG?EFEDGHGGCHHFHHGFFAGGHFHHFFFHBFGFHFFEFGHHAFGFHFHHHHEGHH5FFEEC>E//F4F444B222/B2B0//<FGH2F22>2222@CF1??DG//<>>00>.<-<@/DG.<C.<000.:/.;--:--/0;C0...-;---9//B9B/9B9///././/9/;B/9;9>;@=---;.9.;-9F/:B//..:9.-;-.9//.9//BBF//;BB9
@M00262:65:000000000-A4NV9:1:1101:21188:10708 2:N:0:1
AAGGTACAGATGAAGAACGTAGTGAATTGCGATATGTAATGTGAATTGCAGAATTCAGTGAATCATCGAATCTTTGAACGCACCTTGCGCCCTTTGGTATTCCGAAGGGCATGCCTGTTTGAGTGTCATTAAATTCTCAACTTCAAAATTCTGTTTTGAAGCTTGGATGTTGGAGGGTTTGCGGGCAATATTGATTGTCAGCTCCTCTTAAATGCATTAGCAGAACTTAATGGGGATCGGCTTTGGCTTGT
+
BBBCCFFFFFFFFFGFGGGEGGGHHFHHHHGGHGGHHGHHHHHHHGHHHHHHHHGHHHHHHHHHHFHHHHHGHHHHHHHHGEFGHHHHGGGGGHHHHHHHHHHHGGGGGGGHHHHHHHHGHHGHHHHHGHHHEDHFHHGHHHHHHHHHHHHHHHHHHHGFGFHGHGHHHHHHEHGGGGFFGHC-CCDGHHGHB0CHHHEHHECGHFCHG0G<CHGGGEBFFFFFGGGGG0FFFGGGG?EAAECFFFFFFF.
@M00262:65:000000000-A4NV9:1:1101:5460:10708 2:N:0:1
ATGGAAGTTGAGGTGTTTACTGATACTCAAACAAGCATGCTCTTCGGAATACCAAAGAGCGCAATATGCGTTCAAAGATTCGATGATTCACTGAATTCTGCAATTCACATTACGTATCGCATTTCGCTGCGTTCTTCATCAGATCGGAAGAGCGTCGTGTAGGGAAAGAGTGTAGATCTCGGTGGTCGCCGTATCATTAAAAAAAAAAGATACAGAGAATACACACGAAGTCCGACCTCTATACAACAACA
+
ABCCAFFFFFFFGBFFGGGGGGHHHHHHGFHHHHGHHHHHFHHHHHGGGGGHHHHHHHHHGGGGGHFHEGGGGGDFHHHHHGFGHHHHHGHHHHHHHGHHHHHHHHFHHHHHHAGGHHGGGGGHHHGGGGGGGGGHHHHHGGHHHHGGGGHHHGGGGFGHHHHGHHHGHHFGHHHGGHHGHGDGGFHGGGD-DHHHHGHEBFEFGGBG..///////.///////.--.../;..-9.////////;..9.
@M00262:65:000000000-A4NV9:1:1101:10247:10720 2:N:0:1
ACCACTGTGATGAAGAACGTAGCAAAATGCGATAAGTAATGTGAATTGCAGAATTCAGTGAATCATCGAATCTTTGAACGCACATTGCGCCCGCCAGCATCCTGGCGGGCATGCCTGTTCGAGCGTCATTTCGACCATCAAGCCGGAGGCTTGTGTTGGGGACCTGCGGCTGCCCGCAGGCCCTGAAAACCAGTGGCGGGGCCCGCTGGGACCCCCCGCGCCGTATTCACCCGACTCCCCCCGGGCGTGGC
+
BBBBBFFFFFFFGGGGGGGGFGFFHHHGHHGGFGGHHHHHHHHHGHHHHHHHHHHHHHHHHHHHHFHFHHHGHHHGHGHGGGGGHHEHGGGGGGG@EFHHGHGHEHGGG?@GHFHHDDHHDHGGGCDGGHHEBFAD-CFGHF1F<C?<@.CGGFHFHFEGGEG?FGG?CG?-.9C.AB=CFFFE?BFFFFFE.BFFEADAF-;--9-;9..:.99----9----..;///:.--;-./...--9@---9--
@M00262:65:000000000-A4NV9:1:1101:22676:10722 2:N:0:1
AAGAGATCGATGAAGAACGCAGCGAAATGCGATAAGTAATGTGAATTGCAGAATTCAGTGAATCATCGAATCTTTGAACGCACATTGCGCCCCCTGGCATTCCGGGGGGCATGCCTGTTCGAGCGTCATTTATACCAATCTAGCCTGGCTAGGTGTTGGGCTCCGCCGTCTGGCGGGCCTTAAAACTAGTGGCGGTGGCCCTCCGGCCTATGCCGGGTCGGGAGGGCCTCGTGTGGGGGGCAGGGTGAGGG
+
A3AAAFBFAABFGGGGGGGFEGGGGGGHHHGGHGGHHHHHHHHFHHHHHHHHHHHHHHHHGHHHHHHHHHHGHHHHHHHHGGFGHHHHGGGGGGGGHHGHHHHHGGGGGGGGGGGGGFGGGGGGGGGFFFFFFFFFFFFFFFEFFFFFFFFFFFFFFF?AFBFFFBFF-DFFEFAFF9BFFFFFFFF//BFFE>C--........---./////-;-.--;-999-....:;....9-----.--.;.9.:
@M00262:65:000000000-A4NV9:1:1101:12735:10737 2:N:0:1
ATGCCTAAGATGAAGAACGTAGCGAAATGCGATAAGTAATGTGAATTGCAGAATTCCGTGAATCATCGAATCTTTGAACGCATATTGCGCCCTCTGGTATTCCGGAGGGCATGCCTGTCCGAGCGTCATTGGTAACCTCAAGCCTCCCCGGATTTTTGGAGGGTGGGTTTGGATCTGAGCTTTGCCGAGGGACACTCGGCTGGCTTGAAACGCAGCCACGGCAGGCACCGGGATCAAAAAGCGTAACTAGT
+
BABBBF5@C@DFGGGGGGGGFFGGGGGDHHG?GEEHHHHHHHHHHHHHHHHHHHHHHHHGGGHHHHHGHHHGHHHHHHHGGGGGHHGGGGGGGHFHHHHHGHHHGEEGFGGEHHHHHHHHGGGCFGGGHHHFGHFHHHHHHHHGHHHGCFC-CGFHHGGCCDGA<--CFGGFFFHHGE0BFF0B0BB9@B?A?AA0;E.:?-ADFFF.;/B.ADFAA?FF-@-=;.9AACDDA?9.//:::.:.;.;/9//
@M00262:65:000000000-A4NV9:1:1101:19687:10741 2:N:0:1
CTGTTCCCGCTTCACTCGCCGTTACTAGGGTAATCCCTGTTGGTTTCTTTTCCTCCGCTTATTGATATGCTTAAGTTCAGCGGGTATTCTTACCTGATCCGAGGTCAACCTTGAGAAATAAAGGGGTGACAACCGGGCCATGTAACTACTAGATGCGTGCTGTTATAAGCTCGTTGCATATAGAGTCTTTACGACACCGGTCATTATCTTTTGGACCTGTCACCAGGTGACAGAGGGCCCAACGACAAGCC
+
BBBBBFFFABDBGFGFFF?EEECEFHHHHHGGFBFHHHHHHGHFHHFHFHHHHHHHGGGGGHHHHFHHHHHGHGHGFHFGG?ECEFHGFHHGFHHGHHHHHCEGFHGHHGHHHHHHHHHHGHHHGGFGHHHHHGGGGGGGHHFHHHHGHFHHHHHHGDFGGH0GHHGHHHFFF@AFGFFFC0GHHHHFHFGGGGGGGGGGCGGGFFFFFGGFF-BF.FFF//9FFFF/:FBFFBFE?FACFFFFEAFCFEE
@M00262:65:000000000-A4NV9:1:1101:18034:10745 2:N:0:1
CGAAAGTTACACGTAAAAGAAGACCATAAAGGCCAGTATTCACGTCACTAATGAACAACAGTCAGAGATTGACTATCTGCAAGCAGAGTTGATCGCTAGCCATGTTTACTCCATGAATTTAAAGAGACTGAGCGACAAGCACTCAGACTCTCATTATCCAGCCATCACGCATATTGCTATACGCTGCTGAGAGATTGTTGAACCGATACTGAGAGAGGCGTGCTCCTAGGGCTACCCAAGAGCGCAATTTG
+
CCCCCCFDFFBFGGFFGFGGGGHHHGHHHHHHHHHHHHGHHHHHHHGGHHGHHHGHHHHHHHHHHHHFHHHHHHHHHHHHHHHHHHHHHHHHHGGGHGGHHGFHHHHHHHHHHHHHGHHHHHHHHHHHHHHGHGGGGGHGHGHHHHHHHHHHFHHHHGHHHHGHHHHHGHGGGHHHHHHHHHHGGGGHHGFGHAFFHGHHHHHHGCGGGHH0C0:C?DGGDAGGGGFGGGGGGGGGGFFFFFFFFD-AFF/
@M00262:65:000000000-A4NV9:1:1101:9250:10761 2:N:0:1
AGGTGCGTTCAAAGATTCGATGATTCACTGAATTCTGCAATTCACATTACATATCGCAATTCGCTACGTTCTTCATCTCTGCTGTAGATCGGAAGAGCGTCGTGTAGGGAAAGAGTGTAGATCTCGGTGGTCGCCGTATCATTAAAAAAAAAAAGAAAGAAGAAGACTGAGTGCAGCAGATCTGTACGAAATAAGACTAGTGATAGTTACATCTAGGACAGTGGAGATCTAGGCCACCTTGAGATCATCAG
+
AACABFBCCCFFGGGGGGGFGGGFGHHHGGHHGHHHHHHHHHHHGHHHHHGHHHHGGGGGHHGGGFGGHHHGHHHHHHHHHHHHHHHHHHHGGGGHHGGFEGEGHHHHGHHGHGHHHFHHHHHHHHGGGGGHGFGGDGHHFHHHHHHHGGC@C@.../</./////;00/0;0000/.:/;C00;00:....0000000/000;00000000000;;0//.////.////;////..9.////.99/:///
@M00262:65:000000000-A4NV9:1:1101:14899:10768 2:N:0:1
ATAGCGACGATGAAGAACGCAGCGAAATGCGATAAGTAATGTGAATTGCAGAATTCAGTGAATCATCGAATCTTTGAACGCACATTGCGCCCGCCAGTATTCTGGCGGGCATGCCTGTCCGAGCGTCATTTCAACCATCAAGACCTGGGCTTGTGTTGGGGCCCTGCGGCTGCCGCAAGCCCTAAAAACCAGTGGCGGGGCCGCTCATCCCTCCCGCCGCAGTAGCTTAAACCCCCCGCCAGGGCTGCTGC
+
A@AAADD1DAAA11FGGFEGE0EEE/EHHHGGHGGGDGHHHGHH2FEHHHHFBGEHGHGGBHGHGHG1GHHGHGHHGEHFFGCEHHHFGEGGGGGGGHGHHHHHGFGGGCGBFH1FB1CFC.<-<<EFHB0GFFEH.0GFG00;/CFHCG/GG.:/:A.A-E-;CF?@A@@-EF>@;-;?EEF-BFFFFFFE/9/A@@@--------///-/;----------/;//////9/--9--;-99------///
@M00262:65:000000000-A4NV9:1:1101:7110:10768 2:N:0:1
ACCTCCAAGATGAAGAACGCAGTGAAATGCGATAAGTAATGTGAATTGCAGAATTCCGTGAATCATCGAATCTTTGAACGCATATTGCGCCCTCTGGTATTCCGGAGGGCATGCCTGTCCGAGCGTCATTACTACCCTCAAGCACAGCTTGTTTGTTGAGCCTTGTCCCTTAATGGACAGGCTCGAAATGCAGTGGCGATGCCGAGTTTGGTGCCCAAGTGTATGGAGCTTTGTCACACGCTTTGGGGGCC
+
A3ABBAFBDCFFGGGGGGGGGG2FDFHHFHGGHGGHHHHHHHHHHHHGHHHHHHHHHHHGGGHEHGHHHHHGHHHHGHHHGGEGGHGHGGGG/F2BGGFHHHHHG?EGGGGHHHHHHHBGGGGGGFGGHHFHHFHFHHHGHHGFHHHGEHHCHHHHHH1FHHHFFGHHHGEHDGHGFHFG.C.CD-/;.:GG00//:9--CAFG?B9CFF?..:;FF.9:///;/.BBBFFFFFBB9/B@-:.9BB.;B?B
@M00262:65:000000000-A4NV9:1:1101:11883:10776 2:N:0:1
ACACGACCGATGAAGAACGTAGCGAAATGCGATAAGTAATGTGAATTGCAGAATTCCGTGAATCATCGAATCTTTGAACGCATATTGCGCCCTCTGGTATTCCGGAGGGCATGCCTGTCCGAGCGTCATTACTATCTTCAAGCACGGCTTGTGTGTTGAGCATTTGTTCTTTAAATGGACAGGCTTGAAATGCAGTGGCAATGCTGTATCTGGTGCCCGAGCGTTATGGGGCTTTGTCACTCGCTTCGTTG
+
BBBBBBBBDDBBFGGFGGGGGGGGCGGHHGGGHGGHHHHHCHHHHGHHHHHHHHHHHHHGGGHHGHGHHHHGHHGGHHHHGGGDHHHHGGGGGHHHHHHHHHHHGFCFGGGGHHHHHHHHGGGGCGGGHHHHHHHHHHHFHHGHHGGGGGGFHGGGHEDGGGGGHBCGHHHGFHFHGHGHFEGG.C@CFFFFG0BB/B?/9BFFFF;099BBBFGFFFDCFFFFFFEFFEFFFEFFF//9/9AB?A.-9;.
@M00262:65:000000000-A4NV9:1:1101:26242:10781 2:N:0:1
CCATCAGACTCTTACCACGTCACTCGGAGTTACTCCCGGAATCCCTCTTGGTCTCTTTTCCTCCGCTTACTGATATGCTGAAGGTCAGCGGGCATGCCTACCTGATCCCAGGTCAAGTCGGGAAAGGGCTTGCTGGAGCGGGGATCCGCGGGGCCTCCGAGAAGCGCAAAAGTGCTGCGCGAGGAGGCGGGCACGACCGCCGCCAATGACGCTGAGGCGAGTGGGCGCGGCCGAACGGCCGAACCGCACGC
+
11>11111111@1BB1BA1AA103B000A00ADG11000///11AB00BB111DGF21D2BF10/////11@F22BF221D1F1BF1>F/>//>B0BB11BF1FFGDB01BFBECH121///B@GB0//0///1@<0?0//>@C.<C.<--A--:C9..;A@-//-;-9@-/;///;/-9@--;99-;-;-9-9--;@->-@@=-9/;/99-:------9----:-;-;---99;@------------9--
@M00262:65:000000000-A4NV9:1:1101:10235:10781 2:N:0:1
AAGACGGACTGTTACCGCTTCACTCGCAGTTACTAGGGGAATCCTTGTTAGTTTCTTTTCCTCCGCTTATTGATATGCTTAAGTTCAGCGGGTAGTCCTACCTGATTTGAGGTCAAGTTCATAACAGTGCACAAGGCAGTCCGAAGACGGTTAGAAGCAGAAGCACTTGGTCTCTGCGATAGCATAGATAGATTTATCAAGCCAAAGCAGATCCCCATTAAGTTCTGCTAATGCATTTAAGAGGAGCCAGT
+
BBBBBBB3ADBFGBGGGGGGGGHHHGG?EFHHHHHHGGEGGFHHGHHHHGHHHHHEHHHHHHHHGGGG?HHHHHHGHHHHE5GHHGHHHGGCFGGHHGGHHHHHHGHHHHFHHGHHHBGHHHHFBGHHHHHFHGHHHHGHHFGFG?GBDGGGFHHGHHGBBGHGHCFGGGBHEHBGHGGHGGHFGHHFFHGCHEHCFBCCGEEHH/CFGFGGBGGGGFFGFFBFEFFGB9FGGGFGGGGFGGFGFFFEFF/
@M00262:65:000000000-A4NV9:1:1101:11208:10803 2:N:0:1
AACGCTTAGATGAAGAACGCAGTAAAATGCGATAAGTAATGTGAATTGCAGAATTCAGTGAATCATCGAATCTTTGAACGCACATTGCGCCCTCTGGTATTCCGGAGGGCATGCCTGTTCGAGCGTCATTTCAACCCTCAAGCACTGCTTGGTGTTGGGGCACCGCCTGTAAAAGGGCGGGCCCTGAAATCTAGTGGCGAGCTCGCCAGGACCCCGAGCGTAGTAATTATATTTCGTTCTGGAAGGCCCTG
+
ABBBBBBBFFFFGGGBGGGEEGGHHHFHHHGGHGGHHHHHHHHHHHHHHHGGHGHGHHHHHHHHHFFHHHHGHHGFHHHHCEGEFHHGGGGGGHHEFGFHHFHFGGGGGGGHFHHHHHHHGHGGGDDGHHHHHHHHGGHHHFHHHHHHHHHGGFHGGHGGGGGGGGGGHHHBHFHG.ECCFGGGFFEFFEFFFFFFEEDAF;.BDDFFBA?EEDFF-9-;9A9.9/;/BBFFFBBB.B.E/99FF?EAD..
@M00262:65:000000000-A4NV9:1:1101:3956:10813 2:N:0:1
ACGCTCGAGATGAAGAACGTAGTGAAAAGATTCAAGACAATGGAAACTGACTTAGAAGCAGAGCGCATCCAGTCGCGAGTTCACACTTTTTATGAAAATTCTTTGTGGCACTGACTTCTCGATCCATGCGAGTGAAGCGGCAACAGTCGAGCGTAGATCGGAAGAGCGTCGTGTAGGGAAAGAGTGTAGATCTCGGTGGTCGCAGTCTCATTAAAAAAAACAACGTGTACGCTGCATGTCTCCCCACTGTC
+
AAAAAADDA11FGF1BGGGFGG0B33DF0FBFGCHBG0G0EFGBGDC11BCGGFFFDGBFFHAFE?EEGGBG@1?@/>E>?B2FGHGFHBGHHHHHEBFFEBGFH>EEGHHEHHFFGHHHGGHHGH21CCCCCHBBGFCCG?CHHHDGGECEGGG?<DHH?<CEFHBCAAC;:.;CB9;CFABFFFBBFBF00;AECAC.;9>-:;/;//9BBFFEB----;--9--/-9-----/;9/9////-9--9//
@M00262:65:000000000-A4NV9:1:1101:24496:10839 2:N:0:1
ACGTATCAGATGAAGAACGTAGCGAAATGCGATAAGTAATGTGAATTGCAGAATTCCGTGAATCATCGAATCTTTGAACGCATATTGCGCCCTCTGGTATTCCGGAGGGCATGCCTGTCCGAGCGTCATTACTACCTCTCAAGCACAGCTTGTTGTTGAGTCTGTCCATCCAGACAGGCTTGAAATGCAGCGGCGATGCCAAGTTGGTGCACAAGGGTCTGGGGCTTTGTCACACGCTTTGTGGCCCAGCG
+
AABABFFFFFFD5BFGGGGCGFFCG2AGHHGEHGCHAG55GHGHHHFHHHHGFFHHGHGGFEHGHFHGHHE?GHBGGEHHEEGGFHFEAEEEFEGHGFGHHHHHGGGGGGGBGF3FEHFCED@BGD?EHHFFHHF22F2<FGHHEFFHGFHHGBGGHF1FHGEHBHGGHHFGHFCGFCFHGG.0;GCCHHECDDGFAEGBBBEFGBBDEG/9F.A.;./;/9.-.-ABFBBBB//;=D.:/9;DEF9..AF
@M00262:65:000000000-A4NV9:1:1101:25156:10840 2:N:0:1
CTGTTACCGCTTCACTCGCCGTTACTAGGGCAATCCCTGTTTGTTTCTTTTCCTCCGCTTATTGATATGCTTAAGTTCAGCGGGTCTTCCTACCTGATCCGAGGTCAACCTTGGGTAAATAAGGCTTTTTAACGGCCGGAACCCGCAGCACGCCCTGAGCGAGATGTATTACTACGCTCGGAGTGACTAGCGAGCCCGCCACTGGTTTTCAGGGCCTGCGGCAGCCGCAGGTCCCCAACACAAGCCGGGGG
+
ABBBBFFFABDBGCG5GCEEEEFGGFHFHHGFAHGHFGHCF5BABGEHHFFGFGFEFFGE?GHHFHFFHHHHGHHHGFFDGGGGFGEBFFGDBGHF3FGHG/>@EHEGHFHGH3?/DBGGFFHHHHGHBF/GFGCCFCCCGGGG-ADGCHHGGGGGFHHHGC-CGF:CFFFFBFF.@.:@?9D.FFF0FFFFB-B;A-=BFDF/9//;.;FBBAD?:..-99--.;@-9-999BFA.A..9A....9@=>=
@M00262:65:000000000-A4NV9:1:1101:22965:10852 2:N:0:1
ACAGATTCCTGTTACCGCTTCACTCGCCGTTACTGGGGCAATCCCTGTTGGTTTCTTTTCCTCCGCTTATTGATATGCTTAAGTTCAGCGGGTATCCCTACCTGATCCGAGGTCAACCGGTAAAAATTGAGGTTCGACCAGCGCCGTCGGGCCGCTTGAGCGGTATAAGACTTCCCATACGCACGGGCACCAAAACGGACGCCGCCACTGCCTTTCGGGCCCGTCCCGGAGGCCGAGACCCAACCACCAAG
+
ABBB3DFFFFFFGGFGGGAEGGHEHGC?EEFEFB5BCEGGGHHHHGGBGHHGHHGHHHHHHHFHGGGGGHHHGDE@DGHFDFHHGFFGHGGG/EFFHGHHHHHHHHHHHGG@?GHFHABC/<FGHHH1FFHHGHHGECCCFA<C@GCGD@D?@DC?E:FF0;:CAABBFB0FGE0FF0/CF?.-9-9@B9.FEE..BD?>9-9@-;-.;9FFF/BFABA@BBBBFFF?9-9B..;9B;..AFA.....;E.
@M00262:65:000000000-A4NV9:1:1101:8034:10865 2:N:0:1
ACACGACCGATGGAGGAAGTAGGGAATTGCGATATGGAATGTGAATTGCAGAATCAAGGGAATCATCGAATCTTTGAAAGCCACTTGCGCCCTTTGGTATTCCGAAGGGCATGCCTGTTTGAGTGTCATTAATATCTCACCATCTGAAACATTGTGGTTTTTTGAGGCCTTGGTTGTTGGAGGCTTATGCTGGTGGAATCACTGGCTCCTCTTAAGTGCATTGGCAGAAATTAACGGGGATCTGCTTTGGC
+
AA1>A11>11000A00A0012210FG0F11///BA211B111B2D2D11A11B1111A1B/F01@2210B1/2DF12G11000B1F1@//EEG011BG12B22F>EEG///0<F11<1B1<1<BB122BGHH22>G2221@111111?1?0?GHHDEH/0<.<>../..///<0.<C<G.0/..;//;:0:0CGGB.;B00/90/9/0;//FBBF9C0090900/9C?//:/B//-;-@@--/////;;B/
@M00262:65:000000000-A4NV9:1:1101:22400:10885 2:N:0:1
AAACATCGGATGAAGAACGTAGTGAAGTGCGATAAGCAATGCGAATTGCAGAACCGTGAGTCATCAGATTTTTGAACGCAACTGGCGCTGGTTGGTTATCCAATCAGCATGCTTGTTTCAGTGTCTCTTTATCCCCTCACCCAAATCTTAATGCGAGAGATACCCTTCTCTCGTCAAGCATGAAAGCACTCTGCGCTCTGCGAGCGGCTTCGACTTGTTCGAGGGTCGCACTCAATGCAGCAGTCACATTG
+
A1AAAFB1AAADFDG1FGGGGG00DGDGGHGCGCFB1AGFHGGGG/F1FFFBF0GABF//FHFD22B12FGHHGGBGF/>EEGBGHEEGGGBFG?EGB>2F21BCHHFFGD1GHHFHEHGFD22DFF2FFGBDGF/FFHEC0/FG1GF1GF?GHGCCCC<B1D1F1GG0GBFCCCCAFHHHHH0:CGHGFFGBGCG-EA0C?9?--AA@-9@-9BAF9/BAAB@--B@@@@-BFFBFFFFFFE///;/;/;
@M00262:65:000000000-A4NV9:1:1101:9101:10897 2:N:0:1
ACTACTGCACTCGGTGTGATAGCGGGCGTCGCCACTGCCTTTCAGGCAGGTCCCCCTTGTGACAGGGGGACCACACCCAACACACAAGCCGTGCTTGAGGGCAGAAATGACGCTCGGACAGGCATGCCCCCCGGAATGCCAGGGGGCGCAATGTGCGTTCAAAGATTCGATGATTCACGGAATTCTGCAATTCACATTACTTATCGCATTTCACTGCGTTCTTCATCAGATCGGAAGAGCGTCGTGTAGGG
+
BBBBBFFFFFFFGGFEAEBFGGHGGGGGFGGGGGGHFHHHHHHHHBHEECGHHEHEEHFEGGHHFFGGCFEFHHGCGGGHGGGGGGGGHGGDGGGHHGGHGGGGGHHHHGHGG?EGGFGGFGGAGCHF/EGGCFC-AFCFFBAGGG?FFAFDFFFEFADEFFFFFFFFFFFFEFFFFFEDDFFFBFFFFFFFFFFFFBFBBFFFFFFEDDF/BFFFFFADFEF/BF/:9//:.DAADFABFADD-D.;FFF
@M00262:65:000000000-A4NV9:1:1101:7791:10901 2:N:0:1
ACTATGCAGATGAAGAACGCAGTGAAATGCGATAAGTAATGTGAATTGCAGAATTCCGTGAATCATCGAATCTTTGAACGCATATTGCGCCCTCTGGTATTCCGGAGGGCATGCCTGTCCGAGCGTCATTACAATCCTCAAGCACAGCTTGTTTGTTGAGCCCTGTCCCTTAATGGACAGGCTCGAAATGCAGTGGCGATGCCGAGTTTGGTGCCCAAGTGTATGGAGCTTTGTCACGCGCTTTGGTGGCC
+
BCCCCFFFFFFFGGGGGGEEEEEGFHHHHHGFHGGHHHHHHHHHHFHHHHHHGGHHHHFGGGHHHGGHHHHGHHGHHHHHGFGGHHHHFGFGGHHGHHHHHHHHGGCGGGGHHHHHHHHHGGGGGGGGEHHHGHHHHHGHHHHHHHHHGHHHHHHHHHHEHHGHHHHHHHHHGFHHEFHGGGHHGCBEEGHFHHHGGGGGDGGG??.CBFE..BFGGGGFF;BBFFFFFFFBFFFBFFFFA;A./;..A.:
@M00262:65:000000000-A4NV9:1:1101:16231:10912 2:N:0:1
AAGGTACACTCTTGCCTCTTCACTCGCCGTTACTGAGGTAATCCCTGTTGGTTTCTTTTCCTCCGCTTATTGATATGCTTAAGTTCAGCGGGTATTCCTACCTGATCCGAGGTCAAATCTTAGGCTTTTAAATCGACAGAATGCCGGCTGGGCCACCAAAGCGCGTGACAAAGCTCCATACACTTGGGCACCAAACTCGGCATCGCCACTGCATTTCGAGCCTGTCCATCAAGGGACAGGGCTCAACAAAC
+
BBB@AFFFFBFFFGGGGGGGGGHHGGGGGGGGGGHDHGHHHHHHHGHHHHHGHHHGHHHHHHHHGGGGGHHHHHGHGHHHHHHHHHHHHGGGEFHHHGHHHHHHGHHHHDGGGHHGFGHHHFHBGHHFHHHHGHGFGGCHHHHHHGGGGGDGEHGGHEFHBGGCG?CGGHEHHHHHHCF0/0CGHGHGGGGGGFEEBFGGECGGGGGGGFFFFFFFFF.FFFFFEFF/:9/9FF?EEEAEFD.ABFF/EFA
@M00262:65:000000000-A4NV9:1:1101:19615:10929 2:N:0:1
AGTCACTAGATGAAGAACGTAGTGAAGTGCGATAAGCAATGCGAATTGCAGAATTCCGCGAATCATCAGATCCTTGAACGCAACTGGCGCTAGGAGGCTCCCCTCCTAGCATGTCTGTTTCAGTGTCTGAAAACATCACAAACTAATCTTAATGTGGTTGACTTCAGAAAGCGTATATTATGCTTTCCTCGAGGTCTTCTATTAAAGATGTGCATGTGGGTCTTTGGACCCCTCATCGGATTGGTCATCGT
+
>A>>AFFFFFFFFFGF4FGGGG2FF5F5FGCGGGEGDGHHHHGDGGGHHHHHHHHHGHFGEEEGHHGFHGHGFHHHHGHHGGGGHHHHGGEGGEFEEGHHGGGHGGBHHHFFHGHHGGHHHHHGFHHHHGBGHGEHHFEFDGEFGCGGFEFDGFHFEHGGHFBGHEHHFGHGF<EGFFFHFGEHF<FDGFD?.?:GFFGFGHHCHGGFFFFGGGGGFFBACFFGGGGFFB.EGGGBFB.DDFF?FB//BFE
@M00262:65:000000000-A4NV9:1:1101:15318:10929 2:N:0:1
AGTGGTCAGATGAAGAACGTAGTAAAGTTAACGCAAAGATAAAGAATGGGAATTGTTGTTCATTTCTATAGTTTCAGACTTCATCCTGTATCATTGTCACATGAGCATACTAGATATACTTACTGACGCAAGTGCCGATTGGGAACGAGAGCCTCCTGCGAGTGAAGCGGCAACAGAGATCGGAAGAGCGTCGTGTAGGGAAAGAGTGTAGATCTCGGTGGTCGCCGTATCATTAAAAAAAAAAAAAGAAG
+
BBBBBFFFFFFFGGGGGGGGGGFGHHHFFGFGEGGGEHHHHHHHHHHHHHBGHHHHHHHHHGHHHHHFHHHHHHHHHHHHHHHHHHGHGBGHHHHGHHBGHHHHHHHHHGFHHHHHHHHHGHGHHHHGGGGGHHGHGGGGGHHHHGGGGGGHHHHGHGHGGGDHHHHHGGGGGHGHHGHHHHGGFGGGHGCDDCFEHHFEFGFFFFFF9FFF0CCFGGCDBDFFG?DBF.ABFBFF/FF;;-;=--9;../
@M00262:65:000000000-A4NV9:1:1101:11745:10956 2:N:0:1
ACGTATCACTCTTGCCGCTTCACTCGGTCTGGTAACTTCCATCCGGCGTCTCGCTCCCAGCGGCGCTCGACCTTCGTGAGCATCGTTTTGCGCGTTGGTAAATTGATGTGCATACGGCTAGAGATTCGTGGTGTTCGCTACGTTCTTCATCTCGAGCGTAGATCGGAAGAGCGTCGTGTAGGGAAAGAGTGTAGATCTCGGTGGTCGCCGTATCATTAAAAAAAAAAAACGAAGAGATCAAGTGTCTGTTG
+
ABBBBFFFFFFFGGGGGEEGGGHHHG2AEEFHHHHHHHHHHHHHGGGGGGGHHGGHGGHHHGGGGGGGGGGGGHHHHGGGGHHGGHFGGHHGGGCGGHDFDFFGHHHHHFHHHHGHDG?FHHHHHHHGGGGHGHGHGGGFGGHHHGHHHHHHHHHGGGDDGGGGGGGGB.9CDFGFBDEFFFFBFFFFFFFFFFEFFFFFEDDFDFD;DA@AFF/;B;/9/;@-9>;--.-......///////////9/9
@M00262:65:000000000-A4NV9:1:1101:19953:10957 2:N:0:1
ACAGCAGACTTTTACCGCTTCACTCGACCGAGGGATTGCAGCGCTGCTCGGATCGAAAATAGGCTCCCGGGTCTGGACGAGCGTTACGCCGTTCGTACTGCCTCGTTACCAGAAGGCCCGAGGCATCAATACGCTCGACTCCCAGGTCAACAGCGAGCTCGCCTCCCGTGGTCTGCCATCTGCTGCGGTCGAGGTACTGCCATGGGATGAAGAGACCCGGCACCTGCGTCACGCAGTTCGGGTCCGTCGGG
+
BBBBBFFFFFFFGGGGGGGGGGHHHGHGGG?EEGGFHHGHHHGGGGGHHGGFGCFEGGE4FFFHHHGGCFGGGHGHHHGGC@EGGDGGGGGDDHGGHHHHHHGHGHGHGHHHFHHHHHGGGGCFGHGHHFHHHG.A@CGBGGGGGGCFGGGGBF-@BGDGABFDFFF?A?CA/;/BFFBBBB9BFFF;.DA-B;A/BFFF/9B9FFE/ABBBFFBFFF;-@AFF/FFA.;;ADF-@AFF?>AEC.=.;>=-
@M00262:65:000000000-A4NV9:1:1101:16254:10971 2:N:0:1
ACACGACCGATGAAGAACGCCGCGAATTGCGATATGTAATGTGAATTGCAGAATTCAGTGAATCATCGAATCTTTGAACGCACCTTGTGCCCTTTGGTATTCCGAAGGGCATGCCTGTTTGAGTGTCATTAATATCTCAACCTCTGAACCATTGTGGTTTTTTGAGGCCTTGGATGTTGGAGGTTTATGCTGGTGGAATCACTGGCTCCTCTTAAATGCATTAGCAGAACTTAATGGGGATCGGCTTTGGC
+
AAAAADDDDDDAFGF1BGGG0EEGCGGHHCCGHGGHHGFHHHH2GGHGHFHBGHHFEHHEFHHHFGHHHHHGHHHHFHHHEEGGHHHHBEGHGFHHHHHHHHHHGGGGGGGHGHHHHHHHHFFGHHHGHH<GHGHHHHHHHGFHHHFGHEHHHHHHGHGHGGGGFFHGGGHHEHHHHHGHHHFBFGGGBFFFBFFGFGBBBFBBFGGGGGGGFF0B9FFFBFBFFFEFFFFFFFFFFFFFFF--9-@F///
@M00262:65:000000000-A4NV9:1:1101:12758:10973 2:N:0:1
ATGCCTAAGATGAAGAACGTAGCGAAATGCGATAAGTAATGTGAATTGCAGAATTCCGTGAATCATCGAATCTTTGAACGCATATTGCGCCCTCTGGTATTCCGGAGGGCATGCCTGTCCGAGCGTCATTACCACCTTCAAGCACGGCTTGATTGTTGAGCCTAGTTGTCCTTTAATGGACAGGCTTGAAAAGCAGTGGCGATGCCGCGTTTGGTGCCCGAGCGGTTGGGACTTTGTCAGACGGTTTGGGG
+
AABBBFFFFFFFGGGGGGGFEGGGGAEHGHGGHGGHHHHHGHFHHHHHGHEHHHHHBGHGGGGHHEHHHHHGHHHFHHHHG0EEHHHHGGGGGHHHGHHHGHHHCGGGCGGFHEHHHHHHGGGGCGGGHHHHHHHGHHHHHHHGHGGGGGGFGGHHHGFHHHHHHHBHGHFHEGB0GDGGHGGGGHFDFC:0::CF09=A---..0;-99@-.9;A/9BA---;-.--9-..;9//9;B///@.AEF.A.-
@M00262:65:000000000-A4NV9:1:1101:21469:10978 2:N:0:1
ACCAAACACTTTTGCCGCTTCACTCGCGGTGCGATGGTCTCCTACCCATCCACGCCCCTGAACCACAAGGTCCTTGCTTACGCGTTATGGCCTTAGCTTCGGCGGATAACAAGAGTACAGCAAAATAGTTGGTGTGGAATCACTTGAACAGTGAGATATTATGCAGACTTGAAAGGTTGGCTGCTTCTCATCCGAGCATCTGGGTGTCTGTGTGACTGCACATCCTTTTCTAATTCGTGATCGGTTTGGGG
+
111AA111>11131111A1AA113BAA00B0//A///B2211AFC0010001A//////F0@1?C///0/111B2B11B21///>>//1BF011<<1G21>?E//B//111?F001<11110010>1<=111.....<<<0D/0=<G0<0/0<0G0000;0::0000;/0000<0.009-//.;;BCB00000..9--000;0-;;-////99-//;///:///9/9/9B///;;/;/-:B/;-;A-9-9-
@M00262:65:000000000-A4NV9:1:1101:14981:10996 2:N:0:1
AACTCACCCTTTTCCCGCTTCACTCGTCGATTTCCGCGCGTAGACCGCGGCGACGATCGCGCCGGGTCTCATGATCGGCCTTTCTTCGTCTGCTGCTTCAGCCACAGATCAATGCCGCGCCGGATCTGCACGGCGACGGGCGCGCCGGTGCGGTCCTCGATCTTCCGCATGGCCGCGAGTTGCCGATCTTCCACAAACACTTGATACCGTCGCTTGGTTGCTTCCATGGTGGCGAAGTATACACGCATACC
+
BBBBBFFFFBFFGGGGGGCGEFHGHGFGGGGGAHH?EFGGG?ECHHGFG0EEEFG?EHGGEFGGFCGGHHFHHGHHGDGGGGHHHGHHHGHGHGHHHGHGFHGHHHHGBHFFHFHHGGGGGGG?DCGEGGG?DGGFFFFFFFFFFFFF@FACFDAFFFFBFFFEFFFFFFFFFFFFFAFFFFFFFF;BF/FF/FFEFAFFFFF/BFFFF9.@FDEFDFEDFFFFFEFFF/BD?-A-;;/BB//9.@;..//
@M00262:65:000000000-A4NV9:1:1101:25017:11000 2:N:0:1
AGATGTACGATGAAGAACGTAGTGAATTGCGATATGTAATGTGAATTGCAGAATTCAGTGAATCATCGAATCTTTGAACGCACCTTGTGCCCTTTGGTATTCCGAAGGGCATGCCTGTTTGAGTGTCATTAATATCTCAACCTCTGAACCATTGTGGTTTTTTGAGGCCTTGGATGTTGGAGGTTTATGCTGGTGGACTCACTGGCTCCTCTTAAATGCATTAGCAGAACTTAATGGGGATCGGCTTTGGC
+
1AAAA3B3>1>A1BFE1FEGFCAGGBFFHBEE0?EHFGFHGHCFHH2F1GEFBBEEFHHEFFFHFFHGB01EGGHHHBGH?E@EHFHHH11FGFHFH/EFFGHHGGGCEFGGHHHGFBG1FFFFHBBFHHHHGHHHHHHECGGFDHHFGEFBGGGFC0FCF/C?F<CF/F1<FCHHHGFF1FA<0F1GHHHGG/CAC/0<CG0G/::C./C:CC0C0:CCCGCCBBF/;/BB09;CFFGF?FBB-E@BCB;
@M00262:65:000000000-A4NV9:1:1101:21563:11012 2:N:0:1
AGTACAAGCTCTTGCCGCTTCACTCGCCGTTACTGAGGCAATCCCGGTTGGTTTCTTTTCCTCCGCTTATTGATATGCTTAAGTTCAGCGGGTAACTCCTACCTGATCCGAGGTCAACCGTGGTAAAATATGGTGGTGACCAACCCCCGCAGGTCCTTCCCGAGCGAGTGACAAAGCCCCATACGCTCGAGGACCGGACGGACGTCGCCGCTGCCTTTCGGGCAGGTCCCCGGGGGGCCCGAACACAACAC
+
BBAABFFFBFFFGGGGGG2EGFHCFGFFGGGGGHHGHFGGHHHGHGGEGGGGHHHHHHHHHHHHGGGGGHHHFHHHHHHHHHHHGHHHGGGC>@GHHHHGHGHHHGHHGGGCFGEHHFHFDGBCF@GHGGHHHGFFAFHHGHHDDE<-A?FGGGFHHHHHHGGGGGGGGFGBFFFFFC.9EFGFGGEE@>DF;?EFFFACAD-BADCCDF=-=AFFFFFD>9>>ABFFFFFFA==9@------;-;.9...
@M00262:65:000000000-A4NV9:1:1101:21722:11015 2:N:0:1
ACGTATCACTGTTGCCGCTTCACTCGCCGTTACTAAGGCAATCCCTGTTGGTTTCTTTTCCTCCGCTTATTGATATGCTTAAGTTCAGCGGGTATTCTTGCCTGATCCGAGGTCAGTTTGATAAAAGAGGTTTTATGGCTAAAAATGCTGATTGGAGCCAACGAAGCGAGTGACAAAGCCCCATAACGCTCGGGCACCAGATGCAGCATTGCAACTGCCTATCAAGCCTGTCCATTTAAAGAACAAATGCC
+
A3>>ADFFFFFFGFCGGGGGGGHHHGG2EGGGGHGDHGFHHHHHGGFGHHHGFHHHHHHGHHHHGGGG1GHHHGHHHHHHGHHHHHHHGGGGEG3FGGHHHHHGGG4BGGGGGHBB?FFFHGBHD1?EHEBGH/DGECHCBG1FFGGGEGFG1DFBGH/0<C?AFDGC.@C<D00DC//<.;.:/0/C?..;-99-.CAA?B00;CFF;CF00;BBB0/9/:B999/.99/BBF/BF/;FB/..9B?FB//
@M00262:65:000000000-A4NV9:1:1101:4987:11028 2:N:0:1
ATCCTGTAGATGAAGAACGCAGCGAAATGCGATAAGTAATGCGAATTGCAGAATTCCAGTGAGTCATCGAATCTTTGAACGCACATTGCGCCCTTTGGTATTCCGAAGGGCATGCCTGTTCGAGCGTCATTATCACCCCTCAAGCCCTCGGCTTGGTGTTGGACGGTTTGGTGGAGGCCCCCTCGGGGGCTCCTGCCCCTCCCAAAGACAATGACGGCGGCCTCGTTGGACCCCCGGTACACTGAGTTCTT
+
BBAAAFFFFFFFGGGGGGGGGGGGFGGHHGGGHGGHHHHHHGGFGGHHHHHHHHHHHHHHHHHGFFHGHHHHGHHGHHFHHGGGGHGHHGGGGGFBGH?GHHHGHGEEGFFGHHHHHHHGGGHHGGGDGGHHGHHHHFFGGHHHGEHHHGGGGGGGGE<EHHHHGGCEGDFHGGHHGGGGGABGGGGGFFAFFFFFFFFFFFFFFFFFFFFFFFFFFFFFAFFFF.AFFFFEFFFCF;-9BFFFBFBBBBB
@M00262:65:000000000-A4NV9:1:1101:20310:11041 2:N:0:1
AGTCACTAGATGAAGAACGTAGTGAAGCGCGAAATGTAGTGTGAATCGCAGAACATCGTGAATCATCGAATCTTTGAACGCACATTGCGCCTCCCGTCGCAGAGAGGCATGCCTGTCTGAGCGTCGTGATAACCCATACGTCCGGTCCACGGTCGTGTCTTGGGCCGTTCGTCGACGGGGTCTCCGTCGACGCGGCCTCAAACCCATCGGTCCATGGTGAGCGGGCGAGCTTCCGCAGGGGAGGAACCGTT
+
3A>AAFFFFFF5GGGGGFEABCBGGFBGEGEEEEFFHHFFHHHHEGBGGGGCGGCGHGGHHGHHHGHG3EHGFHFBGFHHGGEGHHHBEGGGGGEGGFGGCFGABEGGGGF1BBGFHHHGHGCDDC@EF0GF1G/FCHBG1FFGG?C-CGFGG.--AGFFHG0G:C?-CFGDGGGG@?;;-.:BBF?FB??>--;-9A.//9;.AFFFDF..@/;//BF99/B;?;B-@99/BFDFB?--B.9=A...9..
@M00262:65:000000000-A4NV9:1:1101:7333:11054 2:N:0:1
AGCACCTCGATGAAGAACGTAGTGAAATGCGATAAGTAATGTGAATTGCAGAATTCCGTGAATCATCGAATCTTTGAACGCATATTGCGCCCTCTGGTATTCCGGAGGGCATGCCTGTCCGAGCGTCATTACTACCTCTCAAGCACAGCTTGTTGTTGAGTCTGTCCATCCAGACAGGCTTGAAATGCAATGGCGATGCCAAGTTGGTGCCCAAGTGTATGGGGCTTTGTCACACGCTTTGTGGCCCAGCG
+
BBBBBBFFBAFFGGGGGGGAFGFFGFHHHHGGHGGHHHHHHHHHGHHGHHHHHHHHGHHGGGGHHHHGFHGGHHGHHHHGGGCGHHHHGGGGGHHHHHHHHHHGGGGGGGGGHGHHHHHHGGGGGGGGHGHHHHHHHGHHEHHHHHEHHGHHHGHHHHGHHHHHHHHHHHHHHHGHHGGHHGGHHHGGFHHEHHGGGDGFEFG9;C/9AFFGGGGFF0;FFGGGGGGGGGGEFFFFFFFFFFF?FEEFFFF
@M00262:65:000000000-A4NV9:1:1101:9197:11060 2:N:0:1
AGTGGTCACTGTTGCCGCTTCACTCGCCGTTACTGAGGCAATCCCTGTTGGTTTCTTCTCCTCCGCTTATTGATATGCTTAAGTTCAGCGGGTATCCCTACCTGATCCGAGGTCAACCTTAGAAAGATTCTCCCTGAGGGGAGGCAGACCGTGTCCCGTAAACCCATGTGTCCGATACGTGTCCCGTGAAGAACTCAGTGTACCGGGGGTCCAACGAGGCCGCCGTCATTGTCTTTGGTAGGGGCAGGAGC
+
ABAABFFFFFFFDGGCEE2EEFFFHFCEGGGGGHHFGF2FHHHHHHHHHHHGGHHHHGFHHFHHGGGDGHHHFHHHHHHHH3GHHHHHHGGGECGGHHHHHHHHHHHHHGGGGHH110FG1G1FGHGFGHHFFHGHHHAAGGGCFGGGHHGDFGCFHGECCCGFFEHECGGHHGG.@GGGGGF0B-.;.;BFGGGGF9BFFFFGGG-;=BA.;/BAAAB?E?=?>==..:F/:FFBFF./9AEFBBF-;9.
@M00262:65:000000000-A4NV9:1:1101:8093:11064 2:N:0:1
ACAGATTCCTGTTGCCGCTTCACTCGCCGTTACTGAGGCAATCCCTGTTGGTTTCTTTTCCTCCGCTTATTGATATGCTTAAGTTCAGCGGGTAGTCCTACCTGATTTGAGGCCAGATAATAAAAAGTCATGTCCACAAGGTGGAACTTGTATTGGAAAGCGGACAAGCGTCCTAGAAACGAGGCCACTCCGAAGAATGTCCTTAGCGAAATACTTATTACGCCAAGTCAAACCAAGTCTCAAAGACAGAT
+
ABBBAFFFFFFFGGGGEEEGGGFHHGGGGGGGGHHGGDGGHHHHHGGHHFEGHHHHHHHHHHHHGGGGGHGHHHHHGHHHHBGHHHHHHGGGGGGHHHHHHHHHBHHHHGAHGGHHHHHHHHHHHHGHHHHHHHHHHHHHHFHGHGHHHHFGHHHHGHHFHGGGGGHGHGGGGGHHHHGFGGGGGGEGHHHGGGGGGGGGGGGGGGGGGG??BFGFBFFFFFFFFFFFFFFFFFFFFFFFFFFFFFBFFFB
@M00262:65:000000000-A4NV9:1:1101:7978:11066 2:N:0:1
AAGGTACAGATGAAGAACGCAGCGAAATGCGATAAGTAATGTGAATTGCAGAATTCCGTGAATCATCGAATCTTTGAACGCATATTGCGCCCCCTGGTATTCCGGAGGGCATGCCTGTCCGAGCGTCATTACTATCTTCAAGCACGGCTTGTGTGTTGAGCATTTGTTCTTTAAATGGACAAGCTTGAAATGCAGTGGCAATGCTGCATCTGGTGCCCGAGCGTTATGGGGCTTTGTCACTCGCTCCGTTG
+
BBBBAFFFFFFFGGGDGGGGGGGGGGGGHHGGHGGHHHHHHGHHHGHHHHHHHEHHHHHGGEHHHEHGHHGGHHHHHHHEGEGGHHHHGGGGGGGGGHFHHHHHGGGGGGGHHHHHHHHHGGGGGGGGHHGHHHHGHHHHHHHHHGGGGGGHHHHHHEHHHHHHHHHHHHHHHGHHFHHHHHFHHHHECFFFGGGGBFGGGGGFFFGGGGGGEFBFFFGGFFFDFFF/B?D.@AFFFFFFFFFFFFFFFF?
@M00262:65:000000000-A4NV9:1:1101:20631:11072 2:N:0:1
AGTGGTCACTGTTGCCGCTTCACTCGCAGTTACTAGGGGAATCCTTGTTAGTTTCTTTTCCTCCGCTTATTGATATGCTTAAGTTCAGCGGGTATTCCTACCTGATTTGAGGTCTAATTGTCAAGATTGTCCCGTGAAGGACGACTAGAAGCCAGAAGACTCGAGCTACACAGTGAAGACATTATCACACCGCGCATATATGCTGCGAAATCAAATTCCGGCTAAGGCATTCAAGGGAAGCCGATCAGAAA
+
AAA@>1BDCF3FGFGGGGCFCGFGHGGCGGHGFHGGGGGFFGHBHHHF1F1DGHBGFHHHGHFHEEGGGHHFFFEG2FGF2GHHHBGFHGG/E@1BFHGGBGFDGHGHHBFHGHBHBGHFGGFGDHBD1FG1FBGG/AGHAGCGGGCGHGFFFEFFBF1FG1F.CCAGHHGGHHHHEHHF/0DGD0DFH/CCCC?CFA:CFB0990AGG@EFFFBFGEBB?@A?F//99;99F///;E9-9--9-99999F
@M00262:65:000000000-A4NV9:1:1101:15180:11075 2:N:0:1
ACAAGCTAGATGAAGAACGTAGCGAAATGCGATACGTAATGCGAATTGCAGAATTCAGTGAATCATCAAATCTTTGAACGCAAGTTGCGCTCTCGAGATATCCTTGAGAGCATGCCTCTTTGAGTGTCGGTTTCTAAATGTTCCGTTTTCGAATGGAGTGAATGGGACTTGGTGTCAGCCATGTCTTTAAGAACCAATTTTGTTGCATTGCTTCTTGGTCTCCAAGCAAACACATGTCACAACACAACACT
+
BBBBBBFFFFFFFFGGGGGGGGGGGGGHFHGGGGGGHCHGGFGGGGHHHHHHHHHHHHGHGHFHGHHHHHHHHHHHHHHHGGGGGHHHGGGGHHFBFHGHHGHHHHDBGHEFFGHHHHEHFHHGFFGHGG?FGHGHHHHHHEFGFGHEFFGACGFHFFHHHGHHGGGGHHHHHEFFDDGHHHBGBGHFHFHFFFHHEGHGFH/CCGHHEFHHHGFFFGFFFFGFBFGFG/.9AAFFFGGGGGDGGGFD?A/
@M00262:65:000000000-A4NV9:1:1101:17797:11087 2:N:0:1
AGCACCTCCTGTTACCGCTTCACTCGCAGTTACTGGGGGAATCCTAGTTAGTTTCTTTTCCTCCGCTTAGTTATATGCTTAAATCCAGCGGGTCTTCTTGCTTGATTTCAGGTCAAAGGTATGAGTTTGAGTTGGGTTTGCGGCGCGCGCAGCGCTGACTCAAGGTCAGAGCGCGCGCCTGGTGAGATCTAATTGCCGCCTGATGCCGTTTGGGATGCCGGCGCTTGCGAGCCGCACGCGGAGGACCTGCG
+
BBBBBBFF@FFDFDGGGGGGGBGHHFGGGGHHHHHGFGCFDBGFHFGFHHGDHHHHGHGHHHHHGGGGGHHHHHHHHGHHEHHHHFHHHGGGGGEGHHGHHHGGFGHHHHGGFEGGHBHGHDGHFGHDGFFD3GFBEGGGFGCF?@A@?@@DGGGFGGHFH0F0/:FFGBGBBG?DGFAFFE/F/AB/99BFBB/BF;-@AEBBFFFA9D/.ED?/.BB--@=A@?..;@AAD-9-@-@@;;F-...;BF-
@M00262:65:000000000-A4NV9:1:1101:5050:11089 2:N:0:1
ACAGATTCCTGTTGCCGCTTCACTCGCAGTTACTAGGGGAATCATTGTTATTTTCTTTTCCTCCGCTTATTGATATGCTTAAGTTCAGCGGGTGTTCCTACCTGATTTGAGGTCAAAATATGAATACACGTTATGGGTACGAGGCCACGTACAGCATGGTCATACCTAGTAAAAAGATCCGGCACTTGAAAGGTTACATACGTCCAAGATGCTCGGAAAGGTATCAATTTTAGGCCTCTTGACCCAGAGAT
+
ABBBBFFFFFFFGGGGGCEGGGHHHGGGGGHHHHHHHHGFGHFGHHHHHHHHHHHHHHHHHHHHGGGGGHHHHHGHHHHHHGHHHHHHHGFGGGGGHHHHHHHHHHHHHHGHHHHHH3GGHHHHHHHHHGHHHHHHHHHHGGGGGGHGGEHHGHGHHGHHE<GFHGHHGGHGHGHGGGFHGCGGGGHHHHHHHHGHHHHHFGGHGGGGFGGFGGGGDE?CF:FBFGFGGGGGGFFFFFFB/BBBFFFFEF/
@M00262:65:000000000-A4NV9:1:1101:12149:11095 2:N:0:1
AACAACCACCTTTTGCCGCTTCACTCGCCGTTACTAAGGCAATCCCTGTTGGTTTCTTTTCCTCCGCTTATTGATATGCTTAAGTTCAGCGGGTATTCCTACCTGATCCGAGGTCAAATCTTAGGCTTTTAAATCGACAGAATGCCGGCTGGGCCACCAAAGCGCGTGACAAAGCTCCATACACTTGGGCACCAAACTCGGCATCGCCACTGCATTTCGAGCCTGTCCACTAAGGGACAGGGCTCAACAAA
+
BABBBABABBFFBEFGGEGEEGHHFHDE?EF22FGHEGHFH2GHHFHHFFHFEHGHFHHHHFHHHGGEGEHHE5G5FFHHGH3BGGHHHHGGGGGHHHHHHGGHHHHHEH/ECEFGF3FGHHHGHHHHHHHHHHHGEGDGHFHHHHGGGGGGGGFGGGHHECE<CGCFGGHHHFHFFGGGGGGBFGGGEFFBGGGEGFFEFGGFB.;DDFBFFFFFFFB?BF;/.99//BFBFBFFEEA?EE..;9/F/:.
@M00262:65:000000000-A4NV9:1:1101:11776:11119 2:N:0:1
AACGCTTAGATGAAGAACGCAGCGAAATGCGATACGTAATGTGAATTGCAGAATTCAGTGAATCATCGAATCTTTGAACGCACATTGCGCCCGCCAGTATTCTGGCGGGCATGCCTGTTCGAGCGTCATTTCAACCATCAAGCCCCAGGCTTGTGTTGGAGCCCTGCGGCTGCCGCAGCCTCCTAAAAGCAGTGGCGGGGCCGCCCTCCACCCCCGGGCGAGCGGTTTCTCATTCCTCCCGGCGCGTGGGG
+
AAAAAAAAFFFFGBGFFFFE0EEGGGGHHHGGHGGGHHHGHHHHHHHHHHHHHHGHHHHHHHHHHHHHGHHGHHHHHHHHGGGGHGHHGGGGGGGGGHGHHHGHHHGGGGCFHHHGHHHHGHHGGCGAGGHHGHHH.CGDGFHGHFCFFEGHCGHHHHFHFFGGGGGGG@GGGF@A?A<FFFFFFFFFFF/B/BFE;@?9-----9-9--9-:------------9-9///////9/;;-A@-9-;---;-
@M00262:65:000000000-A4NV9:1:1101:4069:11133 2:N:0:1
AATCCGTCGATGAAGAACGTAGCAAAATGCGATAAGTAATGTGAATTGCAGAATTCCGTGAATCATCGAATCTTTGAACGCATATTGCGCCCTCTGGTATACCGGAGGGCATGCCTGTCCGAGCGTCATTACTACCTCTCAAGCACAGCTTGTTGTTGAGTCTGTCCATCCAGACAGGCTTGAAATGCAGTGGCGATGCCAAGTTGGTGCCCCCGTGTATGGGGCTTTGTCACACGCTTTGTGGCCCAGCG
+
A3AABBBFDDBFF5GBFFEGGGGGFHFF3FEGEFFEGFHHGHFFFGEHHEGHFHDFGHFFFGGGF5ECGCHGBGHHBHHFG0EEFHHHEG1>EGGFHFHHFHGEGEEEGGEFCHFHHHHHCD@DC/ADHHBGHEHEFHHHFH1FFGFGHGFCGFCGECB1<FGHD=<DGHH0DDEHFEG.GCCGGGHHB0;//C@?BGA09B.09FEAEG//.-9;EF./;:9DFBEFFFF/://9;DAF//9.E.9...;
@M00262:65:000000000-A4NV9:1:1101:5071:11133 2:N:0:1
CATGCTGATTGGATAACCAACCAGCGCCAGTTGCGTTCAAAAATCTGATGACTCACGGTTCTGCAATTCGCATTGCTTATCGCACTTCGCTACGTTCTTCATCCTTGTACTAGATCGGAAGAGCGTCGTGTAGGGAAAGAGTGTAGATCTCGGTGGTCGCCGTATCATTAAAAAAACAAACAATTTAGCACCCACCTCGTCATCCCACCTTCATTGCGCGCACGTACATTAAGGACCAGTCCTGACCGCAC
+
AAAAADFFBFFFBGGGFG44EFEHHGGG?EHGCDEBECGHHHECGHHEHHD3GBHBAAGFFHFHHEHHHFGGGGFFHHDHHGGFEGCB?>A?/EGHHFHHHHGHHHHGGHHGHFFFHG/?EGHHGGCCGGGHEFGHHHHHHHHDGHHGHHGHEED?<GCGD@<.CGEHHFHHFF@D.C.;...0;0;9CBF........9...0090..9///9B//.--99--.9../99;/;/.9..///99;B/----
@M00262:65:000000000-A4NV9:1:1101:14518:11142 2:N:0:1
AGGCTAACCTTTTACCGCTTCACTCGCCGTTACTAAGGCAATCCCTGTTGGTTTCTTTTCCTCCGCTTATTGATATGCTTAAGTTCAGCGGGTATTCCTACCTGATCCGAGGTCAAATCTTAGGCTTTTAAATCGACAGAATGCCGGCTGGGCCACCAAAGCGCGTGACAAAGCTCCATACACTTGGGCACCAAACTCGGCATCGCCACTGCATTTCGAGCCTGTCCATTAAGGGACAGGGCTCAACAAAC
+
BB@BAFFFFFFFGGGCGGFGGGFGHGGGEGGFGHHHHHGHGHHHHHHHHHHFHHHHHHHHHHGHGGGGGHHHHHHHHHHHGHDFHGHGHGGGGGGHHEHHHGGGHHHHHGGGGHHHEGHGHHFHHGHHHHHHHHGHGGCHHHHHHGGGGGCGGEDGHHHHGHDDGGGGGFHHHHFCGHHGGGGGFFGEFFEEFGGGGGGB.-AFGFFFFFFFFEFFFFFFBAFFFFFFFFFFFFFE?EEFFFFFFFBFFF.
@M00262:65:000000000-A4NV9:1:1101:6836:11158 2:N:0:1
AGTCACTACTCTTGCCGCTTCACTCGCCGTTACTAGGGGAATCCTTGTTAGTTTCTTTTCCTCCGCTTATTGATATGCTTAAGTTCAGCGGGTAGTCTTACTTGATTTGAGATCGAGTTGAACAACACATAAAGTGCCGTAAAATCCTGCATCAGTCAGCAAAGAGGACAATTATCCTTTATGTTAGCTGCAGCAAAAGTAATAATCCTGTTTGACGAGGACTAAATAGATATGCTTTTAGCTCAGATAAA
+
BAAAAFFFFFFFGGGGGGGGGGHHHGGGGGGGGHHGHHECEFGHHHHHHHGHHHHHHHHHHGHHEGGGGHHGFHGHHHGHFBGHHHHHHGGGGGEHHHHHHHGHGFHHHHEFHHHGGHGHHGFHHEHGHHHHHGGFHHGGGGHHHHHHGHHHHHHHFGHHHHHGHFHHGHHHBGHHHHH0GHH0DGGEHHHHBHH/CFFGGHBGFHHHFFCGHFHHDGCGAAFFFFGFGBGGFFFFGGFGG00;0/0;FFF
@M00262:65:000000000-A4NV9:1:1101:19091:11160 2:N:0:1
AAGACGGAGATGAAGAACGTAGCGAAATGCGATAAGTAATGTGAATTGCAGAATTCAGTGAATCATCGAATCTTTGAACGCACATTGCGCCCGCCAGTATTCTGGCGGGCATGCCTGTCTGAGCGTCATTTCAACCCTCATGCCCCTAGGGCGTGGTGTTGGGGATCGGCCAAAGCCCGCGAGGGACGGCCGGCCCCTTAATCTGGTGGTGGGCCCGGCGTTGGCCTCCCTGGGTGGGAATGGGATTTCGC
+
>>AAA1AAA>FFFGF1FEEAGEFGGG?EGFGGHGCHHGHHHHHHHHHHHHHHHGHEGHHHHGHGHGHHHHHGHHHHHHGHGGEEFGHHGC?E??/>EGHBGGHHBFEGCGGHHH1DGH1GBGGFCCFCHHBF1>1FA0.<<11G/<.EG/</<CCC...E:C?AG.:.:-.-.///..9---9@---9-;--9-9-;--9B//B//9-------99-@------/;/9-:-/--/----/-//--////--
@M00262:65:000000000-A4NV9:1:1101:12358:11169 2:N:0:1
AGCCATGCGATGAAGAACGTAGCGAAATGCGATAAGTAATGTGAATTGCAGAATTCAGTGAATCATCGAATCTTTGAACGCACCTTGCGCTCCTTGGTATTCCGAGGAGCATGCCTGTTTGAGTATCATGAAATTCTCAATCCTGTTTTTAGCTCTTGCAGCTGGTTCAGGCTTGGATTGTGGGAGGTTTTTGTGGGCTTCGCACTAGAAGTCGGCTCTCCTAAAATGCATTATCGTAGAACCATCTTTGC
+
ABBBBFFFBBBBGGFBGGFFGCGG?EGHHHGDHF2GGFHGHHHHHHHGHHHHHHHHHGDGFHHHHFHHHHGGHHHHFHFGG0EGHHHHGGGGGHHHHHHHHHHGGEGGDCGGHHGHGHHHHHGGGHHGHHHHHHHHHHHHHHHHHHHHHGEHHHHHHGHGFFFHHHGHHHHHHBCFHFHHHGD?<CDCGFGGGFFGGGEGHCGGGGGGFGG9BF@@ADBBBFB0CBBBFBFGF0;;B;:AFFF;BFFFF//
@M00262:65:000000000-A4NV9:1:1101:9884:11183 2:N:0:1
AGTCACTACTCTTGCCGCTTCACTCGGATGGCCTGGGTCATATCGTGTCTCCTGTTGAAGGAACGCGATCTTTGACCGGGCAGCGGGCCGACGAATCCTCGATAACCCGCAGGGCGACGCGAGGTCGCATGGACACTGCGCGGGGCCCGCCGCGGGCTCGGTCTCACGGTGGCACGTCGCTTGCAAACTTTCCCACCATTCGCTACGTTCTTCATCTCCGTCTTAGATCGGCAGAGCGTCGTGTCGGGAAC
+
A3>AAFFBFFFBGFGGGEEGEGFHHG22EG2AFGGGGHFCGDFG2GHGHHGGHBBB3A5FC1AFEEEEEEGFH5DFF>?EE>E1>/>?E@EE?/<FDFHHC/CFFFFHGGGG-->C<A-@CC@DACC?@?EF0;0FB0BEG-@>;;BB-@BBBBBB<-A>B?A?FB:A.AEDE.FD..-;AEEFF//A/9BBFFBFD.;BB/A..;.AFFA/B/;FBFFFFF?EB//:/99-;-.9:-.A--AA.;-9-9.
@M00262:65:000000000-A4NV9:1:1101:12710:11193 2:N:0:1
AGATCGCAGATGAAGAACGTAGCGAAATGCGATAAGTAATGTGAATTGCAGAATTCCGTGAATCATCGAATCTTTGAACGCATATTGCGCCCTCTGGTATTCCGGAGGGCATGCCTGTCCGAGCGTCATTACTATCTTCAAGCACGGCTTGTGTGTTGAGCATTTGTTCTTTAAATGGACAGGCTTGAAATGCAGTGGCAATGCTGCATCTGGTGCCCGAGCGTTATGGGGCTTTGTCACTCGCTTCGTTG
+
BBBBBBBBBDFFGGGFGGGGFGGGFGGHHHGGHGGHHHHHHHHHHHHHHHHHHHHHHHHGGGHHGHHHGHHGHHHHHHGHGGGGHHHHGGGGGHHHHHHHHHHHGGGGGGGHHHHHHHHHGGGGGGGGHHHHFHHGHGHHHHHHHGGGFGGFGHHHHGFHHHHHHHGFHHHHHHHHGHHGFGGGHHGFGHHEGFB9FGEFFGFGBFFGGGGGGFFFGGGFGFC.DD.BFFB.-AFF//BF/BE;.A.@FF9
@M00262:65:000000000-A4NV9:1:1101:22932:11204 2:N:0:1
AGCACCTCGATGAAGAACGCAGTGAATTGCGATATGTAATGTGAATTGCAGAATTCAGTGAATCATCGAATCTTTGAACGCACCTTGTGCCCTTTGGTATTCCGAAGGGCATGCCTGTTTGAGTGTCATTAATATCTCAACCTCTGAACCATTGTGGTTTTTTGAGGCCTTGGATGTTGGAGGTTTATGCTGGTGGAATCACTGGCTCCTCTTAAATGCATTAGCAGAACTTAATGGGGATCGGCTTTGGC
+
BBBBBBFFBBFFGGGGGGCEEEEHHHHHHHGGHGGHHHHHHHHHGHFDGGGHHHHHHHHHGHHHHEHHHHHGHHHHGHHHGCFGHHHHHHHHHHHGGHGGGHHHGGGGGGGGHHHGHHGGHHGHHHHGFHHGHHHHHHGHHHHHHHHHHHHHHHHHGHGHGGGGAFHGGFHHHHEHHHHHHHGGHEHHHHHHHHGGHFE<GHHHHGFHGHHGHHHHFFHHHGGGGGGFGGGGGGFGGGGGGGGGGFGGFF/
@M00262:65:000000000-A4NV9:1:1101:19323:11249 2:N:0:1
AACTCACCCTGTTGCCGCTTCACTCGCCGTTACTAAGGCAATCCCTGTTGGTTTCTTTTCCTCCGCTTATTGATATGCTTAAGTTCAGCGGGTATTCCTACCTGATCCGAGGTCAAATCTTAGGCTTTTAAATCGACAGAATGCCGGCTGGGCCACCAAAGCGCGTGACAAAGCTCCATACACTTGGGCACCAAACTCGGCATCGCCACTGCATCTCGAGCCTGTCCATTAAGGGACAGGGCCCAACAAAC
+
BCCCCFFFFCFFGGGGGGGGGGHHHGGGGGGGGHHHHHHHHHHHHGHFHHHGHGHHGHHHHHHHGGGGGHHHHHHHHHHHHGHHHHHHHGGGFGHHHHHHHHHGHHHGFGGGGHHGBGGHHHHHHHHHHGFHFFGFFG?FFHEGGGF?@CGAGHDGHHHGFGGGGCGGGHGHFHHFBFFFFGFGEF0CFGGGG.9EBFGDGGGFDF?.DBFFFBF:FFFFD;FFFFF/BBFFFF?.A..A...;A?DAE.A
@M00262:65:000000000-A4NV9:1:1101:19178:11256 2:N:0:1
ACTATGCACTTTTGCCGCTTCACTCGCAGTTACTGGGGGAATCCTTGTTAGTTTCTTTTCCTCCGCTTATTGATATGCTTAAGTTCAGCGGGTAGTCCTACCTGATTTGAGGTCAAGTGTCAAGTTTCTATGCCTCTCAGAGAGACAGTCCATAGTGGACCATTAGAAGCTGAAACAATAGGGTCACTAGCAACAGTCAGTACAGATAAGTGTTTATCAAACTGAAGCCAGTTATGCAAGGTTTCTGCTAA
+
A3A?AFFBFFFFGGFGGG?EEGHHGGG22EHHFHBGAEGGFHHHEGFFFFHFHHEFHHG5E5AGGFEEEBHBGGHHHH5G5FHFGHHHFGGG?EFFGFGGCGBF?EHHFEGHFHEFF4F4BGGFGHHFHEHBGHB1FCDDGF0CFHHHFFH1GHBGHGFHFHGHEHHF1FGGF1GF0C<D1CG<CFGFDGHHHEHBGDGHH00BC;0;;00:0<CGBGBC0:0CFGGFF/A009BFGFFFEBFBBCFFGGF
@M00262:65:000000000-A4NV9:1:1101:15971:11263 2:N:0:1
ACGTATCAGATGAAGAACGTAGCGAAATGCGATAAGTAATGTGAATTGCAGAATTCCGTGAATCATCGAATCTTTGAACGCATATTGCGCCCCCTGGTATTCCGGAGGGCATGCCTGTCCGAGCGTCATTACTATCTTCAAGCACGGCTTGTGTGTTGAGCATTTGTTCTTTAAATGGACAAGCTTGAAATGCAGTGGCAATGCTGCATCTGGTGCCCGAGCGTTATGGGGCTTTGTCACTCGCTCCGTTG
+
BBBAAFFFFBFFGGGGGGGFFGGGGGGHGHGGHGGHHHHHHHHHHHHHHHHGHHFHHHHGGGHHHHHHHHHGHHHGDGHHGEEFHHGHGGGGGGGGHHGHHHHHGGGGGGGHHHHHHHHHGGGGGGGGHHHHHHHHFHHHHHHHHGGGGGGHHFHHHHGHHHHHHHHHHHHHGHFGHHHHHHHGHHHFHGHEFHGGGGGGGGGGGGGGGGGGGGFGFGGGGGFFFFFFFFFFFFFFFFFFFF.@EFFBE/9
@M00262:65:000000000-A4NV9:1:1101:9604:11301 2:N:0:1
AAGACGGACTCTTACCGCTTCACTCGCCGTTACTGAGGCAATCCCTGTTGGTTTCCTTTCCTCCGCTTATTGATATGCTTAAGTTCAGCGGGTAGTCCTACCTGATTCGAGGTCAACCAGAAAAAAGTCGGGGGTTTTACGGCGTGGTTCACAGAAGGGTTCCGGAGCGAGGTGTTGCTACTACGCTGAGGTACACACGGCGTGACCGCCACTGGATTTGGGGGGCGGCGGGGGCGGGCACCCGGGGGTGC
+
ABBBBBBBBBFFFGGFGCGGGGHHHFGGGGGGGGHHHGGGHHHHHHHHHHHGHHHHHHHHHGHHGGGGGHGHGHFHHHHHHHHGHHHHHGGGGGGHHHHHHHFGHHHHGHHGGHHHHGGGEGHHHGGFHGGGGGCGFFHHGGGGGGGHGBBFEFBFBAD.;.CA@9-;B-=D9E/AEBB9//9/.-9A9.A/BF///?==-BFFD.:9-@B./9;//;B/BDFC-;-;@-B9-;------.:99-9B@-;.
@M00262:65:000000000-A4NV9:1:1101:15180:11301 2:N:0:1
AAGGTACAGATGAAGAACGTAGCGAAGGTCGCGATGACAGTCTCGGATCTCATTGTGATCACCACTTTCCCAACATCAGCATCACCTTGCAATTATCGAGCCGGTCGTAAGCGCGGGGGCTTGCCCCTGTGGGAAACTGGGCAGGCTGCACCGAGTGAAGCGGTAAGAGGGTCGTGTAGATCGGAAGAGCGTCGTGTAGGGAAAGAGTGTAGATCTCGGTGGTCGCCGTATCATTAAAAAAAAAAAACCAG
+
BBBBAFFFFFFFGFGGGGGGGGGGFGEGHHGGGGGGHHHHHHHHGGCDEHHHHHHGGHHHHHHHHHBGHHHHHGGHHHHHHHHHHHGGHHHHHHHHHHGGGGGCEGEEHGGHGGGGCGGGGECCHHGAEGHFDHHGHHHHHGGGGGGGGGGGGGGEGGFGGDFAAEFFFFFDFD@DAFFE/BFFFFFFFFD9DFBD:BFFFFFEFFF9BB9B9BFFFFFFFFFFFFFF@.9FFEFFFFFFC-@AC=-;...
@M00262:65:000000000-A4NV9:1:1101:5465:11307 2:N:0:1
AAGGACACCTTTTCCCGCTTCACTCGCCGTTACTAAGGGAATCCTTGTTAGTTTCTTTTCCTCCCCTTATTAATATGCTTAAATTCAGGGGGTTGTCTCGCTTCATCTCAGATCAAAATTCAGACTAGATCGGAAGAGCGTCGTGTAGGGAAAGAGTGTAGATCTCGGTGGTCGCCGTATCATTAAAAAAAAAAAAGAAGGGAATAAATACCAGATGAGGATAAGTATAACAAGTGTATCAATGAGAGCAG
+
BCCCCFFFCFFFGGGGGGGGGGHHHGGGEEGGGHHHHHHHHHHHHHHHHHHHHHHHHHHHHHHHGGHHHHHHHHHHHHHHHHGGHHHHHHGGGGGGHHHHGGHGHHHHHHHGHHHHHHHHHHHHHHHHHHHHGGGGHHHGEGGGGGHHHGHFHHGH=GGHHGHHGHHGFGGGHGGGG:EHHHHHHHHHGGGA?-;-.9./..../000000900.0000/0/00;00000:0:/00:00000;00;00.0/
@M00262:65:000000000-A4NV9:1:1101:11146:11321 2:N:0:1
AGCCATGCGATGAAGAACGCAGCGAAATGCGATAAGTAATGTGAATTGCAGAATTCAGTGAATCATCGAATCTTTGAACGCACATTGCGCCCGCCAGTATTCTGGCGGGCATGCCTGTCTGAGCGTCATTTCAACCCTCATGCCCCTAGGGCGTGGTGCTGGGGATCGGCCAAAGCCCGCGAGGGACGGCCCGCCCCTAAATCTCGTGGCGGACCCGCCCCGGCCTCCTCCGCCCAGTAGTGCTATTTCCC
+
BBBBBFFFB>ABGGGGGGCA2AECECGHHHGGHGGGGHCGHHFFHHHHHHHHBGHHGHHHHGHGEHFFHHHGHHHHHFFHGGGGHHGGGGGGFCE?EHGFHHHGFH@EGD?GGHHFHHFGFFFFCFDDFHHFFFFHGCHADGHHHG..CCGHCGGCEFH0:GECED.A?DGGGGBBFGAG--99B.;-=DA-9-;;B.9./:FF/9.;.;9@-@FF--9----99..;..:9..;9.9/9;9////;////
@M00262:65:000000000-A4NV9:1:1101:6440:11333 2:N:0:1
AAGACGGAGATGAAGAACGTAGCGAAATGCGATAAGTAATGTGAATTGCAGAATCCAGTGAATCATCGAATCTTTGAACGCACATTGCGCCCGCCAGTATTCTGGCGGGCATGCCTGTTCGAGCGTCATTTCAACCCTCAAGCTCCGCTTGGCGTTGGGGATCGGCATCCCGGCCTTCGCGCCGGCGCCGTCCTCCAAATACAGTGGCGGTCACCCTGAGATCGGCGGAGCGGCGTGGTGGGGGAGAGGGG
+
CCCCCCCCBBFFGGGGGGGGGGGGGGGGGHGGHGGHHHHHHHHHHHHHHHGHHHGHFHGHHHHHHHHHHHHGGHGHHHHHGGGFHGHHGCEGGGGGGHHHHHHHHHGGGGGHAHHHHHHHGHHGGEGGHHHHHHEFG0FHHHHFGHFGAGEGHGEC?HGG?AEGGGGGGGGAFGCGGB.DADF=BABFFA=AF.BF/BFFFFFFB//;@D--.9/;.////;/..----99-------.99=----:..A-
@M00262:65:000000000-A4NV9:1:1101:21025:11345 2:N:0:1
ACAGCAGACTCTTCCCGCTTCACTCGCCGTTACTAAGGCAATCCCTGTTGGTTTCTTTTCCTCCGCTTATTGATATGCTTAAGTTCAGCGGGTATCCCTACCTGATCCGAGGTCAACCTTAGAAAGATTCTCCCTGAGGGGAGGCAGACCGTGTCCCGTAAACCCATGTGTCCGATACGTGTCCCGTGAAGAACTCAGTGTACCGGGGGTCCAACGAGGCCGCCGTCATTGTCTTTGGGAGGGGCAGGAAC
+
A?ABBFFFCFFFFGGGEGGGGGHHHGGGGGGGGHHHHHHHCHHHHHHHHFHGGGHHHHHHHHHHGFGGGHHHHHHGGHHHHHHHHHHGHGGGGGHHHHHHFHHHBHHHHGGGGHHHHHHHHHFHHHHHHHBGHGFHGHFGCFCGFGGGGHGGEHHHHGHGGEHHGGHHGHHEHGGGGGGGGG/FBD.9CEGGGGGEGB;FGGGFGCDFFFFFF/BDFFFF.-@;D;=.9;FFFFFFBFDAEAFAF-A-.9.
@M00262:65:000000000-A4NV9:1:1101:17942:11380 2:N:0:1
ATTGAGGAGATGAAGAACGTAGCGAAATGCGATACGTCATGCGAATTGCACTACCAGCGAGTCCTTCAAACTTTGAACGCAACTTGCACTTCTCGTTAAGTGGAGTATGCCTGTTTGAGTGTCTGTTTCTCCCCACTCTCTTTTAAAAAGAGTAATTCTGTGCTTTTTAATTATTAGAAATCATCCCGCTGCAAATAAACCAATCTCCGTAGTTCATGCCAGATTGCGACGTTCTTTATTGAAACGCACTC
+
>>1>1BCFAAFF3FGFGGGFGGGGGCGHHHFGHGCGHE/GH1EGGGHEFH1BA0011/A//>01@21@DD1@GHD2G10>/>EBGDB111BGF1/?//?1221B/B<FG21FG1B1B1/BF12BGH212B210CGG001@@2@G211<1A/?1??1111@11GDGGHH.11>1111>11<1=0000.<---./G0;00<:/:://0;:.:...900;00900990FFG@@@@EF-B///;//;9B?----/
@M00262:65:000000000-A4NV9:1:1101:19661:11412 2:N:0:1
AGTGGTCAGGTGAAGAACGCAGCGCAATGCGATAAATAATGCGAATTGTATAATTTAGTGAGTCATCGAATCTTTGAAAGCATATTGCGGCCTTTGGTATTCCGAAGGGCATGCCTGTTCGAGCGTCATTATCACAGTCTCAAGCTTGGCTTGTTGTTGGGCCCTTTGTCAGCTGGTGACCAGTCCAAAAGACAATAACCGGGGTCATACAGACTCTATATGCAACCAGCTTATCACAGCACGCCTCTCGG
+
>11>11B311@11AB1BFE1100E000A11AEA/B12DFBB1//AA/12DD2AAD22DD1DFAFE22BBC1/2DG12D1BFC1@FE21>/>//1@1BF12B2BB??>AEFFF0CG111B2/F0CCGC/GB>@@FG1D1@>12?G1FDFCBFFCHHCFF0AC0.C.<B00DDBG0//<CD00/;0C:B00./:CGF0CB0;-----990;C000.90909;009BBB-9A-9B;/9/BFF--A-;--;9/;-
@M00262:65:000000000-A4NV9:1:1101:12312:11430 2:N:0:1
AAGACGGAGATGAAGAACGTAGTGAATTGCGATATGTAATGTGAATTGCAGAATTCAGTGAATCATCGAATCTTTGAACGCACCTTGTGCCCTTTGGTATTCCGAAGGGCATGCCTGTTTGAGTGTCATTAATATCTCAACCCCTGAACCATTGTGGTTTTTTGAGGCCTTGGATGTTGGAGGTTTATGCTGGTGGAATCACTGGCTCCTCTTAAATGCATTAGCAGAACTTAATGGGGATCGGCTTTGGC
+
BBBBBBBBBBFFFGGGGGGG4GFHGHHHCGGGHGGFHHHHHHHHHHHHHHGHHHHHGHHHHHHHHHHHHHHGHHHGHHHHGGGGHHHHHHHHHHHHHHHHHHHHGGGGGGGHHHHHHHHHHHGGHHHHHGHHHHHHHHHHHHGGGGHGHHGHHGHHGHGHGGGGGGHGGHHHHHGFHHHGGHGCFHHFHHHHH/CDHHHHFHFHGEHH.CHHHGFHGFBBFGGGGGGGGGGGGGBF0FGGGGGGGFFFFF/
@M00262:65:000000000-A4NV9:1:1101:17098:11435 2:N:0:1
AAGAGATCGATGAAGAACGCAGCGAAATGCGATAAGTAATGTGAATTGCAGAATTCCGTGAATCATCGAATCTTTGAACGCATATTGCGCCCTCTGGTATTCCGGAGGGCATGCCTGTCCGAGCGTCATTACTACCTTCAAGCACTGGGCTTGGTTGTTGAGTCGTTTGTCCTTTTGGTGGACAGGCTTAAAATGCAATGGCGATGCCGAGTCCTGATGCTGATGCCCGAGCGTATGGAGCTTCGTCACAC
+
BB@BBFFFBBBFGGGGGGFGGGGGEGGHHHGEHGGHHHHHGHHHGHFHHHHHHHGHFHHGGGHHGFHHHHFGHHHHFHHHGGDGFHHHGGGGGHHHGHHHGHHHGDGGGGGHHHHHHHHHGGGGGGGGHHFHHHHHHFHHHHHHHBGFAGFGG.FHGGFH0GGFGFDFGHHHHGFGFC...GCGEFGGGGBBF0CFBFGGBFG--AAB?CFFFF/FFBFF9FBFBF/BD;FFF.D?FEFFFFFFFBDEFFF
@M00262:65:000000000-A4NV9:1:1101:12103:11443 2:N:0:1
GTACATTTTGAGGCCTGTGTGAATAAAAAGACTGGTGATGATGGTTCGTCCTATCTCGAATCAGAAGAAATGGGTAACTGTTTACTTTTGGCGTAGTTGAACTTCGGTTTGATTATGTAGAGAACTCCGAATTAGATCTCAGATGAAGCGAGATTACCCCCTGAATTTAAGCATATTAATAAGGGGAGGAAAAGAAAATAACAATGATTCCCCTAGTAACGGCGAGTGAAGCGGCAACAGTCGAGCGGAGA
+
AAABCFFFFF@AGGGGGGGGGBGHHHHH4EFHHHCFGHHBHHFHGHHGGEDEHHHHHHHGFGHHFFFHHHGHHHEBGHHHGHHHHHHHHHFHGGGGGGHFGHHHHGGFFGGHHHHHHHFHHHGHHHHHDCEGHHHGHHHHHHHGHFHHHGGGGGHHFFGHGGGEFHHHHHHHHHFHGHHFGGFHHGFGGFFHHHGHHHGGGHHHHHHGHGFGHHGB0GFGB???-@:CB0B0-@DDFEFFF/AA-9:-;@-
@M00262:65:000000000-A4NV9:1:1101:9706:11450 2:N:0:1
AGATCGCACTGTTCCCGCTTCACTCGCCGTTACTGAGGCAATCCCTGTTGGTTTCTTTTCCTCCGCTTATTGATATGCTTAAGTTCAGCGGGTATTCCTACCTGATCCGAGGTCAACCTTTTAGAAAAAGTTTCTCCTTGACGGAGGGAGACCGTTCGCCCCGCAGGCCCGTCGATACGTGCTCCGTGAAAAGCTCAGTGTACCGGGGGATCCTACGAGGCCGCCGTCATTGTCTTTGGGAGGTCCAGGGG
+
ABBBABBBBBFFGGGGGGGGGGHHHFGGGGGGGHHCHGGGGHHHHHHHHHHGHHHHHHHHHHHHGGGGGHHHHHHHHHHHHGHHHHHHHGGGFGHHHHHHHHHHEFHGHGGGGHHHHHHHHHHHHGHHHGHHHHHHHGHGFHGGGGGGGGGGGGGGHGGGGGGGCGCGFGGGGGAGGGFGFGGGGFFEAEFFFFFFFFFFFFFFFFFFFFFFFFFFBDF;BFDCFF;@.AFF/BFFEBBDAEFDFFFFFFF
@M00262:65:000000000-A4NV9:1:1101:19324:11455 2:N:0:1
ACCACTGTGATGAAGAACGTAGTAAAACGCGAAATGTAATGTGAATTGCAGAATCCCCGTGAATCATCGAATCTTTGAACGCATCTTGCGCCCTTTGGTATTCCGAGGGGCATGCCTGTTTGAGTGTCGCATTACTCTCAACCCTTGACCGATCATCGGCTTGGGCTTGGACCGTGGCCGAACCCGGCCGGCGTCGTAGACGTCTGGCCCGGCCGAAATGAATGCGGGGCGAATGCGCGAACGCGACGACC
+
BBBBBFFDFDFFGGGGGGGGGG2EGFHHEGGGC2FHGHFHBGGGHHHHHHHHHGGHHGGGGEGHHEGHGFHHGEHHGGHHHGGGGHHHHGGGGGHHHHFDGHGHHGGGGEGGHHHGHHHHFFGA@GFGGHCGGFHHHHHFHHHGGHFHHHGGGGFHHHGGGCCDEHGHGDGHHGGGGGG@BG@GG?B@?;=B<-B-;AE.FD9A..9/9AB;@B9-9@9B/99/;9B-9>B-9-BBDA>----;9;----;
@M00262:65:000000000-A4NV9:1:1101:19268:11457 2:N:0:1
AGCCATGCGATGAAGAACGTAGCGAAATGCGATAAGTAATGTGAATTGCAGAATTCAGTGAATCATCGAATCTTTGAACGCACATTGCGCCCCTTGGTATTCCGGGGGGCATGCCTGTTCGAGCGTCATTACAACCCTCAAGCTCTGCTTGGTCTTGGGCGAGATCGGAAGAGCGTCGTGTAGGGAAAGAGTGTAGATCTCGGTGGTCGCCGTATCATTAAAAAAAAAAAGGAGGAGGGATAACGTACTGA
+
BCCCCFFFCCCCGFGGGGGFGGGGGGGHHHGGHGGHHHHHHHHHHHHHHHHGHHHHHHHHHHHHHHHHHHHGHHHHHHHHGGGGHHHHGGGGGGHHGHHHGHHHGGGGGGGGGGGGGGGGGGGGGGGGGGGGGGFFFFFFFFFFFFFFFFFFFFFFFFFFFFFFFFFFFEFFFFFFFFAF?FFFFFFEFFFFFFFFFFFFFFFADFFEFFDD-D?F/:FFFFFF;@AC-@../....;-.:///:/...9/
@M00262:65:000000000-A4NV9:1:1101:16131:11463 2:N:0:1
AGTGGTCAGATGAAGAACGCAGCGAAATGCGATAAGTAATGCGAATTGCAGAATTCAGTGAGTCATCGAATCTTTGAACGCACATTGCGCCCTTTGGTATTCCGAAGGGCATGCCTGTTCGAGCGTCATTATCAAAGTATCAAGCTTGGCTTGTCGTTGGGCCCTCTGTCACCTGGTGACAGGTCCAAAAGATAATGACCGGTGTCGTAAAGACTCTATATGCAACGAGCTTATAACAGCACGCATCTAGT
+
BBBBBFFFFFFFFGGCFE2EEFGGECEHGHG2GECHHHGHHGGDECEHHHHHGHHHHHFHHHHFHGHHGHGGEHHHHHFHGGGGHHHGGGGGGHHHGHGHHHHHG?CFGGGHHHHHHHFHGHHGGGGGHHHHHHGHFHHGHGFFHHHGCHHHGHHGGGHECHHCGEHHHHHHHGHHFHHHF0CGHHHHHGHGHHHHHFGGGGGA.F?EFG.BFFGGGGGEGGGFFF=EFFFFFFFFFFFFEFFF-DFFFF/
@M00262:65:000000000-A4NV9:1:1101:9850:11479 2:N:0:1
ACAGCAGACTTTTACCGCTTCACTCGCCGTTACTAGGGTAATCCCTGTTGGTTTCTTTTCCTCCGCTTATTGATATGCTTAAGTTCAGCGGGTAGTCCTACCTGATTTGAGATCAAAAAAGGTCATGAAAGGTTTGTCTCGCCGAGACGATTGGAAGCCAAACCTACACTTCGCAGACCATGGCATAGATAATTATCACACCAAAATACCGCAAAGAGGTTCTACGCTAATGCGTTTTAGGAGAGCCGACT
+
ABBBBFFFFFFFGGGGGGGGGGHHHGGGGGGGGHHHFHGHHHHHHHHHHHHGHHHHHHHHHHHHGGGGGHHHHHHHGHHHGFHHHHHHHGGGGGGHHHHHHHHHHHHHHGGHHHHHHHHGGGHHHHHGHHHGHHHGGHHHHGGGFCCGGGGHGGHHEHHFHHHGHHHHHHHGGGGGGGHHFHHEGGGGFGFGFGGGGGGGGGGGGGGGGGGGGGAFFFFFFFFFFFFFDFFFFFADFFFFEF/99EFFFA;
@M00262:65:000000000-A4NV9:1:1101:4494:11490 2:N:0:1
AAGAGATCGATGAAGAACGTAGCGAAATGCGATAAGTAATGTGAATTGCAGAATTCAGTGAATCATCGAATCTTTGAACGCACCTTGTGCCCTTTGGTATTCCGAAGGGCATGCCTGTTTGAGTGTCATTAATATCTCAACCTCTGAACCATTGTGGTTTTTTGAGGCCTTGGATGTTGGAGGTTTATGCTGGTGGAATCACTAGCCCCTCTTAAATGCATTAGCAGAACTTAATGGGGATCGGCTTTGGC
+
BBBBBFFFBA4B5GGGGGGGGGGGFGGCHHGGHGCGGCHHHHHHHHHHHFHHHHHHHHHHHHHHHHHGHHHGHHHHEHHHGGGGHHHHGHHHHHHHGHHHHHHHGGGGGFGHGHGHGGHHHHGHHHHHHHHHHHHHGHHHHHHHHHHHHHHHHHHHGHGHGGGGGGHGFHHHHFFHHHGHEHGACHGHFHHGGC/EG<CBGHHHGHFGDHEHHHBGFGEGGGEFGGGGGGGGGBFFFEAAEGDGGFFFFFB
@M00262:65:000000000-A4NV9:1:1101:23987:11501 2:N:0:1
AAACATCGCTGTTGCCTCTTCACTCGCCGGTGCTGCCGCAGCCACGCTCAGCCCCACCGCAACCAAGGCACAAGCCGAGACGCACAAGAACGACCTCATGTAAGGACCCCCTCCTTCGCACAAAAATGAGCGCCGTTAAGATATATCGGCGCCGGTGCCATGGCAGTACCTCGCCTGCGCCGTGCCTTCGGTTTGCTACGTTCTTCATCTACAGGATAGATCGGAAGAGCGCCGTGTAGGGAAAGAGTGTT
+
>3>>>FF@AFBBGDGGFGGGGFFHHGGGGCE2EFEFFGGEA0F1B0AEE1FACEG1EE>E//>G111?G?BBFGHEE//>E?//>>CGCFCF/<CGH<DG>22?CBGEGGGGGGHHHHD<@CBGC.CD0GF@@CGGG?CB0CBCH0;;-@?B-;?-;B////;F/D9//:BFA??AEF-BF-9-9ABFF....99BB/9DFFFAFB/9///B///.;///;/.;....;B--;9=;F./;./.../;9/9/
@M00262:65:000000000-A4NV9:1:1101:21289:11533 2:N:0:1
AGGCTAACGATGAAGAACGTAGCGAAATGCGATAAGTAATGTGAATTGCAGAATTTCCGTGATCCATCGAATCTTTGAACGCACATTGCGCCCGCCAGTATTCTGGCGGGCATGCCTGTCTGAGCTTCATTTCACCCCTCATGCCCCTAGGGCGTGGTGGTGGGGGTCGGCCCCAGCCCGCGAGGGAAGGCCGGCGCCTAACTCGCGCGGCGGCCCGCCCCCGGCCTCCCCCGCGCAGTCGCGACATTGCC
+
>A1111B1A1AABFDA1FEG0AFACA00AFEGHEFDHEFGHA22B2FF1FHBAEF222A1/B0211AD/FFEAFGG12D@0BE//1211/>E//>E/>112B22B1BEE///00@111?11111111?11G11?1<>@.C011>10F..</.<C-:-.:.;CEC@-9;A??A---;A---;----;;--A------;;--/-;;-9--9-----9;-------99----9A------;-/-----9-9///
@M00262:65:000000000-A4NV9:1:1101:16133:11540 2:N:0:1
AGCCATGCGATGAAGAACGTAGCGAAATGCGATAAGTAATGTGAATTGCAGAATTCCGTGAATCATCGAATCTTTGAACGCATATTGCGCCCTCTGGTATTCCGGAGGGCATGCCTGTCCGAGCGTCATTGCTACCCTCAAGCGCAGCTCGTTTGTTGAGCCCGATTGTCCTTAATGGACAGGCTCGAAATGCAGTGGCGATGCCGAGTTTGGTGCCCGAGTGAGATCGGAAGAGCGTCGTGTAGGGAAAG
+
BCCCBFFFCBCCGGGGGGGGFGGGGGGHHHGGHGGHHHHHHHHHHHHHHHHHHHHHHHHGGGHHGHHHHHHGHHGHHHHHGFGGHHHHGGGGGHHHHHHHHHHHGGGGGGGHHHHHHHGHGGGGGGGGHHHHHHHHHHHHHHHGGGGGHHGGGGGHGHHHHHGGGGGGHHHHHHHHGHFHHGGGGGGBGGEFGEGFFFEGFGGFFB-=;EFFF:AFFFF;B9EBB/FFEF.AAAFFF.DF-A.9BFFB...
@M00262:65:000000000-A4NV9:1:1101:11875:11593 2:N:0:1
AGTGGTCACTGTTACCGCTTCACTCGCCGTTGAGCCACATTCCCACTCCGGTCCGTTTTTCTTTCCGTTTGGCAGCAAGTGACGCGCCACGGCTTCCGAACGCTCTGAGAGCATCCTGGAGATGTCCTTCGCTACGTTCTTCATCGCAACAGATCGGAAGAGCGTCGTGTAGGGCAAGAGTGTAGATCTCGGTGGTCGCCGTATCATTAAAAAAAAAAACGTGTGTGACTAGCCGCGCTGTCATATCTTGT
+
ABAABFFFFFFDGGGGGGGGGGHHGGGGCGGGCHGHCGHHHHHHHHHHHGGGGGGHHHGGHHHHHGGGEHGGHEGGGHHHHHHGGGGGGGGGGGGHHGGGCGGFGHEHHHHHHGHHGHHGHHGHHHGHHHHGDADGHHHGHHHHGHGGGGHHHFHHGGAFHHHGGGGGGEFFGG/C.ACC0;CBFFGGFGF.CEFDFCADBD.FFFFFFF;FFFAF-;-.-../...///////.;-;--.//////////
@M00262:65:000000000-A4NV9:1:1101:7595:11624 2:N:0:1
ACCACTGTCTTTTACCGCTTCACTCGCCGTTACTAAGGCAATCCCTGTTGGTTTCTTTTCCTCCGCTTATTGATATGCTTAAGTTCAGCGGGTATTCCTACCTGATCCGAGGTCAAATCTTATTAAGGGCTTAATCGACAGAATGCCGGCTGGGCCACCAAAGCGTGTGACAAAGCTCCATACGCTTGGGCATCAAACTCCGCATCGCCACTGCATTTCAAGCCTGTCCATCAAGGGACAATTTGGGCTCA
+
ABBBBFCFFFFFGGFG?EGGGGHGG2EGEGGAFFHFFFHHCGFHGHFFED1EHHDGHHBGHFGHG?EGFBFB@F5GBEHGGGFGFFFHFGEG?EEGFFHHFHH33F?EFEECEHHF4FFFHHFHHB1?CFFHHHFHG0CFCHFHHBGC?@@DGCEEFEGEHHFH.<<<GHFECC//C0:/<0C.;.;C.99///FFFGBF099AC?DEDBFFFFFFFEF//;F.9FFFFFFFFB/9.;A9.99BB/..../
@M00262:65:000000000-A4NV9:1:1101:10589:11626 2:N:0:1
AGTCACTACTGTTACCGCTTCACTCGCAGTTACTAGGGGAATCCTTGTTAGTTTCTTTTCCTCCGCTTATTGATATGCTTAAGTTCAGCGGGTAGTCCTACCTGATTTGAGGTCAAGTTCATAACAGTGCACAAGGCAGTCCGAAGACGGTTAGAAGCAGAAGCACTTGGTCTCTGCGATAGCATAGATAGATTTATCAAGCCAAAGCCGATCCCCATTAAGTTCTGCTAATGCATTTAAGAGGAGCCAGT
+
CBCCCFFFFFFFGGGGGGEGGGHHGGGGEGFHHHHHHHGCGHHHHHGHHFHHHHHHHHHHHHHHGGGGGHHHHHHHGHHHHHGHHHHHGGGGGGGHHHHHHHHHHHHHHHGHHHHEBHHGHHHGHHHHHHHHFFHHGHGHHHGGDGGHGGGGGHHHHHHHHHHHGHHHHHHHHHGHHGGHGGHHHHHGHHHHHGHFHGHHHHGGFHHBCGGGGGGGGGGGBFFBGFFEGGGGFGGGGGFFFFGGFDE?FF:
@M00262:65:000000000-A4NV9:1:1101:23455:11631 2:N:0:1
AACGCTTACTCTTACCGCTTCACTCGCCGTTACTAGGGCAATCCCTGTTGGTTTCTTTTCCTCCGCTTATTGATATGCTTAAGTTCAGCGGGTATTCCTACCTGATCCGAGGTCAAATCTTCAAAAGTTGGGGGTTTTACGGCAAGAGCACCGCTAATCCTTCCAAAGCGAGGTGGTAAACTACTACGCTCAGAGTCTTAGCGAGCCCGCCACTGAATCTCAGGGCCTACCGTTTTACTGGTAGTGCCCCA
+
ABABBAA?FFFFGFGG2EEGG5FHHGGGGGGGFHHDGHHGGGHHH3FFHHHGAHHHHHHHHHHHGGGGGFHHGHFHHHHHFHFGFHDGFEEGEGFHBG4E3G33BDFHA?ECAGCBFHHBGFD?GHHF?FGDCCC/EFHHFDC?@FBGH/CCDGC@.GFHFHHHFBFH/E?A?.AE9BFFFFFGGGGDGGDGF000;;09;B->-@B?99@@D/B//B;BBF//;DDEFF?;.9B.:FFFF//9B9/FFF.
@M00262:65:000000000-A4NV9:1:1101:4799:11638 2:N:0:1
AGCACCTCCTCTTGCCGCTTCACTCGCCGTTACTGAGGTAATCCCTGTTGGTTTCTTTTCCTCCGCTTATTGATATGCTTAAGTTCAGCGGGTATCCCTACCTGATCCGAGGTCAACCTGATAAAATAAGGGGTTGTTGGCCAGCCTCCACCCGGAGCCCTGTAGCGAGGAGTATTACTACGCTTAGAGCCGGGTGGCACCGCCACTGATTTTAAGGCCTGCCCGGAGGCGCGAGCCCAAGACCCAGCCAA
+
BBBBBBFFBFFFG4GGGF?EGGHHHGCGGGGGGHHCGGHHCGHHHHGGGHHGHHHHGHHHHHHHGGEG?HHHHHHHHHHE43GHHHHFHGCGGCGHHHHEHHHHHHGHFDEFGHHGHHHG2GHH3FGHDHGFG?DGGHHGHHHGGGGHHHHHG?<CCFGGFFGHBHG@C:CDFH0;;0GGFGGEGDFFGGFDBBDAFFFFFFFFAFFF:;B/BB/FEBEFFEAEDA--@DC-;@-@@EA..?FFFEFF?A9
@M00262:65:000000000-A4NV9:1:1101:24407:11640 2:N:0:1
ACAGCAGAGATGAAGAACGTAGCGAAATGCGATAAGTAATGCGAATTGCAGAATTCAGTGAGTCATCGAATCTTTGAACGCATATTGCGCCCCCTGGTATTCCGGAGGGCATGCCTGTCCGAGCGTCATTACTATCTTCAAGCACGGCTTGGTGTTGGGGTCCTACGGCTGCCGTAGGCCCTGAACGGAAGGGGCGGGCGCGCTACAACACCGCGCGAGGACGCAGCCTCTTTTGCTATGGGGGGGCGGCG
+
ABBB?F4BAFFFFFGFCFGGGGGE?EAGFGGEGGFHGGHHHHG?EEGFHHHHGHHHFFBDADGFF5FGHHEEGHHHFFHCE>EGFEGHFEGGGGEGH3?FHGEGGDECEFGGCFFH1FFHGG/BCDGDHHEGHHHHHHHFHFF00-A@C?DGGECDHHCCDDHHEFGDC-@EGGD...;FA../;/C99....--@;--9-9-;-9///...--9------.-----...;///99///9/.;--@-----
@M00262:65:000000000-A4NV9:1:1101:16103:11641 2:N:0:1
GTACAAGGATGAAGAACGCAGTAAAATGCGATAAGTAATGTGAATTGCAGAATTCAGTGAATCATCGAATCTTTGAACGCACATTGCGCCCGCCAGTATTCTGGCGGGCATGCCTTTTCGAGCGTCCTTTCAACCCTCAAGACCCCTTCGGGGGACTTGGTGTTGGGGACCGGCCGTTTCCGGACTGCTTCTTTCCGCGCCTTTATGTCGCCCCCGAACTGCATTGTCGGCCCCGTCGCTGCCCTCCCCGC
+
>>>A3FFACFF45EFFG2A?EEDF5DHBGEEGEA3FDHGHHHCDGFGEDGAG5GGFHEHEGHHBD5BFCGDDGHHGBFFFEGGGHGFEEEEE/>EEHHHHHFHGBECE@D0FFG11<@2><0/////?FGF1FFGD0<0F>DFGEGA.C..CGG@??C0;;.;C..????D?---;-./:B:-.9-.;//;/;/9/..99@DDB///;9:.;A-9;-9@.;//9;B/;.-99-9-9.-9..;../;AE.--
@M00262:65:000000000-A4NV9:1:1101:2815:11641 2:N:0:1
AAGACGGACTGTTGCCTCTTCACTCGCCGTTACTGAGGCAATCCCTGTTGGTTTCTTTTCCTCCGCTTATTGATATGCTTAAGTTCAGCGGGTATCCCTACCTCATCCCAGGTCAAACTTAAGAAAGTTGAGGGTTGCTGGCGGACCAACCACCGGGACCCAACAGCGAGAAGAATTACTACGCTGAGAGCACGATGGCGTCGCCACTCTTTTCGAGGCCCGCCGTTGCTGGCGCGGCCCAAAACCAAGCA
+
AB?ABBBADD?DFGGGCEGGGGHHHGGCEGGGGHHHHGGGHHHHHHEEGHHGGHHHHHHHHHHHGGGGGHHHHHHHHHHF4FGHHHHHEGGGEGHHHHHHHGEHHHGDGFGGHHBGFHEHFFDHHF2FGHBGGG<FFHHG<<C/<<AFGGGGGED?D@CDCA.CEHGGGGAAF99BF00;FB.-.99CFFFG.BA.ADFB.-9@DFA9/9:BF/-9.9-;D---B-A9A/BBD-AB--9@..;.9AEFFE.
@M00262:65:000000000-A4NV9:1:1101:7365:11657 2:N:0:1
ACACGACCCTGTTACCGCTTCACTCGCCGTTACTAGGGGAATCCTTGTTAGTTTCTTTTCCTCCGCTTATTGATATGCTTAAGTTCAGCGGGTAGTCCTACCTGATTTCAGGCCAAAGTTTGAAATGTTGTCCGTTTGGACGATTAGAAGCAGCACTTTGGAAGAGGCAATAGGCGAAGGCGCAGATAATTATCACACCAATGCCAGGCACTCTAATAAGCGCAAGCTAATGCATTTCAGGCTGAGCCAAC
+
ABBBBBBBBFFFGBGGFFGGGGHHHGGGGGGGGGGHHHGFGGEGFHEGHHHHHGFFFFHGH5FGEEEEGFHHFHFFHHFFDGHFFGFFFEEFEEGHGGFE3FFHGHHHEHHEHEHEHFHFHFDDFGD?G3FGDDHFFDAGHGGGGDFGFFFHFHHGHHHHGCFHHGEGCHHGH0CDC@CGGGCD?-;0BFFFFFFBFGGFGG/BFFFGGGGGFFFGGFFFFFA999.B/9B//;FBBFFFB/:A..;9/9E
@M00262:65:000000000-A4NV9:1:1101:12872:11669 2:N:0:1
ATTGAGGAGATGAAGAACGCAGCGAAATGCGATAAGTAATGTGAATTGCAGAATTCCGTGAATCATCGAATCTTTGAACGCATATTGCGCCCTCTGGTATTCCGGAGGGCATGCCTGTCTGAGCGTCATTTCAACCCTCATGCCCCTAGGGCGTGGTGTTGGGGATCGGCCAAAGCCCGCGAGGGACGGCCGGCCCCTAAATCTAGTGGCGGACCCGTCGTGGCCTCCTCTGCGAAGGAGTGGTATTCCGC
+
>AABAFFFBBFFCGGDGGEE2FEGCCGHGFFDHGGHHHHGFGCHGHHHGHEGHHHHGHGFGFGGFFHHHHHGFHHFHGHHGEG?GGFFGCGGGHHHHHGHGHHEEEG?EEFHHHHHHHHHHHHGGGGGHHHHHHGHGHHHBGFHFGHGHHEHGCCDGFHGGADGGGEAACGCHGHFHH@G??AB-.E--@B>BB;@;E../99B////9.@--9>A-9;--..-./.;BFB//-9-;..;:9.9/9//:B?
@M00262:65:000000000-A4NV9:1:1101:15431:11684 2:N:0:1
AGTCACTACTGTTGCCGCTTCACTCGCCGTTACTAAGGCAATCCCTGTTGGTTTCTTTTCCTCCGCTTATTGATATGCTTAAGTTCAGCGGGTATTCTTGCCTGATCCGAGGTCAGTTTGATAAAAGAGGTTTTATGGCTAAAAATGCTGATTGGAGCCAACGGAGCGAGTGACAAAGCCCCATAACGCTCGGGCACCAGATGCAGCATTGCCACTGCATTTCAAGCTTGTCCATTTAAAGAACAAATGCT
+
A3>AAFFFFFFFFGDGEEGGGGGGHGGGEG?EGHGHCBGHCGGHHHHHHBGFHHHGHHHGHHHHCEGEFBGHHHHEFHGGDGFFHHGFFDGGGGGHHHHHHHHHGHGHHGGGGGHFHGHHHFH2DHHEHGGGBFHHEGHHHFHHEEHFH1FGHHAGHHGFHGGGFGGCC?DABGG0G<CGEE:GHHHGG.E@@9-?CEFGFGFBBFFGGBFEGFGEBF///B//B/BFFFAFFB9:F/B//BFFBF./BF/
@M00262:65:000000000-A4NV9:1:1101:8147:11691 2:N:0:1
ACGCTCGACTGTTGCCTCTTCACTCGCCGTTACTAGGGCAATCCCTGTTGGTTTCTTTTCCTCCGCTTATTGATATGCTTAAGTTCAGCGGGTAGTCCTACCTGATCCGAGGTCAACCTTGGTTAAAGATGGGGTCTTTAACGGCAGGAGCACGCCGCACCCCCCTAGCGAGATAGGATTCTACTACGCTCGGGGTTGTAGCGAGCCCGCCCCTTCCTTTCCGGGCCTACGGCAGCCCTAGGGCCCCAACC
+
BCBC?ACCCCCFGGGGGGGGGGHHHGGGGGGGGHHHHHHGGHHHHHHHHHHGHHHHHHHHHHHHGGGGGHHHHHHHHHHHGHHHHHHHHGGGGGGHHHHHHHHGHHHHHGGGGHHHHHHHHGHHHHHHHHHHHGGGHGHHHHGCGGGG...FG?@E-<<@@.:DD-.:B?@B?:0BF0FGBGGBFBFA?..-@--B;@DF/BC-9-@E--:--../;/9F//;9;;;.;/..-99.;.;//:.:9@DD.D.
@M00262:65:000000000-A4NV9:1:1101:3736:11700 2:N:0:1
GATGAAGAACGTAGCGAAATGCGATAAGTAATGTGAATTGCAGAATTCCGTGAATCATCGAATCTTTGAACGCACATTGCGCCTTCCGGTATTCCGGAAGGCATGCCTGTTCGAGCGTCATATAAACACCTCAAGCATGAATTTATTCATGCTTGGTATTGGTCAAGGATTGAGCATGCCTTCTTCCTGTCCGAAATGCAATGGCGAAGTCCTGTCTTCCATTCAGTGTAGTAATCAACGTTATGTTTCAC
+
AAABAFFFFFB4G4FEEEAFGGG2FGDHHFHHHHHGFFHHHHHHHHGHHFGGGGHHHHHHHHHGHHGFHHHHGGGGHFHHGGGGGHHGGEEGHHHHG?EDAGFHHEHHHHHHGHFGGGGGHHGHFHHHHDFHHFHFHHHHHHHHHGHHGGHGHHHGFBGHH1GHHHHHHHHHFDGHHHHGBHGHHHEHFGGC?..AGHHHHHHGHG-9-.99B0CFGGGFEF0FBFFFBB0CFFGGGEFGFBBFFFFFFF/
@M00262:65:000000000-A4NV9:1:1101:22288:11743 2:N:0:1
AGGCTAACCTCTTACCGCTTCACTCGCCTGACAAATGGCTTTCCAGGAAGGTTGAGGCTTACGCCAACGCGATCGCGCTGCACTTTATGGTCTACAATTTTGTGCGCATTCATTCTTCGCTGCGTTCTTCATCTAAGCGTTAGATCGGAAGAGCGTCGTGTAGGGAAAGAGTGTAGATCTCGGTGGTCGCCGAATCATTAAAAAAAAAGAAGGGGAATCTGCACGGTGAGGCAGGCAGGGCTAAGAAACGC
+
>>>AAFFFFFFFGFGGGG?GGGHHHG?E222AG5BAGHCCCGFHBBB22BFGG2B32AFGG3110E0?EEC?/F>EECG>>C3GFGHGFEGFGGBGHGH4F4BGGE@//EH?DD?GDBHD///CECCF?D<G1<<1<C@DEGGBGFEGEGGAHHGA.CADGGGBE::.:/::00;;0BF00;?;9.;0-9.---.;;99//;/BD-;9.../..99..9/////.-9;9.....-...--...//9//;.-
@M00262:65:000000000-A4NV9:1:1101:3802:11743 2:N:0:1
AGCAGGAAGATGAAGAACGTAGCGAAATGCGATAAGTAATGTGAATTGCAGAATTCAGTGAATCATCGAATCTTTGAACGCACATTGCGCCCGCCAGTATTCTGGCGGGCATGCCTGTTCGAGCGTCATTTCAACCCTCAGGCCCCCAGTGCCTGGCGTTTGGGATCGGCGCGGCGCCCTCCGGGGCGCTGCCGGCCCCGAAATTCAGTGGCGGGCCCGCCGCTTGCCCCCTCCGCGTCGTAGGACAACCC
+
BBBAB@AFFFFFGGGFGFEGGGGGFGFHHHGGHGGHHHFHCHHHHHHHHFHHGHHHHHGHHGHFHHHHFHHGHHHHGHHHGGG@GHHHGGGGGGGGGHHGHHHGGHGFGGGHHHHHHHGHGEFFCAE?GHGHGHHHGFEC<CGGGGGGDCHFGHHHHGGC-CEGE/ED?F-BFACAFFFBEF.@-@B---BDF-=-DFB>@B;EBFF9/9BABA--9-------..9;/99-A?..-----.9.//...:A
@M00262:65:000000000-A4NV9:1:1101:11125:11752 2:N:0:1
AGCACCTCGATGAAGAACGTAGTAAAGCGCGAAATGTAGTGTGAATCGCAGAACATCGTGAATCATCGAATCTTTGAACGCACATTGCGCCTCCCGTCGCAGGGAGGCATGCCTGTCTGAGCGTCGTGATAACCCATACGTCCGGTCCACGGTCGTGTCTTGGGCCGTTCGTCGACGGGGTCTCCGTCGACGTGGCCTCAAACCCATCGGTCCATGGTGAGCGGGCGAGCTTCCGCAGGGGAGGAACCGTT
+
BAABBBFFBAFBBAGGGGGEFGDHHHFHGGGG?GHHHGGHHHCFHHGHGFEFBHGHHGHHHGHHHHHHHGFGHHHHHHHHGGGGHHHHEGGGGHGGHFEEG?EFGGGGGHHFHFFHHHHHHGGFFGCFGHHHHHHFHFHHHHGGGGGGBHGGGGCDFEHHHHGGHEGGGGGGFGCGFGACFDFFFFEFF-@-@DF>?FFFFFFF?.BFDFFFFFFFF9FF?FFA=;9--9.BF;.;-;@;DACAD.FAADA
@M00262:65:000000000-A4NV9:1:1101:7333:11770 2:N:0:1
GATGAAGAACGCAGCGAATTGCGATATGTAATGTGAATTGCAGAATTCAGTGAATCATCGAATCTTTGAACGCACCTTGTGCCCTTTGGTATTCCGAAGGGCATGCCTGTTTGAGTGTCATTAATATCTCAACCTCTGAACCATTGTGGTTTTTTGAGGCCTTGGATGTTGGAGGTTTATGCTGGTGGAATCACTGGCTCCTCTTAAATGCATTAGCAGAACTTAATGGGGATCGGCTTTGGCTTGATAAA
+
AABBAFFFBFAA?EEAE2EGGGGA2EEGG5DGHFD5FGFGHFHHHHHFDHEDGEHHH5GHHGHGHHGHHHGHGC?EGFFGEHHHHHGHHCDGHHFHGE@E1FFHHHHGHGHHH3/FGHHGFHFHHHHHHHHHGGHHHHGHHGFGHHHHGGFEFGGGEF0FFHHFHCFGHHEHHHGGHHBGHHHHGHF?GBGHEHHHBHFHGHHHHHH0GHFHGH00FFEB9FFFF9CFFFGGGGGD@EGFFFFFF?FFF//
@M00262:65:000000000-A4NV9:1:1101:11498:11776 2:N:0:1
ACCACTGTCTGTTGCCGCTTCACTCGCCGTTACTGAGGCAATCCCTGTTGGTTTCTTTTCCTCCGCTTATTGATATGCTTAAGTTCAGCGGGTATCCCTACCTGATCCGAGGTCAACCATAGAAAAATTGGGGGTTGATGGCAAGCATCCACCAGGACTCCATAGCGAGAAGAATTACTACGCTTAGAGCCAGATGGCGCCGCCACTGCTTTTAAGGGCTGCCAGTGCAGCAGGCCCCAACACCAAGCTGG
+
ABBBBFFFFFFFBFGGGGFGGFHGHEGGGGGGGHHFHGGGHHHHHHHHHHHGHHHHHHHHHHHHGGGGGFHHHHGFHHHFBGFHHHHHHGGGGGHGHHHHHHFHGGHHHGGGGHHHHHGHGHFHHHHGHHEHGGDGGEHHGHHFGHFHHHHHHHHGHHBGHHHGHFGCFCGHHGHHEFHFHGGGGGFFGGGGG.C0FGGF?-=FCDFF/9BFFFFBFF?FFE./9/:9FFFFFFFFFFFDFFA9.A9AF/.
@M00262:65:000000000-A4NV9:1:1101:10273:11777 2:N:0:1
ACACGACCGATGAAGAACGTAGCGAATTGCGATATGTAATGTGAATTGCAGAATTCAGTGAATCATCGAATCTTTGAACGCACCTTGCGCCCTTTGGTATTCCGAAGGGCATGCCTGTTTGAGTGTCATTAATATCTCAACCTCTGAACCATTGTGGTTTTTTGAGGCCTTGGATGTTGGAGGTTTATGCTGGTGGAATCACTGGCTCCTCTTAAATGCATTAGAAGACCTTAATGGGGATCGGCTTTGGC
+
BBABBBDDD2DBGGG5FGEGCGFEGGEGHFEGHGGGHHGHHHFHFHGHHHHEFHFBDFGHHFFHHFGFHHHGHHHHHHFGGGGCHHHHEEFCGHHHHFFHHHDHGE<EEFGGHHFHHHHHHHGGHHGHHHGDGHHHHFF2@GHF1FGFFHHBGFFGDHFFEF<-.CCEAFGCG0<FHFHEFHDGHBFCFBBGF:C.CBB9F/FGB./CEBFE0FC09000;;;900;9/./BF/9BFFD?.9A.-:@/:F/
@M00262:65:000000000-A4NV9:1:1101:19408:11780 2:N:0:1
CCTCCAACTGTTGCCTCTTCACTCGCCGTTACTAAGGCAATCCCTGTTGGTTTCTTTTCCTCCGCTTATTGATATGCTTAAGTTCAGCGGGTATTCCTACCTGATCCGAGGTCAAATCTTGCGAATATTGCGGTTTGACGGCTGGGAACAAACCCGCGGCACGCCCTGAGCGAGGCAGGTGAATACTGCGCTCGGAGTGCCAGCGGGCCCCGCCACTGGTTTTCAGGGCCTGCGGGCAGCCGCAGGTCCCC
+
BBBBBFFFFFDFGGGFGGGGGGFHGGGGGGGGHGHHHHHGHHHHHHFHHFGHHHHHHHHHHHHDGGGGHHHHHHHHHHGHGHHHHHHHGGGGGGHHHHGHHHHFHHHHGEFGGHGFFHHHHHGGGGGHHHHGGGGGGGHGGGGGFGEHGHBGFGGCFGCFCFDCEGGGGGGGGGGGEG?9:FBFBFFFFDDFFFF.-:ABFFFFFFFCFD@-@DF?FFFFFE.9BFFF.D...;@;BFF.EAA--B.;FFF
@M00262:65:000000000-A4NV9:1:1101:9306:11795 2:N:0:1
AACGCAGTAAAATGCGATAAGTAATGTGAATTGCAGAATTCCGTGAATCATCGAATCTTTGAACGCATATTGCGCCCTCTGGTATTCCGGAGGGCATGCCTGTCCGAGCGTCATTACTACCCTCAAGCACAGCTTGTTTGTTGAGCCTTGTCCCTTAATGGACAGGCTCGAAATGCAGTGGCGATGCCGAGTTTGGTGCCCAAGTGTATGGAGCTTTGTCACACGCTTTGGTGGCCCAGCCGGCCTTCAGC
+
ABBBBBBBFFFFFGGG?GAAFDBEFGGBFFHHHHGGGFFHHHHGFGGHHHHHHHHHGGHHHHHHHGGGGHHHFGEGGGHHFGGHHHHHGGGGGCFEHHGHHHHHGGGGGGGGGHHHHHHGHGHHHHHHHHHHGHHHGFHHHHHHHGHHHHHHHHHHHHHHFBGFGGGHFC<CGGHFHHHFEGGCGGDHGGDEGGFGGEFFFF..;B09FBF0CF?CBFF9BF/F-9DAEFEFFFF?A..9EDA--;BBFFB
@M00262:65:000000000-A4NV9:1:1101:7905:11803 2:N:0:1
CACGTGATGATGAAGAACGTAGCGAAATGCGATAAGTAATGTGAATTGCAGAATTCAGTGAATCGTTGAATCTTTGAACGCACATTGCGCCCCTTGGTATTCCGAGGGGCATGCCTATTCGAGCGTCATTATCACCCCTCAAGCCTAGCTTGGTGTTGGGGCTCGCTGTAAAGGCAGCCTCTCAAATCAGTGGCAGTGCTGTCAGGTTCTAAGCGTAGTAAATTCATCGCTATAGGGTCCTGGGGGATACT
+
1>>AAA1>DFFFE1F11BAABFGGE0?ADHGGHGCGABGHCFD2G2A1BGG1EFGGHHHHH2FFFHFF/GHHHHBGHGGGGEG/GFHH/@EGEFHFHB12GFHHF?@EEGGHGHHH>GHFHHHCCGGGHHHFGG2@FCFFHF1GA1F0FGFH?G.<.>.--.-<-@CA.000C0:GCCCG/C/000;C00CFB./C;;0B0B009900;C000/:;A=A//////9B//A9--;//-//-:BF----;-//
@M00262:65:000000000-A4NV9:1:1101:18935:11837 2:N:0:1
AGCCATGCCTGTTCCCGCTTCACTCGCAGTTACTAGGGGAATCCTTGTTAGTTTCTTTTCCTCCGCTTATTGATATGCTTAAGTTCAGCGGGTAGTCCTACCTGATTTGAGATCAAAAAAAAAAAAGGTCATGAAAGTTTGTCTCACTGAGACGATTGGAAGCCAAACCGACACTTCGCAGACCATGGCATAGATAATTATCACGCCAAAATACCGCAAAGATGGTTCTACGCCAATGCATTTTAGGAGAG
+
A1AAAF@@CFFFGFGGGGGGGFFGHGGGGGHHHHHFFHGG?GHHHHHHHHGHHHHHHHHGHHHHGGGGFHHHHHHHHHHHGFHHHHHGHGGGGGGHHHHHGHHHGHHHHHEFGFHGH1?<B@CGCGGC1FGD11<111FF1<><F111=111<CC.CA.0G/<.<CG.::-:@CBBFEA..-C./9C;./FG00;B000;CF00-A-9-9ABBFB9--9-/////;/B9//A--;-BFFFF/BFB9B//--
@M00262:65:000000000-A4NV9:1:1101:4571:11842 2:N:0:1
AAGGACACGATGAAGAACGTAGCGAAATGCGATAAGTAATGTGAATTGCAGAATTCAGTGAATCATCGAATCTTTGAACGCACATTGCGCCCGCCAGTATTCTGGCGGGCATGCCTGTTCGAGCGTCATTTCAACCCTCGAGACCCCTTCGGGGGACTTGGTGTTGGGGACCGGCACAGGCGCCTTGCGCCCCTCGCCGCCCCCGAAATGAATTGGCGGCCTCGTCGCGGCCTCCCCTGCGTAGTAGCACA
+
BBBBBFCFA@ABFGGGGGGAGFCEEGGHHHGGGGGHHHHHHHHHHHHHHHHGHHHHHHHHHHHHHHHHHHHGHHHHHHHHGGGGHHHHGGGG?EEEGHHHGHFHFHGGGGGHHHHHHHHHGHHGGGGGHHF1>GHGD0<-C.CEEHFACHA.DG@B-FFFG9AE.C.9A999-@@-@....9--.A/B--99=..9@--@9@BBB;9-;F//BBFBFB--;9AD.A-----=AF.ED..A-..-9;BBBB.
@M00262:65:000000000-A4NV9:1:1101:9487:11852 2:N:0:1
ACTATGCAGATGAAGAACGTAGTAAATTGCGATATGTAATGTGAATTGCAGAATTCAGTGAATCATCGAATCTTTGAACGCACCTTGTGCCCTTTGGTATTCCGAAGGGCATGCCTGTTTGAGTGTCATTAATATCTCAACCTCTGAACCATTGTGGTTTTTTGAGGCCTTGGATGTTGGAGGTTTATGCTGGTGGAATCACTGGCTCCTCTTAAATGCATTAGCAGAACTTAATGGGGATCGGCTTTGGC
+
BBBBBFFFFFFFGFFGGGGG4FC6AGHHHHGGHGGHHHHHHHHHHHHGHGFHGHHEGFGHFFHHHGGGHHFGHHHGHHHHGEGGHHFHHHHHHFGHFGHHHHHGGGGGGGGHHHHHHHHHHE/GFHHHHHFGHHFHHGFHHGHHHHEBBFHHHHFFGBFGFGGGGGGGGHHHHEHFHHGE1FDEFFHHEHHFB<GDADGHHHHHHAGFAGGHHHHHHHGGHHHGHH0C9BFGFGFGB?.:CEEDG??BB//
@M00262:65:000000000-A4NV9:1:1101:5564:11853 2:N:0:1
ACAGATTCCTCTTCCCGCTTCACTCGCCGTTACTGAGGTAATCCCTGTTGGTTTCTTTTCCTCCGCTTATTGATATGCTTAAGTTCAGCGGGTAGTCCTACCTGATTTGAGATCAAAAAAAAAGGTCATGAAAGTTTGTCTCACTGAGACGATTGGAAGCCAAACCGACACTTCGCAGACCATGGCATAGATAATTATCACGCCAAAATACCGCAAAGATGGTTCTACGCTAATGCATTTTAGGAGAGCCG
+
AA?AAFFFFFFFFGFGGCCFGGHFGGGGGGCGGHHGF2FGFGFFFFFGGFHGGHHHHHHBFGFCEEEGGBHHHHHHHFGHGDGHHHHHHGCCF/FFHHGHHGHHFHHHH4//?FGGH3FF?DG?/@GGF2DF1GFFGHHFHDGGHHHHHG.AFGEFH10CGHFHHGG?CC@HBGEAG.-C./BC/.CF000;000;BGGFGDFGG-BEBBF/D-BF9FFFFFB/BBB/A=EDFFFFFFFFB;/9B/9...-
@M00262:65:000000000-A4NV9:1:1101:24948:11853 2:N:0:1
ACACAGCAGATGAAGAACGCAGCGAAATGCGATACGTAATGCGAATTGCAGAATTCAGTGACTCATCGAATCTTTGAACGCAACTTGCGCGCTCTGGTATTCCGGAGAGCATGCCTGTTTGAGGGTCATGGAACCTCAACCACTAGGGTTGCGTAATGGGTTGGATTTGGGTGGTGACAGCTTGACTGGATCGACTTAAAGGAGTTAGCGAGTATAGCAATATCGTCTGTCGTACTAATTTTCGCTGGTAG
+
>1111B1BCFFFGGGFGGG1EEECCE0011A0A///B10B21A////11AA1BA1DFFAG112D111B0>B/GF2G21@FF>/>0111>//////BC<F2>2B0>EC/C/F1<11B111@@1/0?C00@111<1/0<F1?0/<>0GFH0<-0-<<<.<0.<<-:0000::AAA-E.0909.99/.0;0./90:;9E.;9FBFFGFEFFF@-=--/9//////;B-9-9A//:AF-9////B/B@AA-9/;/
@M00262:65:000000000-A4NV9:1:1101:5793:11856 2:N:0:1
AGTCACTACTTTTGCCGCTTCACTCGCCACTACTGGGGGAATCCCTGTTGGTTTCTATTCCTCGCCTTATTGATATGCTTAAGTTCAGGCGGTAGTCCTACCTGATCCGAGGTCAACCTAAAGAATATAGAGGGTTTCGGCTACACATCTGTGCTTCCTAACGATTGTAATGTTACTACGTTAAAAATGCAGAGCATAGTTTGCCATTGAGTTTCAAAGCAGAGAATCAACTGATGACTCTCTTACTTCAA
+
BBABBFFFFFFFGGGGGGGGGGHHHGGGCEHHHHGHHGGGGHHHHHHHHHGGHHHHGHHHHHHAEFGGHHHHHHHHHHHHHGHHHHHHHHGGEECGHHHHHHHHHHHHHGGGGHHHHHHFHHGFGGHHFHGHHG/GGHGGGGGGFHHHHHHHHHHHGHHGHFGGHHGFDGHHHHHHHHHGHHHEFCGFHHHHHHEHGHGCBFGGGGGGGFGGGGGFGGGEGFGFGGGBBFFEBFGGFFFEFFFFFFFFFFF
@M00262:65:000000000-A4NV9:1:1101:26897:11857 2:N:0:1
ATCCTGTACTGTTACCTCTTCACTCGCCGTTACTGGGGCAATCCCTGTTGGTTTCTTTTCCTCCGCTTATTGATATGCTTAAGTTCAGCGGGTATTCCTACCTGATCCGAGGTCAACTTGGTTAAAGATGGGGTCTTTAACGGCTGGCGCGGGCCGCGTCTCCCCATAGGGATTGGTTCCTACAACACCCGGCGTGGCAGCGAGCCCTTCCACTTCCCGTCATGGCCTACAGCAGCCTGAGGGCCCCCTAA
+
>11>>1B@BD3@33311B1FGFHHHFEAAEAECFGC00A//A1FGHHHFHGAGAAFFFH21DGGAEE?GHHHBGD2FD2FFFHHHF22BEEEE/B2@EG2CGGF0FFGE/E/<GHHHFH1<F/FHBF1B1BCCC?GH22@1?///////<------:---:/99.///00.////.0.0/;00/09.-9--@----9=B-------9-/-/;//:/9;--;--/;-///-:;/------------------
@M00262:65:000000000-A4NV9:1:1101:8476:11860 2:N:0:1
ACAGCAGAGATGAAGAACGTAGCGAAATGCGATAAGTAATGCGAATTGCAGAATTCAGTGAGTCATCGAATCTTTGAACGCACATTGCGCCCTTTGGTATTCCGAAGGGCATGCCTGTTCGAGCGTCATTATCAAAGTATCAAGCTTGGCTTGTCGTTGGGCTCTTTGTCACCTGGTGACAGGTCCATAATATTATGACCGGTGTCGTAACGACTCTATATGCAACGAGCTTATAACAGCTCGCCTTTAGT
+
ABBBAFF4ABDFFGFGGGGGAFFEECA2BGGGHGEHHHHHFBE?EGE3GHFGHHHGHEHHGHHHHHHGHGHGHHHEHHHFEGECGBG3FEEGGH3GHHEHHFEHGGGEFGGHFGHHHHH4/FF/CGGGHHHFFHF1F1FDG22?1<D0/CFG/?F?FFGA-<0<<D00<00=0CBGHB0000:C/0;0000::0000;0C:9;BFF..99..9A..;09;90;00CBF.-AFF//:///./;9@-A.9;//
@M00262:65:000000000-A4NV9:1:1101:26877:11872 2:N:0:1
AAGGTAAACTTTTACCGCTTCACTCGCCGTGACTGAGGGAATCCCTGTTGGTTTCTTTTCCTCCGCTTATTGATATGCTTAAGTTCAGCGGGTATCCCTACCTGATCCGAGGTCAACCATGGAAAAAATGGGGTCTTGGCCGAAGTACACCGCGAACCTGTAACGAGCGATATTACTACGTTCAAGAACCAGCGGCGCTGCAACTGATTTTAGTGCCAGACATTGCCGACATGGACACCAGACCCAGCTAA
+
A1A>>33B1@1B3AG11A1AE11DGF00AA00FGF1B///00BB1FEBGDGA/0DGF1D2D1GAAEEE?FGDF2@2GBG2@1B@FG2FGG?E>/F1B1>BF011B1B>0<E/E01110/B101B<00/<@@G?//0?110?//><.1<1><----<C-/.:;00...--;9C9000C00:9///009//....:-9@?-9-////////B/9///////-99///9/9----;9///9-9---;----9//
@M00262:65:000000000-A4NV9:1:1101:17406:11873 2:N:0:1
ACCACTGTGATTAAGAACGTAGCGAAATGCGATAAGTAATGCGAATCGCAGAATTCAGGGAGTCATCGAATCTTTGAACGCACGTTGCGCCCTTTGTGATTCCGAAAGGCATGCCTGTTCGAGCATCATTATCAAAGCATCAAGCTTGGCTTGTCGTTGGCCCTCTGTCACCTGGTGACAGGTCCAAAAGATAATGCCCGGTGTCGTAAAGACTCTATATGCAACGAGCTTATAACAGTACGCATCTAGTA
+
>>11111B133331111B1AA1F000A011BA0A0AA22DG1AE//A0FA//0AD1A210B//B12AG0E1BG2F1B1B0>/EEB0FE///E>0B1202F2B20/E/?0/0B01F1B1<><<F/CDCBFB>2@221@<F<CB1?1FF</G1?<FFC<C0F11<..<<<0<=0G/CHF0:CBEG/;:GGHF.;:CHB0;BA@@@AFGE.99;0CBFGGFFF0BFG0;AA--BBFF//9B//;BB?B?/;BB/
@M00262:65:000000000-A4NV9:1:1101:10155:11876 2:N:0:1
AGGCTAACGATGAAGAACGCAGCGAAATGCGATAAGTAATGTGAATTGCAGAATTCCGTGAATCATCGAATCTTTGAACGCATATTGCGCCCTCTGGTATTCCGGAGGGCATGCCTGTCCGAGCGTCATTACAATCCTCAAGCACAGCTTGTTTGTTGAGCCCTGTCCCTTAATGGACAGGCTCGAAATGCAGTGGCGATGCCGAGTTTGGTGCCCAAGTGTATGGAGCTTTGTCACGCGCTTTGGGGGCC
+
AA@BBFFFBBBBGCDGGGCGGGGGAEGHHHGGHGGHHHFHHHHHHHGGHHHGHHHHGHHEGGHHEFHHHHHGHHHHHHHHGGGGHHHHGGGGGHHHHHHHHHHHEGGGGGGHHHHHGHBFGGGCGGGGHHHGGGHHGGHHFFFHHHHHGHHHHHGFHGHHEGEHHHHHHFHHHFHFGCCAEGCF@@G..;;BF9FB.--;9.;-;AAEB/.;AFFFFE.FF/9B/B/.B./;/9//99.-9-DEFB.;B-9
@M00262:65:000000000-A4NV9:1:1101:11187:11885 2:N:0:1
ATAGCGACCTCTTACCGCTTCACTCGCCGTTACTGAGGTAATCCCTGTTGGTTTCTTTTCCTCCGCTTATTGATATGCTTAAGTTCAGCGGGTATCCCTACCTGATCCGAGGTCAACCATAGAAAAATTTGGGTTTTGGCAGAAGCACACCGAGAACCTGTAACGAGAGATATTACTACGTTCAGGACCCAGCGGCGCCGCCACTGATTTTAGAGCCTGCCATTGCTGACATGGACTCAATACCAAGCTAA
+
BBBBBBBDBBFFGGGGGGGGGGHHHFGGFGGGGHHHHGBFHGHHHHHHHHHGGHHHHHHHHHHGGGGGEHHHHHFHHGHGGFHHHHHHHGGGGGHHHHHHGHHHHHHHHGGGGHHHHHAGHHHHHEHFHHHHGGGGGFCFFEAGHHHHHHGGGFG?HGFFGHGHGEGGGFHHHGFHHHHGHHGFFGEEEGGGEGGGGFFFFFFFFFBFFFFF/BFBFFFFFFFFFFFF/FFFFFBBFFB/;FFFFBFEF/B
@M00262:65:000000000-A4NV9:1:1101:19600:11885 2:N:0:1
ATCCTGTAGATGAAGAACGTAGTAAAGTGCGAAACGTAGTGTGAACTGCAGGATTCCGTGAATCATCGAGTGTTTGAACGCAACTTGCGCTCCCTGGCATTCCGGGGAGCATGCCTGTCCGAGCGTCATTTCTGCCCTCAAGCACGGCTTGTGTGTTGGGTGTGGTCCCCCTGTCACAAGGGGGACCTGCCTGAAAGGCAGTGGCGACGCCCGCCTAGGTCCTCGAGCGTATGGGGCTTTGTCACCCGCTC
+
BBBBBFFFFFFFGFFGFFFFFGGGHHHFHHGGGGGGHHHAGHGHHFGHHEHHGHHHHHHGGGHHHGHHHGGCGFHHHHHHGGGGEHHGGGGGGGHHHGHGHGHHGGGGGGGFHHFFHHGHGGGCF/AGHHHGGHHHHFHFHHHHHGGGGGG.GGHGHHA?<<:.CHGHHHGGGHHHG00FEFGGGGGFGFGGGBB0FFFFF//FFAFCFCCBBCFF./9/:B9B....-:.;/BFA.-./;BFBBFE-@9-
@M00262:65:000000000-A4NV9:1:1101:7127:11901 2:N:0:1
AGAGTCAAGATGAAGAACGTAGTGAACACGATTGTAACACGGGCCTCGGTGACACGATCTGGCGTATCGACCAAGCGCTGCCGCCCCTCTCGGAATCATGAGCGCCCCGCCTTCGCTCCGCCTTACGTCATCTCGATCGAGGAAATCCGAAAGCAGATGCGGAACGGAGCTTGCGGCGAATGTCGTGAGCCGTGGCGGGCAGGAGGCGAAAAATGATAAAGAGTGCGGGGGGAATAAAGGGGACGGCCAGG
+
BBBBAFFFFFFFGGFFGGGFGFFGFFGBFEGHHGHHGHFHGFFGGGHGGGGGG5GGGEHHHHGGFEGAEHGGGHHGGGFGGHGFCGGHGGHGGGGGHGHHHHGGGCGGGGGGGHGFDEFGGGGGHHGFHGHHFHHHHHGGGGGFGHHHGGDCAFFGGFFGGGGGGGGGGFFFFFF;DFFAFBFFFEFFFFFFAFAFFFFF-.9.;9.9-@;BFAF//;9/B/.;BF=F;9@C-:.;FFB/.-.--9-9-9.
@M00262:65:000000000-A4NV9:1:1101:6870:11904 2:N:0:1
AGCCATGCGTGATAGCGAGCCCGCCACTGATTTTAGGAGGCTGCGGCGGCCGCAGGGCTCCAACACCAAGCAGGGCTTGAGGGTTGAAATGACGCTCGAACAGGCATGCCCGCCAGAGTACTGGCGGGGGCGAAGTGCGTTCCAAGAATTGGTGATTTCATGCATTTTTCAAATTCCCTTACTTTTTCCCTTTTTCTTCCTTTTTCATACATCTTTTTTGTCTGGAAGGGGGGCGGGTTGGGAAGAGGGTG
+
CCCCCFFFCBBBGFGGGGGGGGGGGGGHHHHHHHHHHHHGGHHGFFGGGGGGGCGGGGHHGHHHAFEHHFGHHFGDHGGGFFDCHGHFHHHHGGDAGC@GFGHGGGGGFHHDCG--<C<DC0GHC-AG----9;-.:/-.../:;/9/////:./;///////;/9/;///;///////://99////////:9/:///9:///;//////;;/////-;////;;//..--------.;;@.;..;....
@M00262:65:000000000-A4NV9:1:1101:19271:11917 2:N:0:1
AAGAGATCCTTTTGCCGCTTCACTCGCAGTTACTAGGGGAATCCTTGTTAGTTTCTTTTCCTCCGCTTATTGATATGCTTAAGTTCAGCGGGTAGTCCTGCCTGATTTGAGGTCAAATCGTGAGAGTGTGTTTGTGTTCAAGGCTGGCACAGGTAGGAAGCAGGTAAGACATGTATGTGTATCATACCGACAACGAAGCCGTGACGCCGATCCATTTCAGAGAAGCAAAGCAAAGCAAAGGGGTTAGCTGC
+
A3AABFFFFFFFGGGGGGEGGGHHHGGGGGHFHHHHHHGGDGHHHHHBGEGHHHHHHHHHHHHHGGGGGHHHHHHHHHHGHHHHHHHHFGGGGGGHHHHHHHHHHHHHHHGHHHHHHHHGGHHGHHHEFGHHGHHFHFHHHHHHHHGGFHHHHHHHGGHGHHHHHHHHHHHHHHHHGD1GFGGGHHHHGDDCGHGGGGGHGGGFE.CBGGGGGGGGGGGFFFGGFFFFFBFFBFFFBFBFFFF.9AFFFFF
@M00262:65:000000000-A4NV9:1:1101:7155:11956 2:N:0:1
TGTGAATTGCAGAATTCAGTGAATCATCGAATCTTTGACCCAACACACAAGCCGCGCTTGAGGGGTGCAATGACGCTCGGACAGGCATGCCCTCCGGAATGCCAGAGGGCGCAATGTGCGTTCAAAGATTCGATGATTCACGGAATTCTGCAATTCACATTACTTATCGCATTTCACTACGTTCTTCATCGGTGAGTTAGATCGGAAGAGCGTCGTGTAGGGAAAGAGTGTAGATCTCGGTGGTCGCCGTA
+
ABBABFFFFFBFFGGGGFGGGGHGHGHHHHGHGHHHHHHHHHGGGGHGGGHHGFGGGGGGHHHGGFEGHHHGHHGGGGGGFGGGFGHGFHHHHHGGGFGEHHHHHFHGGDGGGGGHHHGGFFEHFHHFHHHGHHHHHHHHHHGCEEHHHHHHGHHHHHHHHHHHHHHHHGGGGHHHHHHGGGGGGGGGGGG?CDGFGGGGGGGGGDGGGFFFFFF;DFFFFE/AFFFFFFBFFFFBFF.EDF?A/@BDF:.
@M00262:65:000000000-A4NV9:1:1101:10434:11978 2:N:0:1
AGCCACGCCTGTTGCCGCTTCACTCGCAGTTACTAGGGGAATCCTTGTTAGTTTCTTTTCCTCCGCTTATTGATATGCTTAAGTTCAGCGGGTAGTCCTACCTGATTTGAGATCAAAAAAAAAAAAAAAAGGGCATGAAAGTTTGACTCACTTAAACGATTTGAAGCCAAACCAAACATTCCCATACCCAGGCATAAAAAATTAACAAACCCAACAACCACAAAGTAGAATCACCCCAACCAATTTTTTTA
+
[truncated: 27,574,175 more chars]
