# Supplementary material for: An Illumina metabarcoding pipeline for fungi
Source: Ecol Evol. 2014 Jun 2;4(13):2642–53. doi: 10.1002/ece3.1107 (PMC4113289; doi:10.1002/ece3.1107)
Supplement: Supplementary file 1 — Data S1. Sample files: exp02pool02_S1_L001_R1_001.fastq; exp02pool02_S1_L001_R2_001.fastq; primers.txt; forward_labels.csv; reverse_labels.csv. [file ece30004-2642-SD1.zip › ece31107-sup-0001-Samplefiles/forward_labels.csv]

FOR01	ACAAGCTAGATGAAGAACG[CT]AG[CT][AG]AA
FOR02	AAACATCGGATGAAGAACG[CT]AG[CT][AG]AA
FOR03	ACATTGGCGATGAAGAACG[CT]AG[CT][AG]AA
FOR04	ACCACTGTGATGAAGAACG[CT]AG[CT][AG]AA
FOR05	AACGTGATGATGAAGAACG[CT]AG[CT][AG]AA
FOR06	ATGCCTAAGATGAAGAACG[CT]AG[CT][AG]AA
FOR07	AGTACAAGGATGAAGAACG[CT]AG[CT][AG]AA
FOR08	AGTGGTCAGATGAAGAACG[CT]AG[CT][AG]AA
FOR09	AACAACCAGATGAAGAACG[CT]AG[CT][AG]AA
FOR11	AACGCTTAGATGAAGAACG[CT]AG[CT][AG]AA
FOR12	AAGACGGAGATGAAGAACG[CT]AG[CT][AG]AA
FOR13	AAGGTACAGATGAAGAACG[CT]AG[CT][AG]AA
FOR14	ACACAGAAGATGAAGAACG[CT]AG[CT][AG]AA
FOR15	ACAGCAGAGATGAAGAACG[CT]AG[CT][AG]AA
FOR16	ACCTCCAAGATGAAGAACG[CT]AG[CT][AG]AA
FOR17	ACGCTCGAGATGAAGAACG[CT]AG[CT][AG]AA
FOR18	ACGTATCAGATGAAGAACG[CT]AG[CT][AG]AA
FOR19	ACTATGCAGATGAAGAACG[CT]AG[CT][AG]AA
FOR20	AGAGTCAAGATGAAGAACG[CT]AG[CT][AG]AA
FOR21	AGATCGCAGATGAAGAACG[CT]AG[CT][AG]AA
FOR22	AGCAGGAAGATGAAGAACG[CT]AG[CT][AG]AA
FOR23	AGTCACTAGATGAAGAACG[CT]AG[CT][AG]AA
FOR24	ATCCTGTAGATGAAGAACG[CT]AG[CT][AG]AA
FOR25	ATTGAGGAGATGAAGAACG[CT]AG[CT][AG]AA
FOR26	AACTCACCGATGAAGAACG[CT]AG[CT][AG]AA
FOR27	AAGAGATCGATGAAGAACG[CT]AG[CT][AG]AA
FOR28	AAGGACACGATGAAGAACG[CT]AG[CT][AG]AA
FOR29	AATCCGTCGATGAAGAACG[CT]AG[CT][AG]AA
FOR30	AATGTTGCGATGAAGAACG[CT]AG[CT][AG]AA
FOR31	ACACGACCGATGAAGAACG[CT]AG[CT][AG]AA
FOR32	ACAGATTCGATGAAGAACG[CT]AG[CT][AG]AA
FOR33	AGATGTACGATGAAGAACG[CT]AG[CT][AG]AA
FOR34	AGCACCTCGATGAAGAACG[CT]AG[CT][AG]AA
FOR35	AGCCATGCGATGAAGAACG[CT]AG[CT][AG]AA
FOR36	AGGCTAACGATGAAGAACG[CT]AG[CT][AG]AA
FOR37	ATAGCGACGATGAAGAACG[CT]AG[CT][AG]AA
