# Supplementary material for: An Illumina metabarcoding pipeline for fungi
Source: Ecol Evol. 2014 Jun 2;4(13):2642–53. doi: 10.1002/ece3.1107 (PMC4113289; doi:10.1002/ece3.1107)
Supplement: Supplementary file 1 — Data S1. Sample files: exp02pool02_S1_L001_R1_001.fastq; exp02pool02_S1_L001_R2_001.fastq; primers.txt; forward_labels.csv; reverse_labels.csv. [file ece30004-2642-SD1.zip › ece31107-sup-0001-Samplefiles/primers.txt]

primer_fw (ITS3_KYO2 18 bp):
GATGAAGAACG[CT]AG[CT][AG]AA
       

primer_rv (ITS4_KYO3 18 bp):
CT[TCG]TT[CGA]CC[GT]CTTCACTCG        
