# Supplementary material for: An Illumina metabarcoding pipeline for fungi
Source: Ecol Evol. 2014 Jun 2;4(13):2642–53. doi: 10.1002/ece3.1107 (PMC4113289; doi:10.1002/ece3.1107)
Supplement: Supplementary file 1 — Data S1. Sample files: exp02pool02_S1_L001_R1_001.fastq; exp02pool02_S1_L001_R2_001.fastq; primers.txt; forward_labels.csv; reverse_labels.csv. [file ece30004-2642-SD1.zip › ece31107-sup-0001-Samplefiles/reverse_labels.csv]

REV01	ACAAGCTACT[TCG]TT[CGA]CC[GT]CTTCACTCG
REV02	AAACATCGCT[TCG]TT[CGA]CC[GT]CTTCACTCG
REV03	ACATTGGCCT[TCG]TT[CGA]CC[GT]CTTCACTCG
REV04	ACCACTGTCT[TCG]TT[CGA]CC[GT]CTTCACTCG
REV05	AACGTGATCT[TCG]TT[CGA]CC[GT]CTTCACTCG
REV06	ATGCCTAACT[TCG]TT[CGA]CC[GT]CTTCACTCG
REV07	AGTACAAGCT[TCG]TT[CGA]CC[GT]CTTCACTCG
REV08	AGTGGTCACT[TCG]TT[CGA]CC[GT]CTTCACTCG
REV09	AACAACCACT[TCG]TT[CGA]CC[GT]CTTCACTCG
REV11	AACGCTTACT[TCG]TT[CGA]CC[GT]CTTCACTCG
REV12	AAGACGGACT[TCG]TT[CGA]CC[GT]CTTCACTCG
REV13	AAGGTACACT[TCG]TT[CGA]CC[GT]CTTCACTCG
REV14	ACACAGAACT[TCG]TT[CGA]CC[GT]CTTCACTCG
REV15	ACAGCAGACT[TCG]TT[CGA]CC[GT]CTTCACTCG
REV16	ACCTCCAACT[TCG]TT[CGA]CC[GT]CTTCACTCG
REV17	ACGCTCGACT[TCG]TT[CGA]CC[GT]CTTCACTCG
REV18	ACGTATCACT[TCG]TT[CGA]CC[GT]CTTCACTCG
REV19	ACTATGCACT[TCG]TT[CGA]CC[GT]CTTCACTCG
REV20	AGAGTCAACT[TCG]TT[CGA]CC[GT]CTTCACTCG
REV21	AGATCGCACT[TCG]TT[CGA]CC[GT]CTTCACTCG
REV22	AGCAGGAACT[TCG]TT[CGA]CC[GT]CTTCACTCG
REV23	AGTCACTACT[TCG]TT[CGA]CC[GT]CTTCACTCG
REV24	ATCCTGTACT[TCG]TT[CGA]CC[GT]CTTCACTCG
REV25	ATTGAGGACT[TCG]TT[CGA]CC[GT]CTTCACTCG
REV26	AACTCACCCT[TCG]TT[CGA]CC[GT]CTTCACTCG
REV27	AAGAGATCCT[TCG]TT[CGA]CC[GT]CTTCACTCG
REV28	AAGGACACCT[TCG]TT[CGA]CC[GT]CTTCACTCG
REV29	AATCCGTCCT[TCG]TT[CGA]CC[GT]CTTCACTCG
REV30	AATGTTGCCT[TCG]TT[CGA]CC[GT]CTTCACTCG
REV31	ACACGACCCT[TCG]TT[CGA]CC[GT]CTTCACTCG
REV32	ACAGATTCCT[TCG]TT[CGA]CC[GT]CTTCACTCG
REV33	AGATGTACCT[TCG]TT[CGA]CC[GT]CTTCACTCG
REV34	AGCACCTCCT[TCG]TT[CGA]CC[GT]CTTCACTCG
REV35	AGCCATGCCT[TCG]TT[CGA]CC[GT]CTTCACTCG
REV36	AGGCTAACCT[TCG]TT[CGA]CC[GT]CTTCACTCG
REV37	ATAGCGACCT[TCG]TT[CGA]CC[GT]CTTCACTCG
