# Supplementary material for: An Illumina metabarcoding pipeline for fungi
Source: Ecol Evol. 2014 Jun 2;4(13):2642–53. doi: 10.1002/ece3.1107 (PMC4113289; doi:10.1002/ece3.1107)
Supplement: Supplementary file 2 — Data S2. Scripts: Reads_Quality_Length_distribution.pl (Supplementary Material); remove_multiprimer.py (Supplementary Material); demultiplex.sh (Supplementary Material); rename.pl (Supplementary Material). [file ece30004-2642-SD2.zip]

Archive with 7 entries (6 files):
- ece31107-sup-0002-Scriptstosupply/
- ece31107-sup-0002-Scriptstosupply/demultiplex.sh
- ece31107-sup-0002-Scriptstosupply/Reads_Quality_Length_distribution.pl
- ece31107-sup-0002-Scriptstosupply/remove_multiprimer.py
- ece31107-sup-0002-Scriptstosupply/remove_multiprimer.py~
- ece31107-sup-0002-Scriptstosupply/remove_multiprimer_regex.py~
- ece31107-sup-0002-Scriptstosupply/rename.pl
