# Supplementary material for: An Illumina metabarcoding pipeline for fungi
Source: Ecol Evol. 2014 Jun 2;4(13):2642–53. doi: 10.1002/ece3.1107 (PMC4113289; doi:10.1002/ece3.1107)
Supplement: Supplementary file 2 — Data S2. Scripts: Reads_Quality_Length_distribution.pl (Supplementary Material); remove_multiprimer.py (Supplementary Material); demultiplex.sh (Supplementary Material); rename.pl (Supplementary Material). [file ece30004-2642-SD2.zip › ece31107-sup-0002-Scriptstosupply/demultiplex.sh]

#!/bin/bash

## Usage: demultiplex.sh forward_labels.csv reverse_labels.csv oriented.fastq

FORWARD=$1
REVERSE=$2
FASTQ=$3

OLDIFS=$IFS
IFS=,

while read name label
do
	fqgrep -e -f -p $label $FASTQ > $name.fasta
done < $FORWARD


FILES=(*.fasta)
declare -a LABELS
let i=0

while read name label
do
	fqgrep -e -f -p $label ${FILES[i]} > $name\_${FILES[i]}
	((++i))
done < $REVERSE

IFS=$OLDIFS
