# Supplementary material for: An Illumina metabarcoding pipeline for fungi
Source: Ecol Evol. 2014 Jun 2;4(13):2642–53. doi: 10.1002/ece3.1107 (PMC4113289; doi:10.1002/ece3.1107)
Supplement: Supplementary file 2 — Data S2. Scripts: Reads_Quality_Length_distribution.pl (Supplementary Material); remove_multiprimer.py (Supplementary Material); demultiplex.sh (Supplementary Material); rename.pl (Supplementary Material). [file ece30004-2642-SD2.zip › ece31107-sup-0002-Scriptstosupply/rename.pl]

#!/usr/bin/perl

my @files = glob("*.fasta");

foreach my $fn (@files) {
	$fn =~ s/.fasta//; 
	print "renaming: ", $fn, "\n";
	system("sed 's/>/>$fn;/g' $fn.fasta > renamed_$fn.fasta");
}
